# Supplementary material for: Weighted Gene Co-Expression Network Coupled with a Critical-Time-Point Analysis during Pathogenesis for Predicting the Molecular Mechanism Underlying Blast Resistance in Rice
Source: Rice (N Y). 2020 Dec 11;13:81. doi: 10.1186/s12284-020-00439-8 (PMC7732884; doi:10.1186/s12284-020-00439-8)
Supplement: Supplementary file 6 — Additional file 6 : Table S2. The information of differentially expressed genes between Piz-t-KJ201 and NPB-KJ201 at 24 hpi. [file 12284_2020_439_MOESM6_ESM.xls]

## Sheet: Sheet1
	gene_id	Description	NPB-24hpi.1	NPB-24hpi.2	NPB-24hpi.3	PiZt-24hpi.1	PiZt-24hpi.2	PiZt-24hpi.3	logFC	logCPM	LR	PValue	FDR	Storey_qvalue	DE
1	LOC_Os03g59440	Os03g0809000, dirigent, putative, expressed	1.94766	2.5966	1.41604	0.045091	0	0	-6.84945	-1.30647	86.339	1.52e-20	2.85e-17	2.85e-17	down-regulated
2	LOC_Os11g09850	Os11g0204600, expressed protein	21.3864	19.1932	16.193	6.39422	7.07963	7.65935	-1.43903	4.41299	69.977	6e-17	8.45e-14	8.45e-14	down-regulated
3	LOC_Os09g14760	AP014965.1, expressed protein	1.32523	7.44001	8.55085	0	0	0	-10.3471	-0.408692	65.5328	5.72e-16	6.01e-13	6.01e-13	down-regulated
4	LOC_Os02g34760	Os02g0552700, retrotransposon protein, putative, unclassified, expressed	4.05234	2.95215	2.24977	0.667732	0.432624	0.522736	-2.51894	0.934581	65.4799	5.87e-16	6.01e-13	6.01e-13	down-regulated
5	LOC_Os11g09710	Os11g0202600, expressed protein	20.2691	16.5614	16.6408	5.80193	6.14164	5.13467	-1.65617	3.11202	42.0954	8.69e-11	4.45e-08	4.45e-08	down-regulated
6	LOC_Os11g09590	AP014967, OsFBX404 - F-box domain containing protein, expressed	23.0733	22.3232	19.6803	0	0.030001	0	-10.9911	4.54159	41.1023	1.44e-10	7.08e-08	7.08e-08	down-regulated
7	LOC_Os02g14280	AP014958, transposon protein, putative, unclassified, expressed	1.2381	2.41412	1.77468	0	0	0.012982	-8.54615	0.517917	32.4785	1.21e-08	4.76e-06	4.76e-06	down-regulated
8	LOC_Os05g36040	AP014961, retrotransposon protein, putative, unclassified, expressed	1.92624	2.13225	2.08609	0.426971	0.322183	0.160542	-2.76247	0.413944	30.9596	2.63e-08	9.58e-06	9.58e-06	down-regulated
9	LOC_Os11g35390	Os11g0558200, MYB family transcription factor, putative, expressed	5.03603	3.74997	5.31118	2.42782	1.30102	1.58873	-1.40727	3.32802	29.5653	5.41e-08	1.87e-05	1.87e-05	down-regulated
10	LOC_Os02g55990	LOC4331049, vesicle-associated membrane protein, putative, expressed	0	0.11587	0.364773	0	0	0	-6.52632	0.110318	29.0077	7.21e-08	2.42e-05	2.42e-05	down-regulated
11	LOC_Os10g34884	Os10g0490300, RIPER7 - Ripening-related family protein precursor, expressed	0.047863	0	0.046347	0	0	0	-6.13967	-0.456688	27.3939	1.66e-07	5.27e-05	5.27e-05	down-regulated
12	LOC_Os11g02379	AP014967, LTPL6 - Protease inhibitor/seed storage/LTP family protein precursor, expressed	29.8563	48.637	22.5619	9.12397	13.5787	5.26645	-1.8961	3.46161	27.1311	1.9e-07	5.95e-05	5.95e-05	down-regulated
13	LOC_Os08g36440	Os08g0467500, HVA22, putative, expressed	0.103559	0.100053	0.0519146	0	0	0	-5.92345	-0.049832	26.9462	2.09e-07	6.46e-05	6.46e-05	down-regulated
14	LOC_Os06g38120	AP014962, low-affinity cation transporter, putative, expressed	6.36008	5.76084	7.66897	1.04584	1.7403	1.60798	-2.1716	2.58542	26.8341	2.22e-07	6.66e-05	6.66e-05	down-regulated
15	LOC_Os02g56580	Os02g0810600, P21-Rho-binding domain containing protein, putative, expressed	0	0.292311	0.372058	0	0	0	-6.35546	-0.0878875	25.6364	4.12e-07	0.000119084	0.000119084	down-regulated
16	LOC_Os12g03950	Os12g0133300, major facilitator superfamily antiporter, putative, expressed	0.177003	0	0.249073	0	0	0	-6.19454	0.726765	24.7109	6.66e-07	0.000185308	0.000185308	down-regulated
17	LOC_Os01g02750	Os01g0116900, protein kinase domain containing protein, expressed	4.22856	8.33635	7.45897	1.46214	1.82975	1.71967	-2.02204	3.59808	24.4085	7.79e-07	0.000214151	0.000214151	down-regulated
18	LOC_Os11g27329	Os11g0461000, OsSCP62 - Putative Serine Carboxypeptidase homologue, expressed	0.396754	0.212175	0.358491	0.0182196	0.0252725	0.0436804	-3.40424	1.40682	23.541	1.22e-06	0.000324192	0.000324192	down-regulated
19	LOC_Os08g05830	Os08g0154300, transaldolase, putative, expressed	36.0319	54.9986	50.7836	14.1827	26.3766	11.2236	-1.47625	4.75774	22.5966	2e-06	0.000474044	0.000474044	down-regulated
20	LOC_Os06g44540	Os06g0656000, HOTHEAD precursor, putative, expressed	3.06662	1.41364	2.14309	0.994603	0.65539	0.440171	-1.65599	1.80406	22.5092	2.09e-06	0.000485868	0.000485868	down-regulated
21	LOC_Os05g48680	Os05g0560500, expressed protein	18.4559	15.9569	18.7004	3.24787	5.55913	4.4797	-2.0035	1.807	21.8918	2.88e-06	0.000643606	0.000643606	down-regulated
22	LOC_Os11g09960	Os11g0205800, expressed protein	8.3676	8.14915	6.04608	3.25258	3.51933	2.3234	-1.33148	1.94817	21.5736	3.41e-06	0.000744976	0.000744976	down-regulated
23	LOC_Os02g41710	Os02g0627700, cyclic nucleotide-gated ion channel, putative, expressed	0.665528	0.161482	0.594676	0.185921	0.067968	0.025902	-2.31316	2.6392	21.1032	4.35e-06	0.000916556	0.000916556	down-regulated
24	LOC_Os10g09684	AP014966.1, expressed protein	6.47792	4.54941	7.16013	2.90672	2.14277	1.37939	-1.4958	2.33639	21.0746	4.42e-06	0.000921737	0.000921737	down-regulated
25	LOC_Os11g11330	Os11g0220300, retrotransposon protein, putative, unclassified, expressed	2.86865	1.30857	2.54398	1.10516	0.379835	0.346721	-1.86737	3.60641	21.0348	4.51e-06	0.000927499	0.000927499	down-regulated
26	LOC_Os11g26880	Os11g0456000, RALFL14 - Rapid ALkalinization Factor RALF family protein precursor, expressed	0.649259	0.15812	0.332989	0.052409	0.021551	0.038376	-3.01683	1.74593	20.8128	5.06e-06	0.00102815	0.00102815	down-regulated
27	LOC_Os09g27590	Os09g0448500, expressed protein	0.095587	0.091289	0.040265	0	0	0	-5.78606	-0.372993	19.5245	9.93e-06	0.00191294	0.00191294	down-regulated
28	LOC_Os01g40860	Os01g0591000, aldehyde dehydrogenase, putative, expressed	4.37228	0.854696	2.39312	0.843848	0.788297	0.754791	-1.64636	5.29172	19.4957	1.01e-05	0.00192556	0.00192556	down-regulated
29	LOC_Os01g43740	Os01g0627800, cytochrome P450 72A1, putative, expressed	0	0.141778	0	0	0	0	-5.92365	3.25402	19.3142	1.11e-05	0.00206501	0.00206501	down-regulated
30	LOC_Os07g34570	Os07g0529600, FAD dependent oxidoreductase domain containing protein, expressed	1060.02	2176.21	1430.87	655.238	758.359	640.701	-1.22269	12.8875	19.1148	1.23e-05	0.00227353	0.00227353	down-regulated
31	LOC_Os01g16750	Os01g0274100, flavin monooxygenase, putative, expressed	0.046585	0	0.094846	0	0	0	-5.1232	2.20891	18.9678	1.33e-05	0.00243566	0.00243566	down-regulated
32	LOC_Os06g02610	AP014962.1, folic acid binding protein, putative, expressed	0.151801	0	0.128923	0	0	0	-5.22684	-0.0449445	18.7214	1.51e-05	0.00272713	0.00272713	down-regulated
33	LOC_Os04g55790	Os04g0652300, expressed protein	0.142278	0.271378	0.551133	0.09432	0	0.030945	-2.79563	1.2091	18.3789	1.81e-05	0.00313851	0.00313851	down-regulated
34	LOC_Os07g26630	Os07g0448100, aquaporin protein, putative, expressed	0	0.155278	0	0	0	0	-5.50354	3.27078	17.9712	2.24e-05	0.00379993	0.00379993	down-regulated
35	LOC_Os07g49140	Os07g0691700, expressed protein	0.314127	0.035597	0.037437	0	0	0.012728	-4.44455	0.43584	17.2566	3.27e-05	0.00534053	0.00534053	down-regulated
36	LOC_Os12g32814	AP014968, pleiotropic drug resistance protein 3, putative, expressed	2.33527	1.43303	2.36084	0.566401	0.604994	0.523653	-1.83729	0.0621687	17.2538	3.27e-05	0.00534053	0.00534053	down-regulated
37	LOC_Os08g06620	Os08g0163300, DNA polymerase delta subunit 4 family, putative, expressed	0.087109	0.750646	0.135504	0.035038	0	0.061424	-3.03924	-0.129841	16.865	4.01e-05	0.006194	0.006194	down-regulated
38	LOC_Os02g14490	Os02g0241200, MYB family transcription factor, putative, expressed	0.811688	1.20351	1.10547	0.166531	0.455118	0.250532	-1.85431	1.079	16.5633	4.71e-05	0.00702226	0.00702226	down-regulated
39	LOC_Os04g47360	Os04g0561500, OsPOP9 - Putative Prolyl Oligopeptidase homologue, expressed	1.36672	3.97629	2.84365	0.67788	0.549354	1.06915	-1.87108	4.33894	16.5084	4.84e-05	0.00714123	0.00714123	down-regulated
40	LOC_Os03g19436	LOC9272081, expressed protein	0.991252	3.42129	1.41647	0.469418	0.495473	0.222857	-2.337	-0.126285	16.5064	4.85e-05	0.00714123	0.00714123	down-regulated
41	LOC_Os03g14915	LOC4332283, expressed protein	0	0	0.150767	0	0	0	-5.12147	4.54024	16.2142	5.66e-05	0.00817141	0.00817141	down-regulated
42	LOC_Os05g06814	AP014961, expressed protein	4.84083	6.77836	7.28542	2.31359	2.15186	2.36945	-1.48303	2.53153	16.1218	5.94e-05	0.00852537	0.00852537	down-regulated
43	LOC_Os05g32420	Os05g0390300, expressed protein	0	0.048154	0.075376	0	0	0	-5.02308	0.490207	15.5104	8.21e-05	0.0108135	0.0108135	down-regulated
44	LOC_Os05g23890	AP014961, retrotransposon protein, putative, LINE subclass, expressed	0.095015	0.138749	0.097424	0.012419	0	0.018019	-3.05597	-0.620064	15.4615	8.42e-05	0.0110321	0.0110321	down-regulated
45	LOC_Os11g41034	Os11g0626700, expressed protein	38.4168	46.0527	39.0522	16.8262	24.5465	12.8371	-1.20956	6.33858	15.4182	8.62e-05	0.0110943	0.0110943	down-regulated
46	LOC_Os06g20310	Os06g0307900, expressed protein	2.72733	2.55307	2.18572	0.891873	1.22733	0.790078	-1.37338	1.27771	15.3651	8.86e-05	0.0113458	0.0113458	down-regulated
47	LOC_Os05g36020	Os05g0435900, expressed protein	9.29023	27.6539	15.4938	2.95033	7.37273	2.12072	-2.12351	0.918353	15.3374	8.99e-05	0.0114479	0.0114479	down-regulated
48	LOC_Os01g18860	Os01g0293000, S-adenosylmethionine synthetase, putative, expressed	0.14723	0.606765	5.65739	0	0.188904	0.144153	-4.21613	0.885993	14.7833	0.000120602	0.0147875	0.0147875	down-regulated
49	LOC_Os02g12890	Os02g0221900, cytochrome P450, putative, expressed	1.93247	2.45669	1.55487	1.0191	0.603995	0.520323	-1.50727	5.1448	14.7474	0.000122919	0.0147875	0.0147875	down-regulated
50	LOC_Os06g08900	Os06g0188700, glutamate receptor 2.6 precursor, putative, expressed	0.354148	0.174833	0.446529	0.172793	0.042268	0.07599	-1.70164	0.924764	14.7414	0.000123311	0.0147875	0.0147875	down-regulated
51	LOC_Os11g40930	Os11g0625700, expressed protein	9.89121	9.45444	13.4952	3.36461	3.28087	2.82086	-1.80003	2.13194	14.607	0.000132419	0.015542	0.015542	down-regulated
52	LOC_Os11g08020	Os11g0182900, ankyrin repeat family protein, putative, expressed	0.028448	0	4.76882	0	0.04461	0.019993	-6.09915	0.174794	14.3728	0.000149956	0.0171536	0.0171536	down-regulated
53	LOC_Os03g20740	AP014959, expressed protein	15.9042	13.621	14.5996	6.29385	2.85056	7.67278	-1.39823	1.07459	14.1115	0.000172284	0.0191252	0.0191252	down-regulated
54	LOC_Os03g01240	LOC4331296, CCR4-Not complex component, Not1domain containing protein, expressed	0.282664	0.139441	0.253993	0.097908	0.083537	0.037891	-1.59957	0.846091	13.7917	0.000204231	0.0211803	0.0211803	down-regulated
55	LOC_Os02g28200	Os02g0483800, transferase family protein, putative, expressed	0.904112	1.48566	1.45683	0.5055	0.75019	0.532595	-1.12077	1.82442	13.785	0.000204964	0.0211803	0.0211803	down-regulated
56	LOC_Os09g39770	Os09g0571200, C2 domain containing protein, putative, expressed	77.2444	56.4475	61.9742	0	0	0	-15.7452	4.10928	13.7783	0.000205694	0.0211803	0.0211803	down-regulated
57	LOC_Os07g44770	LOC4344073, expressed protein	4.20737	2.5767	3.6573	1.88653	1.79388	1.31242	-1.0616	3.12845	13.7171	0.000212512	0.0216695	0.0216695	down-regulated
58	LOC_Os02g15290	Os02g0251900, VQ domain containing protein, putative, expressed	5.025	5.173	9.22281	2.0545	1.21469	1.02345	-2.17997	1.35156	13.7041	0.000213987	0.0217216	0.0217216	down-regulated
59	LOC_Os05g18740	AP014961, retrotransposon protein, putative, unclassified, expressed	8.44036	0	3.75882	0	0	0	-11.9813	1.11968	13.6335	0.000222183	0.0223522	0.0223522	down-regulated
60	LOC_Os01g20910	Os01g0311100, zinc finger, C3HC4 type domain containing protein, expressed	9.46061	7.31299	5.19886	3.47483	2.86012	2.61969	-1.31031	3.64887	13.5899	0.0002274	0.0225748	0.0225748	down-regulated
61	LOC_Os06g12370	Os06g0229066, OsFtsH6 FtsH protease, homologue of AtFtsH6, expressed	0.016953	0	0.081204	0	0	0	-5.42153	-0.178743	13.5629	0.0002307	0.0227224	0.0227224	down-regulated
62	LOC_Os11g11320	AP014967, retrotransposon protein, putative, unclassified, expressed	1.00993	0.232307	1.41305	0.015253	0.033914	0	-5.25845	0.820233	13.5612	0.000230904	0.0227224	0.0227224	down-regulated
63	LOC_Os01g12770	Os01g0227800, cytochrome P450, putative, expressed	0.886093	0.246341	0.891487	0.291914	0.28347	0.087641	-1.56985	3.89323	13.5053	0.000237893	0.0232075	0.0232075	down-regulated
64	LOC_Os10g35360	Os10g0496600, expressed protein	1.8231	2.56775	2.33249	0.493567	1.03421	1.00496	-1.42312	0.381807	13.3395	0.000259877	0.0252428	0.0252428	down-regulated
65	LOC_Os02g44090	Os02g0658200, zinc finger protein, putative, expressed	0	0.144219	0	0	0	0	-4.76565	-0.639834	13.2952	0.000266084	0.0254076	0.0254076	down-regulated
66	LOC_Os04g48930	Os04g0578600, ferric-chelate reductase, putative, expressed	2.19485	0.713002	1.46202	0.324244	0.2398	0	-2.93691	0.280847	12.9815	0.00031458	0.0294152	0.0294152	down-regulated
67	LOC_Os05g09280	Os05g0184901, AGAP006957-PA, putative, expressed	0.144091	0.114047	0.059772	0	0.022824	0.010161	-3.29136	-0.881663	12.796	0.000347368	0.0319508	0.0319508	down-regulated
68	LOC_Os03g50970	LOC4333924, retrotransposon protein, putative, Ty1-copia subclass, expressed	0	0.046579	0.023982	0	0	0	-5.17177	2.12882	12.2224	0.000472183	0.0409255	0.0409255	down-regulated
69	LOC_Os03g44740	Os03g0650200, cytochrome P450, putative, expressed	0.5009	0.538412	0.388428	0.212656	0.149106	0.33735	-1.04789	4.1235	12.013	0.00052832	0.0445906	0.0445906	down-regulated
70	LOC_Os01g46260	Os01g0651300, expressed protein	0.057521	0	0.11851	0	0	0	-5.10534	-0.80033	11.8583	0.000574054	0.0477354	0.0477354	down-regulated
71	LOC_Os01g27230	Os01g0369950, 12-oxophytodienoate reductase, putative, expressed	36.796	13.4334	25.6611	17.9093	5.5645	9.48511	-1.19415	5.65185	11.7422	0.000610996	0.0496465	0.0496465	down-regulated
72	LOC_Os02g15350	Os02g0252400, dof zinc finger domain containing protein, putative, expressed	0	0	0	6.4193	4.31944	7.44761	12.6008	0.879821	164.308	1.3e-37	2.92e-33	2.92e-33	up-regulated
73	LOC_Os05g34490	AP014961, expressed protein	0	0	0	2.95289	3.21375	2.7551	11.539	0.384116	152.255	5.57e-35	6.28e-31	6.28e-31	up-regulated
74	LOC_Os02g30480	AP014958, retrotransposon protein, putative, unclassified, expressed	0	0	0	2.47939	2.51494	1.69919	11.4466	-0.0341305	144.535	2.71e-33	2.04e-29	2.04e-29	up-regulated
75	LOC_Os11g09200	AP014967, expressed protein	0	0	0	3.8798	3.67056	3.13943	11.1153	-0.212197	115.05	7.67e-27	4.32e-23	4.32e-23	up-regulated
76	LOC_Os07g01970	AP014963, retrotransposon protein, putative, unclassified, expressed	0	0	0	2.25707	2.89065	1.33721	10.0464	-0.553228	111.523	4.54e-26	2.05e-22	2.05e-22	up-regulated
77	LOC_Os06g26080	AP014962, expressed protein	0	0.084395	0.057934	2.17403	2.9203	1.80864	5.43574	0.76319	106.185	6.72e-25	2.52e-21	2.52e-21	up-regulated
78	LOC_Os05g40790	AP014961, CCR4-NOT transcription factor, putative, expressed	0	0.043926	0	0.756848	0.547105	0.578595	5.26115	0.0995794	96.6993	8.07e-23	2.6e-19	2.6e-19	up-regulated
79	LOC_Os11g09830	Os11g0204100, expressed protein	0.020549	0	0	7.32561	6.94365	6.29384	9.72125	1.82548	93.7968	3.5e-22	9.85e-19	9.85e-19	up-regulated
80	LOC_Os08g09990	LOC9269405, expressed protein	0	0	0	1.30191	1.79515	0.931378	9.02648	-1.2409	93.1697	4.8e-22	1.2e-18	1.2e-18	up-regulated
81	LOC_Os10g35160	AP014966, expressed protein	0	0	0	0.511123	0.365647	0.33355	9.25029	-0.70727	88.0558	6.36e-21	1.43e-17	1.43e-17	up-regulated
82	LOC_Os07g02620	Os07g0117300, NB-ARC domain containing protein, expressed	0	0	0	0.207248	0.376823	0.307955	8.10041	1.17512	87.4989	8.43e-21	1.73e-17	1.73e-17	up-regulated
83	LOC_Os03g37140	Os03g0569000, expressed protein	0	0	0	0.294203	0.195115	0.170516	8.92515	-0.588238	74.1063	7.4e-18	1.27e-14	1.27e-14	up-regulated
84	LOC_Os11g44800	Os11g0670900, expressed protein	0.729584	0.74441	1.03957	3.35476	4.41422	5.9387	2.43866	2.65471	73.8494	8.43e-18	1.27e-14	1.27e-14	up-regulated
85	LOC_Os12g15780	AP014968, retrotransposon protein, putative, unclassified, expressed	0	0	0	0.487057	0.570869	0.389179	10.0118	-0.905369	73.8369	8.48e-18	1.27e-14	1.27e-14	up-regulated
86	LOC_Os11g10800	Os11g0214400, dirigent, putative, expressed	0	0	0	26.8146	11.0286	60.1473	14.0383	1.91903	69.4641	7.78e-17	1.03e-13	1.03e-13	up-regulated
87	LOC_Os07g01904	Os07g0110000, expressed protein	9.23848	12.4699	11.0894	40.6148	52.7533	37.9774	1.97912	6.4643	69.0969	9.37e-17	1.17e-13	1.17e-13	up-regulated
88	LOC_Os11g09979	LOC9269831, expressed protein	0	0	0	101.053	114.315	81.9918	16.7904	5.78876	67.9322	1.69e-16	2.01e-13	2.01e-13	up-regulated
89	LOC_Os04g18780	OSJNBa0036B17.10, retrotransposon protein, putative, unclassified	0.029079	0.047519	0.027877	1.25651	2.86111	1.17821	5.47554	-0.515227	67.7266	1.88e-16	2.12e-13	2.12e-13	up-regulated
90	LOC_Os10g11100	AP014966.1, retrotransposon protein, putative, unclassified, expressed	0	0	0	0.675305	0.637172	0.812072	9.06668	-0.746585	62.5048	2.66e-15	2.6e-12	2.6e-12	up-regulated
91	LOC_Os11g11770	Os11g0224900, disease resistance protein RPM1, putative, expressed	0.396671	0.035612	0.313428	9.65038	7.04004	8.63521	5.10573	2.68114	57.0474	4.25e-14	3.86e-11	3.86e-11	up-regulated
92	LOC_Os12g02170	Os12g0113100, retrotransposon protein, putative, SINE subclass, expressed	0.116277	0.189888	0.075304	2.65866	2.70405	2.7732	4.31114	-0.414889	57.0341	4.28e-14	3.86e-11	3.86e-11	up-regulated
93	LOC_Os11g11890	LOC9269730, protein kinase domain containing protein, expressed	2.54156	2.11948	3.55392	21.3175	22.1974	18.4943	2.91403	4.16107	56.3313	6.12e-14	5.31e-11	5.31e-11	up-regulated
94	LOC_Os11g45060	AP014967.1, NB-ARC domain containing protein, expressed	4.00685	4.42777	4.6137	63.3199	103.017	79.183	4.22029	5.55339	54.8511	1.3e-13	1.09e-10	1.09e-10	up-regulated
95	LOC_Os03g14820	AP014959, expressed protein	0.105678	0.097891	0.040292	2.83316	2.17998	2.08943	4.64849	-0.0742232	53.7634	2.26e-13	1.82e-10	1.82e-10	up-regulated
96	LOC_Os11g10870	Os11g0215100, dirigent, putative, expressed	0.108587	0	0.34399	3.37463	2.12837	1.51333	3.96162	3.36558	51.9844	5.59e-13	4.35e-10	4.35e-10	up-regulated
97	LOC_Os06g17900	Os06g0286700, disease resistance protein RPM1, putative, expressed	0.485528	0.199044	0.811992	37.3665	34.8809	34.6996	6.17799	5.90626	50.2995	1.32e-12	9.91e-10	9.91e-10	up-regulated
98	LOC_Os12g03730	Os12g0131200, zinc finger DHHC domain-containing protein, putative, expressed	1.15669	0.746446	0.998766	3.13001	4.30623	4.2356	2.00592	1.43911	49.7372	1.76e-12	1.28e-09	1.28e-09	up-regulated
99	LOC_Os11g10090	LOC107279132, transposon protein, putative, CACTA, En/Spm sub-class, expressed	12.9826	8.08569	10.6224	26.8301	36.4453	24.217	1.4657	4.6983	49.4373	2.05e-12	1.44e-09	1.44e-09	up-regulated
100	LOC_Os01g03360	Os01g0124401, BBTI5 - Bowman-Birk type bran trypsin inhibitor precursor, expressed	13.8332	11.7516	8.08718	96.235	204.792	295.486	4.13433	4.73817	49.1364	2.39e-12	1.63e-09	1.63e-09	up-regulated
101	LOC_Os01g11170	Os01g0210000, expressed protein	0	0	0	1.12125	0.692635	1.05406	7.90821	-1.50481	48.2958	3.67e-12	2.43e-09	2.43e-09	up-regulated
102	LOC_Os11g45050	Os11g0674400, NBS-LRR disease resistance protein, putative, expressed	0.489064	0.710364	1.12818	4.86213	6.41674	4.15942	2.7175	2.66134	45.5841	1.46e-11	9.41e-09	9.41e-09	up-regulated
103	LOC_Os11g02520	Os11g0117400, WRKY104, expressed	0.425417	0.071977	0.252202	2.20247	2.97897	3.96091	3.57454	2.12562	44.5583	2.47e-11	1.55e-08	1.55e-08	up-regulated
104	LOC_Os12g17430	AP014968, NBS-LRR disease resistance protein, putative, expressed	0.428807	0.604291	0.580892	4.54263	3.60182	3.88869	2.85588	2.72403	44.2987	2.82e-11	1.72e-08	1.72e-08	up-regulated
105	LOC_Os04g58050	AP014960.1, expressed protein	0.786157	0.124243	0.502237	10.6134	8.60728	9.10067	4.33175	2.14123	43.7457	3.74e-11	2.22e-08	2.22e-08	up-regulated
106	LOC_Os11g17380	Os11g0274100, protein kinase domain containing protein, expressed	0.406483	0.65569	1.53959	6.08177	4.71973	6.67172	2.74761	1.87358	42.5098	7.03e-11	3.98e-08	3.98e-08	up-regulated
107	LOC_Os01g10310	Os01g0200200, expressed protein	0.239444	0.055523	0	7.36237	5.78865	7.24258	5.87391	-1.0907	42.4463	7.26e-11	3.98e-08	3.98e-08	up-regulated
108	LOC_Os04g05650	Os04g0142400, expressed protein	25.3145	13.6291	10.6795	95.2664	78.2939	107.145	2.49545	3.49952	42.432	7.32e-11	3.98e-08	3.98e-08	up-regulated
109	LOC_Os06g36450	Os06g0560000, ferroportin1 domain containing protein, expressed	0.981828	0.79981	0.391971	4.87315	5.9213	4.00861	2.74159	2.51795	42.4052	7.42e-11	3.98e-08	3.98e-08	up-regulated
110	LOC_Os05g47545	Os05g0548950, expressed protein	0	0	0	0.474742	0.227573	0.084197	7.83573	4.19109	42.3391	7.67e-11	4.02e-08	4.02e-08	up-regulated
111	LOC_Os10g39190	Os10g0537100, B3 DNA binding domain containing protein, expressed	0.338892	0.718905	0.83453	9.94717	11.365	9.01376	3.95562	1.75847	41.3097	1.3e-10	6.51e-08	6.51e-08	up-regulated
112	LOC_Os03g43100	Os03g0629800, expressed protein	0	0	0	8.48247	6.6807	6.9817	12.2782	1.99917	39.6814	2.99e-10	1.43e-07	1.43e-07	up-regulated
113	LOC_Os05g23950	Os12g0181300, TRAF-type zinc finger family protein, expressed	1.55226	1.41678	1.47433	5.66126	5.55015	5.44019	1.88926	1.77078	38.9776	4.29e-10	2.01e-07	2.01e-07	up-regulated
114	LOC_Os09g25610	Os09g0424200, class I glutamine amidotransferase, putative, expressed	0	0	0	0.030177	0.281927	0.54721	7.77254	1.63542	37.2903	1.02e-09	4.68e-07	4.68e-07	up-regulated
115	LOC_Os03g02470	LOC4331398, expressed protein	0	0	0	17.9231	13.1871	20.8401	14.031	4.19248	36.9898	1.19e-09	5.29e-07	5.29e-07	up-regulated
116	LOC_Os06g17920	Os06g0287000, NBS-LRR disease resistance protein, putative, expressed	0	0	0.100896	10.1232	10.7071	10.5815	8.25976	4.23849	36.973	1.2e-09	5.29e-07	5.29e-07	up-regulated
117	LOC_Os01g49750	Os01g0692400, expressed protein	0	0	0	3.12796	3.55562	1.73488	10.4607	1.83257	34.1732	5.04e-09	2.19e-06	2.19e-06	up-regulated
118	LOC_Os11g35300	AP014967.1, expressed protein	0	0	0	3.78814	5.38877	2.17246	10.9363	0.199358	34.0456	5.38e-09	2.29e-06	2.29e-06	up-regulated
119	LOC_Os01g02780	Os01g0117200, TAK33, putative, expressed	0.386609	0.75523	0.251045	2.29354	7.01166	3.36863	3.1337	5.14132	33.9782	5.57e-09	2.33e-06	2.33e-06	up-regulated
120	LOC_Os04g39980	Os04g0475600, gibberellin 20 oxidase 2, putative, expressed	5.45527	8.52728	6.71379	18.8074	17.0858	23.6855	1.4972	3.43937	32.5858	1.14e-08	4.59e-06	4.59e-06	up-regulated
121	LOC_Os04g13220	Os04g0209300, ABC transporter family protein, putative, expressed	3.3289	2.13908	2.79093	5.67315	5.59204	8.27588	1.24332	4.62003	31.7932	1.71e-08	6.66e-06	6.66e-06	up-regulated
122	LOC_Os06g16040	Os06g0271400, expressed protein	0.027353	0	0.132694	3.28838	6.47121	2.65775	6.22767	0.883595	31.5691	1.92e-08	7.35e-06	7.35e-06	up-regulated
123	LOC_Os08g29560	LOC4351501, retrotransposon protein, putative, unclassified, expressed	0.373747	0.175162	0.350283	1.07744	0.935494	0.864774	1.68046	1.65583	31.5031	1.99e-08	7.48e-06	7.48e-06	up-regulated
124	LOC_Os01g32330	Os01g0507700, heavy metal-associated domain containing protein, expressed	36.7979	29.0939	33.1834	79.7255	80.7629	56.4391	1.12237	7.13819	31.4619	2.03e-08	7.51e-06	7.51e-06	up-regulated
125	LOC_Os03g25869	LOC9270360, amino acid permease family protein, putative, expressed	0	0	0.031019	0.08114	0.09452	0.231868	3.66198	1.29546	30.7233	2.98e-08	1.06e-05	1.06e-05	up-regulated
126	LOC_Os01g65260	Os01g0873100, amidophosphoribosyltransferase, chloroplast precursor, putative, expressed	11.5804	9.08645	8.41284	20.97	24.3627	22.3563	1.20873	5.65787	30.0997	4.1e-08	1.45e-05	1.45e-05	up-regulated
127	LOC_Os09g28440	Os09g0457900, AP2 domain containing protein, expressed	0	0	0	0.301265	0.39328	1.74906	9.04215	-1.08816	29.5014	5.59e-08	1.91e-05	1.91e-05	up-regulated
128	LOC_Os04g18770	AP014960.1, retrotransposon protein, putative, unclassified, expressed	0.098717	0.047615	0.031458	3.4588	7.05619	3.36401	6.25681	2.05904	27.856	1.31e-07	4.33e-05	4.33e-05	up-regulated
129	LOC_Os11g11810	Os11g0225300, NBS-LRR disease resistance protein, putative, expressed	0	0	0	5.11779	5.75461	5.93623	13.759	3.03512	27.8188	1.33e-07	4.35e-05	4.35e-05	up-regulated
130	LOC_Os11g45190	Os08g0408300, NB-ARC domain containing protein, expressed	1.91876	1.90529	2.01292	29.9352	43.6207	34.5072	4.19717	4.60315	27.7047	1.41e-07	4.55e-05	4.55e-05	up-regulated
131	LOC_Os01g02790	Os01g0117300, protein kinase domain containing protein, expressed	0.05297	0	0.040787	0.239696	0.679653	0.201453	3.47616	1.81549	26.8901	2.15e-07	6.56e-05	6.56e-05	up-regulated
132	LOC_Os01g65240	Os01g0872900, transposon protein, putative, Pong sub-class, expressed	0	0	0	0.321414	0.456454	0.141512	8.29747	-0.957388	26.7463	2.32e-07	6.88e-05	6.88e-05	up-regulated
133	LOC_Os08g04230	Os08g0136500, cysteine-rich repeat secretory protein 55 precursor, putative, expressed	0.398103	0.071536	0.112289	4.68426	18.3407	5.07587	5.61054	0.847048	25.9017	3.59e-07	0.000105142	0.000105142	up-regulated
134	LOC_Os05g50610	Os05g0583000, WRKY8, expressed	1.25399	0.767191	0.841303	3.91872	2.16288	5.65812	2.03088	1.29097	24.8892	6.07e-07	0.000171047	0.000171047	up-regulated
135	LOC_Os01g65010	Os01g0870400, serine/threonine-protein kinase receptor precursor, putative, expressed	0	0	0	0.05522	0.065683	0	5.9064	2.58655	23.9986	9.64e-07	0.000260302	0.000260302	up-regulated
136	LOC_Os01g57968	AP014957, expressed protein	278.88	162.465	263.061	947.4	937.464	1184.44	2.13014	10.3421	23.9862	9.7e-07	0.000260302	0.000260302	up-regulated
137	LOC_Os08g31569	expressed protein	1.81409	1.19187	1.77219	5.01703	3.12982	4.36655	1.38551	2.78717	23.5142	1.24e-06	0.000324911	0.000324911	up-regulated
138	LOC_Os03g59190	AP014959, retrotransposon protein, putative, unclassified, expressed	0.013677	0	0	4.83638	5.05266	4.25903	9.90302	3.04285	23.4737	1.27e-06	0.000328008	0.000328008	up-regulated
139	LOC_Os05g49730	Os05g0572700, protein phosphatase 2C, putative, expressed	0.038463	0	0	0.127466	0.302996	0.269598	3.7831	-0.417563	23.4002	1.32e-06	0.000336916	0.000336916	up-regulated
140	LOC_Os11g11920	Os11g0226400, resistance protein, putative, expressed	0	0	0	6.8315	7.54632	7.1199	14.0075	3.48068	23.2369	1.43e-06	0.000362651	0.000362651	up-regulated
141	LOC_Os04g14690	Os04g0223500, flavin-containing monooxygenase family protein, putative, expressed	4.31087	12.6014	3.85309	33.6504	43.3176	37.9564	2.4032	4.75014	23.1941	1.46e-06	0.000366687	0.000366687	up-regulated
142	LOC_Os03g17800	LOC4332482, phosphatidylinositol transfer protein alpha isoform, putative, expressed	0.474931	0.511041	0.632003	2.27737	1.24869	1.63155	1.64221	3.79073	23.1204	1.52e-06	0.000376818	0.000376818	up-regulated
143	LOC_Os06g40240	AP014962, retrotransposon protein, putative, unclassified, expressed	0.188172	0.173125	0.428302	4.81794	4.72852	4.06264	4.10797	3.16466	22.7916	1.81e-06	0.000442247	0.000442247	up-regulated
144	LOC_Os04g43650	Os04g0516600, L-allo-threonine aldolase, putative, expressed	41.3482	34.0765	32.0426	77.2553	66.2277	99.6315	1.16721	5.70068	22.7425	1.85e-06	0.000448828	0.000448828	up-regulated
145	LOC_Os07g03880	AP014963, lectin-like receptor kinase, putative, expressed	0.138477	0.226331	0.166968	0.404196	0.865824	0.52215	1.67722	3.81877	22.6695	1.92e-06	0.000461245	0.000461245	up-regulated
146	LOC_Os03g42810	LOC4333499, endonuclease/exonuclease/phosphatase family domain containing protein, expressed	2.05684	1.42451	2.60148	5.70323	3.87313	5.54024	1.3132	2.14571	22.5186	2.08e-06	0.000485868	0.000485868	up-regulated
147	LOC_Os08g11190	LOC107281840, retrotransposon protein, putative, unclassified, expressed	0	0	0	0.285366	0.571742	0.304418	8.90045	-1.35624	22.0893	2.6e-06	0.000598443	0.000598443	up-regulated
148	LOC_Os05g45350	Os05g0529700, dnaJ domain containing protein, expressed	10.3359	11.6399	11.1413	24.7845	17.7274	37.6704	1.25849	5.07746	22.0007	2.73e-06	0.000620408	0.000620408	up-regulated
149	LOC_Os09g13440	LOC4346670, expressed protein	7.87987	6.78119	7.86437	36.5552	31.8331	49.7715	2.38269	5.48574	21.9185	2.84e-06	0.000641057	0.000641057	up-regulated
150	LOC_Os08g33710	Os08g0434100, ribonuclease T2 family domain containing protein, expressed	3.62193	1.41921	2.71354	7.93545	6.37021	4.42128	1.27839	5.3822	21.8193	3e-06	0.000661832	0.000661832	up-regulated
151	LOC_Os04g43390	Os04g0513400, Os4bglu16 - monolignol beta-glucoside homologue, expressed	2.65519	5.93109	2.08143	8.13286	14.613	12.9748	1.6883	4.98386	21.4784	3.58e-06	0.000775387	0.000775387	up-regulated
152	LOC_Os11g10760	Os11g0213700, NBS-LRR disease resistance protein, putative, expressed	1.66217	0.88838	1.36208	2.75013	2.80124	3.72621	1.25142	3.13182	21.4094	3.71e-06	0.00079611	0.00079611	up-regulated
153	LOC_Os11g06290	Os11g0161700, expressed protein	0.183655	0.15945	0.268601	0.418506	0.733722	0.748538	1.62869	2.74019	21.3471	3.83e-06	0.000814679	0.000814679	up-regulated
154	LOC_Os06g15750	Os06g0268500, NB-ARC domain containing protein, expressed	0.105939	0.105365	0.072909	1.56297	1.404	1.1826	3.80324	0.909462	21.0275	4.53e-06	0.000927499	0.000927499	up-regulated
155	LOC_Os12g03050	Os12g0123800, no apical meristem protein, putative, expressed	0.035281	0.139623	0.054882	0.623292	0.460953	0.626189	2.7852	-0.276915	20.7878	5.13e-06	0.00103235	0.00103235	up-regulated
156	LOC_Os02g06230	Os02g0157000, retrotransposon protein, putative, unclassified, expressed	0.861421	0.586839	0.571178	1.40623	1.33271	1.42828	1.03535	2.38072	20.51	5.93e-06	0.00117261	0.00117261	up-regulated
157	LOC_Os06g05910	Os06g0152400, methyltransferase domain containing protein, expressed	7.15112	6.84429	7.02378	14.8117	22.766	17.5475	1.37964	2.92148	20.455	6.11e-06	0.00119633	0.00119633	up-regulated
158	LOC_Os04g27096	Os04g0340100, expressed protein	0.664119	1.08454	1.25501	2.78086	4.2931	3.51399	1.7889	0.736274	19.9616	7.9e-06	0.001535	0.001535	up-regulated
159	LOC_Os01g72120	Os01g0949700, glutathione S-transferase, putative, expressed	1.79903	2.35005	1.54244	4.60312	6.72462	5.51153	1.53446	2.56216	19.4154	1.05e-05	0.00199137	0.00199137	up-regulated
160	LOC_Os02g35760	Os02g0565500, STRUBBELIG-RECEPTOR FAMILY 7 precursor, putative, expressed	0.632138	0.956167	1.16067	2.74447	4.78155	2.68965	1.87371	0.608818	18.6517	1.57e-05	0.0028063	0.0028063	up-regulated
161	LOC_Os05g33570	Os05g0405000, pyruvate, phosphate dikinase, chloroplast precursor, putative, expressed	23.1228	35.6237	23.0252	44.5917	67.1084	59.3388	1.03325	8.55428	18.4057	1.79e-05	0.00312358	0.00312358	up-regulated
162	LOC_Os08g04240	LOC4344018, cysteine-rich repeat secretory protein 55 precursor, putative, expressed	0.219428	0.078297	0.216036	0.874682	3.24777	1.23254	3.3276	-1.29333	18.4027	1.79e-05	0.00312358	0.00312358	up-regulated
163	LOC_Os06g40020	Os06g0602400, DEAD-box ATP-dependent RNA helicase 52A, putative, expressed	0	0	0.030677	0.331375	0.150725	0.548925	4.99479	-0.820048	18.0787	2.12e-05	0.00362142	0.00362142	up-regulated
164	LOC_Os04g53050	AP014960, disease resistance RPP13-like protein 1, putative, expressed	0.090925	0	0.007504	0.714241	0.21928	0.307347	3.61037	-0.884942	18.0772	2.12e-05	0.00362142	0.00362142	up-regulated
165	LOC_Os03g61360	LOC4334657, hydrolase, alpha/beta fold family domain containing protein, expressed	8.0721	5.14929	3.5612	20.3885	16.5044	32.8493	2.04597	2.33491	17.909	2.32e-05	0.00386815	0.00386815	up-regulated
166	LOC_Os01g31980	Os01g0504500, MATE efflux family protein, putative, expressed	10.5238	12.8206	12.2327	22.5904	30.4481	35.3566	1.29614	4.16114	17.7114	2.57e-05	0.00425986	0.00425986	up-regulated
167	LOC_Os04g26330	AP014960, expressed protein	0	0	0	0.244786	13.2666	8.9577	10.5181	-0.18112	17.2363	3.3e-05	0.00535107	0.00535107	up-regulated
168	LOC_Os02g36880	Os02g0579000, no apical meristem protein, putative, expressed	2.52857	1.51315	1.60452	4.383	5.61308	4.65169	1.36439	1.91472	17.2203	3.33e-05	0.00535782	0.00535782	up-regulated
169	LOC_Os06g30970	Os06g0506850, ubiquitin-conjugating enzyme, putative, expressed	38.856	24.8248	35.3485	65.4067	49.1898	91.7213	1.06169	5.66374	17.1671	3.42e-05	0.00547103	0.00547103	up-regulated
170	LOC_Os04g43400	Os04g0513700, Os4bglu17 - GH1 gene fragment, expressed	0	0.159378	0	0.297108	0.536463	0.380168	2.74523	0.0836758	17.1492	3.46e-05	0.00548399	0.00548399	up-regulated
171	LOC_Os05g43910	Os05g0515200, cytochrome P450, putative, expressed	0.441417	0.348388	0.216652	0.551828	1.12726	0.919804	1.34537	3.62929	17.0732	3.6e-05	0.00562857	0.00562857	up-regulated
172	LOC_Os05g33120	Os05g0399200, retrotransposon protein, putative, unclassified, expressed	0.750387	0.451257	0.744636	1.29811	1.33502	1.32076	1.0249	1.43306	17.0018	3.73e-05	0.00580379	0.00580379	up-regulated
173	LOC_Os02g24270	Os02g0439200, retrotransposon protein, putative, unclassified, expressed	0.296128	0.23469	0.386498	0.911591	0.876109	0.499416	1.30994	2.14921	16.8523	4.04e-05	0.006194	0.006194	up-regulated
174	LOC_Os07g41410	Os07g0605400, EGG APPARATUS-1, putative, expressed	20.6556	8.92262	19.9892	54.7034	45.8666	59.6034	1.70593	6.08338	16.7071	4.36e-05	0.00664133	0.00664133	up-regulated
175	LOC_Os03g09910	LOC4331930, aminotransferase, classes I and II, domain containing protein, expressed	0.937419	0.425223	0.768658	1.89487	3.45097	3.25917	2.00952	1.1106	16.597	4.62e-05	0.00699108	0.00699108	up-regulated
176	LOC_Os01g11910	Os01g0218100, basic helix-loop-helix, putative, expressed	7.9576	5.93087	5.36874	14.5868	12.8301	16.7303	1.18703	3.81307	16.5744	4.68e-05	0.00702226	0.00702226	up-regulated
177	LOC_Os05g05100	Os05g0142900, expressed protein	0	0	0	0.340737	0.159168	0.070858	6.0074	-1.13931	16.3269	5.33e-05	0.00774947	0.00774947	up-regulated
178	LOC_Os12g25090	Os12g0437800, expressed protein	7.94031	20.9747	9.00424	47.696	119.876	120.042	2.87071	2.7908	16.1041	6e-05	0.00855115	0.00855115	up-regulated
179	LOC_Os07g03900	AP014963, lectin-like receptor kinase, putative, expressed	0	0	0	0	0.044906	0.099755	5.92104	-0.0257869	16.024	6.25e-05	0.00886441	0.00886441	up-regulated
180	LOC_Os02g02340	Os02g0114300, glycerol-3-phosphate acyltransferase, putative, expressed	3.13492	3.53529	3.1398	5.87621	5.16843	10.0148	1.08453	4.38703	15.9556	6.48e-05	0.00913312	0.00913312	up-regulated
181	LOC_Os08g04250	Os08g0136800, cysteine-rich repeat secretory protein 55 precursor, putative, expressed	0	0.094567	0.083514	0.510907	1.31086	0.89948	3.83468	-1.12526	15.9182	6.61e-05	0.00922984	0.00922984	up-regulated
182	LOC_Os01g57004	Os01g0777900, adhesive/proline-rich protein, putative, expressed	0.295782	0.191188	0	0.933196	1.68729	0.669508	2.63639	0.940017	15.9121	6.64e-05	0.00922984	0.00922984	up-regulated
183	LOC_Os03g08310	Os03g0180800, ZIM domain containing protein, putative, expressed	0.220848	0.108976	0.172107	0.615706	0.372136	2.24737	2.65497	0.447458	15.7554	7.21e-05	0.00990492	0.00990492	up-regulated
184	LOC_Os09g38920	Os09g0562700, thiol protease SEN102 precursor, putative, expressed	2.60326	1.19309	1.64696	4.85829	2.79018	5.19597	1.2417	4.19704	15.7373	7.28e-05	0.0099392	0.0099392	up-regulated
185	LOC_Os06g09980	Os06g0200800, expressed protein	1.33607	1.54595	1.75119	6.48005	10.7509	7.80997	2.41748	1.81058	15.6647	7.56e-05	0.010229	0.010229	up-regulated
186	LOC_Os12g11860	Os12g0220100, verticillium wilt disease resistance protein precursor, putative, expressed	0.788451	0.376441	0.847605	3.85339	3.72947	4.07728	2.54312	1.88332	15.6392	7.66e-05	0.0102675	0.0102675	up-regulated
187	LOC_Os04g54810	Os04g0640700, beta-D-xylosidase, putative, expressed	0	0	0	0.126744	0.548237	0.013556	8.66621	4.62495	15.6305	7.7e-05	0.0102675	0.0102675	up-regulated
188	LOC_Os04g39900	Os04g0474900, Os4bglu13 - beta-glucosidase homologue, similar to Os4Bglu12 exoglucanase/b-glucosidase, expressed	17.5846	12.9098	23.8011	52.4637	46.767	51.2437	1.4747	5.08758	15.5375	8.09e-05	0.010722	0.010722	up-regulated
189	LOC_Os02g56690	LOC112935999, dihydroflavonol-4-reductase, putative, expressed	0	0	0	0.126606	0.065123	0	5.42362	-0.386116	15.4391	8.52e-05	0.0110413	0.0110413	up-regulated
190	LOC_Os07g03279	Os07g0124900, SCP-like extracellular protein, expressed	12.1475	13.8572	19.9006	37.9405	66.1258	50.6721	1.74705	2.47951	15.4381	8.53e-05	0.0110413	0.0110413	up-regulated
191	LOC_Os07g03319	Os07g0125201, SCP-like extracellular protein, expressed	0.51585	0.359362	0.802593	2.34637	1.53358	3.59	2.14446	-1.3575	15.2413	9.46e-05	0.0119782	0.0119782	up-regulated
192	LOC_Os12g34056	AP014968, mitochondrial 60S ribosomal protein L16, putative, expressed	3.39726	2.36068	1.81187	6.73138	8.07044	9.51051	1.66941	1.72109	14.8064	0.000119132	0.0147507	0.0147507	up-regulated
193	LOC_Os02g21750	Os02g0323000, MDR-like ABC transporter, putative, expressed	0.020847	0	0	0	0.082552	0.09555	2.70721	1.96956	14.7705	0.00012142	0.0147875	0.0147875	up-regulated
194	LOC_Os08g37010	Os08g0474866, gibberellin receptor GID1L2, putative, expressed	8.07038	5.83964	3.49535	14.3268	12.2135	14.403	1.21719	4.30329	14.741	0.000123332	0.0147875	0.0147875	up-regulated
195	LOC_Os06g18930	Os06g0293100, cadmium tolerance factor, putative, expressed	0.327863	0.299972	0.354476	1.23303	0.834755	1.6417	1.89722	2.6721	14.7405	0.000123366	0.0147875	0.0147875	up-regulated
196	LOC_Os04g01850	AP014960.1, hypothetical protein	1.10197	3.78331	1.62355	7.95696	26.0709	6.90348	2.58654	0.733445	14.7054	0.000125684	0.0149856	0.0149856	up-regulated
197	LOC_Os08g14880	Os08g0246800, transposon protein, putative, unclassified, expressed	12.043	8.06443	9.80705	11.3725	31.3593	22.698	1.13158	5.37518	14.6307	0.000130766	0.015444	0.015444	up-regulated
198	LOC_Os02g50350	DQ102485, dihydroorotate dihydrogenase protein, putative, expressed	22.9535	15.4347	23.8808	39.6684	35.2408	62.1739	1.14247	4.65758	14.6288	0.000130899	0.015444	0.015444	up-regulated
199	LOC_Os05g03740	Os05g0128000, transcription factor TF2, putative, expressed	0.937925	0.438248	0.822824	1.80933	1.64526	1.69209	1.23029	1.38577	14.5677	0.000135215	0.015788	0.015788	up-regulated
200	LOC_Os03g58570	LOC9270427, WD domain, G-beta repeat domain containing protein, expressed	0.373073	0.448715	0.635024	0.814159	1.59943	1.03353	1.22906	2.33255	14.5041	0.000139857	0.0161306	0.0161306	up-regulated
201	LOC_Os11g29950	AP014967, retrotransposon protein, putative, unclassified, expressed	0.058456	0	0.04294	0.612792	0.623132	0.494414	3.96635	-1.27477	14.4982	0.000140297	0.0161306	0.0161306	up-regulated
202	LOC_Os07g03368	Os07g0124900, SCP-like extracellular protein, expressed	28.084	31.4743	44.7628	85.2731	144.807	110.601	1.70157	3.28239	14.2801	0.00015752	0.0178378	0.0178378	up-regulated
203	LOC_Os10g33550	Os10g0475100, alcohol oxidase-related, putative, expressed	1.01482	0.473786	1.0477	2.77819	3.66603	4.10647	2.05243	0.866464	14.2459	0.000160412	0.0180744	0.0180744	up-regulated
204	LOC_Os04g48810	Os04g0577337, expressed protein	5.87125	3.90048	5.13141	22.0917	19.0896	8.55164	1.72819	1.20893	14.1688	0.000167123	0.0186441	0.0186441	up-regulated
205	LOC_Os05g09440	Os05g0186300, NADP-dependent malic enzyme, chloroplast precursor, putative, expressed	2.34565	2.71629	2.67216	4.77606	8.97123	6.20968	1.35183	4.12372	14.0619	0.000176887	0.0194621	0.0194621	up-regulated
206	LOC_Os11g11990	Os11g0227100, NB-ARC domain containing protein, expressed	2.57912	1.83606	3.11924	5.88998	6.53492	4.90205	1.20387	3.7769	14.0603	0.000177046	0.0194621	0.0194621	up-regulated
207	LOC_Os05g11300	Os05g0202600, expressed protein	0.345263	0	0.63295	2.45745	1.42885	1.42917	2.43985	1.55277	14.0297	0.000179948	0.0196851	0.0196851	up-regulated
208	LOC_Os11g09180	Os11g0198200, expressed protein	0.182119	0.274169	0.665286	8.36888	5.40232	9.08248	4.32182	1.36752	14.0023	0.000182583	0.0197813	0.0197813	up-regulated
209	LOC_Os06g13320	Os06g0241100, protein kinase, putative, expressed	0	0	0	0	0	0.142796	5.6704	0.549335	13.9799	0.000184777	0.0198283	0.0198283	up-regulated
210	LOC_Os10g04520	Os10g0134500, expressed protein	0.421523	0	0.16935	1.20114	0.815411	0.808967	2.25686	-0.116954	13.9573	0.000187007	0.0199725	0.0199725	up-regulated
211	LOC_Os01g59000	LOC4327538, cytochrome P450, putative, expressed	7.06472	5.92566	5.34813	18.6017	12.3276	23.0911	1.5454	3.74403	13.8682	0.000196087	0.0208435	0.0208435	up-regulated
212	LOC_Os07g35510	LOC4345052, glucan endo-1,3-beta-glucosidase precursor, putative, expressed	27.6042	28.4894	16.9234	42.6704	73.1665	51.4006	1.17221	5.17966	13.8016	0.000203163	0.0211803	0.0211803	up-regulated
213	LOC_Os01g28840	Os01g0385400, C4-dicarboxylate transporter/malic acid transport protein, expressed	0	0	0	0.058481	0.057628	0	5.79796	-0.911239	13.7983	0.000203518	0.0211803	0.0211803	up-regulated
214	LOC_Os01g72130	Os01g0949750, glutathione S-transferase, putative, expressed	4.52045	3.26613	7.04296	8.05346	13.1609	13.3623	1.23154	3.20863	13.7872	0.000204727	0.0211803	0.0211803	up-regulated
215	LOC_Os08g26350	Os08g0352100, expressed protein	0	0	0	0.677844	0.20117	0.06024	6.9721	-1.37248	13.7601	0.000207704	0.0212755	0.0212755	up-regulated
216	LOC_Os11g43990	Os11g0661800, expressed protein	4.31425	2.77993	3.21248	8.66105	8.08012	7.11931	1.20674	3.37179	13.6752	0.000217308	0.0219598	0.0219598	up-regulated
217	LOC_Os04g06520	LOC4335021, expressed protein	5.25412	3.35612	3.80595	8.52778	8.85861	9.01772	1.08451	3.89902	13.6031	0.000225808	0.0225377	0.0225377	up-regulated
218	LOC_Os07g03499	Os07g0125201, SCP-like extracellular protein, expressed	0.721994	0.44509	1.04659	3.30086	2.1064	5.01067	2.21455	-1.32228	13.5191	0.000236144	0.023137	0.023137	up-regulated
219	LOC_Os11g10710	Os11g0213000, protein kinase domain containing protein, expressed	0.510624	0.462873	0.550673	4.00362	6.70135	2.79524	3.12671	2.01662	13.3183	0.000262828	0.0253426	0.0253426	up-regulated
220	LOC_Os04g13140	Os04g0208200, vignain precursor, putative, expressed	0	0	0	0.07008	0.032627	0.208011	6.43283	1.59291	13.3021	0.000265105	0.0254076	0.0254076	up-regulated
221	LOC_Os04g53930	Os04g0631100, organic cation transporter protein, putative, expressed	2.13819	0.388532	0.722988	3.02384	1.96387	6.96594	1.90441	3.24212	13.2758	0.000268859	0.0255643	0.0255643	up-regulated
222	LOC_Os01g06640	Os01g0159800, basic helix-loop-helix, putative, expressed	2.90378	2.10291	1.51276	4.33198	5.06861	5.64252	1.18571	1.75271	13.0399	0.000304927	0.0287511	0.0287511	up-regulated
223	LOC_Os07g03600	Os07g0127700, SCP-like extracellular protein, expressed	0.30258	0.300113	0.236066	2.18132	1.2012	0.800782	2.28679	0.261584	12.9289	0.000323553	0.0301292	0.0301292	up-regulated
224	LOC_Os11g15570	Os11g0261900, Ser/Thr protein phosphatase family protein, putative, expressed	16.1623	8.35683	10.7529	25.1188	16.3232	35.4682	1.12905	3.41594	12.8325	0.000340643	0.0315901	0.0315901	up-regulated
225	LOC_Os06g08100	Os06g0179100, jp18, putative, expressed	0	0	0	0.032952	0.178516	0	5.01266	-0.576231	12.8185	0.000343206	0.0316973	0.0316973	up-regulated
226	LOC_Os10g33040	Os10g0468500, receptor-like protein kinase precursor, putative, expressed	1.65768	0.392457	0.864902	2.58205	1.83676	4.53704	1.64255	2.07392	12.7395	0.00035801	0.0327957	0.0327957	up-regulated
227	LOC_Os08g36480	Os08g0468100, nitrate reductase, putative, expressed	0.030219	0	0	0.120508	0	0.040777	2.3532	5.98528	12.6932	0.000366979	0.0334033	0.0334033	up-regulated
228	LOC_Os07g12240	AP014963, EF hand family protein, putative, expressed	0	0	0	0.076254	0.08742	0.227655	5.296	-0.853294	12.6901	0.000367606	0.0334033	0.0334033	up-regulated
229	LOC_Os12g34128	AP014968, mitochondrial 60S ribosomal protein L16, putative, expressed	4.01608	3.09499	2.53153	7.02491	8.65508	9.99991	1.39755	1.87775	12.6209	0.000381462	0.0344283	0.0344283	up-regulated
230	LOC_Os10g32810	Os10g0465700, beta-amylase, putative, expressed	1.08211	1.96645	1.51124	3.10955	4.31857	2.887	1.14532	6.3394	12.6154	0.000382591	0.0344283	0.0344283	up-regulated
231	LOC_Os07g44130	Os07g0635300, cytochrome P450 72A1, putative, expressed	1.59379	1.91088	2.06895	3.58555	4.05057	5.69091	1.24175	2.83803	12.5327	0.000399895	0.0357604	0.0357604	up-regulated
232	LOC_Os06g32910	Os06g0520733, uncharacterized Cys-rich domain containing protein, putative, expressed	0	0	0	0.09569	0	0.280057	4.9459	0.284876	12.4145	0.000426019	0.0377966	0.0377966	up-regulated
233	LOC_Os02g47990	AP014958, retrotransposon protein, putative, unclassified, expressed	0.077966	0	0	0.229976	0.108013	0.096694	2.39215	-0.349902	12.3465	0.000441812	0.039044	0.039044	up-regulated
234	LOC_Os03g06290	LOC4331687, OsSub27 - Putative Subtilisin homologue, expressed	1.85579	1.6502	2.14834	4.89729	2.37219	4.33038	1.02697	2.17406	12.2527	0.00046459	0.0405796	0.0405796	up-regulated
235	LOC_Os10g07470	Os10g0162300, ZOS10-01 - C2H2 zinc finger protein, expressed	0	0	0	0.037305	0	0.039106	4.8439	-0.0156049	12.2384	0.000468158	0.0407333	0.0407333	up-regulated
236	LOC_Os05g24520	AP014961, retrotransposon protein, putative, Ty3-gypsy subclass, expressed	0.023772	0	0.127648	0.247372	0.134537	0.166924	1.81825	0.399857	12.2147	0.00047415	0.0409385	0.0409385	up-regulated
237	LOC_Os06g11760	Os06g0220900, expressed protein	0.101963	0.109581	0	0.4195	0.284377	0.295771	2.00384	1.64437	12.0619	0.000514615	0.0440945	0.0440945	up-regulated
238	LOC_Os03g02874	LOC9266310, retrotransposon protein, putative, Ty3-gypsy subclass, expressed	0.225583	0.151868	0.318235	1.0919	1.00236	1.29381	2.25204	0.201869	12.052	0.000517373	0.0441629	0.0441629	up-regulated
239	LOC_Os02g29410	AP014958, transposon protein, putative, unclassified, expressed	0.129261	0.074876	0.069908	0.46884	0.436071	0.329124	2.11051	-1.00836	12.0136	0.000528141	0.0445906	0.0445906	up-regulated
240	LOC_Os11g43700	Os11g0657900, RGH1A, putative, expressed	0.287733	0.570144	0.774698	0.979274	1.43358	1.28393	1.16158	2.28313	11.9904	0.000534749	0.0449648	0.0449648	up-regulated
241	LOC_Os02g12680	Os02g0218700, cytochrome P450, putative, expressed	0.917382	1.80399	1.20442	3.8311	6.01362	8.92085	2.2196	0.511761	11.9771	0.000538583	0.0451189	0.0451189	up-regulated
242	LOC_Os03g13560	LOC4332197, hydroxyproline-rich glycoprotein family protein, putative, expressed	4.84515	3.98281	2.32482	6.45463	5.33409	13.2609	1.15089	4.10675	11.9529	0.000545621	0.0455391	0.0455391	up-regulated
243	LOC_Os12g04590	Os12g0140200, zinc finger, C3HC4 type domain containing protein, expressed	0.478228	0.181572	0.558175	0.928783	0.863084	0.968446	1.18757	1.54414	11.8275	0.000583615	0.0480123	0.0480123	up-regulated
244	LOC_Os04g16742	AP014960, NADPH-dependent oxidoreductase, putative, expressed	2.97286	7.88333	3.63235	14.493	33.6276	8.2058	1.90482	3.99677	11.822	0.000585365	0.0480123	0.0480123	up-regulated
245	LOC_Os01g21170	Os01g0314200, expressed protein	6.10085	3.6302	4.67549	9.27146	12.6322	8.36598	1.07246	2.36197	11.8215	0.000585493	0.0480123	0.0480123	up-regulated
246	LOC_Os07g31070	Os07g0492966, expressed protein	0.155526	0.051669	0.08197	0.464328	0.438398	0.450595	2.185	-0.664632	11.7388	0.000612115	0.0496465	0.0496465	up-regulated
