# Supplementary material for: Weighted Gene Co-Expression Network Coupled with a Critical-Time-Point Analysis during Pathogenesis for Predicting the Molecular Mechanism Underlying Blast Resistance in Rice
Source: Rice (N Y). 2020 Dec 11;13:81. doi: 10.1186/s12284-020-00439-8 (PMC7732884; doi:10.1186/s12284-020-00439-8)
Supplement: Supplementary file 7 — Additional file 7 : Table S3. The genes information in turquoise module. [file 12284_2020_439_MOESM7_ESM.xls]

gene_id	gene_name	NPB-0hpi.1	NPB-0hpi.2	NPB-0hpi.3	NPB-24hpi.1	NPB-24hpi.2	NPB-24hpi.3	NPB-48hpi.1	NPB-48hpi.2	NPB-48hpi.3	NPB-72hpi.1	NPB-72hpi.2	NPB-72hpi.3	PiZt-0hpi.1	PiZt-0hpi.2	PiZt-0hpi.3	PiZt-24hpi.1	PiZt-24hpi.2	PiZt-24hpi.3	PiZt-48hpi.1	PiZt-48hpi.2	PiZt-48hpi.3	PiZt-72hpi.1	PiZt-72hpi.2	PiZt-72hpi.3
LOC_Os04g53850	LOC_Os04g53850	0.207278	0.187688	0.209256	79.927345	83.39959	79.149284	14.266847	12.997852	8.857505	13.750722	11.865298	13.397993	0.556341	0.260961	0.439258	102.218529	113.903076	109.610641	10.423945	15.072742	13.664226	9.893673	9.841107	12.220056
LOC_Os03g17470	LOC_Os03g17470	166.994476	152.264328	125.562958	29.430555	26.86586	29.729351	106.573219	105.606926	122.29068	129.629791	167.003616	169.342804	170.417114	161.510071	167.15979	27.73135	31.195087	26.278437	101.340462	108.346184	113.65799	196.321121	178.2995	142.161819
LOC_Os01g65169	LOC_Os01g65169	0.569208	0.421661	0.19353	54.346798	52.677155	58.865105	21.878439	24.45326	36.061287	44.92062	41.294369	43.529709	0.460756	0.306927	0.176312	46.726517	39.23473	49.741653	14.078755	16.740746	17.437931	40.459568	43.0718	35.578777
LOC_Os05g40770	LOC_Os05g40770	1.47142212243243	0.90298843	0.886480044864865	37.0615638791892	31.5599595751351	32.5364105451351	2.33332828108108	2.51934294027027	2.28806142324324	4.53098972027027	6.54108285297297	5.70898593621622	1.45518858486486	1.06474786702703	1.1085509727027	30.0384849118919	29.9722746791892	31.8771111213513	2.00757003783784	2.4133708954054	2.83957588810811	5.08188522162162	5.34761350810811	5.73719293837838
LOC_Os07g46460	LOC_Os07g46460	348.125549	324.541565	283.186707	28.051859	15.055192	22.608545	303.543579	352.044678	320.772675	270.397766	337.688507	335.444458	423.568756	333.998138	365.175049	21.599724	16.260918	16.058727	320.769073	269.921173	343.972473	336.8685	347.73526	303.32312
LOC_Os05g49380	LOC_Os05g49380	61.6384250705009	47.3550787346939	50.8751236391466	8.23966874443414	6.39115582235621	8.19173482653061	42.5899247615955	39.7701773710575	37.1402248093692	32.6537054638219	41.7720616294063	41.5346659021336	59.9792626711503	57.6331356192022	58.0262400528757	8.62515954128015	6.44366451762523	7.31878729730983	33.3521702935993	31.4574766502783	34.9359441595547	54.9948968501855	48.4886712008349	45.6319855018553
LOC_Os01g31360	LOC_Os01g31360	87.8591743361373	87.6871000874832	77.3546392927322	11.0640498795424	6.96035087348587	9.40943694145357	47.3141650777254	50.1770336594886	55.7295537422611	25.7605475053836	39.0057525289367	43.7369839549125	86.0498341211305	76.6886081655451	94.190877365747	12.3344352779273	10.5430756026245	11.7784861352625	58.9999450353297	62.7388839094886	65.424391538358	41.1378672705249	48.5414568933378	37.1839070174966
LOC_Os08g38990	LOC_Os08g38990	0.658942910812672	0.860549171487603	0.559301224173554	42.2274134965565	40.5278963698347	45.7612186980028	3.03665945902204	3.18810708987603	4.43869247658402	3.24554451239669	2.88464777789256	2.37209104511019	0.722274512396694	0.908729243801653	0.681640101584022	39.6544532913223	37.8097498013085	33.4722895006887	1.61853235330578	1.60440578615702	1.43066398932507	2.31261899001377	3.25064510984848	2.02585012121212
LOC_Os04g32150	LOC_Os04g32150	17.922932	17.600006	20.947792	0.995084	0.673065	0.691066	12.942194	12.026058	10.499675	6.439396	8.510631	7.789908	17.021212	15.830274	18.891613	0.859141	1.008128	0.833809	8.047671	9.679113	9.278101	7.38939	9.734274	6.356845
LOC_Os07g48010	LOC_Os07g48010	0.050289	0.033588	0	140.792816	194.332062	173.745804	0.855277	2.243822	1.327807	2.071969	2.951908	3.096861	0.749943	0.410057	0.197671	125.750916	91.352142	144.403107	4.437624	4.171458	4.931175	2.339756	2.550788	2.971159
LOC_Os01g04540	LOC_Os01g04540	0.256625	0.182329	0.135585	212.233994	318.414307	216.731659	17.017839	11.73855	5.859746	18.507635	16.417297	18.958044	0.957194	0.967239	0.698216	296.608459	435.992401	247.945282	17.100719	16.111885	21.424534	20.122263	14.609679	19.710796
LOC_Os07g04990	LOC_Os07g04990	493.825493357471	314.720235710919	474.38832973908	2.49486552873563	4.29457714425287	2.34896665747126	425.746491686207	468.734468513218	306.037711948851	373.30726214023	395.772794863793	364.13455702931	527.788399891379	516.102982498276	385.341961379885	3.3528558683908	5.01609206264368	6.12382795747127	358.632273637356	331.795026374713	380.24302162069	427.211023704598	346.128472577011	383.886769433333
LOC_Os04g52614	LOC_Os04g52614	0.817929	0.687422	0.836015	20.645308	20.139523	20.35457	4.877151	4.57121	4.420946	5.046929	4.874936	4.463905	1.185204	0.934929	0.786177	20.072882	19.139933	23.402895	3.604542	4.062553	3.995035	5.374267	5.56982	4.295547
LOC_Os10g41260	LOC_Os10g41260	126.89727	108.648598	111.726547	29.757244	25.807566	31.086323	79.589348	89.595871	89.962196	76.186562	86.686905	88.783264	114.763206	110.873466	99.345085	30.212519	29.677187	30.222759	78.604713	79.684891	78.564522	104.642471	119.264801	90.261505
LOC_Os03g16950	LOC_Os03g16950	0.171903	0.111184	0.089181	555.297424	1001.383057	739.851807	9.174935	7.454618	3.36755	12.248776	13.959922	11.072901	0.418369	0.18795	0.222506	667.63855	983.383484	729.152832	20.837978	11.337564	11.738252	9.583168	6.103375	8.852078
LOC_Os10g32680	LOC_Os10g32680	6.13464907015131	3.83457577579092	3.91894077441541	200.399009428473	361.462493033012	271.399947127923	11.4300621127923	11.0777264236589	10.3007566299862	16.4794909766162	21.8243240632737	21.4717695598349	9.44911661072902	8.90950295735901	5.79902136726272	266.03314271458	314.741979586657	296.446986387895	9.19550401650619	9.64882460797799	12.4362561251719	18.1108059862448	16.0144038569464	16.2701858500688
LOC_Os02g57700	LOC_Os02g57700	0	0.027597	0	14.931006	12.27879	14.998954	0.182884	0.222874	0.165951	0.455877	1.002798	0.744519	0.07867	0.02799	0.023828	10.211169	9.074702	11.710052	0.120918	0.131089	0.129242	0.217573	0.374693	0.3445
LOC_Os06g35850	LOC_Os06g35850	0.170233	0.131998	0.128467	16.398272	11.6391283363384	14.3573675977809	2.297889	1.52818795076283	2.168734	2.811752	2.353839	2.777925	0.316236	0.502811	0.290426	15.3344586886269	19.183193	13.5896328453537	2.023792	2.236168	3.123898	2.1639828259362	2.765759	2.12141
LOC_Os03g01020	LOC_Os03g01020	165.539459	171.095291	121.964455	6.721688	3.774971	6.005418	161.952072	147.010742	139.076447	54.718143	58.372021	62.834507	196.27388	216.236847	149.133881	7.913651	4.493477	6.049406	166.911911	143.930908	139.53952	71.716461	57.689861	88.916077
LOC_Os04g47190	LOC_Os04g47190	2.09554283536585	2.22495246189024	2.22560196189024	38.4866397378049	44.3571834679878	48.0955543551829	7.17785016615854	6.81871670731707	6.453995	8.85249035365854	8.74438955945122	9.22967317987805	3.67163389939024	3.09937934756098	2.82403701829268	44.5600084634146	53.8281415060976	46.2232104253049	6.9255202804878	6.08833830487805	7.10539813567073	7.79917086128049	7.29433370579268	6.66319870121951
LOC_Os01g65140	LOC_Os01g65140	0.038301	0	0	48.081841	37.364166	46.447113	11.22883	12.395419	21.215361	23.56226	12.16843	13.704299	0.047174	0.033524	0.043738	39.208992	34.442394	38.05563	7.847749	12.957096	10.5817	9.688003	10.312085	11.92357
LOC_Os02g27490	LOC_Os02g27490	55.4414351374893	48.774532118702	65.0887795162254	4.35669011955593	5.14627013364646	4.69258619726729	44.4378471614005	53.5690632216055	43.5543159030743	29.3721010866781	37.7857587843723	38.3176127604611	59.5712073595218	43.8419388142613	57.8624412335611	4.82025437318531	5.34024679248505	4.27945419982921	42.1516679568745	41.6132358578138	46.361027206234	42.7677358859949	45.3432940657558	41.4985062702818
ChrSy.fgenesh.gene.86	ChrSy.fgenesh.gene.86	117.974648	127.053444	87.709366	4.635322	2.939539	4.599565	116.614815	110.194237	100.852051	37.917019	40.779976	48.009247	146.1642	160.928909	111.191681	6.982037	3.63385	3.902035	117.60302	101.706306	101.820679	55.473431	41.778633	63.061031
LOC_Os08g29020	LOC_Os08g29020	1.966242	1.928697	1.339576	67.198257	43.204121	49.218277	10.588352	11.246593	12.509152	20.360239	24.107368	34.34454	2.799187	2.557328	1.568217	49.270016	51.817711	44.704388	8.723357	9.09418	11.276911	27.228033	28.667086	17.996361
LOC_Os01g04550	LOC_Os01g04550	0.128331	0.132104	0.207186	164.875702	206.182114	177.152695	8.595387	8.543837	3.779617	6.27431	7.726609	10.225623	0.295715	0.468488	0.286409	215.534103	353.5354	189.624725	8.294804	9.354929	12.64891	5.892577	6.612905	10.135191
LOC_Os04g02754	LOC_Os04g02754	4.824425	4.196213	3.180429	130.522598	92.870903	132.087265	15.837098	16.045845	16.123863	11.943799	19.77737	24.529114	7.365549	7.426904	4.257705	96.283226	109.481415	120.77417	10.829177	13.516722	14.07043	13.012074	15.40706	14.214037
LOC_Os02g56200	LOC_Os02g56200	45.0664270400831	45.2011127983967	42.5437897114014	4.47133823426366	2.42006050504751	4.21382104097387	28.5338297645487	37.1210653604513	32.1439677289192	14.6499569133017	19.7083544631829	20.5881187440618	47.8166942621734	39.598464800772	49.9621471193587	4.96228702790974	3.35299147476247	2.88545655967933	28.7657763752969	28.9824005412708	31.9396934162708	23.0070288200713	21.3108820908551	19.9286129943587
LOC_Os12g07310	LOC_Os12g07310	0.098541	0.232578	0.158149	84.466522	81.461899	63.021755	2.66561	3.306147	2.597713	4.582225	6.375231	4.71987	1.531782	2.012146	1.291805	54.224758	55.077774	38.13641	3.247531	3.330044	3.25577	5.141519	1.886505	4.375037
LOC_Os08g10290	LOC_Os08g10290	0.13138	0.180871	0.05822	71.84642	54.396091	66.829422	1.410881	1.572716	0.794842	1.103451	2.69859	2.922989	0.201024	0.245932	0.195316	77.875343	74.13221	79.150185	1.129924	1.419161	1.726049	1.313467	1.068823	0.447705
LOC_Os01g63270	LOC_Os01g63270	93.9121643733018	81.5891915085647	72.1122413233904	18.294256284997	13.5202873957472	19.2422900936208	73.2083761139988	80.9123194524513	94.6393990259894	71.0955301512109	90.9338880038393	97.0429786547549	83.423220720319	76.1008025942115	83.3955938694625	17.1641178041937	13.3716766331955	15.6477282235676	74.0892313511518	78.1874058803898	85.3754763476078	110.937762797992	110.527193845245	77.187233731837
LOC_Os11g15040	LOC_Os11g15040	1.32156841111111	1.31256106666667	0.913271172222222	318.008512602222	413.205231449444	442.107447003889	30.0492006255556	18.6070849655556	23.5347863133333	23.2325437033333	17.5059828438889	11.7383761433333	0.912813373333333	1.78560823	1.45996817555556	390.401619322222	470.509146663889	396.324415551667	19.6044177366667	17.1156328005556	19.3795247544444	10.5641901033333	11.0928266927778	16.6239676222222
LOC_Os01g73200	LOC_Os01g73200	1.012527	0.830587	1.027685	795.5448	581.395691	625.814453	14.432295	13.613481	6.2815	8.243687	13.38952	15.493706	4.330327	3.779783	1.772949	1025.151611	553.509033	1327.31189	17.725025	17.318933	26.49514	4.703591	4.854089	5.325232
LOC_Os03g22120	LOC_Os03g22120	7.42118862764053	7.54533829144289	4.26288718725385	164.08660085213	215.465974844253	194.880119507698	17.5811415836019	16.7191196562836	23.1789987629789	19.8319530014322	20.9351102982456	20.0666708711063	6.1243057905478	7.20991498997494	6.62504034550662	178.333042339778	237.734824199785	165.711649758682	13.869476811672	18.5489945520945	20.5959523809524	19.1566116953097	18.9188561174364	20.7122147343358
LOC_Os12g05050	LOC_Os12g05050	486.703156	282.825562	400.015076	23.785164	24.218241	28.588913	535.004456	495.474457	325.757507	489.12088	470.51709	444.009216	447.821503	422.571106	362.026886	24.747305	18.658733	22.639421	390.024414	398.919434	412.655243	534.181702	607.715454	422.115143
LOC_Os06g06190	LOC_Os06g06190	19.114126	17.544279	15.086669	4.52727	3.145458	4.611191	17.583328	19.387493	19.920441	13.125747	16.333637	17.563951	18.852188	16.995419	18.277977	4.522064	3.222956	4.119593	16.569046	15.463713	17.509882	18.146648	17.598209	15.905791
LOC_Os06g11520	LOC_Os06g11520	0.124302	0.101442	0.077945	37.431992	33.548458	49.118027	0.294356	0.233312	0.201416	0.202453	0.62404	0.69589	0.115507	0.16646	0.121287	39.739285	41.267002	33.438377	0.491453	0.622789	0.565637	0.5437	0.542819	0.153706
LOC_Os04g45090	LOC_Os04g45090	77.8443708862229	84.3940626617647	73.0822386865325	9.39222459210526	9.06786158591331	11.8466219814241	71.5329488212074	70.3076521130031	51.1196279179567	41.8086685224458	51.4684048862229	46.375904744582	56.5891310456656	61.7518367786378	76.0531595510836	10.0269679318885	10.4007887693498	7.94140597213622	43.6121674721362	55.2909287043344	53.8526597577399	57.3094958335913	53.1750305294118	53.5817443823529
LOC_Os01g12740	LOC_Os01g12740	30.883371	21.909925	25.502228	2.242658	2.125324	1.487594	30.594931	30.254744	21.298029	27.621647	25.41785	28.162495	32.458038	31.910225	20.875435	2.335247	2.737766	2.132271	25.257544	26.867231	31.480471	24.889364	24.705206	25.21789
LOC_Os01g22249	LOC_Os01g22249	0.409991	0.364918	0.114315	344.404266	207.50589	348.601074	13.59088	10.887907	5.098895	3.741224	4.348536	5.442604	0.673587	0.798134	0.652922	339.171631	227.228851	374.655457	6.50103	9.023623	10.739622	1.581872	2.962027	3.929364
LOC_Os06g40940	LOC_Os06g40940	829.360257938466	660.464866798565	621.452338778422	19.383519384106	14.4713535855408	12.4534612513797	439.654140099338	583.767765935982	415.768094397351	359.111094268212	605.494426444261	581.889687796082	845.587076839404	608.98208254415	614.24302447351	12.4435224326711	7.60538872461369	4.19616115811258	394.732201566501	374.2495240516	539.361254583057	748.157830972406	766.287214883554	613.385567777318
LOC_Os07g14160	LOC_Os07g14160	1.08373965198864	1.13615984232955	0.517038631628788	45.8186440857008	38.7436575345644	42.5350071444129	3.24537469460227	3.68707982765152	4.91776896638258	4.29776717329545	6.9575452561553	6.30746731439394	1.62449855208333	1.66773075331439	1.11245861268939	49.5854909322917	28.5661556576705	45.6556185383523	3.02833623106061	4.75936734375	4.45543202651515	5.99167659469697	5.41247821685606	6.06141417660985
LOC_Os02g54254	LOC_Os02g54254	1.105159789182	1.16390064508978	0.511352158501441	123.482684100865	134.312092921303	135.38907683773	1.27214397118156	1.48782785014409	2.6276633393926	2.061620129683	3.59645828308579	3.43992022367546	1.99274665861228	1.5789525389049	1.0616277880736	188.435482791621	181.954750623808	265.211482272667	1.51307568632232	2.8322707226779	2.52839794236311	3.83299278386167	3.07011563688761	1.91919960230548
LOC_Os12g17880	LOC_Os12g17880	1.194955	0.95027	0.481804	22.211538	18.406668	22.746771	3.935326	3.852873	3.277429	3.207488	5.500911	5.816408	0.949877	0.865186	0.621207	22.653135	25.434015	21.050264	3.274065	3.779623	3.798687	4.391353	4.770805	3.368798
LOC_Os10g40934	LOC_Os10g40934	0.631516169600687	0.600334848432804	0.327874013739803	107.501368021254	104.6489429693	134.625448773079	13.3644349789609	20.2372638286818	14.3710670491627	15.2347232788751	17.6330984609274	16.0322429727351	7.79891357256333	6.59489446822671	2.78946449291541	189.981420284457	256.421355568699	168.320104226707	18.7010694613568	25.6545792425934	16.2713576479176	26.3020237395878	12.5431147033061	22.7806564351653
LOC_Os07g42650	LOC_Os07g42650	0.641683508737864	0.46252240776699	0.351233133980582	44.1194215488673	72.7755515805825	53.8095833029126	7.71343450355987	7.23133788478964	12.8093412194175	14.7409223022654	14.1724221456311	13.7465090944984	0.328935043365696	0.470849919093851	0.413580308737864	36.6514160220065	49.9553092705502	28.959591989644	4.31503476634304	6.81108629126214	5.14252305242718	21.7127878466019	15.4365382653722	11.4475928666667
LOC_Os07g07050	LOC_Os07g07050	22.1365834974802	13.6264684038877	14.2194673142549	3.41140479193664	2.56444251007919	3.20579313426926	17.4416177138229	16.0207271673866	16.5951342728582	13.9159251551476	19.9464393012959	18.1000606367891	23.6072898138949	19.5921956396688	15.7083276457883	3.46898881173506	3.9620371900648	3.19014779229662	12.2636963725702	13.0381238776098	14.1640814863211	18.9877192890569	17.2337224337653	12.9801744708423
LOC_Os04g03796	LOC_Os04g03796	4.28765062673743	3.87208940510488	2.34199896942128	116.785507262825	55.6213884963356	106.826034772555	6.71123062901188	7.06391425473844	7.20430217033106	3.35248793050291	6.53544179984837	5.89443770760677	3.79706691913065	3.30008956456912	3.10927449608289	78.5865688124842	93.4102548781905	94.0806727824109	5.81370132120293	6.82878913671974	6.92398306520091	6.17235311751327	6.30941779049785	4.33396808845085
LOC_Os10g36650	LOC_Os10g36650	10.757142	11.293177	8.366353	0.281323	0.246004	0.484837	6.175832	6.940094	12.557273	4.520725	7.259134	7.236341	13.266575	12.780288	10.765037	0.601926	0.320864	0.502149	8.440386	10.814688	8.633711	8.369495	10.649154	5.854197
LOC_Os10g39810	LOC_Os10g39810	37.243954	34.66235	29.238039	5.881087	3.102175	3.659752	20.163267	19.457312	23.156752	14.838215	14.845146	17.986429	34.071114	33.408016	30.3825310546282	5.784879	3.89044	3.805698	27.308258	24.767225	21.712086	17.287106	18.0705249135053	15.533596
LOC_Os04g35864	LOC_Os04g35864	40.2522152937931	33.6918880551724	44.0617595255172	4.28348802206897	1.96548387310345	3.45902615172414	25.5343257268966	23.1779481931034	23.26367712	32.1546565737931	29.3130834206897	34.0614075144828	34.0509199117241	31.0482752772414	34.7732515862069	2.59205035034483	1.94327616	2.72717035034483	17.870570582069	19.2902100413793	18.4764743834483	34.1500087282759	32.8593002151724	21.5294492358621
LOC_Os04g34610	LOC_Os04g34610	84.395531	50.641903	71.633125	5.510614	3.88116	5.988764	85.731133	81.956726	47.070683	49.0993	55.431591	53.795532	88.280205	84.346298	76.658028	5.136413	5.788714	4.598252	68.366356	78.966072	96.942848	89.659653	79.324257	69.845154
LOC_Os02g13560	LOC_Os02g13560	107.881015730003	85.8984212441273	92.7261867421945	13.2359581347012	7.76056011834671	11.1178154249182	92.4181072509664	116.333195907226	69.8169209669938	36.4327325060957	53.8462190252751	59.2262386871841	87.8502978174249	76.6752203820993	91.3689500080285	11.0998002013084	9.92175736663693	10.1466755524829	93.9261248147487	115.097554440083	130.013657317574	99.904284504609	116.029436082367	85.4653868495391
LOC_Os01g53220	LOC_Os01g53220	0.512456	0.56911	0.576957	55.62524	107.476219	88.29155	28.42132	27.059851	30.449953	79.48085	57.608337	37.849052	0.37428	0.770512	0.540899	65.73597	66.458763	63.614323	17.329727	19.36375	18.448345	61.856869	50.427883	51.576447
LOC_Os06g12030	LOC_Os06g12030	1.3169289150619	0.914469511348006	0.813966239339752	24.3145717802613	35.8754441172627	30.483644389271	4.75622945357634	4.72337098521321	3.85960870976616	6.00789430158184	6.81081753163686	6.36253725309491	1.458888369326	1.46306814477304	0.994725646492435	24.391981590784	32.4165140137552	24.091841869326	3.51401185075653	3.76580433218707	4.86071162104539	5.50068623933975	4.96930354470426	6.19140312070151
LOC_Os04g37619	LOC_Os04g37619	396.643677668401	231.925589995539	417.324405405204	7.61029864684015	12.2713454275093	11.1336535078067	244.5888649829	238.730958411896	125.320432209665	244.912912489219	304.491239735316	268.087053808178	396.255261818587	333.760067766543	347.181321345725	11.7285260802974	11.6248594557621	13.5340869234201	199.85354644461	181.296783443866	231.621238425279	374.853887897398	321.720231788848	310.426842220074
LOC_Os01g38359	LOC_Os01g38359	2.36786436227545	2.14227019461078	0.997396	68.8800608443114	43.2187112035928	54.0470340928144	12.8459702694611	12.3982956646707	13.0888383443114	11.0729753203593	18.2188631167665	21.9983177065868	5.79288044011976	6.13083964371258	5.17099788323353	89.9724189371258	61.9321077964072	63.7921114700599	14.4281683952096	16.874123008982	14.4219821377245	13.0266639730539	9.30749702994012	10.255586245509
LOC_Os04g59150	LOC_Os04g59150	2.303963	1.414498	0.646523	1105.052856	792.153931	891.48938	18.085606	20.899883	10.135829	10.312383	12.98664	12.89769	5.008046	3.298015	1.604624	1468.137207	1102.201294	2036.757446	13.668982	16.296671	29.835615	5.176256	4.744133	4.214409
LOC_Os04g59200	LOC_Os04g59200	0.625813	0.112512	0.170291	742.855469	1175.494629	613.547791	57.089855	41.769009	25.864111	58.961029	51.268166	39.555996	0.5621	0.342353	0.327629	969.67511	915.266418	1312.111938	26.107691	28.622808	49.224346	33.309769	34.191284	39.873203
LOC_Os06g45100	LOC_Os06g45100	13.170338	13.523147	17.019695	0.84245	0.467218	0.801433	12.243587	13.462516	8.592608	8.903796	9.098751	8.757648	12.957212	11.400119	16.652424	0.596401	0.614606	0.851978	9.679139	9.056041	12.036263	8.502724	9.270975	7.22223
LOC_Os03g42020	LOC_Os03g42020	5.734658	5.041784	5.686152	77.373543	88.538475	78.024872	37.612343	40.373222	34.89703	45.195194	55.815483	51.909084	7.112123	6.362524	6.961416	63.185024	94.081436	70.514786	32.028843	33.446957	39.06498	59.687038	58.269157	48.67334
LOC_Os10g42240	LOC_Os10g42240	75.8214859714693	69.373208360913	58.0863164978602	6.98961884022825	3.50136815549215	7.22095507275321	64.0425326034237	65.027230339515	82.7113202025677	39.1348607360913	52.9106454151213	44.9453136676177	69.0470254835949	72.9812005349501	67.9096616533524	7.57762853495007	6.3126370128388	3.78815863195435	67.8402668972896	62.7994444850214	60.4493528559201	61.0822502667618	53.8499548373752	55.8012287817404
LOC_Os06g14350	LOC_Os06g14350	17.9763547307692	22.1723994423077	18.3893795576923	0.183728	0.160859	0.254968	16.5135821730769	21.8057518653846	23.3680750384615	15.9229452692308	20.4641473846154	31.6900014230769	23.2174256538462	19.5413347692308	24.9366609615385	0.276037	0.194001	0.130133	18.1522997884615	26.5929636538462	19.1242517307692	14.1131341923077	30.1634365384615	9.41545880769231
LOC_Os09g17329	LOC_Os09g17329	1.20250976461902	2.15420079799173	2.48171809273479	550.635855904903	432.95193070821	528.527819928234	169.530085317484	218.820797944477	153.323848570289	137.983891524513	160.096066809214	199.992188558476	1.0681628783225	1.20711592409923	2.6165547241583	454.445106906379	717.606404227407	570.068071542233	161.855778502658	215.087462273774	218.93621057531	139.482064754578	181.916519881276	140.891396797401
LOC_Os05g35410	LOC_Os05g35410	9.762462	9.110903	6.136744	0.962864	1.185812	0.962611	8.535583	9.21856	7.274734	6.140561	7.545536	10.207017	7.307306	7.523055	6.312428	0.888231	1.299571	0.842795	9.316903	11.975667	11.510606	8.905642	8.116957	6.32232
LOC_Os03g12910	LOC_Os03g12910	111.959790611517	146.271076395795	94.2179902193784	8.66790234277879	4.34067829890311	8.94891994972578	93.9156431142596	115.218138223949	84.8661201252285	51.2013769625229	64.0449422797075	93.2020636087751	103.796186841865	96.1522247541133	106.669307313528	9.87888949634369	10.2770982074954	13.1050349332724	89.6105097504571	115.973824707495	121.146638887569	56.9133120648995	93.1091206142596	53.020477691042
LOC_Os07g35810	LOC_Os07g35810	0.423299	0.351783	0.113161	94.627472	66.053925	81.993935	1.400899	1.401217	0.689783	1.432274	1.800947	2.061389	0.514959	0.38066	0.289234	99.009239	79.912704	103.955986	1.065302	1.10964	2.586319	1.335329	0.983469	0.667477
LOC_Os02g21009	LOC_Os02g21009	21.4433740951689	11.2836016015256	23.190719385761	0.205533931710861	0.219800974573193	0.240419751907011	13.9488864162732	15.7802663378133	7.3592948514348	5.15720897384671	9.15226971122412	8.96791741046132	23.366419304032	17.3772140108972	19.2654824671268	0.326476419905558	0.627164342535416	0.308869138757719	12.1983368463494	12.8968460588449	16.9810186690883	10.9803008735924	11.8059615837268	7.72790012095895
LOC_Os11g10310	LOC_Os11g10310	26.224884	19.031481	21.843916	2.130051	1.998459	1.976066	30.933424	32.257645	22.293385	19.612324	30.4356	28.188213	29.201956	20.696972	25.183746	1.887991	3.301155	2.504086	25.510328	26.048435	30.484341	30.681631	32.387375	19.205671
LOC_Os06g07600	LOC_Os06g07600	2.875262	3.195436	1.521315	114.326241	220.767792	130.039917	4.687265	5.436811	5.25678	5.364689	5.902135	6.842804	2.918398	2.784404	2.071146	137.588043	193.049637	150.393692	4.869048	5.308995	4.598475	3.79856	4.566302	5.781106
LOC_Os01g38530	LOC_Os01g38530	1.89966971301304	1.80419145529749	0.90200520935412	44.1384575593382	44.2345736258352	42.1008729478206	8.41721761469933	9.57496600031817	17.4127770992682	10.8144209284123	14.4259426808781	13.5813963436207	1.56432549697741	1.45881250843143	1.09188458924594	40.5587424167992	53.7385464654789	38.8706347321031	10.6161995097041	11.4083113611199	10.9765832042634	18.009264943048	16.6681041113586	15.4467449580019
LOC_Os08g27150	LOC_Os08g27150	27.924593	24.707262	26.505108	7.89998	6.179893	6.653321	26.208151	30.085051	23.867964	23.343031	31.416645	31.710541	30.537331	25.166416	28.85545	5.622514	5.616015	6.057907	25.279953	24.949089	28.860142	33.390415	31.10392	26.47683
LOC_Os03g08470	LOC_Os03g08470	5.87791561315939	7.8594756250709	7.56995230402723	541.247114577992	410.516084415201	447.187188000567	10.4934326625071	11.5248705445264	7.06293948723766	9.13625699092456	12.3712316432218	13.3300324038571	4.13878746341463	4.55055971355644	5.55830348269994	739.593181363585	389.482596602949	866.532094271129	6.40775154849688	8.34366161712989	8.88090461032331	7.20787387634714	9.4693964203063	5.94976679863868
LOC_Os09g15050	LOC_Os09g15050	0	0	0	132.199539	127.022385	135.109909	1.078575	1.401742	0.676707	0.322639	0.240972	0.436345	0	0	0.11377	131.633057	135.666245	96.094582	0.863103	0.865375	1.131636	0.141757	0.092075	0
LOC_Os10g10130	LOC_Os10g10130	1.71214101712598	1.01269538641732	0.425087799212598	190.846742981693	241.295336171063	225.562096634449	43.6966223340551	45.713653748622	29.7509745909449	65.9689462824803	72.4726069681102	61.7847317978347	3.38427566791339	2.72204023031496	1.10978747834646	124.249894924803	98.877116992126	102.233242561811	37.6801979836614	34.5626502090551	39.6364492899606	69.8597837064961	56.5986617108268	61.4114383525591
LOC_Os02g43350	LOC_Os02g43350	67.77562	58.432079	67.759239	15.710362	11.664534	14.162953	58.718601	63.00795	47.386585	37.469635	51.710835	51.057655	68.333107	58.107754	68.726807	14.566508	14.172915	14.630657	49.374683	51.903786	63.52631	54.041302	53.259708	45.260487
LOC_Os07g48020	LOC_Os07g48020	2.309649	4.542779	1.178064	1858.730713	1757.212158	1851.71875	92.882751	90.507256	98.018944	53.892578	80.561943	95.524437	80.722458	71.43943	20.147041	1563.32959	1148.96814	1752.079224	127.143578	127.44883	97.249786	28.609989	17.071215	23.35511
LOC_Os06g39690	LOC_Os06g39690	184.591508047428	107.975636276553	208.068369274549	4.669392	7.595009	5.022954	138.825764496326	128.424933485638	79.3263958256513	106.37504111022	127.044411	128.595791959252	195.510796917168	161.499256102872	187.457982042752	4.95839676219105	5.91217	6.458632	84.6627488223113	85.019051	105.363452851035	178.792169729459	155.020683365397	135.789161269205
LOC_Os10g41780	LOC_Os10g41780	84.3300260660586	125.440340907131	86.9765436406855	3.07049615284688	3.64061858706468	3.76920720591487	45.150243615257	69.1426096779989	40.4098782849641	24.0475305784964	38.062292080984	33.7811300572139	101.374820530404	125.188199669983	100.231224866224	5.300114526534	2.97200766583748	4.43302588197899	96.1677311185738	56.3218699018795	60.4705841437258	39.5962289861802	30.00106592178	40.6302429795467
LOC_Os11g04150	LOC_Os11g04150	10.474938	12.064285	9.389268	0	0.042779	0	6.130952	8.243093	7.022492	4.032588	9.95022	13.923422	11.036291	8.860474	10.136395	0	0	0.061096	5.447214	6.440495	5.252215	7.526413	11.445262	4.42154
LOC_Os02g13970	LOC_Os02g13970	112.622337651992	83.3633402813417	128.8992341413	6.68151365157233	7.20849589727463	9.4176325769392	79.4790982477987	88.3777160624738	62.2518442914046	68.4676106867924	84.2276494037736	80.7826213798742	112.359608400419	97.8483191484277	130.229774080922	5.74855391069182	7.86728616477988	4.30923487631027	82.9300122997904	73.0841324427673	87.9630207660377	87.8661958197065	88.4905109685535	77.4976737350105
LOC_Os09g31478	LOC_Os09g31478	2.11695055185498	1.22392898397976	1.05484939839798	37.9518002183811	28.5620683967116	35.1445272065767	5.97632407841484	5.18549288153457	4.18901323608769	4.71292199915683	9.10159479173693	7.46984012015177	1.80765466146712	1.80368845952782	1.24256937436762	61.3177269709106	61.8546418022766	73.3577667150084	5.32350580185498	6.17797899831366	7.50592769940978	9.81905469519393	8.1017348950253	7.45361502065767
LOC_Os02g44300	LOC_Os02g44300	1.19770162889813	0.713891205821206	0.993648701663202	24.756080202183	38.4804974885655	37.1183683477131	6.143062	6.57529378846154	8.41546462681913	12.8241076226611	12.1421706356549	9.42929592983368	0.906063162162162	0.675445681392931	0.853266674116424	29.029189468815	34.0489388435551	24.8577810296258	7.72255164085239	7.483204002079	8.64307821153846	14.060657712578	14.4920198934511	12.0837778674636
LOC_Os02g49570	LOC_Os02g49570	28.301056	23.656992	25.640957	4.241198	3.779137	4.527414	23.836893	26.514122	19.33639	15.062749	21.349579	24.129677	29.589403	22.187067	31.411009	3.527045	4.252933	3.54403	21.04077	19.549381	26.320135	31.464457	26.448044	21.783413
LOC_Os06g07200	LOC_Os06g07200	5.953282	3.222311	3.449554	95.111969	101.691055	121.014122	30.25946	28.528584	21.019043	40.207363	56.492371	56.320126	8.503115	7.012489	4.399228	103.009392	120.975342	111.703156	22.404282	28.700317	28.970043	59.425331	44.850445	48.494465
LOC_Os03g62510	LOC_Os03g62510	56.8529464486626	45.0910855332183	62.451423419327	6.39147070534944	5.53900590465919	5.35813608671268	44.1095095931838	45.3966721811907	27.7476800677308	34.0859006281277	40.6325168541846	45.7710959961173	57.9859974296808	48.2969743774806	63.4512446725626	4.65671358196721	4.7134291013805	3.50593979551337	34.9928923477135	29.8781761928387	35.2725918645384	42.0301811298533	41.7541690953408	36.9405587467644
LOC_Os07g26690	LOC_Os07g26690	343.741466394844	429.00633590502	250.869786404342	14.0753881424695	4.83196447354138	11.2043477557666	185.613545675712	214.662014389417	151.67737297829	64.1874241641791	107.169388046133	139.963454070556	383.724435568521	340.965764818182	278.727837686567	18.200535953867	9.9731682578019	9.36456132700136	241.780854909091	272.640391240163	285.607193697422	101.667377383989	130.694946595658	91.5814597164179
LOC_Os05g46260	LOC_Os05g46260	4.813117	4.527217	3.343319	36.034229	28.933475	40.230122	8.231081	7.43024	8.25108	9.716003	15.144816	16.322886	4.978269	4.934756	3.896757	31.493084	32.709652	33.479359	6.36657	7.742329	8.021151	11.493158	11.570662	10.637432
LOC_Os03g50480	LOC_Os03g50480	91.6446371114967	107.884913490672	112.271698750542	21.7834773839479	17.0852956737527	20.0403799505423	68.0222493553145	75.0318556347072	67.3461869934924	41.4373461796095	48.2440687843818	52.2990112503254	93.283021810846	97.4330831401302	126.204548865944	17.4827328008677	15.0587311418655	17.7575058264642	65.1236003062907	73.9361316303688	77.8535994281996	46.8109379470716	53.3272639609544	48.0623612754881
LOC_Os01g05800	LOC_Os01g05800	188.160235123618	137.012502083095	210.233823048301	15.8453961006959	9.57115136430618	18.6516182394597	184.986840285305	177.442580479738	129.909039464183	95.7591233945968	119.06806003684	111.321599570201	167.40279726402	165.965624095375	199.888377703234	17.1751120638559	13.1851218460909	11.7551038170282	134.236775906672	144.610563621776	154.415597606631	143.913096936144	121.897731483422	124.653082164142
LOC_Os04g33210	LOC_Os04g33210	21.831324	17.362244	18.244507	4.321889	4.357372	4.628024	14.494649	17.556892	14.65428	12.549791	18.710423	18.818758	24.964224	18.334097	25.467239	4.511588	3.978884	5.008067	13.509408	14.111861	13.950638	19.815874	21.233524	16.891045
LOC_Os12g08730	LOC_Os12g08730	757.978394	739.879028	836.746826	115.872978	97.723587	109.625336	750.527893	777.401001	629.559265	697.021851	840.992004	831.547241	865.347168	780.307617	903.956421	94.923332	82.686546	58.400223	787.962341	670.283936	722.92572	818.825012	889.748413	977.909546
LOC_Os05g41610	LOC_Os05g41610	69.898445	93.119843	58.5	10.688557	9.593197	12.124887	88.143608	89.452721	69.911224	54.289566	55.757187	61.501068	52.035431	45.977222	50.678497	13.233332	9.574827	16.569159	101.865059	86.934845	88.50547	75.790306	78.577736	79.371368
LOC_Os10g26940	LOC_Os10g26940	0	0	0	3302.980469	2659.181396	2818.475098	12.910065	13.017337	20.717203	0.126536	0.297058	0.17512	0	0.023827	0.335596	3717.547607	3090.867432	4306.748047	21.443108	20.330608	19.015028	0.19534	0.192136	0.100062
LOC_Os11g39160	LOC_Os11g39160	0.118794	0.08214	0.059624	9.698556	8.593807	8.014956	1.808556	2.037185	2.618952	1.649832	1.339841	1.482466	0.359609	0.472277	0.20271	10.783973	10.76386	10.303099	2.457921	1.912713	1.641332	1.283885	1.540114	2.314341
LOC_Os05g37950	LOC_Os05g37950	2.520046	2.660148	1.695445	106.468971	124.704796	90.559662	14.361736	13.549112	27.653755	31.771009	23.827055	19.857264	2.038398	2.070032	1.899524	98.077896	96.224174	86.365578	11.360889	13.310585	11.047858	21.730942	22.691744	26.71417
LOC_Os05g49970	LOC_Os05g49970	78.0991803486689	71.3809678291548	69.1999529979323	18.1873650974412	10.4831635952442	15.6282530162833	74.2926543396226	87.5336426789868	71.7758428539674	48.0617709894029	59.9831231010597	66.9067790775394	77.1434328749031	71.3611495872318	84.6134593799431	15.2516460136986	13.3345900436805	11.0130167500646	70.019599095632	63.5263037694495	82.4309423613337	74.7016437216335	71.1890598053761	63.6720125034893
LOC_Os01g66170	LOC_Os01g66170	94.634995	72.521263	116.229546	9.195619	9.153692	9.479285	76.910805	74.886528	49.095604	68.865936	68.715965	67.886322	97.875969	83.42823	107.482704	9.057837	7.307834	8.525286	58.627224	50.779308	61.814465	78.33831	69.696815	68.531464
LOC_Os04g41229	LOC_Os04g41229	0.666344093488372	0.906687591162791	0.224170270697674	125.648750473953	118.854105137674	130.633755592558	0.40841638372093	0.804692624651163	0.670574938139535	0.539955985116279	0.923593024651163	1.2800905544186	0.167938126511628	0.338393854418605	0.398307527906977	137.508056625581	96.0520781953488	145.865196216279	0.558005653023256	0.365068230697674	0.367867480930233	0.613798984651163	0.818271371162791	0.67915428
LOC_Os06g27760	LOC_Os06g27760	120.011048602308	76.8023324546154	151.139684241538	6.34408761538462	7.18187228769231	7.05369926692308	73.7712863461538	67.6168477169231	43.6218643861538	80.7453536130769	87.5631112192308	73.9474086561538	114.087039338462	102.860727140769	135.312371605385	6.76038824461538	5.24646913538461	5.70851964846154	53.8880556415385	56.1154322615385	58.8608646392308	102.866609402308	103.481050604615	70.2185810469231
LOC_Os03g05800	LOC_Os03g05800	30.0788148071642	22.4108493880597	37.2133210602985	2.27365062567164	2.53912925910448	1.95048054149254	9.13047587283582	8.77046282089552	6.41918916656716	21.1728913337313	23.6699105510448	23.3552028925373	36.020448801791	29.4893109665672	39.1381924782089	3.79363404537313	2.60195630149254	3.31969215641791	8.04657008835821	10.4098459128358	9.17927176298507	17.9211659701493	25.7564621976119	20.0723620029851
LOC_Os04g45140	LOC_Os04g45140	53.832306	46.453873	50.118233	10.631296	12.624571	9.025529	57.995388	58.178265	47.023518	61.479797	60.018383	62.945724	51.280136	46.33297	44.550312	9.91776	8.913979	8.568922	49.025539	49.203903	49.6092	61.707226	68.444878	55.273117
LOC_Os12g37910	LOC_Os12g37910	58.683317994152	73.3897506209463	38.576146118554	15.5936977729931	10.0549722488038	13.6235493960659	57.3471956735779	59.5070626836789	61.767399235513	36.950877732589	47.5934077054758	56.22204220521	55.3601428734716	58.3525210999468	43.4532273216374	17.5328805571505	14.79724356353	15.3067031419458	57.6815117894737	68.6232321143009	64.2769425183413	44.8630831360978	55.2037308314726	45.1218687437533
LOC_Os07g38840	LOC_Os07g38840	4.33281999641485	3.60589630729834	2.58499833444302	59.2050504222791	69.5180413259923	59.4443193933419	1.20237772317542	1.68218429551857	1.5631899475032	1.17369294852753	2.21099400717029	1.89686399692702	3.11696299180538	2.71899554033291	2.64192508681178	70.0541348143406	51.7744324914213	89.848989897055	1.29832039078105	1.54835006453265	1.52885796235595	1.92954007298335	2.32132880588988	1.44221432778489
LOC_Os01g65010	LOC_Os01g65010	3.699851	2.156042	3.38025	0	0	0	2.961106	3.038786	1.472087	1.455676	2.766078	2.478586	3.811735	2.69157	2.89085	0.05522	0.065683	0	2.324058	2.904957	3.327748	3.560087	3.523823	2.559039
LOC_Os10g40030	LOC_Os10g40030	41.3606989205353	38.1720719063154	42.7548773019657	5.11564798828942	4.31316742199916	7.19687148515266	31.0426300501882	26.9784782321205	39.9238767009619	45.6093331421999	45.9900205805102	41.938073692179	34.4286809694688	33.5418853705563	39.2464322751987	4.34369925972396	3.70309454830615	2.69449480050188	27.4561108444166	33.2654421033041	26.1763595483061	45.7652337365119	48.9423226210791	43.6210108084483
LOC_Os04g23180	LOC_Os04g23180	13.705386	15.076753	11.494091	3.546397	2.565319	2.776008	12.675412	13.926466	11.830231	9.262897	12.93771	12.746014	13.332864	12.286259	13.086731	4.627012	3.067974	4.485445	11.167817	14.277589	12.890056	12.457887	12.329688	8.748639
LOC_Os03g41350	LOC_Os03g41350	3.29679562824126	3.7474521964487	2.02111972717024	35.0445404275648	39.6722595481962	38.8641372457723	8.91481960682074	9.89566471815107	10.3777962584555	7.12492005326945	7.61591906228861	7.31969608850056	3.31413527677565	3.74078006933484	2.71488368517475	35.8579316409245	47.6091344901353	40.3365003762683	7.97800228720406	10.4287757863585	12.2800477378805	7.35074840980834	6.45766569898534	6.70238369250282
LOC_Os03g63200	LOC_Os03g63200	0.957514	0.843575	0.48386	21.665205	15.592072	22.9666	2.402906	2.630333	3.284283	2.015505	3.917665	4.073915	0.607952	0.750357	0.984807	20.347721	23.770269	21.189724	2.122532	2.473271	2.585767	3.617578	5.326531	3.033582
LOC_Os05g03920	LOC_Os05g03920	0.890496	0.674468	0.327056	37.876492	27.477188	37.602081	3.241361	3.394479	1.816238	2.820688	5.095343	5.503584	1.037945	0.796114	0.692785	30.921843	40.209663	43.717655	2.18579	3.389016	3.977836	3.38167	4.662848	3.267636
LOC_Os06g03520	LOC_Os06g03520	0.038908	0.062912	0.052555	62.972137	81.60009	70.901077	0.656841	1.207545	1.699228	0.720288	0.60033	0.540676	0.426499	0.297496	0.036214	95.683128	76.720909	117.300438	0.684246	0.577854	0.474499	0.247095	0.501857	0.231664
LOC_Os08g44810	LOC_Os08g44810	72.705231	59.881657	63.478905	11.298721	6.011397	12.576535	85.180527	84.229485	71.147896	51.629902	58.420509	56.084118	79.551132	73.580208	71.01442	10.184845	7.469998	6.843752	71.034721	64.606659	77.553932	68.856949	56.632706	56.914299
LOC_Os03g18130	LOC_Os03g18130	0.0989626628200505	0.14637194626758	0	834.427652153985	786.646092142445	875.026779054454	3.10601383303282	3.336699266859	1.41575998160837	3.26244329102056	3.50212919978363	3.49012447890371	0.0523047057338622	0.201321045438154	0.170282612693833	1461.68870562604	1012.90818366607	2198.57673441616	1.60378229390552	2.8962202935449	3.07632925712225	1.42291057410746	0.879092263252795	0.664924856112514
LOC_Os05g42280	LOC_Os05g42280	58.2759671260365	44.7863015348259	80.1242886873963	4.26007844527363	4.28375686484245	4.72606253648425	40.7224210696517	39.4593824908789	27.7144644776119	48.6589715182421	37.8341755348259	41.0030544104478	50.6088425845771	47.7369945762852	63.7892339651741	4.43628752072968	3.67214313266998	3.80687064676617	34.1820738325041	32.4166338689884	32.3036214303483	41.5219411210614	38.1202625679934	36.3126147371476
LOC_Os05g43910	LOC_Os05g43910	10.925435	7.433492	9.909893	0.441417	0.348388	0.216652	4.661047	5.779186	3.617815	2.402894	3.426737	3.724985	9.469119	9.865536	7.855673	0.551828	1.127263	0.919804	6.349766	4.371323	4.67747	2.185461	1.857576	2.40026
LOC_Os02g36414	LOC_Os02g36414	1.040203	1.234548	1.182571	20.319351	22.57823	27.490822	4.137457	4.839472	3.059155	3.289634	5.29103	4.6126	1.362047	1.776634	1.014236	22.252033	25.297255	24.043903	4.508334	4.849432	6.01538	4.142129	4.088184	3.45317
LOC_Os04g25060	LOC_Os04g25060	0.568954	0.495574	0.541776	104.351112	88.772545	90.270416	8.024287	8.688662	4.003636	5.191424	7.040685	3.73384	1.024303	0.532882	0.54503	193.295273	119.378967	271.376495	10.725012	9.546769	12.846233	4.030906	2.203536	3.702921
LOC_Os02g32610	LOC_Os02g32610	6.08821798962416	4.47720581600184	4.79601375674429	69.6209582070556	65.3864500611022	64.7587748160018	1.45562748328338	2.30359397555914	2.40047958773346	2.5914051720083	3.70654675121051	3.80759350795481	5.41040685427715	4.62557105003459	5.72536469587272	68.6049897415264	63.379927391976	71.7913932921374	1.6445133057413	2.27878273022827	2.02847144777496	3.70897373184229	3.57303870071478	2.33467511620936
LOC_Os01g53880	LOC_Os01g53880	7.42760254809763	3.99784922648959	4.61934228535535	80.7313839440057	67.9825593345298	76.6386284328787	7.2556071615219	7.4639139569275	10.4478244432879	9.15503460911701	10.2732348395549	7.70954022361809	5.91711001256281	5.58904812634602	4.45395883704235	88.3552215305097	79.8173488980617	91.1271318865757	6.82104780330223	7.64253997200287	8.74483199318019	12.096870063173	10.8663556371141	10.3790154303661
LOC_Os01g49320	LOC_Os01g49320	1.152988	1.246678	1.208274	92.547523	87.776001	102.446831	19.531345	20.129843	8.034678	29.413849	21.955336	24.487427	3.466225	3.059557	2.374655	90.10228	61.6091	72.723701	20.978113	17.767765	24.089005	13.005572	11.991621	18.263178
LOC_Os10g32770	LOC_Os10g32770	21.7146626146874	16.2538373118754	19.2167002712061	4.65908192656286	2.75580585312573	3.90371154264467	15.3657279281896	16.6695400811062	13.8604704826865	10.4428420996979	15.5167099735069	16.8566664987218	22.0832396644202	17.0032087160121	23.0554719063444	4.03838963583546	3.5793388024634	3.56476786753428	14.7479636216593	15.1105599570067	16.923418757611	17.8685658498722	16.1468180409017	12.3285058161748
LOC_Os04g03100	LOC_Os04g03100	0	0	0	31.926579	23.111427	34.288155	0.895544	0.631668	0.238917	0.051976	0.167575	0.305253	0	0	0	30.541046	25.789755	28.698841	0.566111	1.142027	1.442659	0.070356	0.053115	0.018581
LOC_Os09g10750	LOC_Os09g10750	97.439575	103.460197	99.767708	17.844418	17.378204	20.039625	105.276543	104.550735	115.72728	98.351891	84.109192	86.873573	89.12986	115.279999	106.402992	26.213009	19.950163	17.857847	119.477867	108.090248	96.359795	83.888588	80.731476	82.842522
LOC_Os06g42850	LOC_Os06g42850	35.759121	25.976969	27.107349	8.675594	5.380868	7.152172	21.946737	26.14781	20.928167	19.513456	28.689987	32.132984	31.929373	25.773666	27.145857	8.140369	6.203079	7.918777	19.218725	21.259436	21.222919	32.950432	34.478214	24.976484
LOC_Os11g28530	LOC_Os11g28530	0.0650642121212121	0.0375410414141414	0.0178719292929293	22.948248316835	13.4766356838384	25.7530126316498	4.16976411447811	2.64207254141414	1.5378239973064	2.63072192457912	3.89887656430976	3.5905410973064	0.379180267003367	0.152186755892256	0.170041825589226	21.4638534060606	12.3255343548822	23.3363660599327	2.46298685185185	2.18168468787879	3.58401936969697	1.68595941010101	0.829930587205387	1.1006668952862
LOC_Os04g37980	LOC_Os04g37980	0.524105	0.296804	0.258454	42.798546	39.186279	43.967278	5.411303	5.958675	3.034326	7.694217	8.522841	9.076859	0.843004	0.618398	0.168731	39.668816	40.62674	47.253971	5.27713	5.859913	6.356082	6.458358	6.587073	7.114425
LOC_Os05g50280	LOC_Os05g50280	38.901154	30.375883	37.048271	10.129072	10.404865	11.461112	31.037451	32.48333	27.914999	24.603085	29.548981	31.250387	42.3992	37.626915	34.372906	11.485474	12.51867	11.919751	34.539089	34.155354	35.979401	27.589756	33.43763	29.053722
LOC_Os01g74650	LOC_Os01g74650	143.71233277299	244.617084369169	136.442079697024	23.6488410444247	14.4882940981786	27.9428566143936	160.61190366104	130.048049908485	178.754655010662	69.6421086903598	81.7421088751666	106.303970479787	234.014839117281	261.240721338516	241.146586391826	26.0656065290982	23.9133444180364	21.310010633052	160.920696670369	184.160784220346	178.301697127499	90.4937839520213	107.034417829853	107.822336402044
LOC_Os01g71350	LOC_Os01g71350	0.369939	0.343254	0.166656	217.441284	297.779694	206.18013	8.31818	7.639719	6.28581	24.868477	19.331545	13.380297	9.2618	6.098451	2.706252	372.906311	303.889252	494.529297	17.628481	10.651605	12.616101	6.39194	4.969298	13.224117
LOC_Os03g14690	LOC_Os03g14690	24.801407	22.941553	19.145487	2.167272	1.48381	1.769419	16.429396	20.085413	16.687695	9.575967	23.020638	23.351101	20.867908	16.975645	29.524813	1.720762	2.118692	1.395428	19.193209	24.892082	20.90192	22.328663	23.397942	14.649984
LOC_Os08g06630	LOC_Os08g06630	112.219855256762	91.226221148203	137.011130904409	12.3101336869211	9.90646396628381	10.8176824271953	77.0074529670248	83.1599986105965	45.1394318010374	65.6368152986291	87.3523200915154	86.2218695728047	113.99663273694	98.2341199329381	127.904541571693	11.3602027221193	8.58112781215265	11.823199583179	63.4927834683216	54.96552590515	69.8767299614672	109.607933516488	97.067678464246	85.4915905713227
LOC_Os12g30824	LOC_Os12g30824	0	0	0	34.578306718201	26.8397150175685	23.6939664054814	0.863798	0.600236	0.384828	4.56377569922699	16.861788414617	13.2466766865777	0.160258	0.210113	0.051407	36.9203857048489	36.0077792115249	62.4420427687983	0.343255	0.353532	0.436763	0.215694	0.367874	0.060007
LOC_Os06g51050	LOC_Os06g51050	0.156313	0.0674	0.16891	85.847847	54.349335	67.985794	15.214419	16.82884	8.746976	9.008005	15.80356	21.49416	5.097636	2.338428	1.099701	72.355499	60.715847	79.547195	20.938059	16.183762	17.131813	9.553972	12.579042	14.709701
LOC_Os11g05800	LOC_Os11g05800	0.061934	0.326787	0.041828	29.339987	25.636961	29.582022	3.950877	3.185441	2.174821	6.463858	7.424648	6.864666	0.594908	0.576934	0.3011	55.373306	45.533897	62.776684	2.951601	3.482145	4.283562	5.197953	4.024482	5.795542
LOC_Os03g20300	LOC_Os03g20300	4.11163910793651	3.80795348600289	2.54530888773449	30.3778399919192	38.2228202831169	38.4193735728716	9.88468404848485	8.17814372525253	10.0583394603175	7.00745991457431	11.2405375382395	9.17234865425685	3.81935975728716	3.70834951544012	3.27941873823954	31.7481026860029	34.0099178727273	36.6172828799423	6.8106305038961	9.77709661933622	8.74933611746032	14.1749631792208	11.8664814862915	9.68451137142857
LOC_Os05g06460	LOC_Os05g06460	2.060033	2.373649	1.284242	36.437141	39.16293	45.564346	3.680497	3.910936	4.693388	4.727839	4.91824	5.878143	1.918314	2.689678	1.712632	20.305918	18.958282	27.578852	2.598642	5.169266	4.616209	5.941383	5.308743	5.01584
LOC_Os01g11570	LOC_Os01g11570	8.985673	4.544683	5.407615	82.55513	91.513725	106.566368	16.408262	14.896498	15.729911	26.617079	31.217598	25.201054	10.893669	8.235217	7.218139	93.615219	76.591942	107.210739	14.293651	16.904541	16.362131	27.85758	28.406078	22.619219
LOC_Os06g02590	LOC_Os06g02590	8.155681	6.249143	6.761183	0.70042	0.904477	1.36702	5.68572	5.70037	5.354191	4.968528	7.080389	7.02015	7.774584	6.251443	7.08657	0.777454	1.138016	0.978271	5.667615	6.759383	6.833305	7.823625	8.166821	5.20419
LOC_Os08g43230	LOC_Os08g43230	40.783619	33.646458	68.096558	1.614713	1.39526	1.030821	36.552822	38.034569	22.125647	44.326271	39.623608	40.197865	34.752228	34.338966	53.189934	1.343325	1.220817	0.945897	26.653908	27.624817	24.894346	28.060268	37.642506	36.820648
LOC_Os07g03368	LOC_Os07g03368	0	0	0	28.084003	31.474339	44.762787	0.244213	0.706412	0.189929	0	0	0.109153	0	0	0.023904	85.273079	144.807312	110.600746	1.029474	1.105554	0.994932	0.022599	0.090525	0
LOC_Os03g17520	LOC_Os03g17520	45.02961	42.630753	42.321743	16.467997	14.268492	14.942742	36.721802	40.889923	38.166359	28.815994	33.560181	43.4216	38.367191	43.297836	42.908672	15.706206	15.036996	16.78808	46.120304	48.266171	45.541718	33.469791	34.112827	25.412271
LOC_Os11g04670	LOC_Os11g04670	6.741028	9.187839	4.783688	70.559837	55.647137	69.946884	23.37698	24.194393	26.565186	11.954618	18.513859	19.512753	7.386279	9.147068	7.047639	79.393211	79.723648	90.310364	19.520082	23.006605	23.103479	17.521244	16.030727	14.249655
LOC_Os06g43780	LOC_Os06g43780	0	0	0	9.607808	8.690346	11.259381	1.307001	0.702883	0.399122	0.985977	1.739814	2.426198	0.040604	0.011587	0.061369	7.193171	5.482313	8.589331	0.833176	0.71124	0.815091	1.128855	1.272155	0.512658
LOC_Os07g43740	LOC_Os07g43740	34.35532	24.286394	25.925875	2.209857	2.363769	1.915516	9.804711	9.12206	8.657462	27.705692	19.501314	18.523714	32.266525	31.843374	25.002293	3.165948	1.669373	2.40499	9.662625	11.106068	10.421829	24.862347	21.903913	30.148092
LOC_Os01g66360	LOC_Os01g66360	14.227463	16.678574	18.773973	2.352648	2.347349	2.519429	14.761161	15.476062	12.586163	10.697289	10.430221	12.773864	13.567629	16.403778	19.9452	2.866511	2.322898	2.604537	11.801432	13.777823	11.045237	9.851173	11.308278	10.652154
LOC_Os03g63480	LOC_Os03g63480	205.254379	214.97551	222.974182	28.446346	17.853458	35.320141	186.28627	187.459061	171.317795	127.958435	119.638855	114.229416	235.17981	219.707413	221.194824	37.324505	23.112553	25.918871	216.56868	194.221985	189.5896	140.988281	110.004219	141.94072
LOC_Os02g01332	LOC_Os02g01332	13.416675	19.197651	16.215841	197.665436	177.746109	210.813782	48.716541	58.693218	44.669186	21.266495	28.305315	30.080238	20.935942	20.311684	14.006786	203.322784	157.78688	220.297775	58.593285	58.327011	61.982407	19.424139	19.800192	18.788656
LOC_Os12g31540	LOC_Os12g31540	0	0	0	10.707341	7.252988	15.796727	2.485153	2.871394	0.969038	1.392279	2.412488	3.610097	0	0	0.029284	9.642163	12.129405	11.696853	1.935025	2.647533	3.436085	1.821053	1.365124	1.647335
LOC_Os06g03830	LOC_Os06g03830	0.540805665969681	0.29433	0.187384694197595	93.7547186649242	114.426270654469	123.089792559331	11.4470033962363	12.7990885959226	6.86666273288029	10.7949967224255	14.6944479722948	13.7933027558808	4.39744505906952	5.14049541296393	1.09294282697334	118.147353046524	120.955168858338	111.0896585954	13.6881689262938	14.6974946727653	14.2275145013068	10.7169849362258	8.78470013016205	17.825063060115
LOC_Os05g50340	LOC_Os05g50340	767.341492	212.936264	989.485291	0.594771	1.523972	0.882195	343.573792	278.65799	111.062935	607.248047	540.478699	386.224762	646.138245	505.76947	664.113647	0.754746	0.438199	0.594398	239.497482	211.680038	250.071228	621.182861	578.213745	472.186859
LOC_Os10g28080	LOC_Os10g28080	0.409458	0.55598	0.204942	178.067322	167.759293	141.87204	65.121254	83.302803	25.206371	49.766296	47.081562	63.302799	13.756054	9.219804	3.706074	128.219223	213.294205	161.31955	65.762222	68.41227	68.762512	16.692045	14.804551	24.693794
LOC_Os01g51570	LOC_Os01g51570	2.429301	2.515859	1.039677	420.221863	403.505981	404.552979	70.530197	76.240204	27.82803	79.995689	98.672745	119.396835	14.947227	12.291484	4.292752	378.318268	319.66098	492.169495	68.710884	52.13541	65.038269	37.467999	27.469952	39.457935
LOC_Os09g26620	LOC_Os09g26620	19.1143999884498	14.0725214206687	12.7598528030395	1060.23905644924	1305.33236592036	1262.26531431125	132.200764055319	131.044978539818	175.237034116109	241.866752940426	155.746879280851	132.483580713678	28.0056453367781	33.8810149221884	13.0852087848024	1446.6208733769	1385.33267980061	1644.50544806626	124.328719420669	164.807497009726	132.33574954772	141.500731013374	147.097875934346	234.279056810334
LOC_Os01g16310	LOC_Os01g16310	1.060595	1.402998	1.245074	34.506554	45.33197	33.04464	1.893715	1.613602	0.991612	3.859887	4.18794	4.04458	1.100042	0.769261	0.934012	36.260544	40.434971	39.00927	1.367724	1.666702	1.736963	3.033479	3.175456	4.350272
LOC_Os06g13660	LOC_Os06g13660	91.055466	76.413811	92.155724	15.534202	7.612744	14.249209	81.683167	86.522209	71.140778	55.106777	64.93779	67.522865	88.042488	77.386955	89.427017	12.803291	8.648964	7.996666	74.038986	63.816124	78.036514	78.062698	64.739281	65.280304
LOC_Os03g25480	LOC_Os03g25480	6.844049	6.436665	3.962307	48.704292	48.268478	49.965618	9.964098	8.93068	12.213566	9.534718	12.899408	11.533036	7.957416	6.263138	6.076796	44.455708	50.034496	51.207268	8.261367	10.685699	9.811806	13.816528	12.076954	9.535601
LOC_Os01g11520	LOC_Os01g11520	1.280477	1.124963	0.681806	32.500404	41.685894	35.062428	10.548182	7.306375	4.815875	20.856585	21.527035	18.166306	2.079035	2.296444	1.379105	26.100105	24.416336	29.90727	7.524912	6.210322	8.587182	21.257681	18.060156	21.5954
LOC_Os01g46169	LOC_Os01g46169	6.84842329767075	6.13850608764311	6.70432920647454	78.9333950667193	80.8702602376628	76.371840702724	25.3611918097118	22.6772407445717	15.0378534974339	12.9000427425977	15.0254271784445	13.9583626604816	6.01677284682195	6.63382052743782	5.83399532767469	79.3898003339913	80.8720674642716	98.4691881085669	15.6056675507304	17.3526521658113	18.8061807406238	13.4008094895381	11.6925854994078	11.2401578132649
LOC_Os12g04440	LOC_Os12g04440	4.68513536307215	3.62357264817688	3.6938798064391	78.725376204422	90.2205301194725	78.1753584767262	18.1026818991466	12.2614125050427	17.8137752370054	10.6990507470908	12.1347645457719	8.48972559930179	5.97622193134213	4.68306555197828	5.31587618114818	83.9138457982932	86.9024422835531	96.0996145465477	8.31623555314197	16.069072352211	17.1556236570985	12.6336838184639	11.844916511249	8.4631187738557
LOC_Os02g35900	LOC_Os02g35900	81.1114607680776	57.0345819541446	91.9505201358025	9.92931651322751	10.9443413783069	12.0553065432099	94.5191628880071	83.5967249603175	64.0795102724868	83.3649527627866	85.158657223104	82.2591009479718	79.1285357636684	80.2009339320988	83.9056404656085	11.0702685255732	9.07723240388007	10.3393014620811	74.4254330925926	64.4431615767196	68.9089370740741	94.4923133324515	86.5977355626102	99.5885294126984
LOC_Os06g44450	LOC_Os06g44450	393.698517	343.129761	348.165436	54.066952	44.600319	34.710823	268.181915	234.115585	186.482468	302.913727	233.471619	243.649445	351.118713	375.280365	291.078278	47.10117	35.864662	35.910763	236.925781	213.078674	221.696915	194.360748	261.335449	266.004852
LOC_Os01g68770	LOC_Os01g68770	43.059715	31.878109	28.529318	417.682129	478.818542	434.184326	30.762653	29.664165	47.627453	36.73238	37.401546	33.315643	57.30867	51.007988	34.299046	462.403625	484.734497	469.781555	35.478333	33.506992	35.948624	43.79179	37.424587	36.018631
LOC_Os03g52460	LOC_Os03g52460	108.968559	106.108093	98.507065	10.661238	4.26395	12.745646	73.950562	86.139992	78.965057	55.901237	64.768066	74.857758	115.980873	108.357559	112.456215	12.309361	7.286676	6.770926	96.653267	83.553871	76.773804	81.931328	81.47261	76.753265
LOC_Os05g43840	LOC_Os05g43840	27.864286	25.514158	22.27289	11.396411	7.082106	8.846922	20.421297	22.230812	22.903248	20.383406	26.718941	25.031437	29.312584	23.722235	21.849602	9.756539	8.769091	9.519506	22.705496	22.363159	23.659647	28.727564	24.19449	24.859953
LOC_Os10g04860	LOC_Os10g04860	8.156595	4.61201	6.004389	0.190027	0.4253	0.132745	4.732738	4.973167	4.176119	4.135814	5.861109	4.806105	9.288798	6.994617	6.283361	0.166423	0.24709	0.183151	4.192992	4.002947	5.348496	8.067378	6.918034	7.712927
LOC_Os08g29530	LOC_Os08g29530	39.5803097586207	29.9614353437152	28.65277510901	13.8042093103448	10.0804288998888	12.3814873348165	42.5081456685206	42.0741638220245	38.0638911279199	28.3738281067853	39.5237228175751	42.5164025817575	41.6631895305895	39.4502297764182	35.3056967219132	11.5312384471635	10.9860342747497	12.8151997686318	36.0812370422692	34.7746392002225	43.6806581746385	48.4292303159066	43.2195154082314	37.9063185250278
LOC_Os07g35790	LOC_Os07g35790	1.22427	1.658454	0.316152	76.906647	53.880989	79.055298	1.170444	1.675393	2.015765	3.023279	3.55554	3.639177	0.948053	1.170492	0.671154	65.901985	51.987171	77.294014	0.959404	0.876484	0.965699	1.641255	2.126969	1.974529
LOC_Os12g10740	LOC_Os12g10740	11.562723	15.04279	4.519474	288.170288	206.952225	257.63382	53.041702	58.142838	48.190807	63.759048	81.511505	91.610634	15.064341	12.380573	8.302084	230.614304	230.15387	260.564056	44.6105	50.641991	59.422028	73.033142	77.958931	59.754524
LOC_Os02g56300	LOC_Os02g56300	2.377523	1.866971	1.995255	25.174212	27.328968	28.110868	6.618955	6.913626	4.868382	5.302709	8.486921	9.087334	3.463206	3.46018	2.693894	20.921318	22.640646	26.376095	5.882285	5.577416	7.018247	6.704019	6.616768	7.474302
LOC_Os06g48560	LOC_Os06g48560	34.43705	26.576319	51.281349	0.266341	0.351488	0.226279	47.186264	30.766441	12.955215	52.835987	40.059807	28.528412	61.069115	45.784554	43.645302	0.171553	0.12367	0.218491	37.003792	30.623392	40.003761	47.164829	40.893013	53.534252
LOC_Os01g21990	LOC_Os01g21990	40.343357	32.29425	44.120007	4.867868	4.756714	6.081907	42.013226	45.187756	34.522804	34.896561	39.322678	41.415882	37.22884	35.358513	42.165447	4.485508	3.770026	2.038602	33.704021	34.121807	39.086899	45.441795	40.248905	39.657356
LOC_Os05g45770	LOC_Os05g45770	13.2715242708502	9.85689550607287	16.6476496910931	1.23389063765182	0.529533853036437	0.974282426720648	12.6694960404858	12.1002624793522	8.16893370242915	8.11261598421053	8.95512702105263	8.69947777287449	13.0586324906883	13.6367636850202	15.320724962753	1.23507573441296	1.11073321619433	0.657082016194332	9.24733908461539	10.6888165194332	10.6276464578947	9.31162000607288	9.22414486761134	8.97693333643725
LOC_Os08g15050	LOC_Os08g15050	128.072754	57.214012	102.762039	3.860311	4.006518	4.894912	73.771751	75.308014	30.839252	87.159309	134.244476	121.615059	129.285919	98.209358	98.477859	9.910784	7.266163	6.021109	98.789833	86.182381	75.362358	115.246361	145.996262	103.201233
LOC_Os03g05530	LOC_Os03g05530	15.421219	9.086102	17.798733	1.032517	0.787658	0.491438	19.433786	23.403828	19.617804	12.359241	18.511595	13.804915	22.955782	18.434305	15.723082	1.132256	0.829445	1.297603	22.351418	14.512166	18.23328	6.870138	9.123632	7.162353
LOC_Os02g39140	LOC_Os02g39140	4.06644998796631	3.61293095367028	3.84425591395909	86.9052818898917	155.404255360409	118.924664317088	4.62926628038508	4.78385086702768	2.60506722081829	9.3382800078219	9.10592809867629	6.15713580144404	3.83367059867629	4.4499404410349	3.37565568772563	121.629275862214	115.562913734657	133.151727554753	4.5576180511432	3.68116949458484	3.99869625391095	7.79516865222623	6.97423367509025	6.44878071901324
LOC_Os07g36390	LOC_Os07g36390	25.637192	23.530369	23.874207	4.295566	1.595981	3.054147	35.083488	37.773846	31.720257	22.169207	30.724615	27.048061	26.994755	22.494289	24.409908	3.299186	1.846269	2.056074	30.639385	26.846107	34.150635	33.618977	30.563818	28.07728
LOC_Os01g68460	LOC_Os01g68460	0	0	0	70.809715	41.353577	86.324654	5.912967	5.724324	1.038375	1.614171	4.841762	4.302577	0	0	0	68.274178	31.302797	55.44799	1.612719	2.037383	1.697887	2.161493	1.422671	1.075357
LOC_Os09g23530	LOC_Os09g23530	0	0	0	127.127899	66.196381	92.817017	0	0.028782	0.099163	0.059406	0.097116	0.035461	0	0	0	61.991989	28.699066	58.991199	0.025484	0	0	0.023121	0.022307	0
LOC_Os04g12080	LOC_Os04g12080	6.222024	5.207822	5.712368	0.249952	0.250044	0.303133	1.531522	2.46458	1.296814	2.493135	4.751402	5.972317	6.155198	4.327404	6.410824	0.305649	0.347733	0.256763	1.511637	2.284869	1.857388	5.645144	6.028526	3.121503
LOC_Os01g53060	LOC_Os01g53060	63.9924580853333	53.601907296	85.7390819786667	10.877656176	11.1116259413333	10.0918981706667	37.5442576853333	36.3702362186667	34.378431664	62.8442221013333	52.1004265013333	56.893972416	54.2926756106667	48.7560200533333	64.3323672693333	10.1229505546667	8.74163485866667	9.512399104	30.3554307946667	29.5683022666667	29.9787098986667	48.5379369013333	52.752766816	39.6276757386667
LOC_Os05g32820	LOC_Os05g32820	62.371948	80.415497	81.214783	17.540775	8.759744	10.718422	76.641335	90.422318	97.408409	58.956356	64.69606	74.174431	52.812893	49.479351	60.244221	11.953314	10.711877	13.516728	87.787994	95.255646	89.664406	62.611298	68.589912	67.770454
LOC_Os06g12630	LOC_Os06g12630	110.0774501037	106.253381498176	141.528599997394	20.2261268368942	11.7953175179781	16.1288376654508	142.025782510162	135.913530667014	100.821960676394	112.627703854091	110.485610059927	104.799918674831	116.30711007556	112.076410313705	137.426201117249	16.6707083220427	11.8899690573215	11.814671313184	119.115837450234	103.962113836373	125.391180252215	117.070316996352	112.743556310057	114.718599674831
LOC_Os10g38470	LOC_Os10g38470	0.366214	0.745642	0.707105	113.050003	169.578308	144.458878	11.326675	11.231124	6.861433	19.96232	21.616665	22.079027	2.077864	1.687071	0.51897	157.783585	125.487808	193.011276	8.375507	10.401918	11.687169	9.289533	7.493987	14.724538
LOC_Os06g25439	LOC_Os06g25439	73.268326	45.833187	68.251793	8.761423	11.275011	12.802628	70.972214	65.968452	62.36018	42.89468	51.39867	42.89222	60.16037	66.350494	65.822693	10.208922	9.124328	8.229522	53.641964	50.056282	60.649021	60.250225	50.623264	50.90934
LOC_Os07g42510	LOC_Os07g42510	7.215062	6.818557	7.817682	246.915756	355.443756	251.666855	24.525446	16.330172	9.865014	31.63439	28.449446	21.820616	4.505558	6.152297	5.274256	235.535446	222.031769	227.132355	12.907417	15.449024	14.733849	17.118807	17.447618	15.78577
LOC_Os02g57720	LOC_Os02g57720	123.000053	63.061432	145.989349	1.074137	2.018524	1.632674	135.177704	115.325806	42.023434	86.827705	142.095566	95.129738	159.144608	115.23307	123.405396	2.258206	1.704738	1.94681	152.735291	149.872025	216.356293	174.12944	120.692673	118.999321
LOC_Os07g03279	LOC_Os07g03279	0	0	0	12.147498	13.857199	19.900608	0.081619	0.331096	0.088553	0	0	0.04598	0	0	0.009463	37.940487	66.125763	50.6721	0.465149	0.529994	0.42456	0.009224	0.035718	0
LOC_Os05g46340	LOC_Os05g46340	38.672527	39.798222	23.970345	6.743897	3.467015	4.859718	31.684864	36.340714	47.54517	24.715611	35.669003	42.455044	33.815437	39.124828	25.612099	4.721356	5.869862	3.212671	30.326609	31.244864	34.42189	37.05302	35.741333	35.094494
LOC_Os02g09810	LOC_Os02g09810	2.50144333617475	3.41527519019712	1.78856426105487	67.1355040053276	96.4952159009057	73.0987435087906	2.38686137027171	2.02095348002131	4.10569112519979	3.23779374427278	2.90729668620138	3.33534450079915	1.59593581566329	2.317122637187	1.8451139328716	70.6051525114545	109.959000888652	96.4562320223761	2.30396327970165	2.4215866584976	2.62794406925946	1.62825000639318	2.2226343292488	2.22709672136388
LOC_Os12g42280	LOC_Os12g42280	7.967115	5.784811	6.673389	0.078568	0.00955	0.046249	5.429948	5.756989	2.208222	1.774291	4.72859	4.785794	9.330552	6.62571	5.171055	0.069369	0.170732	0.06416	8.276353	5.717725	7.995748	6.347029	7.530665	5.853513
LOC_Os12g36630	LOC_Os12g36630	1.560627	1.457344	0.506989	63.350708	139.536148	110.250038	2.086893	2.79586	3.462649	12.153698	8.687882	10.15621	1.71155	1.754345	1.386299	75.693901	119.098808	64.489853	3.129999	3.814945	3.849881	9.500256	10.150744	13.408879
LOC_Os05g41580	LOC_Os05g41580	2.645992	2.790964	1.781782	26.284161	20.454996	26.198399	2.808946	2.625028	2.031402	2.299169	3.791152	3.87253	3.273634	2.88462	2.333316	19.216562	16.152388	17.164036	2.569325	2.296791	3.006651	4.138933	5.312889	3.836404
LOC_Os01g32330	LOC_Os01g32330	140.890915	146.545609	151.815048	36.797947	29.093922	33.18343	115.087585	139.427948	98.028778	109.665092	112.291725	152.29892	129.082886	133.844406	135.93837	79.725533	80.762924	56.43911	133.784317	152.127625	146.732971	94.162346	131.075989	85.960701
LOC_Os03g29190	LOC_Os03g29190	1.46985494404004	1.78045579481347	1.16278606141947	84.9949238839855	176.004740469518	66.2164741383075	7.23165259099181	6.84180706869882	7.64572540036397	17.2857032961783	14.7388144617834	12.5032159549591	3.1971125200182	3.50069268016378	1.60849142538672	145.093299087352	201.443024100091	184.58476716697	10.4052628621474	10.4160273403094	12.6815030723385	7.62333246087352	5.84495824795268	8.26033548271156
LOC_Os12g43390	LOC_Os12g43390	0.074852	0	0	69.657547	41.315811	96.098839	13.105543	9.980678	3.206848	1.317468	0.734023	1.259184	0.030423	0.081839	0	33.756477	29.051508	33.19598	4.854776	7.035272	6.864666	0.218413	0.249806	0.178331
LOC_Os04g59480	LOC_Os04g59480	4.561288	4.280066	2.001645	42.932178	31.790127	42.93507	11.466191	11.357612	12.581215	18.790602	22.708426	22.156483	5.803671	5.406194	3.555384	43.754559	39.889458	47.108059	12.360564	13.504214	11.75138	21.881535	23.753302	22.837709
LOC_Os03g53200	LOC_Os03g53200	3.31111	1.9731	2.467322	56.209538	86.251945	69.872406	13.39796	9.295249	6.897367	21.903765	23.663305	20.262968	6.097759	6.485775	4.262214	59.25729	58.484348	58.104534	10.091864	9.557064	8.838324	17.731205	14.906653	19.9555
LOC_Os10g40990	LOC_Os10g40990	15.866814	16.626209	11.707186	2.890864	2.063519	2.450293	11.251526	13.15115	11.985879	9.752168	11.177164	15.416744	13.414797	12.074544	14.302937	2.603852	1.690819	1.740973	8.640466	14.463367	10.94752	12.736882	14.953009	8.644885
LOC_Os06g20150	LOC_Os06g20150	1.86228	2.194964	0.231148	713.472778	605.158936	683.717041	193.05574	188.13829	89.255981	181.685226	139.69693	167.429504	2.948605	1.620868	1.499717	610.561951	413.173737	507.030182	168.602554	212.32814	197.155212	90.423584	163.655457	110.877419
LOC_Os11g36160	LOC_Os11g36160	0.63289	0.505484	0.537679	14.362481	10.7629143560122	10.2124883532352	1.227713	1.629892	1.516084	1.907216	2.891927	2.620881	0.492248	0.451862	0.590401	10.5784693857262	11.375337	10.435148	1.195291	1.865317	2.006726	4.563938	4.267043	1.980694
LOC_Os02g53040	LOC_Os02g53040	2.280037	1.717595	1.492258	21.31003	24.607645	26.456785	3.106106	2.642659	3.105635	7.378491	7.477961	6.40473	2.406097	2.329207	1.737565	18.629639	25.012213	20.557064	2.690172	2.863446	2.547919	8.029552	8.001029	6.645674
LOC_Os07g30620	LOC_Os07g30620	17.094032	29.623461	15.51889	0.722565	1.708882	1.11039	9.134668	10.188558	8.881982	5.265197	7.914254	8.584873	17.919413	14.477712	12.308577	1.76288	2.204906	2.206163	7.074662	13.665752	11.743663	6.441351	8.104513	4.592669
LOC_Os11g05556	LOC_Os11g05556	73.9188743582375	56.4094651350575	83.850958170977	12.587848651341	12.4293364894636	15.1941141221264	83.1267964818008	81.363830808908	59.911215980364	57.4364950747126	58.8411917490421	60.3450394123563	70.019856466954	61.8110751566092	80.118469960728	12.3079614334291	12.233783309387	9.52067813362069	60.6427040775862	59.5255634262452	65.9075999334291	70.5040786350575	62.8284479516284	59.4286651954023
LOC_Os02g58139	LOC_Os02g58139	3.80308473905295	2.26741787958248	2.19180224338086	30.0570747820774	39.9608920582994	35.7734801708248	5.50496679200611	6.14139240758656	5.9857656845723	7.094634875	11.6904979643585	12.1551959849796	3.49479688645621	3.75283321766802	2.42068411685336	27.5679052169043	38.6640813882383	28.2982772535642	4.85439846410387	5.23580756771894	5.72165464231161	11.4174652016293	9.46553754353361	8.68592632968432
LOC_Os03g24860	LOC_Os03g24860	36.232864	35.955318	42.772552	6.509436	5.665647	5.578733	29.377251	25.489569	25.782419	36.320305	32.048832	32.354576	35.864155	41.049786	40.21666	7.248911	5.383811	3.954579	20.707405	19.376722	18.688736	24.062607	30.689735	31.79924
LOC_Os10g40640	LOC_Os10g40640	2.165307	1.422493	1.233118	34.256428	26.595497	31.317247	5.707026	5.054454	3.647373	8.117691	20.197226	17.059196	2.522398	2.291262	1.550807	24.099085	19.549885	22.759481	5.911166	6.152523	5.308833	21.778612	26.116701	21.601284
LOC_Os01g02290	LOC_Os01g02290	0.198387	0.100811	0.252642	10.736554	15.904308	12.625874	0.527691	0.604014	0.477764	1.011435	1.188901	1.269214	0.28796	0.495025	0.303261	8.556152	14.854067	8.800793	0.641906	0.504108	0.685687	0.737424	0.64037	0.871448
LOC_Os10g17489	LOC_Os10g17489	0.901291	0.559219	0.334975	22.19895	15.020329	19.752451	2.13324	3.153203	2.005006	2.269688	4.017008	6.23895	1.453216	1.611818	1.049404	23.967201	27.974674	32.337475	3.328972	3.896837	3.928834	2.538296	2.56342	2.446065
LOC_Os04g54010	LOC_Os04g54010	12.306686	4.971238	5.698733	0.298578	0.348478	0.648107	2.977252	2.3978	2.200885	3.407074	6.480412	6.638015	7.195186	5.315475	6.708883	0.580698	0.58667	0.519138	1.77872	1.558546	2.286553	10.910396	10.453113	7.521991
LOC_Os08g33820	LOC_Os08g33820	4749.366211	4040.633545	5507.314453	169.190063	176.33905	177.350754	5442.482422	4925.010254	3835.518311	8896.351562	6177.851074	5298.562988	5255.157227	5514.279297	5579.032715	276.792816	132.340088	107.31678	6445.522949	5227.43457	5037.297363	5399.374512	5596.245605	7757.95166
LOC_Os04g25650	LOC_Os04g25650	0.327872	0.300377	0.723368	100.634666	103.104294	92.32032	5.214283	5.036252	2.113188	3.011673	4.821524	3.75557	0.827129	0.741591	0.6298	213.489914	124.608597	310.462616	6.05674	6.914944	9.153404	1.928046	0.977524	1.782672
LOC_Os05g03480	LOC_Os05g03480	14.1024204007156	14.4159230739416	10.3036572325581	301.163421300537	784.183818035182	394.747568283244	21.2998075104353	20.197880470483	20.8752771550388	30.2922679361956	32.7074004299344	28.4881919582588	18.0860216112105	17.8404498324389	13.6732076571258	410.147596152653	772.916516072749	483.248619257603	17.2938169511032	19.6683530763268	20.7191447734049	26.8656727990459	25.4280349045915	26.8306399600477
LOC_Os04g17100	LOC_Os04g17100	290.784452354488	170.702993093382	283.673985673617	16.4245131577516	7.65521616228468	15.3326315648232	130.280576881233	113.47406156029	78.2898552085222	166.537560899365	159.612520198549	175.310214775159	267.904883329102	251.518944359928	213.173997787851	12.7514088340888	21.4610216010879	11.2062471767906	143.311998089755	94.361366655485	86.2116171659112	191.864128066183	189.077112720762	191.670189604714
LOC_Os02g42960	LOC_Os02g42960	162.75676	121.950653	229.053726	15.556448	15.070353	18.190765	143.013916	131.444183	88.384918	93.579536	89.613014	81.05706	143.758881	149.080276	188.041733	13.614285	11.76151	10.348618	110.841301	103.899437	105.612823	86.781937	80.11673	92.645088
LOC_Os03g08580	LOC_Os03g08580	0.187066475145255	0.0410210219496449	0.0342671078114913	88.6563460645578	82.4931767992253	111.6098174306	17.857661103938	22.8819145409942	40.9212650264687	36.6243469102647	34.517376912847	29.1906004409296	0.0624923963847644	0	0.194173632020658	89.7721075119432	85.4284011930278	85.0156787314396	13.0741052020658	18.68636170949	16.5677612136862	42.2145847010975	39.2156764628793	34.8307643156875
LOC_Os09g30130	LOC_Os09g30130	29.93478	25.023037	42.973946	0.405112	0.658589	0.463619	45.424171	49.956833	20.330975	30.03788	27.632824	27.684044	40.137672859828	39.041531	49.534851	0.497342	1.681648	0.837684	40.607101402676	48.005573	57.5389333695444	40.527283	38.590973	34.798813
LOC_Os03g37260	LOC_Os03g37260	8.387248	9.105833	8.581559	2.454833	1.325782	1.868052	10.713358	12.691362	9.201119	8.635022	9.131721	10.26989	7.341999	7.321296	9.03688	1.332422	1.167574	1.1845	11.053138	9.945788	10.366725	8.759347	9.058493	9.445484
LOC_Os07g35390	LOC_Os07g35390	0.070029	0.141897	0.023707	66.796852	56.232029	58.741127	2.065979	1.671493	0.465427	2.61339	3.084196	2.120431	0.640885	0.34522	0.146641	49.692215	54.327793	59.722023	1.179919	1.038137	1.855105	1.713796	1.246354	1.408748
LOC_Os02g02970	LOC_Os02g02970	0.471561	0.355579	0.341003	11.885999	15.061875	15.662109	1.064958	1.282835	1.21652	1.039986	1.932682	2.235725	0.59967	0.722571	0.38539	9.625735	15.316852	9.91269	0.634937	1.263183	0.896645	1.022586	1.361151	0.997232
LOC_Os03g38230	LOC_Os03g38230	46.337662	36.304893	33.476048	9.65631	4.633617	8.36566	48.41259	51.608768	52.401333	31.932449	42.562218	40.804401	46.862354	39.295559	34.62077	8.32799	4.517718	7.784569	34.140514	33.973522	38.761765	42.283035	39.130455	40.199684
LOC_Os02g32980	LOC_Os02g32980	18.249828	21.989086	13.724189	315.585205	354.082794	271.951477	30.033794	35.378502	18.397911	38.561211	43.438866	45.992523	20.0954	20.471895	15.113379	310.507233	240.432037	389.103546	28.318005	31.183062	34.540867	22.546019	26.55055	27.315779
LOC_Os01g43710	LOC_Os01g43710	62.57365	46.39291	69.299019	9.124858	7.505499	8.773898	54.976986	61.795998	35.861202	45.538448	76.320816	83.997849	62.087467	47.801876	65.668106	10.537283	12.516627	11.216934	53.037663	57.959747	62.998699	92.387993	89.735901	59.471661
LOC_Os01g10890	LOC_Os01g10890	42.1777	48.395988	46.450806	2.979799	1.859998	2.897728	41.303047	49.678196	20.303432	8.076088	12.968345	19.341028	40.425724	37.3265	51.440613	2.625524	2.204116	1.659783	35.13821	41.437954	53.658844	16.230299	25.767773	16.34417
LOC_Os03g05470	LOC_Os03g05470	8.732282	6.392874	4.983136	45.765026	40.204037	51.064323	20.185045	20.546879	18.792774	34.461903	39.731865	43.088696	10.161513	9.3813	6.383467	39.743557	43.429222	40.015087	17.60224	19.994467	19.590969	47.297581	44.333206	36.947643
LOC_Os04g41400	LOC_Os04g41400	0.855543	0.455457	0.577032	16.844086	17.497683	22.650656	0.75449	0.416947	0.866469	0.849783	1.588655	1.487443	0.408599	0.418504	0.53871	10.174786	11.514194	11.721938	0.502264	0.455669	0.467851	1.000815	0.645935	0.812745
LOC_Os01g55650	LOC_Os01g55650	2.672603	2.029569	1.237626	19.48279	16.307104	18.928339	3.146635	3.555058	3.709704	3.193109	4.228472	4.573517	2.83158	2.403508	1.571221	17.154055	20.340725	19.324419	2.998463	3.24307	3.59893	4.148693	4.231489	3.810879
LOC_Os07g49460	LOC_Os07g49460	84.1350490934016	59.0719907435975	79.3396062115095	15.5288574091594	14.5736009526966	19.0648382588129	65.2801315441398	72.3149695152154	63.1571546761073	52.4312383238927	81.173895955107	81.8268583009943	74.6219085097921	63.5427742479663	89.6676603133474	15.9778514859898	19.7612679056945	14.628003420006	63.6580881934318	65.3841871684242	69.7777936357336	90.847473689063	96.2449007827659	65.2714504561615
LOC_Os04g57930	LOC_Os04g57930	149.957932	126.168701	199.688568	7.589114	10.410075	8.193402	114.807503	95.551598	54.470253	147.305511	122.704323	116.921135	120.224625	138.78894	161.920746	9.166118	6.49114	7.788572	103.530441	82.410164	73.046906	81.868141	118.054237	102.324593
LOC_Os07g35540	LOC_Os07g35540	2.229847	2.381049	1.719201	34.934723	37.303467	30.906403	8.68049	10.074258	5.672825	10.253646	17.027241	15.449008	4.328987	3.079184	2.0404	32.829395	39.669922	39.916916	7.831831	7.741802	8.253405	13.708649	12.42204	11.788976
LOC_Os07g09040	LOC_Os07g09040	43.480522	37.271004	59.298901	4.412908	4.139234	5.775385	29.800016	23.829248	18.709785	45.458771	33.143448	29.986269	37.47998	36.95974	44.576923	4.190564	3.836615	3.458152	22.447386	20.446125	19.881584	27.225292	31.744898	25.014761
LOC_Os02g36940	LOC_Os02g36940	18.041649	11.821209	12.174078	274.42749	366.569214	323.2229	80.944069	82.452385	43.942547	148.882126	175.037079	182.64769	33.630878	21.767723	15.293708	277.453247	353.897644	255.699265	81.89592	73.309502	90.490334	184.273331	179.298813	153.11554
LOC_Os01g15770	LOC_Os01g15770	10.743439	19.291821	6.924867	0.620443	0.367272	0.650246	14.474817	13.239173	10.918201	7.725448	7.60255	7.790988	8.001575	9.914035	10.40716	0.726002	0.857183	1.290408	10.15709	22.515156	15.855432	7.434492	8.950666	5.584576
LOC_Os10g36924	LOC_Os10g36924	23.391367	18.267859	19.926785	2.306334	1.618556	1.614182	11.526957	12.65197	6.846244	5.404857	7.972039	9.403338	21.694344	20.001953	17.023539	2.15569	1.211606	1.236798	8.586314	12.321545	17.580847	8.250196	10.115139	5.882069
LOC_Os02g58230	LOC_Os02g58230	40.5389537614049	42.0567706475575	44.0119116463464	17.8205611364554	15.5312496140493	16.1136606826807	35.9755667723052	38.4774099192572	35.9636601408962	23.1690854501413	29.087852152604	32.4139303088413	44.7550917032701	37.4354824553896	44.60633118369	17.6414286996367	14.6333648578926	15.7869161013323	34.0192493552685	34.8717098792895	37.5385247896649	31.1866549931369	32.6977504586193	26.486957031086
LOC_Os06g11740	LOC_Os06g11740	6.615935	5.663379	4.316379	36.953503	36.549149	36.95322	10.030117	9.692082	8.522372	11.06296	14.250293	14.789005	5.86225	5.782251	4.253774	35.442112	38.486633	36.922291	7.513379	9.246933	8.57072	11.173524	11.14512	10.925625
LOC_Os04g52260	LOC_Os04g52260	1177.914062	1313.862793	1866.434326	53.989895	45.122719	40.780735	1065.456909	1291.924194	551.274597	924.205383	814.629761	855.118713	1703.157715	1212.915894	1807.0177	50.664539	27.451712	31.625078	2907.483398	1830.706909	1652.413208	645.015564	1038.692261	834.213379
LOC_Os01g45750	LOC_Os01g45750	99.317314	107.433044	64.079224	27.10676	13.212523	20.27763	73.388023	75.037964	91.834732	33.262596	49.767624	50.518581	98.81974	108.209084	75.246086	20.843397	17.349241	20.828726	67.328247	72.289055	89.651802	48.075226	46.893311	50.277973
LOC_Os01g47370	LOC_Os01g47370	49.809021	21.926888	55.346172	0	0	0.166589	99.078606	124.752914	44.842663	46.547291	81.534035	126.709129	102.09211	50.114838	75.861382	0	0	0	45.481052	58.120037	80.498283	68.001511	55.353622	30.771458
LOC_Os03g17570	LOC_Os03g17570	163.354227463555	130.913785927833	142.040211720953	51.5887479105124	50.2194481681501	51.0383080447438	99.7368237873466	121.111518891027	117.363331962713	104.197359350493	133.930515374549	160.29022865937	145.753716351937	125.261034824633	144.214001908347	51.6556765994708	55.520805960789	46.6609043006976	99.794254260765	123.81505998268	119.511510014915	155.13638706038	166.131576438056	115.331442491941
LOC_Os04g37970	LOC_Os04g37970	0	0.027012	0	7.126539	6.694377	9.297424	2.997403	2.056531	0.984824	1.756603	3.084949	2.798468	0.123865	0.06815	0.069267	6.901877	3.938985	8.33531	1.397513	1.95345	2.084839	0.744216	0.960831	1.49602
LOC_Os01g67720	LOC_Os01g67720	30.334901784915	32.9404180613344	37.9738279324492	7.33162644591794	7.76780969332781	9.07206635847493	17.9921331811024	20.3661529987567	21.1864998632408	17.3401972577704	15.7522546237049	17.636862238707	31.1186102482387	30.1393229216743	37.154443936179	7.86209312474099	10.1576088043929	8.19421198217986	24.8431617753833	27.7666181860754	23.0159600062163	12.6532347998342	15.7375918437629	13.3136979291339
LOC_Os09g15060	LOC_Os09g15060	0	0	0	26.633095	24.482365	26.459486	0.053113	0.031961	0	0	0.037695	0	0	0	0	25.365614	13.879723	15.668419	0.064049	0	0	0	0	0
LOC_Os02g09340	LOC_Os02g09340	15.077123	10.289511	11.236883	5.015572	3.196604	4.903268	11.858891	13.042359	13.060154	8.304349	10.098439	9.928036	13.922995	14.249965	11.333996	5.004893	4.277933	5.002043	10.514954	11.301988	12.6125	13.430633	11.214685	9.801326
LOC_Os09g10054	LOC_Os09g10054	4.047981	4.020111	1.968585	79.774834	48.740608	64.707092	18.216944	22.032879	14.574384	13.709915	22.025845	25.830633	2.393322	2.725918	2.820362	60.597	83.496384	59.586376	15.566821	19.452456	21.402431	17.596224	24.000137	11.506611
LOC_Os01g43870	LOC_Os01g43870	27.6992036577741	20.7672024576907	24.3326207332222	9.689616425594	7.02137137432264	10.5214799245519	15.4599998507712	17.4078532692789	16.4323147890788	19.9888361725719	26.8319879212172	29.1980642551063	21.544005919133	23.9865901975823	22.7510826602751	9.69755209253856	8.79229554189246	7.91875320591913	17.9035141475615	17.8061735435598	18.2265696765319	23.8696785839933	24.9608817786578	23.1639092738641
LOC_Os01g66130	LOC_Os01g66130	0.707933	0.615918	0.228608	12.236036	13.058935	16.398689	1.267862	1.295145	1.396835	1.920312	4.21853	3.911459	1.199948	0.752126	0.876336	12.421884	18.374197	13.507832	1.033685	1.602405	1.439545	3.359803	2.802463	2.53156
LOC_Os01g09800	LOC_Os01g09800	2.461491	1.252586	1.247722	43.940987	42.649471	42.238331	9.178967	9.099384	5.100707	8.739894	13.750715	13.588392	3.417595	3.971253	1.635188	40.193089	40.460201	38.041115	8.937041	7.543935	10.483001	12.118044	10.882347	10.45769
LOC_Os05g17604	LOC_Os05g17604	0.491743285788025	0.349287641259463	0.054066770991053	33.9857378281142	46.7699452510323	36.336835544563	1.47863538730213	1.20236098916036	1.83130286527873	0.932417320027529	1.25954695130764	1.2782689294563	0.657005394872677	0.767596476600138	0.380170171025465	39.5261784769443	41.4320165949759	30.3892823673434	1.25000856675843	1.23874017498279	0.850773014624914	1.29438978045423	0.965534259291122	1.13725881383345
LOC_Os02g41860	LOC_Os02g41860	241.208160949093	250.364649709606	286.617224255865	5.44421049756529	2.62078258078796	4.47271387428065	166.036954147853	164.843173041169	89.3253493182824	72.6134766392209	68.2347645250111	87.9831870818947	224.240914601151	230.733100862328	290.934102206286	2.31138883930943	4.49610545108455	0.860018819831784	192.253287736166	197.59151736255	199.563247662683	44.4740386967685	62.1032406170872	68.2578363063302
LOC_Os09g39680	LOC_Os09g39680	74.155029	65.511688	93.797585	17.325666	13.687036	16.587164	70.299271	76.696327	64.171692	50.891087	58.047333	59.440559	69.044724	62.829376	81.375511	16.352213	16.721855	10.197341	55.531723	57.438404	66.544144	63.60696	63.263531	53.922501
LOC_Os09g31380	LOC_Os09g31380	0.215042	0.178923	0	11.637049	13.483724	15.161426	4.62851	5.766312	9.118414	7.007864	7.269346	5.849172	0.103662	0.224592	0.370951	14.131654	14.932123	12.978748	3.767366	4.778062	4.404451	7.254017	8.07054	6.403417
LOC_Os04g47780	LOC_Os04g47780	11.286859	9.895068	5.242521	175.179779	114.992729	128.057587	12.92497	14.3258	18.831154	17.151888	27.562418	26.03841	10.865861	10.944389	6.487896	130.779953	100.343262	173.577667	13.599178	14.013461	12.247838	29.442501	24.107779	25.371542
LOC_Os03g62780	LOC_Os03g62780	68.821385019674	69.5147276166386	99.8636965227656	2.70773021135469	0.944328174255199	2.07308954243957	64.1350745255762	66.5202641275998	39.5089785036537	34.0478566537381	39.8824770949972	44.1951739359191	63.392806029792	64.1286795120854	106.378103663856	3.37285795053401	1.47820250028106	1.17004127150084	60.7208594772344	48.9167480382237	51.5378277740304	36.2300604075323	37.7311820438449	44.6126377043283
LOC_Os07g34410	LOC_Os07g34410	0	0	0	7.861815	4.856284	9.941971	0.046243	0.004136	0.023181	0.00458	0.026887	0.024855	0	0	0	7.582032	3.275794	5.045023	0.066863	0.043812	0.115968	0.02836	0.042932	0.010693
LOC_Os07g46410	LOC_Os07g46410	75.051697	92.343155	85.201706	12.16033	4.126779	11.37322	74.869926	79.995674	67.304657	30.353401	37.559338	42.353878	84.220474	77.818001	99.899658	11.289571	6.692365	8.082016	73.899345	65.613945	75.032326	44.119156	40.158222	42.16349
LOC_Os02g39510	LOC_Os02g39510	10.343785	5.709156	11.424466	0	0	0	8.243073	5.315031	1.419492	7.266137	5.904094	7.193704	7.665369	7.74355	7.973207	0	0	0	5.415659	4.73188	3.716285	4.989874	5.095718	5.14176
LOC_Os05g47545	LOC_Os05g47545	23.114258	27.899261	19.191248	0	0	0	4.311634	7.726514	12.786006	6.257765	4.384326	6.850399	15.502077	17.111311	40.302391	0.474742	0.227573	0.084197	15.607114	16.569092	15.253399	1.92169	8.699306	1.829365
LOC_Os10g02070	LOC_Os10g02070	0.242306	0.098897	0.041307	116.352127	90.861717	79.971489	1.80192	0.552388	1.251303	2.630388	1.857767	1.274901	1.692821	0.818181	0.398113	176.446823	107.169518	169.50386	3.299044	2.270819	2.724373	1.404819	0.948449	1.767405
LOC_Os04g40990	LOC_Os04g40990	0.326372	0.455819	0.164856726975222	263.656624042076	311.109859078074	232.792307930341	0.79877047826087	0.962961	1.65810989855072	0.931878867695185	1.19629567180926	0.545789	0.416161628798504	0.20086651145395	0.305507061243572	729.449605466106	509.972022661992	1057.35940028892	1.20507211874708	1.225634	0.757930721365124	1.41358925759701	0.802978824216924	4.03685210098177
LOC_Os03g11440	LOC_Os03g11440	12.87732	10.062675	10.091897	157.955139	153.223389	147.749603	50.465549	63.357479	33.541859	55.61945	82.613625	78.75843	20.267076	19.407757	11.27781	136.025406	131.305801	162.217285	50.865234	53.540672	66.848061	69.141388	71.242645	74.138176
LOC_Os09g36450	LOC_Os09g36450	350.294092166552	447.103135335161	478.667231146676	43.4839138279644	14.6291767635367	35.178986456477	238.407029303633	255.306437039753	227.115728635367	147.256819372858	104.980111850583	148.462096078821	394.265989481151	337.209804511995	401.853123177519	45.7848570856751	26.1685882522276	32.3292584413982	267.946397448938	250.20772156477	217.738900301576	112.55632776148	119.08672966621	132.959719888965
LOC_Os03g14400	LOC_Os03g14400	18.147091	14.858796	12.084738	3.330147	1.628552	2.678975	19.00034	17.382545	15.559324	10.740488	15.986881	20.601171	20.966915	19.312454	12.25548	3.116592	1.883694	2.328698	14.964507	13.328883	16.325827	15.748507	17.040855	15.470656
LOC_Os03g59225	LOC_Os03g59225	1.103975	1.00138	0.306896	13.846159	14.052173	15.083076	5.9443	4.923077	7.55948	9.786217	10.870143	10.679174	0.756526	0.967207	0.589424	14.108426	12.093788	13.319264	5.118728	5.324738	5.641881	10.522472	9.003506	8.361484
LOC_Os07g35480	LOC_Os07g35480	0.0349661016042781	0.0726148181818182	0	91.7335121301248	110.49555759893	77.9566436818182	0.956146609625668	1.27275271969697	1.77976042067736	1.31140377896613	1.70142465998217	2.38600751916221	0.847059729500891	2.55079724777184	0.738690021390374	65.2929870998217	114.754781020053	74.1821273025847	0.594871144385027	1.78830504010695	0.352286762923351	0.349213685383244	0.205841767379679	0.165209169340463
LOC_Os03g14570	LOC_Os03g14570	70.6834478476499	76.0553490275527	46.4806262269044	10.3028931620746	4.04781343111831	10.4588316353323	41.4779614294976	38.6223897552674	54.4799514003242	50.2455904991896	62.764145267423	73.2764840518639	66.0527612965964	66.7907073030794	58.6191291037277	9.10381552512156	5.35397957860616	7.97592899351702	42.5138993354943	52.1839067228525	43.0488142188007	41.6830956645057	62.3195584181524	53.2547237925446
LOC_Os04g33640	LOC_Os04g33640	8.92938047270471	5.57991379280397	8.27050087096774	0.758304079404467	0.531109401985112	0.406295	6.35356307940447	6.60855507444169	3.8712645248139	6.66448988833747	6.16759383746898	6.5092390955335	7.52034260049628	6.52624534739454	7.92535410173697	0.469291904466501	0.744687836228288	0.960130574441687	6.10017071215881	5.56974382009926	7.53753792307692	6.14286247022333	7.8158745707196	7.16535979528536
LOC_Os08g04340	LOC_Os08g04340	0	0.04765	0	14.845514	7.328733	17.454014	4.307306	3.938145	1.249016	3.267634	4.175155	6.968315	0.217775	0.096499	0.082286	8.076748	8.133404	7.431582	3.545792	3.484163	3.472529	3.550521	4.170764	2.803238
LOC_Os05g33290	LOC_Os05g33290	159.557266	112.871422	175.165207	27.948559	28.986912	34.122978	199.074448	183.578247	151.312714	171.078461	164.378067	146.705353	174.917282	172.996384	171.02179	30.330269	25.376169	21.370516	164.623352	147.662735	152.307419	180.289017	170.274933	169.334442
LOC_Os11g07440	LOC_Os11g07440	0.6379481	1.20717217620968	0.302446627822581	41.6879148032258	26.8203126334677	37.1329501512097	6.88533343387097	5.64162739354839	5.71314884516129	6.89556033629032	12.181255896371	8.8386826516129	1.78612196008065	2.55685903709677	0.888338045967742	23.0730211262097	21.7771560403226	25.8829731258065	5.03722284274194	5.84428395967742	5.65558037741935	8.24932290524194	6.83081714032258	8.29121563427419
LOC_Os06g10810	LOC_Os06g10810	7.435139	7.571397	4.718393	46.679832	44.905815	53.241005	10.607728	11.428969	13.299015	8.928275	13.68846	14.727261	9.395455	9.371905	5.999563	50.37698	46.794334	57.522064	12.781055	14.459929	14.458039	11.710286	11.451905	9.988431
LOC_Os08g39840	LOC_Os08g39840	0.440699	0.355461	0.42772	413.266571	374.072113	328.496368	20.502628	23.076406	6.909596	23.355358	55.161732	52.846424	3.583903	1.465395	0.693678	347.519714	285.54483	442.179871	18.511166	19.410128	23.647757	30.840574	38.136959	91.57579
LOC_Os08g09060	LOC_Os08g09060	0	0	0.138663	201.728165	159.000458	214.740631	6.902843	7.067595	3.847332	0.812347	0.780322	0.594046	0.050575	0	0.110836	284.446381	310.911499	336.559082	15.990848	21.022308	18.94223	0.81922	2.24206	0.536509
LOC_Os06g41450	LOC_Os06g41450	39.312553	25.932425	32.035572	224.371857	299.929321	337.168243	33.611073	40.899513	40.637794	38.437428	41.8452	41.1716	42.074497	39.353546	37.392025	317.174225	351.377777	269.979523	44.59935	42.008198	46.191845	37.419598	42.932526	36.404022
LOC_Os03g29850	LOC_Os03g29850	4.759217	5.958789	1.928624	162.947845	134.273331	162.840515	40.102066	34.742188	22.53088	51.14212	69.638184	79.827461	14.322246	12.647595	5.337543	137.664154	135.865204	147.286591	24.701126	27.879955	37.354309	49.92234	40.721897	45.828148
LOC_Os08g26710	LOC_Os08g26710	9.768524	10.079258	6.077354	249.256943	167.912369	296.905762	84.860863	112.151352	55.210812	37.179947	45.224606	84.383858	13.745695	11.437061	7.056315	164.47641	160.56604	187.293442	106.266747	124.792358	113.384674	53.138966	64.807159	36.001045
LOC_Os07g35370	LOC_Os07g35370	0.250762	0.177029	0	114.133125	93.755363	86.63047	3.310604	3.354863	1.88561	6.689476	7.743764	6.451113	1.068488	0.946839	0.297925	93.570099	75.681915	104.160683	2.810196	2.366727	3.5031	5.774055	3.87718	4.757793
LOC_Os05g27880	LOC_Os05g27880	8.3770913032982	7.93685115470928	4.49299281298878	48.776021033662	46.5752062288337	51.6597578582115	18.9764142448147	19.3112341397484	21.2942362631758	12.5881632628358	18.9045670690241	19.5169064076845	8.94544926147569	9.39555772118327	7.58189880550833	46.1959442193132	61.6108973213193	43.8407615787147	16.6481365443727	19.307316733764	19.9139902070724	21.6708564716083	20.6712972539952	16.7269654971098
LOC_Os05g32230	LOC_Os05g32230	50.182331	45.333649	37.278675	11.381152	6.286334	10.500463	41.990391	39.614582	37.041676	24.254251	31.406281	36.316406	52.696949	50.515965	40.241341	9.295076	5.480129	10.288411	39.966106	37.583076	50.556355	31.020763	23.413342	25.802536
LOC_Os11g10320	LOC_Os11g10320	419.408508	295.968384	554.56311	17.773647	26.172434	19.463493	548.33905	567.567932	238.155258	465.420105	452.945068	406.516296	329.14566	351.946716	415.914642	19.719233	30.428139	20.558424	417.829437	391.329224	340.461304	312.467072	390.148102	364.474365
LOC_Os01g72340	LOC_Os01g72340	5.618373	5.778214	2.191051	55.15115	55.248329	48.566944	15.049666	16.089388	18.758028	12.332803	16.515684	15.368056	4.550472	5.109447	3.292967	53.961708	61.795994	62.033024	11.56193	14.229633	15.58294	16.18527	18.298666	14.801312
LOC_Os01g07970	LOC_Os01g07970	9.607711	7.018979	10.072303	184.315292	454.767639	272.800354	21.781256	20.662636	15.517342	36.848263	39.511459	31.276747	7.43872	10.145892	6.742095	249.389435	302.227875	215.748154	17.297255	18.753666	15.761181	34.620354	35.426487	39.161793
LOC_Os02g38840	LOC_Os02g38840	3.54151495469799	2.66627363255034	2.32603579614094	27.1156919354027	27.4498328255034	35.045747772651	5.66231175671141	5.89682742449664	6.31256538758389	6.52940459563758	10.2197946669463	10.2047843313758	4.17703814681208	6.05818397231544	2.87994174580537	25.4963939412752	27.6821339303691	31.3344841350671	5.13344770553691	6.91221984228188	6.13317039010067	8.71865035486577	8.71799124496644	7.57125286996644
LOC_Os04g34250	LOC_Os04g34250	4.396118	3.060499	3.684914	0.527972	0.240107	0.507558	3.664472	4.294582	2.993388	3.133473	3.875748	4.415005	6.293969	4.363245	4.869588	0.521394	0.392802	0.281518	4.457934	4.10696	4.125201	5.048341	6.759196	3.685434
LOC_Os07g48680	LOC_Os07g48680	1.026775	1.086567	0.981266	96.547745	140.22966	126.428131	1.095441	1.141729	1.897098	2.885743	1.614304	0.888058	1.852093	1.451278	1.116959	146.85733	141.243576	162.694	2.14523	1.406368	1.098366	0.898634	1.386568	1.788172
LOC_Os11g47560	LOC_Os11g47560	0	0	0	7.963243	12.862607	7.066947	0	0.040532	0	0.230057	0.227935	0.547977	0	0	0	12.20368	15.786774	13.513814	0.209221	0.175756	0.146499	0.032559	0.063037	0
LOC_Os01g61010	LOC_Os01g61010	38.1874549550493	41.039220692734	34.1832958405172	4.22038545812808	1.56920609605911	1.85350560406404	17.5706025874384	23.2854782327586	15.2368277801724	15.8784640277094	23.2191455652709	32.172986260468	32.3176944057882	23.9304683534483	31.3279605350985	2.87737815517241	1.7111840658867	2.17762241317734	17.4802151637931	22.0405378823892	24.0002453897783	30.1120202536946	47.0908316397783	20.410628578202
LOC_Os01g72170	LOC_Os01g72170	3.026583	2.644348	1.959614	40.279251	56.950027	50.554428	12.417602	9.291203	12.319879	12.465516	12.51756	13.527691	4.937246	5.621509	2.41988	39.374104	35.600887	40.531742	8.529373	10.090698	8.068522	15.723196	10.10413	14.306865
LOC_Os12g41680	LOC_Os12g41680	2.332686	2.290217	1.423205	25.08604	30.694784	33.278652	3.846661	3.258166	4.809433	3.489974	4.298938	3.055056	2.240783	2.710295	2.004989	29.096277	32.746262	33.064075	2.270731	3.111131	3.866344	5.590873	3.895063	5.396687
LOC_Os03g07360	LOC_Os03g07360	235.164749	131.210175	230.789597	19.301746	32.077232	19.768784	162.986923	177.570786	135.318329	142.724609	204.513245	159.954834	267.766449	219.702606	210.429443	32.656158	41.895741	31.872591	170.854965	167.722656	185.690506	280.548279	215.525436	189.968323
LOC_Os04g30340	LOC_Os04g30340	0	0	0	5.655948	3.236938	5.385165	1.443771	1.258435	0.646229	1.037889	1.705635	3.260912	0	0	0	3.244358	2.197052	3.358444	0.839091	1.189929	1.329954	1.616476	1.265075	0.828529
LOC_Os12g13460	LOC_Os12g13460	42.267597	43.601688	45.26202	16.097219	15.298211	15.925336	58.684322	61.068039	52.362541	38.916836	47.636883	47.281395	37.423977	42.807266	46.627579	17.293062	15.008625	15.505815	47.075825	48.070702	49.19281	38.327255	45.212955	43.357796
LOC_Os01g70950	LOC_Os01g70950	19.128329666792	17.2352887265889	16.464752032343	8.96140736630312	6.40962271116961	7.54498514103046	19.1045237235803	23.2477525340354	22.0133747465213	14.5154417363671	16.2096499481008	18.0265358661151	20.9135041846559	17.1735022181271	21.5473955035728	6.96141986912373	7.21954880895073	7.24531721060549	19.1471479529899	18.960202018428	21.2652869687853	16.1024742952238	14.9651319966153	12.8886809947349
LOC_Os03g50070	LOC_Os03g50070	80.433495	59.338779	78.085297	26.245792	26.721466	26.898787	61.521362	54.140816	54.164722	54.098888	59.577129	56.723804	75.445244	74.368286	72.317337	24.079762	24.414745	20.816607	50.99617	50.009129	55.813721	64.486053	65.807808	52.26754
LOC_Os02g49470	LOC_Os02g49470	179.628723	130.498047	200.538712	23.780203	28.744974	25.581684	175.001404	165.783691	101.363541	156.90593	193.355377	169.765091	170.763779	139.069153	184.266876	25.933535	19.904716	29.29126	118.056099	108.808716	121.661942	193.348175	193.688126	190.14183
LOC_Os04g57560	LOC_Os04g57560	114.523994	140.825851	150.396011	14.469644	11.912045	12.553391	164.455963	221.988449	130.9832	85.881989	131.206985	182.613815	99.431488	88.651367	133.308578	14.622764	16.102995	15.393253	151.649597	210.273499	214.303085	129.071838	227.188202	95.309944
LOC_Os02g39400	LOC_Os02g39400	11.660311	8.536467	8.313152	71.685249	101.436523	94.41642	10.879035	11.179235	12.386899	18.104784	25.894728	19.312134	15.894717	12.381248	9.108999	86.353195	71.116653	86.740852	11.115074	12.491885	12.052743	24.617569	23.301945	22.026249
LOC_Os01g42460	LOC_Os01g42460	13.611383	16.131649	13.395092	5.955124	3.213818	5.182407	16.162149	18.092587	20.848394	13.41173	16.328184	16.087528	13.256293	13.531883	14.494851	4.613276	4.508359	4.192792	15.0517	17.212189	15.549049	17.456877	17.174292	12.037538
LOC_Os03g44620	LOC_Os03g44620	47.481571	50.466068	30.273262	347.231384	412.29895	368.489166	70.18853	70.344734	99.800568	102.38131	100.827728	105.034119	50.597385	49.855881	41.04969	322.31131	446.250702	344.062866	68.655861	84.525146	81.289337	93.530647	94.894234	93.098785
LOC_Os10g13914	LOC_Os10g13914	19.066269	14.120651	11.557955	4.530957	4.489759	4.710414	16.333391	18.247967	16.992798	11.668919	14.951713	16.479282	20.861895	17.534563	12.628374	3.548394	2.754912	3.480858	20.289072	17.295677	19.987612	15.603511	14.04033	10.885593
LOC_Os12g32190	LOC_Os12g32190	0.298827	0.318117	0.136905	12.883479	9.28457793978495	11.709589	1.231028	1.36970541075269	0.716481	1.564826	3.184068	3.61844383225806	0.370063	0.407478	0.157997	8.52482182365591	9.90500337634409	9.78994022150538	0.622091	1.095664	0.979689	3.13249122580645	2.891542	1.996614
LOC_Os01g74660	LOC_Os01g74660	25.997719	16.212534	19.717642	5.021263	4.142815	4.399008	26.467669	25.606627	22.123571	38.379681	28.34193	30.050684	25.052671	22.529881	21.009869	4.393029	3.775635	4.152077	25.448191	24.260365	24.49222	24.56422	27.419613	30.40888
LOC_Os03g61920	LOC_Os03g61920	5.326333	5.214143	3.171359	34.47628	50.927513	38.386864	4.906031	5.000336	5.911301	5.506056	5.939511	5.818812	6.722852	6.375412	5.723773	49.737545	52.447227	62.131245	5.524611	7.101633	6.377496	7.948459	7.351564	7.711964
LOC_Os07g03458	LOC_Os07g03458	0	0	0	25.766478	29.941761	38.227219	0.182842	0.735731	0.183988	0	0	0.116096	0	0	0.021006	79.958542	139.728592	105.631248	0.958948	1.117709	0.949998	0.020578	0.079683	0
LOC_Os02g36150	LOC_Os02g36150	17.271904	15.398568	12.834582	2.815694	3.318307	2.536643	22.778715	31.575729	18.101322	19.828417	28.023064	37.967972	19.931774	14.305608	12.713433	2.62313	2.77595	3.161752	24.70356	23.204458	28.473106	19.918461	25.654436	18.154383
LOC_Os09g17360	LOC_Os09g17360	0.082513	0.20984	0.190958	10.508883	17.663105	9.769505	5.812222	5.071775	3.118525	5.405058	5.507931	5.816012	0.07656	0.112695	0.065536	8.200253	10.811299	7.634264	1.396947	2.035814	2.279933	2.660185	2.762554	3.666644
LOC_Os01g64730	LOC_Os01g64730	9.47071510158122	10.3068760747484	5.82614587302348	84.2084778275036	112.406149151893	96.6942270766651	12.7826126487782	9.25564375179684	10.3251950431241	12.9181893809296	12.4220699132726	14.2026842041207	12.4684743277432	12.6050804302827	7.36233801006229	106.341237609487	81.0025255908002	98.7306037172976	11.4336895884044	12.2288559401054	11.4362181011021	14.1384489401054	12.5093398078582	13.6799327954001
LOC_Os05g34854	LOC_Os05g34854	0.990920958370239	0.586824619574845	1.13193207130204	61.8676926519043	109.048885905669	75.1595718653676	1.64316528830824	0.992668895482728	0.460724143046944	2.06204460186005	1.66635460274579	1.62598666696191	1.06554833569531	0.821568343224092	0.727143983613818	73.8897053011515	49.9949203985828	87.0184330575731	1.13853713596103	1.36541199601417	1.01183784410983	1.22109223737821	1.16234374712135	0.839331061558902
LOC_Os01g53090	LOC_Os01g53090	0.636861	0.354908	0.575325	57.344437	150.355179	83.486153	0.466944	0.407621	0.668218	0.345351	0.282287	0.606953	0.36479	0.888464	0.568116	73.723503	75.613289	52.299664	0.594995	0.287403	0.240818	0.067205	0.035532	0.066513
LOC_Os12g07210	LOC_Os12g07210	78.359337	61.597645	57.29031	1.340195	3.762769	1.159993	48.513943	38.962406	34.914543	34.555149	22.748022	21.183456	112.452797	85.891022	68.402344	1.405282	1.630394	1.328858	61.68396	46.356274	42.71899	25.569725	28.791611	27.105909
LOC_Os01g01302	LOC_Os01g01302	124.019463	93.242073	159.342499	7.276711	11.170915	10.832902	191.248077	164.91716	137.774124	171.906403	155.455627	146.55307	108.699501	115.519302	160.931503	8.04477	8.901665	4.301358	144.80574	141.753021	117.427002	184.143646	149.80751	138.644989
LOC_Os07g48229	LOC_Os07g48229	1.145062	1.123294	0.418108	15.096769	10.567859	13.988485	2.319677	2.347121	2.703154	1.977081	3.056825	4.265428	1.386104	1.295555	0.906459	20.729576	19.506126	20.855724	2.824276	3.291347	3.039369	2.055151	2.387043	1.84972
LOC_Os06g28630	LOC_Os06g28630	39.628727	31.012913	71.130577	1.219881	2.081784	2.04731	32.389713	29.742342	15.895335	33.136585	55.396004	58.706928	55.275398	38.700424	60.161186	1.221171	1.482008	0.929548	20.388327	27.270517	18.447403	56.019295	71.555672	46.87249
LOC_Os08g09010	LOC_Os08g09010	0.159582	0.107228	0.107777	29.494431	26.980274	28.65621	4.840128	4.899006	2.562105	0.343914	0.478399	0.802546	0.219153	0.174479	0.219485	34.584766	52.775368	45.869122	12.049764	16.235092	15.178206	0.68421	2.66092	0.475405
LOC_Os01g51890	LOC_Os01g51890	19.482561	12.575868	19.104918	1.905083	1.374055	2.20456	10.772381	11.897541	7.720032	8.966455	16.148569	19.861973	14.645848	12.586517	18.870426	1.637845	2.230781	1.22822	10.671416	8.796906	9.832157	18.115246	18.610785	12.820699
LOC_Os03g24040	LOC_Os03g24040	1.064592	0.731362	0.314166	15.986343	18.119986	19.35215	1.400337	1.464541	2.062711	3.71285	3.016905	3.72965	1.905867	1.182003	1.085354	17.263355	16.431759	14.955297	1.323822	1.995088	1.363843	2.421631	3.192825	2.89141
LOC_Os09g36520	LOC_Os09g36520	174.115097	93.176086	101.246193	23.187664	20.736464	23.166256	104.166977	113.572701	115.299927	186.06604	181.29805	163.407135	193.075943	159.320068	111.391319	23.253252	21.612442	14.344427	137.12085	128.942383	113.945114	171.946884	193.430969	211.63443
LOC_Os07g22710	LOC_Os07g22710	2.46763122755741	2.8319999763396	1.63409932823011	17.6458754822547	16.5653181876595	17.3751135142658	6.25005522222222	6.73801728067734	6.95828759197402	6.70138688680121	8.55167630596149	9.37872267780097	3.50068886430063	3.2518141401067	1.93985838204593	16.7387516154025	17.3106595513802	15.5958732414753	4.6407225901183	6.20115133124565	6.06478683994433	8.23100910090466	8.58735324750638	7.65113267362561
LOC_Os02g51080	LOC_Os02g51080	929.869507	1165.719849	1367.594727	27.734413	7.028426	13.190954	693.83783	695.039368	438.156036	469.61911	361.249451	423.841858	998.653076	1040.161377	1199.037476	25.2605	10.738011	8.759656	808.521606	595.5849	659.530457	342.602142	368.972412	599.526367
LOC_Os08g36840	LOC_Os08g36840	9.999612	10.106338	5.980155	46.079506	45.834736	53.3708	18.447819	18.197578	18.729685	17.062227	21.246248	21.331249	10.763724	10.269952	7.822585	51.325016	52.168964	48.189972	17.603247	21.256889	21.413359	19.075279	19.350794	18.577261
LOC_Os03g61710	LOC_Os03g61710	9.677592	10.422986	5.406094	57.764915	66.288116	62.377071	19.93469	23.804802	20.457996	19.388288	27.024555	27.807114	12.198209	13.240325	9.666582	60.902618	73.131241	76.227524	21.779427	22.554981	24.726814	27.422731	28.668015	26.137466
LOC_Os01g24980	LOC_Os01g24980	0.243384153846154	0.367750143665158	0.135001955882353	7.26684007466063	5.42071895475113	7.17672491855204	0.836422773755656	1.13189448642534	1.73089182352941	0.735722021493213	0.943485771493213	1.26434729524887	0.386272575791855	0.516082147058823	0.495540001131222	4.59378800791855	3.99779559049774	4.13953193325792	1.31676272058824	1.11792813348416	1.36107370588235	0.472540063348416	0.575464440045249	0.412281600678733
LOC_Os11g35850	LOC_Os11g35850	0.166577	0.106068	0.016614	14.19613	7.363194	15.209393	4.05431	4.358663	2.204539	3.215518	5.263725	5.663454	0.181584	0.067194	0.068687	11.505461	11.175899	11.663033	2.348505	3.257802	4.485255	4.029654	4.722311	2.376597
LOC_Os04g44150	LOC_Os04g44150	4.157307	5.532385	2.576771	0.080813	0	0.062715	5.537351	4.770014	5.375492	1.912121	3.08392	3.210138	5.841106	2.960942	4.524629	0.054805	0	0	4.190121	4.222366	6.141037	6.643662	4.302981	2.552093
LOC_Os10g42500	LOC_Os10g42500	57.610249	45.238319	53.4632	13.979059	16.081026	15.156201	45.2075	52.677528	39.300041	34.717388	55.357098	56.939335	61.244415	50.963421	63.726944	14.006742	13.955238	16.858311	40.1147	38.168789	49.964123	68.749367	64.363716	61.680912
LOC_Os01g12730	LOC_Os01g12730	38.9328015856432	36.8634851791045	29.905425673774	18.4440777341862	15.2284736794598	19.9489909737029	20.9690907647477	22.7363051926084	29.2950690646766	23.9501643937456	32.8795437661692	34.7001923923241	39.5748536460554	39.3185410710732	33.3902401080313	18.218470872779	18.1443420831557	18.4232639033404	25.6307962594172	28.284785851457	28.1262052501777	31.1141730071073	34.809013217484	27.5944190270078
LOC_Os03g19700	LOC_Os03g19700	0.355648	0.168717	0.130098	7.043656	7.550487	9.032694	2.582335	2.447	1.139874	1.798783	2.526777	2.768794	0.118431	0.154012	0.112059	7.235049	6.256068	7.431751	2.744231	3.115626	3.464793	1.983812	2.483628	2.486591
LOC_Os08g44870	LOC_Os08g44870	50.824174560915	66.1273821765291	26.2621292013923	7.56396442217802	5.56505834460467	6.842712776728	22.6043026524117	26.4099008557931	48.4530385032322	19.7557162650423	33.6721059482844	40.6839147986077	41.6667975275982	49.3796769577325	39.2536766275485	7.65732555693685	6.93814820188961	6.69091684137245	25.3496979960219	31.3921766141223	34.6848634768772	42.5709145126803	44.5668367742417	30.7004970059672
LOC_Os05g41030	LOC_Os05g41030	41.61441	71.298462	41.324497	9.05003	7.357316	8.392545	36.702942	35.211338	40.892006	27.462381	21.713419	27.712271	36.819408	31.200672	37.054474	11.201531	5.864748	8.958062	32.394749	47.768616	31.196964	23.133099	30.120409	21.15799
LOC_Os04g51454	LOC_Os04g51454	32.409664	31.42808	39.680737	8.977921	6.609277	9.523483	43.277752	42.596233	48.591614	29.967291	47.454693	39.189247	43.192661	32.735828	43.793713	8.709722	7.060594	7.318501	43.005962	40.803383	33.946754	61.928978	59.692619	44.189671
LOC_Os07g01760	LOC_Os07g01760	857.697998	745.180969	915.278931	169.151657	208.629822	195.434921	857.368408	884.930725	656.68573	810.907532	836.832336	832.660645	983.075073	869.354004	952.34668	108.707031	119.045555	81.038109	782.346924	658.850708	871.47345	904.149597	868.591003	933.785583
LOC_Os06g45110	LOC_Os06g45110	1.728391	2.372114	1.157633	26.325447	24.138672	25.204845	3.473442	3.194949	4.009509	3.705388	5.983728	6.324557	2.590159	2.617015	1.186523	23.353828	25.826075	28.221836	3.647928	4.156219	5.472843	5.080898	4.989835	4.41884
LOC_Os01g69950	LOC_Os01g69950	154.885025	160.914017	180.019135	18.50493	9.837071	17.817488	178.005615	161.482239	155.635757	118.329048	91.91893	90.820976	163.055405	182.543259	178.06926	19.656303	11.859786	7.211547	177.492065	144.354065	149.671448	111.825157	96.016075	118.112244
LOC_Os07g26110	LOC_Os07g26110	0.059093	0.095551	0	17.821468	26.220522	18.098942	2.35669	2.383621	0.901827	1.927824	3.200737	4.061757	0	0.06461	0.055001	22.730404	49.635387	37.348099	2.343194	2.967217	3.742846	0.626908	0.499266	0.741904
LOC_Os06g50070	LOC_Os06g50070	61.695717	62.6255	56.16975	9.246934	4.267144	8.400191	44.50803	34.874199	32.711601	29.360394	28.255426	26.583773	57.372025	56.986671	48.330906	9.842681	4.389371	5.370265	40.859196	32.668205	26.715847	26.193178	26.182377	25.761789
LOC_Os03g51650	LOC_Os03g51650	105.475388	77.550545	110.751083	18.525045	12.104214	13.317244	47.765934	52.050995	38.40099	52.891174	99.618423	123.101768	91.010521	77.407951	81.049995	14.561428	21.52441	16.408321	43.472843	51.649246	58.856018	48.503872	79.64608	51.415764
LOC_Os06g28030	LOC_Os06g28030	0	0	0	13.976038	32.890362	21.701225	0.572155	0.400264	1.012589	3.294563	2.131174	1.478567	0	0	0	9.100283	23.843046	9.380506	0.470249	0.837122	0.473014	1.07097	1.224175	1.792519
LOC_Os10g38730	LOC_Os10g38730	32.607498	18.970705	49.550026	0.861096	1.019117	0.526653	20.580902	19.077311	8.429006	28.602648	20.052904	24.369774	29.076178	27.360992	35.377125	0.726188	0.6082	0.403953	15.848384	18.307524	14.155568	20.633167	19.166862	23.834845
LOC_Os02g01340	LOC_Os02g01340	986.383252303457	753.693623587708	1083.22538456594	59.4381986363636	59.1811669871959	47.1257259193342	547.092956551857	510.960601672215	378.284277172855	871.3580784379	712.497023069142	693.337848993598	1068.51635572343	947.35087471831	1003.74909822151	53.3518529026889	29.3639247349552	14.4006854955186	490.178122413572	394.246432335467	448.403908987196	826.976421017926	753.706432572343	853.486069454545
LOC_Os04g45910	LOC_Os04g45910	26.029921	31.027826	21.173758	12.643135	11.165285	13.215349	19.564287	20.516668	19.899633	18.211327	23.865356	28.321995	24.479343	24.131008	23.514105	14.828404	13.535055	13.436264	19.689211	24.029778	22.569902	22.009239	28.147573	22.022306
LOC_Os01g42860	LOC_Os01g42860	0.202145	0	0	160.238403	392.709625	186.881256	7.522652	4.816892	3.564253	14.626853	16.546787	17.605244	4.521354	1.582174	0.67708	745.276062	1089.974854	1235.918701	5.960729	9.241922	7.082579	0.602518	1.66243	1.30073
LOC_Os11g14950	LOC_Os11g14950	4.238311	4.636893	2.026083	31.249128	30.856121	34.333549	15.057413	13.642726	14.402964	11.317113	13.188334	13.416729	4.762236	5.935206	3.615683	29.094355	26.237003	27.762129	11.101245	13.336513	13.690673	12.456291	12.748555	13.388035
LOC_Os08g14940	LOC_Os08g14940	21.149853	31.524757	15.40605	1.103562	0.616503	1.158321	29.121058	42.283882	20.698799	10.701717	25.879307	33.256733	25.10463	19.727417	21.178326	1.01688	1.092058	0.831486	23.286762	33.084984	39.269711	30.582739	32.809601	10.805676
LOC_Os07g49080	LOC_Os07g49080	0.428243	0.392072	0.134061	14.389472	7.823812	12.826933	2.683659	2.554014	1.58595	4.227003	7.245532	9.416932	1.02063	0.902882	0.484801	11.762639	8.363952	10.972958	2.645578	3.337748	3.67263	7.265668	8.185834	4.806671
LOC_Os03g13030	LOC_Os03g13030	11.167492017134	19.1750247819315	11.5114194496366	1.66541090342679	1.22192550363448	0.991470630841122	8.31256577362409	11.2084465498442	10.0499613136033	5.95293612409138	5.04714653946002	7.68867916407061	10.6278167004154	11.4919320534787	12.5144203504673	1.38843309709242	1.40585395119418	0.755814927310488	10.2084371677051	13.9114018146417	10.3781976869159	3.79747730010384	7.21420787902388	6.03647582294912
LOC_Os05g04830	LOC_Os05g04830	56.734528	47.925213	72.8274	6.302959	7.058902	7.701501	34.214642	43.56184	22.809429	49.361603	48.55125	51.056171	47.038139	44.066257	58.293015	5.819341	8.214672	4.428835	32.341949	26.909161	31.200161	36.599285	48.712894	43.036598
LOC_Os06g22919	LOC_Os06g22919	0.0642830208607817	0.199561761089152	0.0522563118137901	31.0242466897233	29.1267391820378	25.273421051603	0.413511296442688	0.26584156455863	0.807436684672815	0.638320907334212	0.262997676108915	0.256399428194993	0.138032618357488	0.119793806763285	0.094831054896794	21.8548556414141	24.6345629666227	15.1158227962231	0.303680656565657	0.221581581247255	0.226437446420729	0.296608662274923	0.160072140096618	0.287819423364076
LOC_Os07g37030	LOC_Os07g37030	2051.177734	1581.493896	2336.823975	235.680603	194.438004	183.027908	1472.429199	1461.860352	1102.601807	1392.124512	1533.528076	1514.377686	2226.597656	1909.408569	2302.837646	191.617218	115.063156	66.268394	1491.912964	1179.815186	1325.835205	1848.607788	1630.672363	1774.910889
LOC_Os10g36000	LOC_Os10g36000	111.285326714983	76.0232750773519	97.9656933658537	16.2708231428571	16.5978070780488	12.2779459400697	111.962774766551	94.169787989547	92.4888031665505	168.752734462718	149.772732367247	117.136144194425	153.006000818118	116.45034970453	105.926055385366	16.1537496843206	20.5965619073171	18.0171534097561	121.713595772125	86.1393290397213	94.9192512076655	112.952403806969	113.270474475958	137.354985585366
LOC_Os03g12990	LOC_Os03g12990	76.894058	70.718468	98.460869	7.545265	3.797079	7.088036	73.185661	68.819839	32.682396	50.810909	53.613663	46.322407	64.497673	56.708462	88.063797	4.84673	6.025075	3.227448	56.488491	53.475262	64.49147	46.990494	47.609337	30.063471
LOC_Os04g56110	LOC_Os04g56110	7.33448101703704	4.20738069518519	5.88133082	56.48995534	55.6871501848148	55.81891646	31.7290671311111	29.4370228944444	22.4990636788889	34.8259916774074	42.4851871937037	40.0126559888889	9.11182221074074	7.13476484037037	5.57804807185185	55.8017311196296	55.3106811511111	63.1577971411111	23.51985668	25.4706134362963	28.9124136114815	44.16241106	38.5799483666667	30.7651859003704
LOC_Os12g41710	LOC_Os12g41710	2.87227065688643	3.27114591681049	1.02561215222644	53.1931987204004	56.0552659665171	45.7175030566103	14.7040027683811	12.0517585091474	12.6001970248533	18.5145649665171	14.3257238481187	11.4527430072489	3.1240886082154	2.94060704142216	2.05719969485675	41.1933631746634	43.6912764887815	38.8966206662064	12.2454215547118	11.055303373835	12.8791008843631	17.0210683541595	17.448459555057	19.7726559710045
LOC_Os08g37670	LOC_Os08g37670	68.124458	70.349297	68.224144	790.851196	886.948792	741.256531	150.185623	147.503082	85.258476	162.073975	207.653061	215.05806	71.490601	78.006699	61.355564	793.096252	691.144531	871.160339	201.955307	178.750381	212.009644	169.48082	163.633041	199.00386
LOC_Os04g43030	LOC_Os04g43030	15.85802	11.683626	15.52167	4.628766	3.96027	4.58639	11.995793	12.984398	10.006363	9.596175	13.239806	11.814182	14.401979	11.470218	16.047106	4.175091	4.642241	4.431255	8.759062	10.424911	11.124173	14.24597	13.418896	9.884694
LOC_Os10g42610	LOC_Os10g42610	3.51089812773951	3.45861321289919	4.2042440169067	38.5414344452098	51.6401297075767	54.3189228290545	2.79355257670632	2.955011169067	3.84019551721979	2.80450232435817	3.38969487539136	3.6910388284283	3.65256371070758	5.28740219661866	4.12004505635567	49.5623392442079	35.1985901195992	55.5349452078898	3.46045827739512	2.82942755228554	3.21005255103319	3.67133722542267	4.28760802128992	3.82601734940513
LOC_Os05g24650	LOC_Os05g24650	210.343491	127.869118	240.582977	13.527467	16.370605	19.300774	158.501343	143.154892	59.265747	182.723602	148.79538	158.546295	197.316681	189.555878	160.516052	18.338821	19.404535	17.742985	141.657547	124.717285	143.900513	159.134628	152.11203	136.060272
LOC_Os02g54600	LOC_Os02g54600	6.446738	5.60548	4.451756	61.126751	52.056351	43.54546	10.907152	10.25597	9.185351	12.526733	21.556829	22.218596	6.676852	6.402905	5.216148	62.833317	46.145466	81.399048	11.049682	10.739082	11.3806	17.961529	20.558464	18.384195
LOC_Os02g32350	LOC_Os02g32350	20.619357188617	17.8794617640913	16.8488302246357	100.12444828485	96.1884229227385	102.676567694528	29.9869846123178	34.3857356598845	30.2985694033544	29.8573044533957	42.1942188828705	44.6011963260929	23.1609947896618	21.6095755180093	19.9254920874347	96.4939814676932	95.9139914259005	115.252784623316	34.1783991105307	38.5269520467418	41.3943179535331	39.150722051416	37.5984299840528	37.1708509870773
LOC_Os01g21820	LOC_Os01g21820	54.356655	55.461468	58.610058	19.151409	9.640614	15.656866	60.959728	60.744499	55.656712	31.059999	41.076385	40.296024	54.895508	54.259853	66.247231	16.495308	13.060861	10.880008	49.5825	46.243042	54.770386	45.962696	40.891125	38.935329
LOC_Os03g57070	LOC_Os03g57070	14.9241463627546	9.99952503128031	11.1557327771581	2.31293047963143	1.32747929267701	2.65894265785645	8.49705662415131	7.72542885451018	9.47004980989331	5.81901587487876	9.59892938457808	8.71386555067895	12.4333228305044	10.2402930768671	13.8399882803104	1.72740481401552	1.81681779219205	1.04972370805044	6.88069150096993	7.02939794665373	6.93737606353055	11.2663122541222	10.9162034963628	5.97518944374394
LOC_Os07g03730	LOC_Os07g03730	0.251389	0.195112	0.298813	237.928299	319.206055	398.776215	112.228683	71.422882	34.898193	53.88129	44.112236	26.281172	2.301427	0.811079	3.162215	872.023987	426.806091	869.05481	151.375824	168.487106	183.564926	25.58543	25.111202	84.581642
LOC_Os11g12000	LOC_Os11g12000	2.408001	1.403635	1.470207	27.409212	16.514717	26.661871	5.991938	7.130946	5.462199	7.136656	15.067761	16.805128	4.416027	3.913249	2.838608	27.198196	30.026102	28.623253	8.652947	8.035149	9.642702	19.774294	17.37397	12.36434
LOC_Os04g23890	LOC_Os04g23890	109.227264035646	105.744736114889	83.6204509574993	26.1044063668769	9.58596373375377	21.5106663350699	91.0818984378942	99.5980828426104	102.823462568961	47.596672325473	78.2343905004113	84.6677979531122	127.822687075953	104.282024729092	109.174204685495	23.3697978313682	20.1008972892789	14.5715206723334	106.372999231149	101.428950882917	113.631315339457	94.5911407460927	95.993244246504	75.5622634782013
LOC_Os02g44290	LOC_Os02g44290	1.137603	1.265572	1.087321	17.603699	16.291403	16.440989	4.374169	5.223876	5.586399	6.348811	4.283285	4.849831	1.621054	1.248286	1.056457	17.076944	18.896524	14.098155	4.045971	4.521608	5.406607	4.661438	4.914176	6.318894
LOC_Os02g17650	LOC_Os02g17650	34.2440463508246	24.9268821349325	33.077614	4.19463718290854	6.692245	4.381632	36.701192027986	38.3724384167916	27.5326877446277	19.163441	22.4058316231884	22.3251928990505	35.1330996491754	32.8953024422789	35.8257402403798	4.06915691254373	6.91590724587706	4.376448	30.9781940084958	27.1470582998501	34.8626237586207	28.286381	22.7437954622689	23.1147404572714
LOC_Os02g35490	LOC_Os02g35490	0.03322	0.095921	0.022536	7.302212	8.659436	10.4138	1.244423	1.146716	0.615657	1.105568	2.328614	2.914679	0.251267	0.146198	0.097453	7.161019	11.098142	6.747113	1.116488	0.845324	1.230576	1.681028	0.838183	1.932748
LOC_Os03g06139	LOC_Os03g06139	50.660164	34.62038	39.194328	10.128328	6.748059	10.263192	43.053429	54.419174	33.491043	26.003054	51.154579	55.441406	58.065052	41.957825	49.479546	11.576899	10.304241	9.256583	59.64481	59.973591	66.537819	79.484245	75.817986	53.542019
LOC_Os01g07090	LOC_Os01g07090	82.299217	60.691826	100.882523	6.969216	11.893647	8.259692	54.661442	50.441761	38.277611	54.122417	58.935356	65.382545	74.234512	71.622482	107.658775	7.88854	9.805112	5.363713	42.597439	44.715847	41.751545	66.374611	64.941544	56.197834
LOC_Os02g02520	LOC_Os02g02520	100.524239	84.051346	120.934921	17.338291	14.07314	18.086561	78.327736	70.545654	61.675022	46.099995	51.306461	47.610607	92.052162	95.795914	125.952751	19.281704	12.727396	9.343439	76.759743	62.550575	58.606312	49.142529	48.850513	50.51902
LOC_Os03g16170	LOC_Os03g16170	14.0753748221154	12.8983456298077	19.5003523173077	1.62719844711538	0.698386	1.11322439903846	12.1850337932692	12.6564352307692	11.8370958365385	19.2615581730769	18.8534554230769	31.2995718894231	11.4342865865385	14.5001425576923	13.1633891730769	1.45317330288462	1.25185248557692	0.565029846153846	15.1508700144231	11.8021595240385	16.0541343509615	14.5981740865385	22.5098802932692	19.4511948701923
LOC_Os01g53520	LOC_Os01g53520	199.848030996481	150.786036222379	162.695594320901	67.5655929049965	69.4963008416608	80.1036803708656	144.300368759324	149.064457685433	127.295042914849	149.82839912456	174.622272563688	168.444111144265	202.737627790289	185.941752843068	163.457738808586	68.6481418247713	54.5924276066151	72.1372071006334	150.942104701619	166.178563877551	173.107527108374	189.118732285714	182.234061926108	171.255609577762
LOC_Os10g35370	LOC_Os10g35370	277.015666871414	362.048618265609	366.795698548768	42.2142097053662	18.8994393084711	24.6403842875464	403.990936005062	371.837027295984	272.145967940938	228.952361340871	197.482431499494	204.506296433345	283.528097508606	264.770834029362	308.139158590955	35.8890793077962	15.9678265673304	22.4268400637867	339.006502503881	268.470186014512	336.596154396895	187.707140309146	183.996294469794	243.075887644617
LOC_Os08g08990	LOC_Os08g08990	0	0	0	19.690859	11.500281	22.808666	1.418079	1.537884	0.840366	1.613853	3.058878	2.762365	0.170825	0	0.129091	13.467888	9.712971	11.474464	3.171124	5.03337	4.406102	5.35441	10.791903	1.737417
LOC_Os10g40950	LOC_Os10g40950	0.574973	0.554312	0.518681	18.615866	27.963127	24.033684	7.017632	6.312769	5.690725	9.331485	7.163607	7.122822	2.80315	2.71091	1.047053	30.366219	37.084724	35.043896	7.312825	7.305775	8.179873	5.73794	4.356065	8.963633
LOC_Os09g38030	LOC_Os09g38030	134.868101708333	140.890211132114	159.452844520325	35.4225334044715	41.693206597561	42.4819426107724	135.073520182927	152.367344102642	109.593567137195	77.3709575569106	103.455877093496	115.395523186992	124.160010052846	131.361499863821	171.703632753049	30.2775212936992	31.4066825060976	32.5798432439024	117.50323495122	140.65092285061	142.262250832317	103.672186537602	112.814486159553	103.188346997967
LOC_Os03g55730	LOC_Os03g55730	5.36871695870736	6.01708092998205	4.19502732914423	33.019660598444	30.8548468527828	34.2757456642729	15.2429237247157	13.8376514350688	13.3741222872531	12.4997563776182	17.0034290909635	18.6769569736685	8.10095911789348	8.36517560083782	5.65766208198684	30.1389702770796	26.1108276068223	33.5884109527229	12.6514823028127	14.6907826050269	15.9951528150808	13.4137968192699	12.0400142274087	11.8445221747457
LOC_Os02g21750	LOC_Os02g21750	1.692395	1.230798	1.242762	0.020847	0	0	1.534943	1.646159	1.287742	1.166004	1.793154	1.83381	2.910333	2.140335	1.988808	0	0.082552	0.09555	1.164836	1.347565	1.597382	2.024686	1.927789	1.268948
LOC_Os03g46200	LOC_Os03g46200	0.38555	1.068409	0.367776	105.719093	132.780151	140.974243	12.945658	8.524961	2.856518	27.082415	38.065556	32.114822	2.920311	3.346497	0.928844	77.446243	95.268417	83.832649	8.404535	6.960466	7.821764	17.308584	16.180382	21.026285
LOC_Os04g59190	LOC_Os04g59190	1.285324	1.787116	0.273608	278.902435	211.126053	173.850815	3.639157	4.998963	6.876027	2.453381	2.327891	1.418454	0.795031	0.883226	0.411678	544.337219	399.370453	745.652283	12.338909	18.076595	9.692692	2.245071	1.32595	2.997427
LOC_Os04g37820	LOC_Os04g37820	9.124402	8.717209	4.843023	405.262756	384.614471	384.730804	17.853397	20.107046	31.148159	17.562933	16.291697	18.878138	7.551497	15.273122	3.053962	588.140564	371.343872	721.150696	21.080242	23.326147	24.526237	13.182119	13.52574	12.892795
LOC_Os04g43700	LOC_Os04g43700	7.264133	6.64626	4.676034	33.805927	30.983158	36.246349	11.942419	13.090639	11.269651	12.926437	20.020016	19.079481	7.855668	7.239849	6.604698	32.76862	36.634468	32.590405	11.896354	11.953057	13.361668	19.212088	16.65696	13.656373
LOC_Os05g27870	LOC_Os05g27870	4.608905	4.673163	4.595423	25.984407	24.746569	26.111916	10.69256	11.260326	10.413921	7.310739	7.931625	7.84085	4.443048	5.286687	4.541338	25.3069	27.351009	26.961798	10.653905	10.029146	12.818493	8.506052	8.584164	7.310807
LOC_Os02g05030	LOC_Os02g05030	33.138775	34.803581	29.50065	12.096517	7.794572	13.333195	31.911648	35.27034	35.314445	20.123384	25.138195	27.155136	32.064976	37.906498	39.412319	12.119748	8.571017	7.641126	29.00522	30.219584	30.136745	23.843643	25.923063	24.647638
LOC_Os02g32520	LOC_Os02g32520	9.91720356358728	4.59316623065387	2.68547103059388	212.096835029994	255.783298362627	218.523757484703	9.43542102189562	8.29298432963407	6.74473176004799	25.6074361106779	52.1435495314937	42.4217651967606	9.08114791031794	7.81587847030594	3.88775073335333	210.720359040192	224.346549596281	314.077975774145	4.47437072345531	6.64295992741452	7.7922490884823	37.7132210293941	36.2219524931014	44.8837538305339
LOC_Os06g48590	LOC_Os06g48590	17.5394586941463	20.813916717561	12.1182966004878	108.271245090732	98.3403479429268	97.1937299380488	25.1389766502439	26.9701903497561	28.513319417561	28.1408582882927	30.769102302439	31.4038064009756	18.253716597561	20.8332380868293	15.7608759785366	92.5954277839024	94.3433449097561	102.442502886341	23.140845975122	24.9031851907317	30.7801095312195	26.941686935122	27.6700549678049	28.7004973917073
LOC_Os06g30750	LOC_Os06g30750	168.019385093856	140.260988226199	145.857739780554	33.8007158912897	36.3661029804186	32.0922037083052	185.674793173531	158.693325326131	151.943657779878	255.435396018906	168.965695519919	162.668293659689	146.37442327549	156.295215056043	120.002438450371	39.9793101357191	32.9230106981769	33.0968313632681	132.33851926266	148.934996066172	138.106358380824	147.604206377448	187.189391776502	167.4401948474
LOC_Os07g01560	LOC_Os07g01560	6.41672272050148	5.26567494985251	2.48019494911504	171.860355426254	101.139465284292	123.076926883112	40.1602024074484	43.9397664561209	32.7035394162979	39.5607982927729	94.8420771740413	84.3787941795723	16.8496384122419	13.6678258871681	6.45788970243363	166.847205303466	150.635857197271	209.474608344764	47.4429713425516	44.170385320059	56.4561235634218	80.3222693738938	66.2639476393805	78.1873390977139
LOC_Os02g41510	LOC_Os02g41510	0.037713	0.040653	0	14.704172	6.975555	12.615401	2.27436	1.265445	0.72768	2.14945	4.770604	4.869355	0.090152	0.101255	0.298247	8.905944	6.120627	9.175993	1.470024	1.682641	1.415959	4.267778	3.30818	2.329473
LOC_Os12g11980	LOC_Os12g11980	0.29805	0	0.170095	23.721399	27.365873	30.955166	12.24193	17.848619	9.399777	15.816873	47.093033	49.232445	3.375557	4.735184	2.001366	27.047182	34.38628	27.225893	10.0297	11.48859	12.401913	8.924546	7.658363	11.130667
LOC_Os08g16570	LOC_Os08g16570	76.3928917519247	65.2910662087254	92.3483227929855	15.3650466124893	12.951118	13.502760245509	101.447483953807	95.1990500769889	69.6768880213858	104.724466851155	87.0503372249786	97.9533920051326	82.3506075397776	78.6014600444825	83.4125188109495	13.7112179726262	9.16037802053037	7.79382324893071	71.730091994012	60.6319119289991	66.002991849444	73.0675315962361	81.0945589597947	91.8785763447391
LOC_Os03g02020	LOC_Os03g02020	105.592786125607	72.0449932154126	161.692964673544	9.39089781553398	12.0805677427184	11.449381898665	132.087138024272	117.342052169903	71.8903213561893	135.563276839199	135.067719086165	119.431409712985	90.6432551474515	81.1711688628641	122.528643317961	9.51013823058252	9.08441690533981	8.4917323592233	105.335411203883	104.757636654733	101.560827993932	115.195049940534	126.158378300364	103.390202401699
LOC_Os02g08140	LOC_Os02g08140	16.722219	10.673492	19.386484	0.812927	0.979448	1.815886	20.188129	19.913601	10.853339	12.169741	16.125896	17.308315	15.217544	12.944091	18.588116	1.802185	2.145896	1.191076	15.755143	16.772211	22.658691	19.819197	19.004929	13.456035
LOC_Os12g40570	LOC_Os12g40570	13.2914045111196	11.8337749562883	10.2425991372699	59.2588884562883	55.7880841361196	56.0119187407975	12.3758765701687	12.691538	13.6219225621166	18.9447405970092	22.6289083949387	22.2921914965491	14.0865947986963	13.408746	10.8511501468558	57.0969794750767	56.5137098358896	64.0022995046012	13.561803	12.8190817634202	15.5830048857362	18.693735	17.8410703243865	18.042315
LOC_Os04g55410	LOC_Os04g55410	11.462992	11.670373	5.633115	89.39679	71.509384	80.568527	24.103022	24.007111	22.991257	26.223734	35.286392	35.916012	13.009876	14.36181	8.839412	96.473892	76.21946	109.668167	24.609369	26.979099	28.36001	33.237854	32.311279	34.61343
LOC_Os01g47410	LOC_Os01g47410	10.9830734763618	8.97433978468654	9.06724381654676	2.6072266700925	1.9264938663926	2.49230582528263	7.10888523586845	8.980045	9.08282007142857	8.42350598972251	12.7532934331963	15.17347	9.45814101181912	9.20417592651593	11.6249995426516	3.59362177286742	1.92221321171634	3.18559818756423	10.4280612060637	9.61300017163412	11.9584416027749	10.3909402492292	10.6768136998972	7.99927808890031
LOC_Os03g49620	LOC_Os03g49620	14.4957905730337	13.367929381692	15.1680613241904	78.5064572029081	70.1856718968936	84.7486446682089	27.0543218889623	27.0061715399868	25.203663714805	33.7351947970919	41.0703825439524	39.8513705128883	16.6573128945803	17.0516217514871	15.7853153965631	76.4136023486451	77.6298461391276	78.7417009890945	24.967103	27.9446659719101	30.3153316381362	39.897481607072	35.7421142300066	31.3588390155321
LOC_Os12g08220	LOC_Os12g08220	41.597988	27.514231	54.279781	4.040457	4.826274	6.039787	30.315977	29.639208	17.866362	38.355644	38.815464	41.829739	34.546581	32.453358	48.32262	3.594843	4.320274	3.208504	22.587709	20.342743	25.574945	44.959381	44.553051	32.531067
LOC_Os07g07410	LOC_Os07g07410	4.68922045934959	3.61772180555556	1.43620534078591	92.2768406571816	171.270825553523	96.7835562181572	17.331847754065	18.4177377730352	14.3150983577236	5.2077786998645	5.14925217615176	4.54330954945799	5.24781223102981	5.86540318563686	2.5265471097561	86.3844706063686	134.738332443089	105.405107191057	19.9304477703252	18.6176427052845	23.592844800813	4.83890999254743	5.02613039430894	5.99343242615176
LOC_Os01g49310	LOC_Os01g49310	5.81428241378273	4.92702230604875	5.56620369154379	78.088921879025	50.8839556807102	87.7834594137827	7.40305166807102	9.99737738399037	13.7877139256696	6.70320753265122	10.9603853484803	12.6053048937707	4.70431840595847	3.21557255702678	4.60396049082155	82.4660237691845	73.6748418125188	79.9877421763467	8.09200151850737	9.51633095455913	11.7651303800782	14.8219357195305	14.1996762250978	8.78412706289497
LOC_Os06g29460	LOC_Os06g29460	15.160764158371	9.17685590135747	12.2613640226244	2.18154668959276	1.76405013303167	1.53861340361991	7.00431079276018	6.8276436760181	4.36155210497737	8.83945359366516	9.27719091402715	7.09407814841629	11.9455300325792	10.1402244425339	15.6961446253394	2.18888382171946	2.79521314751131	2.16371861085973	5.12326989140271	6.82791740090498	6.75860746696833	17.1942496859729	16.1618182850679	10.9414818760181
LOC_Os03g36790	LOC_Os03g36790	8.69006110999124	6.39175795793164	5.24194113277826	33.1445761397897	36.7872841928133	43.2330153146363	11.5211179233129	11.6746029943032	13.7153107655565	10.6671374715162	14.8117200740578	14.3941888711656	6.62553840140228	6.84336008983348	7.04541314241893	41.570877266433	46.8166175008764	38.0352607156004	10.584223150745	12.0332464579316	12.0410949460999	15.0259905004382	15.0682932401402	13.4259850889571
LOC_Os01g04260	LOC_Os01g04260	25.7882	25.009262	33.873199	7.227069	6.36176	8.83006	32.123432	34.592865	30.621571	30.124853	35.875286	34.424686	28.295145	25.464113	37.734455	7.829178	7.447915	7.759645	32.456688	32.385651	32.905674	37.42104	43.011494	41.983871
LOC_Os11g11210	LOC_Os11g11210	37.838306	29.908646	44.320515	5.247067	5.967512	6.853643	55.423321	48.476414	36.169914	38.321075	36.356686	33.831455	36.06469	37.575142	43.231728	4.316353	3.94467	2.144251	34.976543	34.647293	36.996243	34.581516	36.619831	35.351685
LOC_Os11g12240	LOC_Os11g12240	0.103702	0.069245	0	13.76531	9.042386	13.148863	0.885812	0.50301	0.405841	0.648193	1.240936	1.234574	0.344361	0.564122	0.16432	22.18128	23.691416	21.62385	1.194837	0.739169	0.696672	0.986326	0.488095	0.519577
LOC_Os03g08460	LOC_Os03g08460	2.06708	3.329627	0.517932	81.985733	99.563911	100.34758	2.987592	2.354425	2.911735	5.255933	7.366524	6.702206	2.153423	2.877878	1.415376	140.74585	97.613556	144.178146	2.106147	2.304324	3.186826	6.879057	4.944561	4.604463
LOC_Os05g11090	LOC_Os05g11090	32.3493442973556	37.7116544560173	28.2468932174852	15.4069931818672	11.8905447344846	14.0668011813276	36.0440070134916	32.6390290496492	45.1616033815434	22.5355952665947	28.5029177738802	27.1635406605505	37.8060296103616	37.3087586567728	30.3616631311387	14.5154314986508	11.6068026475985	14.931407004857	35.3737717247706	30.8058302363734	35.006412719374	28.1935019897464	24.254093409606	26.2303646227739
LOC_Os11g34660	LOC_Os11g34660	0.337009	0.312086	0.045081	13.512053	7.377849	14.604199	2.695444	2.501918	2.121662	2.030186	2.671566	3.677306	0.183063	0.247308	0.239949	10.317698	7.939627	8.999459	1.510195	1.343426	2.52651	2.103945	1.958969	1.174679
LOC_Os02g55030	LOC_Os02g55030	2.898203	3.873137	1.786261	23.731188	23.629908	23.968245	4.594632	5.055902	6.49333	4.865822	7.808393	7.586602	3.835932	3.297552	2.923642	27.945944	31.128044	38.070942	5.558828	6.43765	6.231898	6.914712	6.445253	6.034156
LOC_Os07g46060	LOC_Os07g46060	1.007713	0.818179	0.893716	24.579329	13.783961	14.614475	1.864365	2.044376	1.516144	1.722096	3.67887	3.537811	1.395072	0.991662	1.01486	14.485185	9.026536	15.725123	1.514703	1.745086	2.340383	2.7966	1.891348	1.937292
LOC_Os05g48340	LOC_Os05g48340	6.2214674414378	5.73143505613893	6.06721016882068	41.7432984430533	57.0203744252827	47.6476084426494	10.9945974660743	11.8118620630048	11.32045353958	11.3063253142165	11.2287801575121	10.9545215	6.73890802261712	6.95343453836834	6.06608653675283	45.4824958065428	57.596043164378	38.5587688319871	10.286208815832	11.3784323012924	10.6263693481422	9.79489796930533	11.5404026813409	10.9300599903069
LOC_Os06g37620	LOC_Os06g37620	2.730008	4.587204	2.097349	43.209358	33.937992	45.087566	5.486172	5.687589	6.206109	6.661886	16.600924	16.430151	2.970685	2.371636	2.240081	31.803497	38.634979	35.233589	3.861965	4.712033	5.180259	12.895523	12.912477	9.92508
LOC_Os03g58740	LOC_Os03g58740	1.439018	1.579136	0.791725	21.716005	15.853942	21.141241	4.517895	3.952965	3.596697	4.757076	7.997033	6.856059	2.653654	2.285412	1.125124	19.865957	16.133472	20.104628	4.73348	4.127012	4.674369	6.241058	6.310801	7.860798
LOC_Os02g45870	LOC_Os02g45870	16.168324	13.971155	16.497347	6.649717	5.279054	6.553545	13.739223	15.357172	15.941005	13.057017	14.034306	17.696465	13.614056	15.255787	15.434734	8.570533	7.420486	7.338933	13.037707	14.899413	13.621314	12.727077	15.469135	12.120948
LOC_Os11g32320	LOC_Os11g32320	74.010429	81.181717	121.853065	11.539507	8.127414	9.857883	64.993217	74.17852	51.452023	32.289825	23.352446	26.296095	70.716316	84.795097	100.217133	12.244253	7.878786	7.505492	60.039516	50.357723	57.127735	28.858887	22.248154	33.386745
LOC_Os07g10830	LOC_Os07g10830	13.316713	12.504299	9.515578	92.565971	81.691338	85.060738	41.536919	46.216862	35.802746	27.689928	43.451744	46.589417	20.75086	16.034576	12.516418	84.993576	80.096016	109.631271	41.864094	49.350307	54.937038	38.885712	34.831436	35.041798
LOC_Os05g47540	LOC_Os05g47540	381.138591406985	550.283316165975	614.420942040111	22.1240110245505	14.7415594951591	27.8681791296681	213.169506769364	240.507631630014	265.000901445021	160.948774357192	105.536184823997	145.711550850622	186.368054121024	310.566084470263	537.404655229253	16.0674764343015	19.0153792883817	15.1480783378285	287.187680527317	297.139972670816	229.596230921162	80.0331364605809	202.856846609958	118.536950346127
LOC_Os04g03164	LOC_Os04g03164	0.928457	0.214313	0.664623	91.112717	137.050537	135.625214	14.812679	10.539816	4.826817	21.684347	35.374832	31.494265	8.047625	6.407969	2.413018	77.438599	109.436989	83.649864	5.616716	4.526811	6.639454	7.49381	3.834544	7.722552
LOC_Os05g01380	LOC_Os05g01380	0	0	0	26.589207	16.679403	18.422237	0.231924	0.364376	1.049948	0.715408	1.682122	1.076086	0.516642	0.563449	0.255269	22.210838	14.04638	28.813715	0.355044	0.37198	2.105574	0.8442	0.666601	0.676687
LOC_Os01g68480	LOC_Os01g68480	535.809387	307.873596	657.847656	31.188263	43.62339	39.169548	350.897736	318.173462	137.935867	368.968658	372.893463	363.426605	524.985657	426.785492	472.712524	34.030811	26.373672	42.818054	256.245422	223.739166	272.01413	462.282898	406.766998	338.304291
LOC_Os10g41534	LOC_Os10g41534	4.482944	5.342658	3.139715	51.724411	34.119999	44.078033	8.109462	8.965432	13.208516	5.406981	10.388537	11.320358	4.316168	3.713386	4.18068	49.11565	39.101944	55.00526	7.735568	8.473995	8.875251	9.88835	10.317776	9.673112
LOC_Os11g31950	LOC_Os11g31950	2.827283	2.238811	2.616837	27.952173	29.240349	32.243992	7.269657	6.866334	4.244238	8.683187	11.218494	11.987531	3.575947	3.586611	2.346431	25.232107	22.412586	24.152872	4.806047	4.32169	7.09645	12.082954	11.124505	12.239043
LOC_Os03g17700	LOC_Os03g17700	4.327913	3.99699	1.694626	76.004166	48.503017	56.019093	9.86572	7.856413	5.971497	15.96258	24.602726	34.693352	5.62424	5.917555	3.280787	46.787647	37.222446	46.764259	5.90588	6.655843	7.348157	21.058956	21.987211	23.21876
LOC_Os02g07010	LOC_Os02g07010	5.523973	4.874932	3.565634	45.486946	32.230843	38.250111	5.053484	4.978706	6.379272	5.230569	9.844895	10.646811	6.398248	4.828391	5.120124	45.490688	53.584476	47.433182	5.325264	4.72852	5.283066	6.19524	7.460048	4.634005
LOC_Os10g37330	LOC_Os10g37330	29.048418	24.576305	33.429417	6.036233	5.236219	4.820931	34.639126	28.707638	25.759308	39.962276	34.536324	33.206154	24.123417	26.175344	31.716705	5.476628	2.893257	4.110685	24.785315	21.198076	20.046566	33.937195	36.606075	30.744339
LOC_Os11g12810	LOC_Os11g12810	49.720417	38.763725	40.259644	9.784125	10.876512	9.733451	42.490608	47.41531	27.260668	40.279293	46.259281	46.896511	54.990154	39.286671	39.466164	10.334594	9.751252	13.530437	39.970364	31.153105	38.114635	46.588642	49.05056	53.155312
LOC_Os03g37830	LOC_Os03g37830	34.088463	29.347698	18.332285	0.478202	0.128258	0.529404	21.425282	33.357876	14.38431	12.395109	33.754654	49.104168	31.140154	22.724815	26.110661	0.500239	1.223236	0.361795	29.201626	37.475449	46.136215	30.77187	43.424259	27.570715
LOC_Os03g25500	LOC_Os03g25500	37.479027	24.5023	38.381321	0.52371	2.374642	1.008327	30.621504	28.126728	29.073002	32.612831	41.149361	38.986286	34.532532	29.394915	34.254185	2.071856	4.536612	2.083467	24.321886	28.509073	22.746944	44.816582	41.154755	37.700493
LOC_Os03g44210	LOC_Os03g44210	7.88024188447163	7.43904423615359	8.3699170574244	3.26371794359497	2.10070374108053	2.22235087325858	10.365812300034	11.8871619942236	9.66609151240231	6.45837108494733	9.16972499592253	8.31379537750595	7.6215415477404	6.43619077675841	8.47840475297316	3.38415473836222	2.74524022663948	2.64200499660211	8.40365941760109	8.59954036901121	9.56431648521916	9.57676444954128	9.45433230377166	8.45470885219164
LOC_Os12g04204	LOC_Os12g04204	15.9276519912159	15.4938437928803	11.0337708668516	470.303594546463	374.978618474341	323.807452462321	21.0670902265372	27.6940751618123	42.0861944983819	33.8933768122977	27.0955024271845	21.313654815534	12.4732601294498	14.6132098562182	15.3234951391586	355.288064495608	403.431311241794	164.013756423486	20.7727910355987	31.649894950994	25.9029813462783	13.8478682533518	18.8769588737864	18.4742256504854
LOC_Os08g42910	LOC_Os08g42910	1.59444	1.547383	0.991285	22.766874	32.193165	29.638527	12.98462	13.898146	6.447484	23.268677	23.533627	25.953453	4.857728	3.841371	2.051707	30.533909	41.004452	31.853352	12.180229	12.955382	16.026937	19.393299	15.650305	12.99927
LOC_Os02g06300	LOC_Os02g06300	59.515587	51.298168	70.531364	13.958014	5.880363	11.252367	49.469769	48.429146	43.622147	33.35146	35.149536	36.797218	57.938572	53.882397	67.996315	10.626507	8.421614	5.575207	38.77935	35.295593	44.165947	39.277443	36.045586	32.734142
LOC_Os06g40200	LOC_Os06g40200	10.1819173147361	8.67301153214911	9.35641668326245	4.65562741756317	3.44903434701026	3.43199637202902	5.81503440730548	6.20461806805104	6.63376958043533	7.03582326770078	7.90220601476107	8.25229578383788	9.24948573129847	7.4716265789342	9.37533391468601	3.74172683787841	3.92696672179134	3.86792255216412	5.6545074433325	6.78673965499124	6.44521518989242	7.98742369452089	8.26779633324994	5.40529344108081
LOC_Os08g29570	LOC_Os08g29570	5.613204	3.025959	4.13861	105.073547	74.851471	95.565903	15.683899	16.948929	7.961911	21.068834	44.463398	38.184452	7.381106	6.68031	3.871749	54.032776	54.24839	64.96843	8.771346	10.100752	14.03905	35.527557	32.13765	32.867893
LOC_Os03g02860	LOC_Os03g02860	1.327307	0.599733	1.480016	51.061268	106.048599	69.725639	19.598053	18.636179	16.726303	26.367973	15.513399	10.371017	1.610311	1.855342	1.635614	58.10701	75.900467	55.447357	14.214886	12.34565	15.338989	19.584597	15.09955	20.131615
LOC_Os06g21140	LOC_Os06g21140	106.053612	50.693718	110.385597	2.214539	2.503881	4.603492	176.979172	175.747055	74.346817	125.638237	101.138107	89.711922	192.504166	145.663528	162.147446	5.510937	6.394971	2.592949	193.519882	153.89949	222.897446	227.73436	156.259537	142.289337
LOC_Os10g14870	LOC_Os10g14870	309.353149	166.821213	438.858154	8.951669	20.392128	17.880621	118.911003	101.012177	55.250053	198.845276	168.622421	170.612152	253.719559	253.755142	321.835449	10.294339	9.820163	11.700153	75.492157	76.945816	82.778404	206.507935	206.527878	152.855545
LOC_Os10g36703	LOC_Os10g36703	143.544693	117.014923	192.885147	16.714836	14.853559	17.02902	130.019592	128.297043	46.750782	173.137329	204.142776	221.673813	135.083038	145.177383	140.05896	14.61181	13.449277	14.701012	102.737587	87.765205	121.405037	154.665817	141.098022	168.359894
LOC_Os08g34220	LOC_Os08g34220	35.323776	51.710838	44.731205	6.581163	3.235442	7.72248	26.347338	30.822723	32.125938	7.183424	9.223819	12.632363	37.135677	39.086819	52.109573	6.176621	3.150256	4.810531	29.653011	27.613543	28.501678	10.165132	11.235053	13.020627
LOC_Os04g03180	LOC_Os04g03180	0.348744	0.518774	0.244981	24.501812	14.086584	12.966036	1.918236	1.836711	3.583261	1.024374	2.135246	1.93523	0.376056	0.475305	0.22161	19.953386	28.625811	11.647648	1.757158	2.775599	2.385816	2.727305	1.950826	2.574478
LOC_Os05g27010	LOC_Os05g27010	4.622278	3.277658	2.528082	77.095993	72.573563	76.456764	8.974669	8.328788	6.40215	7.078273	7.63948	8.555113	10.094606	7.261974	3.300312	78.232124	54.546749	97.571815	10.563242	10.619124	12.149667	8.14249	6.01292	9.347445
LOC_Os03g08490	LOC_Os03g08490	15.101647	6.486095	9.259835	380.90686	734.336304	491.977234	5.028652	5.542404	5.80879	19.986912	13.478669	9.149048	16.396416	14.161043	7.937509	471.472198	352.181732	522.156189	9.220361	7.591397	7.622484	13.049058	10.212392	17.149723
LOC_Os06g19444	LOC_Os06g19444	1.68505374358974	1.19540855714907	1.89667115471534	30.2736645071708	20.8635928022599	58.2112075867014	5.62184170099957	5.72840013342025	7.83369934463277	3.94444180225989	5.46440659800087	3.94119720034767	1.73085915210778	1.73641559626249	2.24679723641895	46.967256765754	56.99296826206	38.0154345623642	3.83255809995654	5.06964412690135	5.06817244372012	5.11492732159931	6.00879162451108	4.21828071099522
LOC_Os04g39130	LOC_Os04g39130	3.112597	2.558477	2.828264	0.367576	0.127162	0.280217	4.073781	2.844046	3.059198	2.577407	4.476997	3.995662	3.096536	2.229634	1.94242	0.369072	0.292251	0.170688	2.456488	1.859695	2.759778	3.866389	3.293627	2.824195
LOC_Os01g73250	LOC_Os01g73250	643.616468772168	273.708550186408	535.867314440777	36.7852879061489	37.9887648446602	47.6160915734628	245.97440332233	192.585720761812	122.891695356634	553.364068672492	497.380855374757	338.745270411003	432.291666628479	496.288791930097	496.862483166343	30.1615823915858	17.5660271967638	32.6394942867314	128.75291209644	134.969451221359	142.832881121036	719.354942664078	575.682706081553	563.986521916505
LOC_Os04g52190	LOC_Os04g52190	1.581168	0.946444	0.461433	85.81076	62.691811	90.025795	21.907808	22.922884	8.335894	26.334053	41.372704	50.674168	5.362329	3.248506	1.248437	77.195892	64.10318	82.501221	21.059408	20.299841	26.245432	38.340775	27.485727	27.843771
LOC_Os12g44150	LOC_Os12g44150	38.6983352869477	46.4403290797359	50.0508580964957	12.2735682112748	8.16920618384967	11.2991773072626	46.0589502772981	57.2169499339766	43.6839893560183	38.21367263484	46.2435964174708	48.8352142386998	33.5257117267649	34.5158654169629	55.9210701716607	10.2602319746064	9.96986841950229	9.27962923108177	46.7149811620112	47.260893666836	52.4745260629761	39.245499750127	51.0819337795835	43.4226388125952
LOC_Os02g16490	LOC_Os02g16490	1.859761	1.481831	0.828597	15.997431	10.777293	11.655295	2.818138	3.01172	3.549349	2.120996	2.664246	3.096363	1.694677	1.345591	1.000504	11.978837	15.039457	10.488487	3.179559	2.974083	3.372702	2.61326	2.396088	2.21507
LOC_Os03g18600	LOC_Os03g18600	18.072369	17.5576	21.634991	297.720581	290.93512	212.393524	15.728618	15.054721	11.32209	21.944204	20.822065	16.551762	17.876785	16.460369	16.036032	354.627319	215.100967	372.958069	17.531208	16.161404	14.491524	19.887268	19.905964	19.590593
LOC_Os02g12380	LOC_Os02g12380	0.343210745115453	0.409053628330373	0.384822234902309	12.5953563192718	8.53554203241563	9.52100746980462	0.521077862344583	0.915059564831261	0.451399393872114	0.661338469360568	0.976088557726465	1.71955970692718	0.187125	0.233012773978686	0.253583658525755	9.53242463543517	10.2442298992007	14.563622294405	0.452728486234458	0.56486869937833	0.459062290408526	0.714068029751332	0.716102212255773	0.590410428507993
LOC_Os04g41560	LOC_Os04g41560	1301.00868571544	814.484967489393	1514.20722543453	83.9149061338698	135.923874286028	98.5057842421361	1026.12823141185	959.390160011704	418.196214303584	1080.58653993124	1104.80710956986	966.024428207023	1320.74576520556	1205.83656954499	1051.44098923702	133.954065523043	101.226989089978	127.651400784199	887.128420168983	755.842069784199	872.572053322604	1150.49818632407	1041.48082020702	1160.17721350622
LOC_Os10g03320	LOC_Os10g03320	1.112896	0.913144	0.522832	18.163668	13.529073	24.394753	4.515969	5.222591	4.104237	6.281471	9.4956	12.107235	1.435131	1.053173	0.592642	19.511124	16.828213	22.863218	3.798804	4.307576	7.004404	6.809423	4.512548	4.475072
LOC_Os02g50560	LOC_Os02g50560	25.7036745290493	24.0905740994718	22.1811193309859	7.70033445422535	3.85778567253521	7.72719286795775	28.3149630695423	32.7752678908451	30.8595965079225	19.2011082367958	21.9271771258803	23.1465427315141	22.8502720625	22.4651264691901	24.9924975862676	5.887214	5.106571	3.081219	26.2873282676056	25.6480453732394	28.84746	28.3029113573944	24.9355085193662	21.3742554674296
LOC_Os06g10280	LOC_Os06g10280	10.390429	8.62784	8.869595	2.707834	1.392124	2.374245	6.417045	7.888473	9.47687	6.130757	8.669275	9.138321	8.286101	8.020167	8.171488	1.690243	1.720062	1.959904	4.981	7.226879	5.597298	11.254857	12.098231	6.005404
LOC_Os08g29160	LOC_Os08g29160	70.041695	61.419456	72.974388	19.279692	16.44529	16.577934	68.280037	66.256058	49.131336	62.580078	57.270908	56.919685	81.83165	69.922745	64.738152	19.339256	21.194336	17.715309	60.775341	52.283539	57.477192	73.372314	55.125748	81.48291
LOC_Os06g33330	LOC_Os06g33330	12.855207	13.964701	21.996582	0.425847	0.847815	1.032454	21.644392	20.55135	11.641606	13.341023	12.448366	16.070858	9.536269	12.184692	21.446537	0.641773	0.790025	0.631832	21.993902	17.690208	20.537066	13.668941	13.20128	17.56205
LOC_Os08g12850	LOC_Os08g12850	11.61201	8.945239	8.37065	63.145103	77.387154	72.643547	15.117796	12.716228	13.855564	13.171509	14.206704	14.476862	11.53432	11.035285	7.636185	63.154251	74.961182	69.571686	11.962031	11.196234	13.411253	10.987882	11.520662	12.843946
LOC_Os10g40740	LOC_Os10g40740	136.814362	111.513329	175.118927	35.007664	28.729218	30.086636	113.215675	114.35128	77.665199	127.608429	120.57708	124.07254	112.976036	104.31353	133.610168	29.152046	20.233587	23.513044	100.971321	103.178253	120.167213	118.454132	137.016891	105.336166
LOC_Os01g70210	LOC_Os01g70210	93.442368	63.389362	79.632034	11.533237	20.439985	18.428307	66.607536	67.590088	44.101776	63.100891	95.579224	90.781494	122.149971	109.862022	85.464699	11.882727	13.879039	11.799888	57.862091	56.264908	68.217262	108.365906	92.720291	100.586334
LOC_Os07g38960	LOC_Os07g38960	1448.86544313462	2254.7183011148	1764.64410351865	171.446940157925	143.58855741958	129.19818720338	1401.00033105828	1275.43148320629	1135.01232256119	1964.58706077506	1177.01388435431	1287.98608836014	2089.67292915035	1841.26559821503	1736.44027721445	161.826990690559	61.6812444423077	77.4015424638695	1375.57769009499	1301.20900724417	1197.75857033566	1072.96827392424	1374.37625860373	1640.76519393648
LOC_Os06g36840	LOC_Os06g36840	50.318218	49.966042	45.586224	10.21688	5.083528	8.856724	48.916962	52.914204	51.444035	61.343246	64.365166	68.908905	46.742641	52.552349	69.158318	10.62027	7.713004	3.947591	50.794479	53.523968	47.591335	66.57695	74.029121	56.048233
LOC_Os01g52230	LOC_Os01g52230	72.16452	31.194967	93.258423	0.895935	1.496479	0.539389	73.16983	78.71257	20.553413	114.645088	103.24292	153.577454	79.008392	71.540802	64.90802	1.634666	2.377256	1.983925	48.76041	44.921791	45.131317	30.446011	20.049572	33.34692
LOC_Os06g11140	LOC_Os06g11140	18.281786	15.377438	18.510702	6.95361	6.919219	6.312073	18.535841	19.84375	17.456749	10.699442	15.190125	16.208307	15.832679	14.415976	18.325258	6.406284	7.045582	6.060829	15.90289	15.083735	15.898518	15.692821	14.534469	13.083405
LOC_Os04g22900	LOC_Os04g22900	8.655216	3.338103	6.825555	0.201239	0.06823	0.377332	4.709424	4.989634	5.430452	5.707589	7.005862	7.28955	6.894837	6.978726	6.957421	0.243487	0.479455	0.183576	5.715204	5.098864	4.472418	6.747861	8.627357	4.28176
LOC_Os02g52744	LOC_Os02g52744	59.840706498669	46.1847565803017	77.8799839068323	12.4030528748891	9.80930279769299	12.3905097870453	66.600899	58.7240389698314	48.8817029449867	40.2791355288376	32.9074319405501	30.896463	50.1678781872227	53.7834570665484	59.735654957409	13.2255990851819	9.340177	14.195636	48.291531	45.9952978056788	51.2411820913931	38.0885396521739	34.2108160212955	38.8509399795918
LOC_Os09g38320	LOC_Os09g38320	7.57492	4.65358	5.766034	0.716531	0.391687	1.030018	8.055617	7.099255	5.512421	4.28211	9.046147	8.292617	8.946711	9.723588	7.340917	0.817475	0.792894	0.479385	10.649912	9.282755	7.450374	7.269897	8.962758	7.16485
LOC_Os09g02214	LOC_Os09g02214	32.3922512809054	28.2590073914684	37.0765691671503	10.7742318427162	8.47907991961695	11.6839966471271	40.0649674477655	42.1778204799768	31.7220670452699	23.6992561865932	29.7684658592571	31.1330745853163	31.9780392780035	31.0899663853743	41.446187731863	11.6584273978526	11.7084889811376	9.47981323331399	34.1041850902496	37.0007622582705	39.922762628845	31.1367785029019	32.6714671511898	31.5951528450377
LOC_Os06g07030	LOC_Os06g07030	3.027072	3.511711	2.944958	64.081436	66.755898	64.573891	8.61862	6.040125	6.119173	9.23797	5.599807	6.90901	3.853684	5.172037	2.540869	65.649971	50.971107	82.111107	9.791512	6.951981	8.752476	4.33707	4.615088	5.874416
LOC_Os08g03430	LOC_Os08g03430	13.8796661833925	12.082258214476	15.2693807517762	4.11046546447602	4.2743328294849	4.77503352131439	11.2140014604796	11.9588690484014	7.70087086589698	10.3078633916519	11.858906410302	12.3572782477798	14.6358176287744	11.8268433503552	13.7098608552398	3.48173976598579	3.22704646181172	3.70310839742451	10.3739351669627	11.7373859400533	12.3959361398757	12.108837277087	14.2680379400533	12.3464834191829
LOC_Os07g35560	LOC_Os07g35560	0.596251374224344	0.147684831026253	0.682818869689737	287.896865967542	497.173863724105	293.346143112172	48.9818516782816	56.4286552357995	13.4132085178998	68.1601973178998	81.8008323599045	81.7827904768496	9.381791150358	5.56382613603819	1.95665023341289	329.368033536038	484.371211753222	370.184831181384	49.936826478759	45.8937856801909	45.4756868606205	33.0299271441527	17.0088355069212	41.4426922687351
LOC_Os04g53460	LOC_Os04g53460	9.87082266774848	9.16250957687627	7.60060617160243	4.20964939350913	4.00020205638945	4.50276711561866	6.55760801501014	8.46117120162272	8.53262726288032	5.6382831801217	8.27346072576065	7.80903427707911	11.8267718283976	8.98978710912779	9.16799168275862	4.67116491359026	4.13849709736308	4.5880599168357	8.03597581176471	7.61020118945233	8.99010641338742	9.69371109614604	10.2128566912779	7.88823009614604
LOC_Os05g49700	LOC_Os05g49700	11.832889	6.211423	10.861816	1.013989	1.193871	0.980132	9.705612	8.959102	5.10144	8.950336	10.071047	9.945375	12.580651	10.768923	9.246323	2.55213	1.53169	1.431468	10.825585	9.855446	9.66899	14.799059	23.339832	16.418558
LOC_Os12g40550	LOC_Os12g40550	10.867706	9.86371	9.009611	58.2542	67.22831	63.517406	10.981733	10.419766	15.368116	15.714659	19.34359	19.935167	13.04836	12.800543	10.936183	60.696018	87.771225	73.798988	10.723761	14.371119	13.629595	17.411537	16.355961	13.400086
LOC_Os03g27590	LOC_Os03g27590	1.27765000444815	1.0066988145677	0.658541795107034	16.3438387470114	8.78009821017515	16.1023609496803	3.8563575941062	4.04157013789269	5.2496129204893	4.80377969974979	5.60366184209063	6.49650696219071	2.23803864247984	1.76433603753128	0.924084266055046	16.5997915860439	14.7705293605783	19.2522405454545	4.41106782096191	5.12819858159577	6.08060002668891	6.70672815179316	5.29723274589936	6.42288152599388
LOC_Os01g61080	LOC_Os01g61080	2.124696	0.839769	1.18032	86.164436	63.436443	88.464172	12.195374	12.003027	3.976805	15.384179	37.463516	28.789398	5.225943	3.209976	2.114778	49.258266	39.7999	50.081203	10.761383	8.019307	9.239156	35.569874	32.229267	20.444214
LOC_Os11g36150	LOC_Os11g36150	0.877939	0.718855	0.476419	19.082365	11.163655	18.18808	1.006713	1.127095	2.074479	0.922373	1.698278	1.593332	0.771356	0.555217	0.635714	17.168438	15.322428	16.314596	0.661344	0.846552	1.229319	2.429241	2.094448	0.895601
LOC_Os01g70380	LOC_Os01g70380	5.409409	5.97165	2.405727	38.135323	32.522484	39.557362	12.773549	13.004345	13.743991	13.200368	16.040644	17.554201	6.225265	6.622542	4.180516	33.946438	38.872501	34.565815	11.42382	12.721538	15.165523	19.26029	16.836832	13.866525
LOC_Os01g09700	LOC_Os01g09700	0	0	0	38.674732	36.587994	24.787983	0	0	0	0	0.05227	0.028629	0	0.02152	0.037791	35.52042	11.811304	34.288181	0	0	0	0.018071	0	0
LOC_Os09g21230	LOC_Os09g21230	12.8744076870253	21.3340798667722	9.23768548132911	143.20779781076	169.913244412975	159.321748312342	33.6231578126582	35.1794755705696	48.5245302373418	33.5610839588608	41.0856401060127	38.4245563857595	15.3406434626582	17.908463664557	11.9702543648734	132.946158852848	175.659719242089	150.684742001582	39.5289461879747	43.2996599205696	40.4419128977848	34.0254373373418	38.4165242294304	42.6411375123418
LOC_Os11g35450	LOC_Os11g35450	0.03606	0.077831	0	10.134008	3.823982	8.631845	0.3681	0.403775	0.569843	0.396451	0.462119	0.314196	0.081409	0.055979	0.016819	8.545935	5.59903	10.05565	0.6197	0.754546	0.525213	0.951346	0.580054	0.875749
LOC_Os04g35290	LOC_Os04g35290	16.730659	15.037239	11.654445	74.034554	78.11422	68.181427	22.638649	24.600632	26.545897	22.505632	29.398922	29.323532	15.175282	15.67066	15.28863	67.479065	75.830177	83.835869	20.587738	26.404305	27.527103	25.791174	28.755894	25.879192
LOC_Os01g47770	LOC_Os01g47770	22.9753172012142	19.5910965359931	20.5479055082394	9.22078162272333	9.54166086123157	9.31219055680833	17.7760153512576	18.8439277875108	17.7260757007806	20.4503631760624	23.2565348326106	22.690321	24.3335452532524	22.5140251431049	21.8295314674762	9.02754080052038	11.471996	10.04602565915	16.6434475802255	20.0608536938422	19.1183068152645	22.3085272228968	27.2775690060711	25.4363191613183
LOC_Os08g05830	LOC_Os08g05830	2.13719146897747	3.08479522495667	1.24965795459272	36.0319260048527	54.9985533722704	50.7835978097054	3.92259584228769	3.61586697088388	5.58899898058926	3.36232117989601	4.12191984020797	4.03463505233969	1.11452869254766	1.39754307313691	1.21029146863085	14.1827262481802	26.3765870308492	11.2236214772964	2.12136923431542	3.83909916152513	3.10137077365685	3.89806937019064	3.8262756305026	3.11470198405546
LOC_Os08g20544	LOC_Os08g20544	49.901779	41.438259	38.68528	19.635412	15.335372	19.649807	53.289795	53.249928	57.071075	60.56955	51.843811	52.682182	48.949448	55.235916	46.425713	19.495232	19.528526	14.12195	53.112236	52.399067	52.027901	60.089199	68.779228	57.470875
LOC_Os05g50090	LOC_Os05g50090	0.45963	0.150536	0.331429	24.147091	19.503536	26.471224	2.4944	2.282916	1.825411	2.951404	7.61542	4.904998	1.114307	0.720918	0.223368	18.843912	20.634882	25.665813	1.418178	1.778297	2.605042	3.895586	3.582874	3.805299
LOC_Os01g52500	LOC_Os01g52500	57.7751056876962	59.0603320844319	31.5470282090396	352.09066603076	312.792955602636	425.316697096045	162.097566861896	171.795653324859	158.057842794727	131.885174237916	220.80019758914	199.165510687382	66.1445180772128	62.9032443305085	52.6366168829253	268.96115132737	309.441688337728	378.795220823289	133.03862153076	176.236170038293	183.864108928123	216.823214198682	200.414887155367	182.667860260829
LOC_Os08g44680	LOC_Os08g44680	1960.622803	2633.135498	2425.941895	393.592896	185.519531	295.713013	1833.024414	1765.925171	2060.085205	2271.444824	2039.966187	2075.97168	2350.959473	2507.420166	2423.634033	372.609009	176.778992	268.648773	2246.243652	1722.354004	1650.524658	1548.053711	2065.702637	2576.776855
LOC_Os03g13540	LOC_Os03g13540	32.816387	24.082829	18.742649	4.274656	5.019173	5.424778	19.538799	24.107609	23.337395	6.01964	9.004897	12.651287	23.208313	24.244631	25.218998	7.443206	6.987995	9.695314	14.858664	21.174578	24.423729	20.287251	14.865894	8.41171
LOC_Os05g12450	LOC_Os05g12450	14.728189	7.490944	19.09223	0.320399	0.21168	0.407095	9.413174	9.292807	4.537161	13.849856	13.993261	10.249783	16.863676	13.810397	12.960084	0.919205	0.409906	0.188567	8.372215	6.478758	6.750522	13.67864	11.816802	13.414422
LOC_Os12g37770	LOC_Os12g37770	0.269516	0.262396	0.147135	4.214239	3.605294	4.709956	1.292722	1.67868	1.028909	1.235452	2.053326	1.759565	0.373407	0.31479	0.29351	3.930349	4.571658	3.237913	1.010912	1.131222	1.750582	2.05614	1.823743	0.970827
LOC_Os11g29740	LOC_Os11g29740	16.30891	7.65326	22.027012	0	0	0	17.134148	14.42975	2.703433	8.853323	7.559285	9.742874	10.691918	10.835715	21.502014	0.074485	0	0	14.817966	12.611699	15.143476	6.019667	7.436955	4.657259
LOC_Os08g30510	LOC_Os08g30510	2.011483	1.1268	0.595405	158.129715	509.988983	317.404083	34.729748	18.828083	14.323239	43.676361	43.737057	32.191017	5.995503	11.357497	3.330721	210.564804	441.14743	223.794235	26.419529	25.099522	24.259151	30.335491	28.385031	53.214905
LOC_Os01g21160	LOC_Os01g21160	7.16298704378852	5.69720314369121	4.88266200583847	43.2763116402854	51.3509716133636	36.9922694800519	7.13018398637691	7.26434291599092	9.93736757703535	7.64451682776516	10.0735572487837	8.34571122380798	6.17566981057412	7.42310823678236	5.61906511093091	57.0928038569575	71.3493508670127	81.981931971132	5.90207668342524	6.14834822056439	6.46866666039572	7.83053148037626	9.6178029481025	7.37150974343172
LOC_Os05g49240	LOC_Os05g49240	171.481003	55.040955	201.417801	0.792211	0	0.146998	74.015968	71.174362	37.356953	146.110718	175.385757	180.120804	209.705734	134.926178	148.233704	0.193702	0.296134	0.091398	57.589314	46.321758	56.303226	119.70742	126.086189	71.589958
LOC_Os08g04440	LOC_Os08g04440	5.99243249209932	3.69826841534989	5.66341947479308	66.2608549059443	130.50557537848	98.1929754988713	26.6145153965388	26.9135528908954	20.8621648863807	23.5109785959368	24.6065600571859	20.2374234823175	8.29729313167795	7.82264894657637	6.71048630549285	69.9447380496614	117.460010993228	72.4732929074492	23.5805842799097	25.3569919458239	23.8345971060948	24.1275514176072	19.0105939593679	26.0891443671934
LOC_Os02g57030	LOC_Os02g57030	59.5960567759949	59.8191645673941	92.3373094274711	10.7140644473684	12.0360646213094	10.3094300564827	46.3328936418485	47.411889906932	45.0219184679076	76.1755256110398	65.1985507644416	62.1081777901155	65.2194128780488	64.8639901732991	85.894191783697	8.98277253465982	8.17219562580231	6.57151083311938	56.5656043498075	43.9102375994865	43.2688053215661	50.0673194961489	69.8615821848524	72.8263918035943
LOC_Os06g47310	LOC_Os06g47310	13.672855	19.998022	15.033224	2.061944	0.595008	1.812269	7.522386	8.970241	12.399295	5.062444	3.72128	4.589614	13.221572	13.589492	13.791949	1.560439	1.281954	0.902623	10.950038	12.125738	9.425908	3.580282	4.32211	4.994864
LOC_Os11g07600	LOC_Os11g07600	9.829993	8.096436	6.595383	2.228745	2.181851	1.15226	6.608105	5.644248	6.398222	4.592668	5.641191	5.855994	9.462076	9.585093	7.043787	1.263426	1.201293	1.365838	7.875467	6.047116	5.859337	5.250816	6.001218	5.961785
LOC_Os03g30890	LOC_Os03g30890	0.459694	0.61004276991453	0.443815	7.19431193709402	5.11126286051282	7.059246	2.31018602529915	2.23530811316239	1.70464581367521	1.89086	4.10740138700855	2.903982	0.885143070769231	0.755358098461538	0.57300112991453	7.95320623452991	6.562235	9.267951	2.31593494529915	2.667561	2.986208	4.080284	3.23529196	2.581818
LOC_Os02g10580	LOC_Os02g10580	0.651647	0.966796	0.35578	13.66355	16.113556	13.223121	1.565831	1.489267	1.262651	3.183503	2.651084	2.344558	0.481	0.640309	0.254164	12.573209	10.903495	13.232676	1.011709	1.069373	1.079398	1.49925	1.331656	1.568233
LOC_Os05g50190	LOC_Os05g50190	3.809371	3.613261	3.399656	63.618053	59.220451	61.466095	19.218151	15.101916	16.132515	19.910595	11.692222	8.941955	5.783503	4.617245	3.926306	67.603424	56.966831	60.94709	15.718883	15.721707	15.836101	15.672344	11.469213	17.064611
LOC_Os11g24120	LOC_Os11g24120	3.004399	1.773154	2.578554	0.28274	0.155476	0.207186	3.140756	2.934974	1.616514	1.564766	2.662105	2.313179	3.518239	2.580381	2.667844	0.334844	0.199934	0.190692	3.734262	2.734763	3.076032	3.579589	2.345776	1.975675
LOC_Os05g25390	LOC_Os05g25390	0.140793	0.594632	0.159735	41.419544	35.352856	40.442215	2.280597	2.367079	1.297473	2.924576	6.159806	4.384295	0.685794	0.885056	0.199	29.188339	24.776823	37.455341	1.407507	1.274849	1.171844	2.821819	2.072689	2.986185
LOC_Os07g01030	LOC_Os07g01030	52.696655	65.227798	59.723648	22.960833	13.951882	19.941727	55.383076	58.433537	60.311226	39.615143	39.368057	46.403633	53.27187	57.276413	76.941971	20.446358	18.999369	15.804089	54.585503	49.710381	57.458252	49.136917	43.241592	44.634834
LOC_Os02g09750	LOC_Os02g09750	57.129833	61.566883	64.755333	24.095385	12.971723	15.41918	78.27092	81.64283	61.56815	48.261139	54.906593	51.995663	56.712734	54.523632	58.876286	20.739019	16.082407	16.652004	60.28796	51.867157	65.90229	48.125942	52.182423	55.480274
LOC_Os05g19380	LOC_Os05g19380	17.877174	16.536806	17.445837	4.738815	1.604785	3.614663	17.774818	20.433289	20.874765	11.75955	15.678102	15.205941	15.00925	13.456141	19.751253	3.38393	2.353297	2.207864	18.340681	17.181946	21.110559	15.981975	15.580678	14.529022
LOC_Os09g28180	LOC_Os09g28180	0.719025	0.500999	0.41171	11.355651	7.598232	8.923857	0.955981	1.004106	1.130813	0.738677	1.099436	1.136899	0.469446	0.568316	0.211255	12.126039	8.560164	15.474186	1.125761	0.87213	1.114859	0.939522	0.874077	1.050993
LOC_Os02g37290	LOC_Os02g37290	8.180596	7.143917	6.141688	101.467918	103.877258	93.1269	24.359383	21.862167	9.969855	65.516525	81.484276	92.852989	11.001291	8.542501	6.173127	72.197716	74.001335	65.762207	20.80699	19.728247	18.958054	52.96072	60.802715	57.903671
LOC_Os01g17170	LOC_Os01g17170	583.814033804711	803.900589115632	969.722249357602	40.1031167357602	9.50334026252677	19.5315668055675	470.213818754604	479.271640531906	343.296183580728	283.020589635546	245.646899496788	282.921534487366	643.627515805139	728.450726855674	944.031130937901	39.1951991832976	11.6471212779443	20.4287281601713	499.931740818415	403.098546189722	451.185393209422	230.652380658244	222.210499228694	300.963033052248
LOC_Os04g40530	LOC_Os04g40530	26.984625	21.772398	41.856335	3.461731	2.959071	2.604002	25.01696	21.549164	16.121277	26.141083	19.328064	21.410784	25.862183	23.473902	28.154903	2.693254	2.966728	1.787266	23.210169	17.928915	16.709507	15.616507	20.901861	22.604803
LOC_Os02g39740	LOC_Os02g39740	146.06633	111.813194	164.460571	39.244408	32.668369	38.411926	131.409134	126.764542	93.104057	102.621643	92.505508	96.209007	139.429123	125.221283	132.901337	35.858051	26.002838	25.766823	97.865265	92.042648	102.746262	96.611382	89.801277	107.630798
LOC_Os08g09040	LOC_Os08g09040	0.128729	0	0	9.385694	9.748839	13.680946	1.483242	2.469407	1.16028	0.182276	0.124782	0.173676	0.127697	0.112596	0.242868	6.25795	11.792435	7.483151	5.567741	8.963065	7.136894	0.342752	0.807892	0.549003
LOC_Os03g38590	LOC_Os03g38590	11.2429100622611	6.716051	7.237647	55.658466	55.507107456035	60.646236	25.838802	27.067726	19.228363	44.8011863697433	48.330372	50.931	11.601688	10.7504917788094	8.204926	54.837509	54.1675380786455	59.2625467504096	19.924257967231	20.603542	26.096098	48.46711	41.9185580251229	39.608456
LOC_Os01g28680	LOC_Os01g28680	35.1525322242493	23.9162113610794	29.3360580763968	6.11168400665146	4.95895589338654	5.77722281375903	16.0474587523755	19.1255663367541	15.3609091353098	13.3634276374002	30.8110363804637	30.5329419882174	33.9142976400608	25.5085341778791	30.2753963382744	4.66354256081338	7.4762168968073	4.62133074610414	14.6163300077917	15.1264495737362	17.9504539312049	33.8523627101862	38.3820688126188	19.0657403553782
LOC_Os03g15080	LOC_Os03g15080	1.8629707989899	1.13290432929293	1.33879551616162	47.2676809050505	34.9440469727273	42.7885337616162	6.30136698686869	5.50058687070707	2.70931481919192	8.56331143131313	14.1288884949495	16.6680777808081	2.17166227070707	2.28685590909091	1.08754693939394	33.2864733272727	19.6394136757576	26.3531599959596	6.59699527373737	5.88064987777778	4.86677213232323	15.133722169697	20.2580909292929	9.6482757010101
LOC_Os11g42970	LOC_Os11g42970	1.487816	1.009706	0.480987	59.902397	75.643784	59.291252	23.194172	22.21137	8.592025	33.021015	38.935291	34.780582	5.597059	5.537518	1.578189	61.517525	48.800041	58.828346	22.240475	18.767595	21.739431	19.56497	18.021803	27.710247
LOC_Os07g09800	LOC_Os07g09800	103.405418	80.522034	97.206146	15.082737	4.660332	10.57429	78.49337	76.625015	70.200966	79.945976	73.606133	65.14933	119.252724	107.485863	101.601311	11.207565	4.690599	5.600259	62.148003	51.143936	55.534672	81.724121	72.05587	79.942719
LOC_Os02g46090	LOC_Os02g46090	2.490773	2.228353	1.925323	13.428273	10.697383	12.915109	4.304798	5.280777	5.729343	3.557237	5.192826	4.17945	2.824115	3.359561	2.659723	12.337031	12.855181	11.204396	4.346483	4.444646	4.444783	5.489889	5.040051	4.229672
LOC_Os01g06490	LOC_Os01g06490	21.037727	17.440214	17.412748	7.166697	4.176297	6.054241	15.40274	17.00091	17.647055	9.968657	17.512373	19.711561	23.334707	17.2705720600567	24.10437	6.679755	5.481929	7.676024	15.194783	18.482882	19.350582	21.520563	22.481297	16.736557
LOC_Os05g07860	LOC_Os05g07860	161.769852	121.791679	209.163742	31.003113	32.47913	29.496763	148.711533	135.642212	88.032043	93.529152	72.688782	74.972244	191.622101	172.594055	180.838074	46.035088	48.598785	52.346729	144.329514	135.515366	148.434387	101.573112	80.424332	85.83651
LOC_Os12g39420	LOC_Os12g39420	15.8139310184864	15.2718495699018	11.5277521383593	71.2876572564991	60.4351182767187	67.5016399771808	36.3695179196996	39.0546601077412	46.0621504982669	37.8631544087233	50.6942727848065	49.394999140959	18.5463584428076	17.4450151091854	13.2090483087811	58.5200349636049	63.8445605831889	55.9162592255921	30.8782740248411	31.5933980557481	36.7507528613518	46.00139968342	51.9332290265742	43.0220234870017
LOC_Os01g48000	LOC_Os01g48000	0.483289	0.113386	0.170429	40.412502	20.01379	30.358831	4.326806	3.766567	2.936699	3.659543	7.325596	6.181785	1.1275	1.187706	0.299839	29.714912	14.338694	33.558167	3.591818	3.423113	5.373498	8.253417	5.941587	7.7646
LOC_Os01g11946	LOC_Os01g11946	33.8402728982016	29.8718964482525	35.1346930576858	13.6412075792331	7.14531514217849	13.5792141526977	23.2921861903631	27.5022618795385	23.3661874696301	14.6951912724805	20.4082084336614	20.8940145619274	36.2678877913132	29.2928182310825	35.0730503559552	11.1438916487954	9.36579671157109	10.6263794577536	22.0518618378012	20.4131696263997	24.3330759558873	20.7015562782491	22.4417721442145	18.1276973539192
LOC_Os12g39630	LOC_Os12g39630	1.930949	1.147364	3.163214	62.617027	83.250702	71.689629	18.496229	18.068089	28.117035	32.353748	23.855408	24.190916	1.699155	1.503839	2.80792	73.368484	80.798141	72.119682	14.421695	16.447588	14.573592	28.503853	34.794918	30.15913
LOC_Os03g24830	LOC_Os03g24830	0.995089	1.061376	0.908376	19.138716	31.971804	20.622477	1.970145	2.150462	2.221092	3.113836	1.835196	1.795001	1.121383	1.28877	0.890501	21.51075	24.11911	21.080662	2.474524	1.727458	2.430218	1.281183	1.622785	2.114187
LOC_Os01g63620	LOC_Os01g63620	91.671867	59.938683	84.749748	24.798828	15.839776	18.333084	54.888103	58.037384	52.413696	51.672337	65.955238	61.127037	97.412537	69.211235	55.997398	32.055191	22.495712	36.048012	67.204353	55.942783	60.404957	77.73542	60.353672	66.175804
LOC_Os01g03914	LOC_Os01g03914	5.82643005405405	5.33434476712329	2.95015606849315	27.1837532880415	25.5426891710478	30.0002291662347	6.04811374194743	7.03684055831174	7.06980003295076	10.2789875283228	11.2714458071085	11.5938541410589	5.84044256386524	4.68824411625324	4.49547523435765	34.2584475705294	39.1409274735283	35.1592650688634	9.39151681599408	9.85940603443169	9.42472362125139	8.65299989966679	11.2645504187338	9.97651283228434
LOC_Os08g40530	LOC_Os08g40530	10.4423558479187	9.43209503965913	4.94325570108161	45.8695915607997	47.4898161599476	55.0027269085546	12.5473446430678	12.8100212192724	13.4004561638807	15.392512001311	19.7356806037365	22.1731536512619	12.3040300419535	11.321693037037	9.04866824844314	37.3297935699771	43.3030196958374	33.5037579167486	10.5250665703048	12.8516526017699	13.6704380052442	20.784733093412	21.8792974113405	19.1473850652245
LOC_Os09g32640	LOC_Os09g32640	55.648376	42.665333	50.945335	3.888179	9.795075	4.731748	37.171944	33.19416	33.370785	48.144363	36.844341	31.513527	49.921444	41.121017	41.692482	5.707749	5.954854	5.207755	37.464298	36.441257	29.728289	39.100796	37.189209	36.711288
LOC_Os05g16930	LOC_Os05g16930	0.040444	0	0	9.39544	18.200829	10.202625	0.853256	0.466647	0.650346	0.77872	0.653444	0.567822	0	0.06057	0.023945	11.975688	25.518639	13.877117	0.678763	0.744916	0.678873	0.801071	0.733495	1.259972
LOC_Os05g49370	LOC_Os05g49370	193.359985	148.701065	154.628784	19.015762	6.916345	15.800164	56.605232	79.437004	102.353058	146.100204	109.444283	136.166061	103.553352	136.059113	109.852173	27.037195	11.821892	9.95407	70.923302	101.175903	66.908791	104.551682	140.221771	104.981171
LOC_Os04g50100	LOC_Os04g50100	8.516258	8.915057	7.892234	2.281633	0.852189	1.848456	6.692371	6.38858	6.644511	5.48924	5.646159	5.598581	9.473222	7.396481	10.133252	2.87149	2.078037	1.540479	6.737349	7.011913	6.578866	7.284617	6.387436	6.334769
LOC_Os11g24510	LOC_Os11g24510	33.6227229906129	32.520402753175	23.9405719022639	10.6367835361679	13.1266952457206	11.3243877023744	26.6823830833793	19.8476387967973	21.447834929873	12.2597752832689	15.4251913059083	12.1725304748758	37.6269609144119	43.4653144494754	38.4434487338487	13.0961425814467	12.4177396272777	11.0646037708448	29.8532016383214	31.4369252230812	28.8278924400883	18.7916893986748	15.922984954169	18.0172730093871
LOC_Os11g29210	LOC_Os11g29210	0.194161201051248	0.0866519658344284	0	13.5639783180026	12.4098797253614	20.4156072890933	1.81493487253614	2.04462285939553	2.25804329303548	1.92365545466491	3.78364655847569	5.19870912089356	0	0.152023814717477	0	18.4567110236531	16.0807376806833	16.9155484231275	2.31292544152431	3.12098832851511	3.81127692772668	3.10251159658344	1.74947330486202	1.46089644152431
LOC_Os02g01590	LOC_Os02g01590	13.60245	10.608577	5.016186	0.041609	0.194011	0.183625	3.492652	5.961952	3.25153	1.453911	3.340974	6.822186	21.120712	15.345044	10.03637	0.186598	0.123398	0.174671	20.970808	16.05278	14.644594	0.909307	1.899424	0.984814
LOC_Os10g11140	LOC_Os10g11140	101.042980032298	72.9379032714636	104.122486628782	1.91180264595258	7.06447238511856	2.60278730539657	61.495956217498	62.8598663053966	44.8593301794767	36.3225525040883	37.0238681144726	37.5100452179068	88.3411026782502	76.7608137170891	109.306141957482	1.81268090923958	3.27454990310711	1.29409695911693	48.6117403552739	50.871807574816	59.9401750793132	47.421732152085	47.2211870936222	37.7091048736713
LOC_Os12g11840	LOC_Os12g11840	0	0	0	26.312309	57.197166	43.723427	3.779734	2.119878	0.786319	2.510431	3.777646	3.452769	0.182321	0.23171	0.267133	57.95573	66.004974	55.160282	1.3136	0.829423	0.645578	0.413044	0.492904	1.941166
LOC_Os04g29580	LOC_Os04g29580	0.031295	0.04231	0	9.245137	2.939735	11.593826	1.545659	1.577933	0.856486	1.466536	5.521791	6.941867	0.135359	0.126968	0.071079	7.063926	5.3975	7.469294	1.221222	1.437162	1.917455	4.929782	4.444314	1.845916
LOC_Os06g44010	LOC_Os06g44010	0.123343	0.212203	0.161769	26.299187	13.916291	25.129738	11.600879	7.325884	3.2219	15.879047	33.806145	22.836233	1.513893	2.252557	0.511154	10.945332	9.006492	13.157302	2.549935	2.658656	4.770447	10.564751	9.772736	11.781929
LOC_Os04g31070	LOC_Os04g31070	28.306446	17.221794	17.426456	125.587547	152.683044	143.39743	41.149227	43.614395	48.42701	54.972672	61.488541	54.156387	25.758091	27.968939	18.99206	133.759003	167.097473	153.720047	41.863029	51.34037	44.361073	61.54158	52.949375	49.175552
LOC_Os05g25400	LOC_Os05g25400	46.392162	42.704247	64.793747	9.588561	10.051543	12.1874	62.752674	66.921974	54.804966	53.127117	37.624763	45.338787	38.197628	46.469856	55.233231	10.216692	8.361452	7.283614	48.665318	48.583588	43.535679	46.939526	54.38401	49.531387
LOC_Os02g01150	LOC_Os02g01150	285.822795950194	215.074008998706	275.594263918499	47.8092557031048	34.2517868499353	63.8824541364812	415.650730502587	392.839627463778	252.408806444049	323.734410818887	349.899721169793	350.494783740944	327.313432780724	302.193127142626	303.79593976423	39.4739295119664	34.9743217276843	20.1989585954075	331.179932138422	290.585964545925	340.233685290427	334.257980388098	310.363352465718	370.364518979948
LOC_Os03g56250	LOC_Os03g56250	5.55883	3.973994	2.676487	50.556023	35.253548	44.056561	10.680561	11.169527	6.371593	14.39475	25.728279	24.323299	5.329615	6.229747	3.899388	35.526951	29.606676	43.052197	7.978938	8.578531	10.426062	21.354925	22.622866	19.645452
LOC_Os02g10390	LOC_Os02g10390	2950.02521630025	2881.02227052402	1720.86486490645	90.7718046099874	33.3925017724399	46.0469196510746	2642.50337143932	1326.43950192478	2313.36331886094	1245.73765514602	2301.62162473578	1147.35551442162	1599.80310161252	1695.60540869216	1684.71404313843	103.730046369785	44.6105975417193	30.7256457092288	1534.90151534703	1249.04980955183	2534.37806174842	2145.17904659861	1193.25663209545	2994.11020084071
LOC_Os07g39390	LOC_Os07g39390	14.136904	14.316648	9.753113	91.30143	86.101624	73.002892	19.590561	20.428579	23.209253	20.597321	17.283661	16.786917	9.287788	11.515057	8.089725	94.878403	78.116753	78.959717	18.406202	20.905848	19.44886	11.239536	13.826726	11.543682
LOC_Os06g47940	LOC_Os06g47940	81.232162	69.002968	127.116035	5.63864	6.836481	7.166009	82.56823	79.494232	46.959915	100.746368	63.263657	69.677162	71.824127	69.293991	102.484978	7.814434	3.865471	3.429406	64.3451	59.651661	60.153366	60.998783	69.711044	73.398506
LOC_Os06g29790	LOC_Os06g29790	5.394689	3.50853	5.936638	0.346148	0.305871	0.174694	4.686109	7.704769	2.648833	4.12607	6.262096	4.681394	5.898962	4.282634	6.341564	0.178842	0.144624	0.302071	3.851164	3.768584	5.857095	5.937246	7.891889	4.929491
LOC_Os04g55850	LOC_Os04g55850	8.99299979674166	14.1282478743212	3.0732413064391	170.789975708301	148.033594979054	234.458642162917	12.6622157920869	11.8492374088441	17.6260440961986	11.3907512040341	14.5867023754849	15.7688114119472	6.83851154693561	9.911253742436	5.97065585880528	171.431154637704	130.174859095423	167.021501706749	16.3245815283165	21.8870646951125	16.2778260574088	14.7014614522886	14.9729304437548	12.0418746128782
LOC_Os09g27970	LOC_Os09g27970	10.5893893362804	12.8755627701295	8.53130158004421	70.7704223230186	61.3094942371329	67.8652696454057	22.677110288917	25.5950209952637	32.1845961733502	12.6803671900853	18.1072963612251	21.5906069715819	9.2107569415851	9.71525856425639	9.65899606473003	56.7373030729397	70.5606725468898	49.7658783258604	23.5674311613514	30.5591933858541	23.9918078844332	19.1870332339754	18.6889749226397	15.7598313245974
LOC_Os05g35444	LOC_Os05g35444	10.522623	12.819055	10.878399	76.505791	70.875656	66.752998	14.063492	16.224174	13.561338	29.785538	22.995745	26.855892	13.815931	13.07031	12.719112	84.005226	85.214195	88.778084	19.101057	19.784899	21.82448	24.028048	28.854033	21.981153
LOC_Os04g59000	LOC_Os04g59000	12.207335	12.672339	12.658214	86.855171	69.814812	80.385773	19.78891	18.905981	17.068634	20.603868	18.191324	18.438065	13.711826	13.178843	15.262711	97.840462	86.844521	88.648773	19.034779	15.621909	17.559649	17.551735	18.977936	15.207601
LOC_Os02g08364	LOC_Os02g08364	15.459405	16.055506	7.614351	107.165161	116.191895	116.746056	30.485752	31.017029	47.80735	35.700825	48.854504	40.357388	14.915701	14.662828	11.596642	151.492722	196.769775	129.828232	37.678841	48.966099	38.748177	58.292122	53.803703	52.935375
LOC_Os10g31780	LOC_Os10g31780	1.536552	1.276037	1.244161	70.918266	107.804626	91.321983	20.650904	18.066614	14.096153	60.211601	44.919144	35.497322	7.841562	7.410887	2.196259	53.688801	63.52359	86.927345	20.299692	16.379585	16.117996	50.041065	27.453365	70.116577
LOC_Os03g36630	LOC_Os03g36630	0.265942	0.924056	0.60084	22.108543	38.450642	25.107786	10.7698	7.391939	6.520009	6.518943	8.289494	6.066014	1.176494	1.177135	0.569712	24.069231	29.771358	27.250162	7.432992	5.573182	6.627305	8.567427	5.035385	6.49286
LOC_Os01g12920	LOC_Os01g12920	58.855877	40.327007	75.104187	3.736143	2.750211	3.973128	60.822388	48.243176	39.893528	98.705597	60.588715	50.4016	67.272209	69.935852	62.367935	3.657987	4.21139	1.372422	56.297512	42.489113	41.432213	58.120216	60.300102	71.524834
LOC_Os07g14740	LOC_Os07g14740	3.514862	1.490177	2.357198	58.14555	43.123035	56.412296	14.89293	18.375103	8.999491	20.107506	24.198647	28.477001	4.727198	3.246044	2.005391	52.395836	40.84465	39.508598	14.634076	11.565031	11.074672	27.263655	24.846252	30.385557
LOC_Os01g69060	LOC_Os01g69060	43.515488	39.752613	50.572811	11.092054	5.525473	12.463684	41.905003	41.650581	37.624119	33.956959	39.510742	41.524086	42.110214	41.69923	51.235668	10.771127	6.935607	5.375147	35.005611	37.172695	35.239033	40.822117	41.522457	35.570148
LOC_Os02g52780	LOC_Os02g52780	16.4006436340326	16.7504667701632	9.8234314946387	2.73314135944056	0.769732341258741	1.6965325990676	9.67895671188811	8.6070982997669	13.7063377757576	8.01993492634033	8.4841839990676	12.2748009934732	14.7996918331002	16.7570582177156	11.6093894965035	2.25140024988345	1.78122745361305	1.18902223076923	12.0709489780886	12.0739038275058	11.6099906979021	7.3697671990676	9.97960100839161	9.38128697435898
LOC_Os07g38280	LOC_Os07g38280	6.382554	4.95298	3.670583	39.440525	28.332666	40.502907	11.02248	13.387856	13.96705	9.627142	17.932331	20.947144	7.311066	6.788765	5.415546	37.4284178033058	45.6125347545455	34.264416	12.364342	14.114756	13.970829	16.578188	16.987606	11.725193
LOC_Os01g51380	LOC_Os01g51380	12.7862776847545	10.5177676666667	9.760594	2.750993	3.18884127390181	2.9302189379845	10.9178465426357	12.2677385426357	12.2315558165375	10.156841503876	17.2388004082687	16.1596851705426	13.5780007984496	12.2625962325581	13.0335842971576	2.44575851421189	5.33955569250646	3.68508484496124	10.1457246899225	14.2954263488372	14.3642740826873	17.4891048423773	18.402735881137	14.677809501292
LOC_Os05g02530	LOC_Os05g02530	263.595795	210.698944	286.643372	30.622694	54.750305	38.002773	179.165787	194.167908	242.934998	172.696884	190.394165	192.345718	198.728653	239.696243	278.372772	23.683519	40.51664	20.428909	153.331741	188.60675	180.100281	174.172638	188.238815	125.948914
LOC_Os09g39650	LOC_Os09g39650	0.839428603134265	0.727904164337145	0.484238531130877	17.036911197374	9.87191975264718	15.6281972477764	6.52676163066497	6.32781548199915	5.9292936772554	4.84107720118594	11.5112466463363	12.0666246878441	2.79061783185091	3.19319466963151	1.1128701613723	15.6113403439221	15.3703661431597	16.3208377793308	6.5337571321474	6.02140272045743	7.26629528504871	13.9157985095299	9.35593502837781	12.6237775501906
LOC_Os02g44630	LOC_Os02g44630	386.331535809897	337.399059711527	447.662116030779	72.7292654882317	22.7718702981291	36.8602013711527	336.316212181654	325.238432078455	211.155720552806	148.642597340374	165.147674479179	245.654005657212	640.073032935425	411.526616027158	432.822177639107	41.0847834628847	37.284599998793	26.8281608877489	404.153743101992	430.788927025347	401.855344238986	285.175100210622	215.092665754979	184.840922332529
LOC_Os02g57530	LOC_Os02g57530	5.46341045274081	5.49171015519964	3.27744066681705	30.947856905256	21.2005511822693	29.6099141617415	6.23910580329348	7.23572585337243	8.05888775659824	7.51682252808482	10.5218498427701	11.344646860591	5.20691553327318	4.96754291721182	4.611008358448	29.564855601173	23.0549703246109	32.2290012790435	6.45006872975412	7.22799415474848	8.17262903406271	9.36612138642003	11.205662799233	8.24145871667043
LOC_Os08g39370	LOC_Os08g39370	93.43264	135.336578	58.128414	22.767775	12.661142	25.592497	77.693535	95.427048	91.544846	85.096451	91.011818	103.92144	64.083824	78.288391	64.629021	20.369837	15.285193	15.423228	82.07531	102.32196	99.462631	65.470253	117.436134	84.277718
LOC_Os05g07090	LOC_Os05g07090	12.8080981371571	7.60119650623441	7.86731201246883	77.3920156603491	117.693481959102	98.5358913511222	11.1417562269327	8.87131401097257	7.66036437206983	17.7522136927681	23.8969198643392	15.8737311985037	14.8014308967581	11.5989711431421	9.51191790872818	113.523559204988	148.729522563591	142.11930719202	7.82915134812968	9.51004852069825	10.4074927610973	20.0435918932668	17.2251391316708	15.0248420114713
LOC_Os08g29170	LOC_Os08g29170	218.507797	149.716736	216.17186	4.107122	1.468253	3.391512	194.329025	169.696976	95.716148	177.485123	168.556671	171.835083	233.179901	203.5233	176.941269	3.852438	1.226086	0.454692	145.541779	103.733353	125.352791	161.732269	161.385117	203.813004
LOC_Os07g48730	LOC_Os07g48730	0.097303	0.129703	0.032071	9.057014	7.490978	8.80222	2.080037	1.3629	0.79091	1.812734	5.028044	3.900458	0.370487	0.530873	0.11199	6.051115	7.059738	6.482773	1.260061	0.999377	1.470319	2.82136	2.262238	1.74628
LOC_Os03g20550	LOC_Os03g20550	1.06346695036029	0.575439200160128	0.338001626100881	10.0100021056845	7.92911774859888	10.6509907990392	3.06745091753403	3.37734561809448	3.08393395916733	2.10191632666133	3.98652633466773	3.55011801521217	0.720128444355484	0.94117917133707	0.774564883106485	10.3869698791033	7.68789858286629	9.94070644115292	2.67569911529223	2.73814387109688	3.2357263795036	3.35963642033627	2.4065894939952	2.33815856285028
LOC_Os06g08140	LOC_Os06g08140	14.847103	15.256962	11.290921	6.822679	5.774788	5.792348	12.741044	12.519047	13.979858	12.280857	13.453678	12.625815	12.5262	15.024758	12.99878	6.993405	5.410768	8.392527	11.499362	12.178938	12.590508	11.877896	10.890087	10.525743
LOC_Os02g38210	LOC_Os02g38210	364.739441	449.013062	434.808472	123.932266	65.848228	96.221771	371.467743	380.689941	368.738129	125.804855	114.019539	123.993141	374.599884	407.671326	375.894135	105.783417	73.627083	68.668701	296.414368	300.595886	337.571411	127.210274	99.714607	161.596146
LOC_Os05g33620	LOC_Os05g33620	70.725761	62.929729	67.398338	20.172167	17.183786	25.697638	73.137383	63.329014	61.846165	55.702332	52.951996	52.720886	70.065964	80.150375	62.794968	20.145237	14.806998	12.903435	63.541286	59.437447	52.821354	45.160908	42.079109	53.290775
LOC_Os03g64020	LOC_Os03g64020	424.970030477466	371.68630644458	572.252576307552	34.8518796881851	75.431218864799	48.7795789409257	372.363296560292	370.902343894032	234.551805353837	396.889724745432	381.095923837393	349.648146257613	461.720567523143	404.694609510353	513.365195071864	32.8952911668697	47.6244558928136	40.0554303922046	247.837555266139	250.502106356273	311.897115225944	312.35859165408	400.342475806334	400.37885351218
LOC_Os07g28090	LOC_Os07g28090	13.63405	12.802341	15.153532	1.603905	0.444727	1.075832	12.099908	13.367017	9.809493	8.381098	9.642012	10.515552	13.1439	10.973428	15.45045	0.874781	0.585755	0.234855	10.168472	7.999071	9.924973	10.532015	10.826632	8.836534
LOC_Os06g40650	LOC_Os06g40650	18.5852256034194	15.327927482065	9.49677381361046	80.1061818669125	73.7173201250419	90.414860985585	40.1613117385183	40.4956626956084	42.2838459363057	57.0483689222259	77.1125459436809	75.2238740714046	24.7636657227623	21.6889083566879	15.4916416922561	73.2227216872276	85.2318778967482	72.3360476925914	39.4424131029165	42.7029709748575	44.6216659969829	73.1343222437144	76.8974781552129	74.1164130502849
LOC_Os12g20150	LOC_Os12g20150	31.8107824178761	28.4316373591338	26.2677013324119	15.0855884809952	11.0376230048376	14.6352944492053	23.6606710739461	26.9871071264686	26.8167808357521	17.5258155761345	27.0546827053674	27.0001902428012	30.4782421893573	27.4759130661138	36.9227970052983	14.2860147431467	16.4093187929049	14.391185642018	25.6800149965446	25.1636065772863	27.9388926284266	26.0028512619212	29.1541504685556	24.8869125823543
LOC_Os06g44260	LOC_Os06g44260	3.340432	2.621727	2.432384	0	0	0	1.169473	1.342275	1.772707	1.062503	0.589992	0.478186	2.452555	1.874816	1.491908	0	0	0	0.874016	0.799357	1.006126	0.15501	1.024844	0.265337
LOC_Os01g17240	LOC_Os01g17240	230.036301	155.119904	301.041931	30.299919	40.771301	40.047436	204.309265	213.02475	116.11097	162.101471	209.884872	197.129135	223.341644	183.283112	274.713623	31.834965	33.596531	34.190174	197.101227	182.807678	202.262695	234.937042	225.405426	219.521057
LOC_Os07g46852	LOC_Os07g46852	12.9135712785808	17.3924109362681	13.0196461116951	649.336071001314	511.01597482523	511.42442154862	9.88862627135348	14.7592327266754	38.826613129435	15.1446148212878	10.222001955979	12.9237945243101	9.27557393823916	14.1551894060447	11.9091458390276	815.11434654862	686.334826463206	612.980522156373	24.9693371136662	22.3295393088042	27.6935989599212	4.71021086333771	7.91816220039422	8.5919330781866
LOC_Os11g10290	LOC_Os11g10290	1.512136	1.166938	1.035812	30.493853	12.115713	22.76029	5.211534	5.632435	2.936129	5.385945	12.062371	10.590867	4.196773	2.678786	2.506596	16.811153	14.593407	16.110699	5.865423	7.123363	7.757275	12.515786	12.931264	10.047276
LOC_Os01g13760	LOC_Os01g13760	10.092072	10.279878	10.776683	3.859375	1.986135	3.529517	11.676633	11.057354	11.927445	10.815825	9.038239	9.017733	11.220428	11.427671	10.65109	3.397275	2.387856	2.49663	10.694085	9.513769	10.02593	7.35459	7.73613	8.144938
LOC_Os04g52640	LOC_Os04g52640	3.14239490936926	2.25376506389059	0.636273002449479	61.6258187430088	36.7039977544397	51.9432199424372	15.5565759142682	15.7701532435191	13.3153116995305	16.6562186533987	30.9151996293121	33.6828659250868	4.73360020228618	4.12070966013472	2.14670355439886	55.8252546344152	58.986491687079	50.0065419963258	13.9252610691978	14.6531098899775	15.8362133035313	28.9902321163503	25.8069757928149	18.4670892445397
LOC_Os05g03460	LOC_Os05g03460	0.280068	0.236117	0.132037	9.770537	14.514495	9.798006	0.368574	0.208585	0.361953	0.164129	0.451499	0.260922	0.236992	0.314637	0.219465	8.13382	16.364946	7.831587	0.121528	0.195556	0.082592	0.205463	0.308763	0.271908
LOC_Os06g02144	LOC_Os06g02144	60.2048558198009	71.601850471451	51.1943603855422	339.823129847564	360.149025664746	381.692088024096	98.9476001052907	100.203248198533	90.6777541686747	137.580875945521	160.043671908853	160.834407561027	68.7256017255107	74.838951370351	61.2265750340492	314.443151908853	279.000966967522	389.98189444264	94.2894919329492	110.345246771608	111.05328665165	140.057457129911	133.536008796752	154.636313271346
LOC_Os07g38170	LOC_Os07g38170	127.918716	99.994904	104.937866	45.083099	38.519642	48.519829	87.144348	92.970634	56.334259	118.510429	131.385422	157.032272	103.630951	106.332634	100.879234	53.568405	52.6665	54.322884	110.673492	105.73806	116.12838	133.213959	170.010971	133.46022
LOC_Os09g37880	LOC_Os09g37880	0.030861	0	0	1.29646	1.177936	1.616999	0.348762	0.538552	0.450554	0.72994	1.810219	1.779257	0	0.025605	0	1.993431	1.918639	1.924687	0.1511	0.241157	0.294669	0.37519	0.271037	0.179959
LOC_Os12g12560	LOC_Os12g12560	52.939842	15.457181	45.358627	2.30242	1.462268	1.686118	53.721733	46.131302	19.192806	43.419975	59.836037	67.180428	78.046547	60.939812	44.509365	5.90222	3.149885	4.888592	42.858364	43.514626	54.852509	56.461761	37.212475	29.162573
LOC_Os08g44530	LOC_Os08g44530	4.675619	8.652055	4.318624	48.590359	39.002865	49.323246	27.194855	27.726645	29.308968	8.572037	8.308644	9.71276	6.284066	7.607112	5.673652	42.88464	35.37149	39.583073	24.167568	28.163422	30.244703	9.185946	9.602267	10.153886
LOC_Os06g48960	LOC_Os06g48960	119.616989	66.320396	181.002563	8.241489	13.036645	10.851225	95.993614	90.720451	45.058533	120.535042	137.410324	132.900406	120.179787	119.279083	151.884018	10.140159	15.031565	12.705194	56.306339	70.001274	71.789803	117.672043	131.889908	115.069168
LOC_Os06g29730	LOC_Os06g29730	3.060451	1.16778	0.678136	182.161407	197.782196	196.105286	103.736031	68.341133	34.913651	135.595932	117.314217	85.849457	50.211552	66.096886	22.356558	369.426758	305.47818	265.522247	180.311661	140.587387	98.318642	153.903931	81.64579	175.580383
LOC_Os05g02020	LOC_Os05g02020	19.139507	16.573986	17.196152	74.51963	88.815331	91.129784	16.266148	16.563728	17.664694	15.820539	21.357094	22.667700734072	20.306568	19.659863	17.921873	84.146736	97.638039	96.9722228116343	15.451901	17.678257	17.8002144155125	20.927019	19.101755	16.850538
LOC_Os06g49430	LOC_Os06g49430	21.7474657177048	19.2599197302854	15.3943998883093	101.405818876956	95.8489836606321	96.5929839272783	22.2474093003989	21.013646984351	18.4956009573489	23.5949392356551	37.0328282448604	39.1716040671985	24.9352961985272	20.9962501414544	19.5919854660939	87.6309770236269	87.6995092252225	90.3668687962565	23.0073752933415	22.1332107011353	27.0782557977907	30.0664414866523	35.0323200524701	32.6952007272169
LOC_Os12g41250	LOC_Os12g41250	5.981407	7.637479	5.196341	39.029308	52.572632	37.343422	16.553541	16.803909	17.659939	10.107337	13.148832	12.173958	6.030501	6.57682	6.093129	48.066189	70.382256	56.326187	15.253146	14.217901	14.878127	14.616946	12.977373	12.802459
LOC_Os09g12660	LOC_Os09g12660	29.7031719526861	19.428169	16.404751	1.987026	0.869891	1.564466	8.657738	10.979528	17.395725	10.809882	17.890699	19.616594	15.51257	17.323645	26.447235	1.691073	1.794024	1.349515	7.828151	19.676394	9.414347	33.098228	30.77639	12.79559
LOC_Os01g16290	LOC_Os01g16290	28.6812457268355	28.507070991664	44.5597101106124	6.79085852132093	5.43207703142033	7.88805187752485	39.960515185957	48.0854904232126	33.6713322507214	19.8406622834242	23.5799370394357	26.6738284828471	25.0637252475152	24.4757957707599	43.4669729047772	5.77346853927541	4.95119276146201	5.00203139275409	32.2247973533184	32.1337085985893	39.6148274071818	28.5555958759218	28.6367153081116	23.1413193254248
LOC_Os11g12530	LOC_Os11g12530	23.837534	22.087605	15.377138	9.197266	6.348119	7.170134	16.464375	17.081161	15.56976	10.533102	15.658541	14.006644	26.188774	22.252144	19.279169	12.650499	6.671774	10.262521	19.659702	18.238667	19.980825	19.447628	20.071587	18.10428
LOC_Os04g42480	LOC_Os04g42480	4.527128	2.922137	3.422805	28.049736	30.390648	38.349724	8.596464	8.765819	5.432488	13.638176	18.502096	19.045706	5.690607	5.088731	3.799477	24.014221	30.399755	20.007626	8.792992	7.503579	8.403855	17.285126	15.702785	13.96279
LOC_Os01g47490	LOC_Os01g47490	14.0449858281304	8.65102122367067	13.275327509434	2.74556422744425	3.24584506380789	2.76083092795883	11.0092277022298	10.2951741070326	7.95200209502573	10.8926696188679	10.9817148336192	9.65061563327616	11.4530665656947	12.3964309186964	14.105876012693	2.32958005248714	3.25150885145798	2.17195428267582	9.82891994339622	10.2937189567753	8.70297593207547	12.1834050535163	11.1905040216123	10.4044316181818
LOC_Os08g36860	LOC_Os08g36860	15.369903	6.90248	18.379591	0.27441	0.487284	0.145685	15.946013	17.517691	6.73523	14.013751	15.151119	11.874943	19.251171	16.35458	17.759428	0.594458	0.50382	0.178174	20.562824	21.100138	18.721134	18.180864	19.639906	22.798246
LOC_Os07g03740	LOC_Os07g03740	0.65701	0.355162	0.29066	25.203346	31.489069	40.435619	13.002739	9.341237	3.370633	6.042362	4.047343	3.679923	2.667089	1.993294	2.011545	87.038399	47.429207	85.930542	17.228128	17.188101	17.967251	6.308901	4.304062	9.155293
LOC_Os03g62370	LOC_Os03g62370	91.898933	78.170624	92.633392	33.353352	28.177011	27.564079	73.705437	83.741829	51.279266	57.531158	71.249519	80.700531	94.463455	76.898994	90.850838	27.767054	31.631626	32.811363	66.220497	74.524193	78.66642	66.643799	81.327148	78.346497
LOC_Os04g27400	LOC_Os04g27400	0	0	0	5.555886	4.690799	6.45993	0.393103	0.596027	0.140116	0.120276	0.728288	0.872565	0	0	0	2.149747	2.521532	2.676929	0.491403	0.848322	0.432837	0.178619	0.310403	0.092928
LOC_Os04g55720	LOC_Os04g55720	15.9927201159309	18.7059102856046	11.6665314495202	146.320129332822	140.776252661804	129.495007641459	35.9398894564299	39.8112250357006	32.4485656560461	30.2674916337812	40.5054985927063	42.8354874479846	17.9630811761996	18.936433606142	11.5554750909789	131.739750419962	99.936386846833	180.683384747025	26.8418202533589	34.1360512076775	38.6710163009597	28.5016534763916	24.8545479247601	30.8765486518234
LOC_Os02g17534	LOC_Os02g17534	5.833083	5.004166	5.037784	106.707481	118.057182	87.351578	20.576933	19.813725	10.985804	28.200901	34.465134	30.817125	9.45544	8.026049	4.556285	108.891624	76.005165	138.542389	19.035835	15.962094	18.909636	21.443762	24.328411	36.707321
LOC_Os01g66544	LOC_Os01g66544	0.442909	0.393485	0.158851	9.332725	5.976736	9.18214	0.809782	1.193712	0.939157	0.529169	0.761592	1.155188	0.365843	0.378125	0.302311	7.312167	9.095588	9.098744	0.66044	0.444305	0.815001	0.47485	0.714367	0.678623
LOC_Os01g37040	LOC_Os01g37040	25.563372	20.908159	19.314428	9.76388	7.293554	6.05555	13.858753	15.183941	15.309123	18.543468	21.940325	27.91683	27.601425	23.001688	18.483421	13.318401	8.942007	14.322337	20.95299	20.032358	19.929493	27.407269	25.836466	20.915117
LOC_Os04g58280	LOC_Os04g58280	13.3614590603053	21.6949759877863	5.46712610076336	655.301194284351	1035.9820215542	668.544321970611	88.2631604423664	87.0688528282443	108.410445064122	143.792539253435	97.6876495068702	69.5012975366412	11.3477507374046	21.0734502232824	8.58297577938931	619.368865402672	750.513478622519	664.549260113359	94.0340107019084	98.326073609542	105.054113237405	77.9595337698473	72.0624526984733	128.643027280916
LOC_Os05g49140	LOC_Os05g49140	50.7930101193694	55.9877984125375	17.2243361828078	3.81330696471471	2.93524274812312	4.39650631869369	18.6798555349099	22.4383804099099	42.2400237713964	11.8178733074324	24.2389625499249	33.0163984894895	38.2863699391892	28.1330257436186	36.585079658033	5.32320978228228	4.51605596584084	3.11933628490991	31.8110485701952	37.6110727612613	30.03068109497	28.2999578644895	32.2590091535285	20.4621753175676
LOC_Os11g05090	LOC_Os11g05090	8.799426	6.496832	6.962654	35.546959	45.104218	43.257851	10.169879	10.121287	10.328572	14.328316	14.598136	13.914004	9.481405	8.940962	8.004166	33.725613	36.107853	30.792862	9.346618	11.567455	11.138987	15.519239	14.132031	11.477203
LOC_Os12g37410	LOC_Os12g37410	39.990955	48.834942	32.604752	283.930328	380.173767	336.137177	64.350838	63.562649	89.185875	105.118034	87.03582	76.551247	36.117046	39.928234	31.778824	284.264648	287.637024	349.028839	55.699108	67.899612	57.240162	84.167526	81.606689	82.664253
LOC_Os10g09240	LOC_Os10g09240	18.742268	15.293591	27.844723	1.100918	1.184866	0.990701	20.307831	23.794308	7.038368	19.891594	20.448935	27.755722	17.022875	20.403254	20.415373	1.169294	1.460215	1.222536	41.858433	31.150686	23.917074	19.584185	29.184967	31.426157
LOC_Os04g52600	LOC_Os04g52600	7.661568	9.11325	4.215447	71.935432	51.977112	63.309963	13.945628	17.296471	20.495783	15.157907	25.986938	29.680012	6.360462	7.720057	6.645085	60.708199	80.112679	59.478565	13.796241	16.633692	19.09272	22.563732	28.800526	17.104162
LOC_Os11g35410	LOC_Os11g35410	0.326042	0.263542	0.279486	7.128835	4.077951	5.863299	0.328016	0.676082	0.592734	0.357099	0.743697	0.870513	0.526527	0.402931	0.357854	4.34675	5.154159	5.110248	0.586085	0.544369	0.62574	0.659574	0.765468	0.354413
LOC_Os09g19310	LOC_Os09g19310	1.994193	1.037852	0.700491	38.988266	35.009953	35.935818	9.802332	11.757848	5.166087	8.688643	14.773065	16.026896	3.838104	3.147418	1.159338	33.708309	40.648857	34.648705	8.46993	9.42007	11.301089	13.496042	12.60259	9.659831
LOC_Os05g35010	LOC_Os05g35010	0.710557	0.360528	0.479568	18.047844	24.333633	18.814806	1.610731	2.044317	2.467958	3.433979	2.509478	2.382901	0.861981	0.976681	0.593838	15.309253	14.801354	15.76727	1.929793	2.15361	1.388713	1.545791	1.103786	3.181632
LOC_Os03g55670	LOC_Os03g55670	3.327898	4.396667	0.712245	460.419037	1118.524536	642.5755	161.775085	125.486282	125.493134	355.714294	159.422119	140.303604	1.650211	5.566257	2.960388	442.679413	707.28772	382.270599	125.707794	100.352417	96.791916	110.321007	89.071724	149.526138
LOC_Os07g47350	LOC_Os07g47350	21.7163624686982	21.5040010983769	12.8571489340841	109.802286770785	89.2162288671746	96.2684788728056	16.5916745001656	17.4421497161312	19.2331955054654	16.1078798323948	26.4731004594237	29.6159904534614	19.8510592086784	18.9275310231865	17.6445224272938	111.51350193309	113.128946733687	110.213271841007	17.603511153362	18.8546036028486	19.5955400877774	19.7228354494866	22.7364295236833	21.2636329748261
LOC_Os01g03144	LOC_Os01g03144	19.619894	20.702063	18.84745	10.577393	6.25083	8.571081	16.074924	17.740244	20.871889	10.915143	15.107715	16.124235	20.793129	19.016087	21.866953	9.906311	8.721717	6.929822	15.81737	17.992077	18.45381	13.634004	15.920711	14.286364
LOC_Os06g05740	LOC_Os06g05740	6.752374	7.10834	4.389395	45.675701	66.302711	48.436234	20.841555	22.311234	18.386675	20.194845	29.552013	30.155828	12.882842	12.739896	6.903097	64.589035	51.756714	66.614006	26.326834	25.443806	28.190237	21.508558	16.709684	16.372236
LOC_Os10g25550	LOC_Os10g25550	1.81675	1.167944	0.508281	27.318317	26.799387	29.27561	4.33214	3.800226	2.10054	7.684073	9.565166	6.758374	4.536492	4.217212	2.305799	18.216209	11.59249	14.809708	5.134833	5.023747	5.977714	9.816175	6.056408	7.901359
LOC_Os10g05780	LOC_Os10g05780	21.238945	25.584465	10.181445	2.631885	1.315477	1.743473	16.180864	22.995781	25.119308	18.161324	19.037918	23.707685	21.081839	19.829458	12.08154	0.951448	1.355585	0.402244	15.858303	18.806597	17.232216	16.110132	23.487406	19.264221
LOC_Os05g40780	LOC_Os05g40780	7.154631	5.147461	7.147938	56.757904	76.073036	69.911026	25.947235	23.771202	17.102901	22.48032	25.024641	21.262678	9.167377	9.321898	5.145389	58.979115	53.541729	61.738445	21.90691	24.76886	24.201349	22.902504	21.876959	22.48793
LOC_Os01g27880	LOC_Os01g27880	16.795723	10.957166	21.524677	1.577443	2.092999	2.15839	12.860252	13.669875	8.16333	11.378397	12.288952	11.491931	11.732273	15.186697	24.15593	1.688185	1.843101	1.157377	9.327153	9.275556	9.404494	13.487113	13.801484	12.596399
LOC_Os04g58570	LOC_Os04g58570	7.287422	6.690533	3.455635	40.213413	41.435524	50.361347	12.398868	12.200929	10.801229	12.120515	12.455387	14.80538	6.368186	6.885504	4.320178	47.378021	37.887215	39.561264	11.066196	11.158446	10.999177	8.616195	11.305861	8.884295
LOC_Os02g57560	LOC_Os02g57560	6.451453	5.93085	2.614447	46.851265	48.99464	55.711025	7.119533	6.492548	7.706144	15.244032	14.010741	12.858685	7.032925	6.134335	3.35695	48.490932	41.760525	44.111526	8.817201	9.53883	7.741973	16.625755	19.143463	14.180642
LOC_Os01g23580	LOC_Os01g23580	0.014447	0.085895	0.011104	5.810707	3.583506	6.190386	0.414167	0.273048	0.32334	0.207507	0.609045	0.656512	0	0	0	5.047252	3.076546	6.007977	0.467332	0.35055	0.463426	0.176514	0.25563	0.118819
LOC_Os05g47750	LOC_Os05g47750	0.518344	0.62977	0.250741	7.656033	5.80752	6.873561	2.226723	2.048158	1.534328	4.369875	5.542439	6.770836	0.951472	0.975516	0.506551	6.035436	6.233274	7.583964	1.709355	1.950723	2.505922	4.168304	3.397186	3.630072
LOC_Os09g15370	LOC_Os09g15370	0.115489	0.031757	0.02003	3.063416	1.62673	3.45715	0.643921	0.550562	0.477996	0.224536	0.244126	0.46338	0.036529	0.040533	0.026546	2.366926	2.137599	2.242071	0.285806	0.415946	0.332284	0.158706	0.096988	0.113997
LOC_Os10g37720	LOC_Os10g37720	10.6788568699868	9.35927863728515	4.35641440546496	0.81315256324372	0.489609557514324	0.289592616130454	5.27755402644337	3.78605451476421	8.12635889466725	7.64848577787572	5.31445678272367	5.97182805288673	7.49374453591891	11.0676573494932	6.37510343675628	0.385738202732481	0.329944028206258	0.237215259585721	5.94304267254297	4.14774360070516	3.15932204671661	7.27413714940502	8.09461170118995	7.00312384574702
LOC_Os12g19030	LOC_Os12g19030	6.378169	6.53197	3.193216	37.582706	41.22345	41.445484	18.602615	18.445734	20.836575	22.638716	34.922882	32.134315	8.734289	7.95534	4.502328	34.510418	39.877319	37.307808	16.984106	19.22118	21.342617	31.534967	32.558296	31.757158
LOC_Os03g61150	LOC_Os03g61150	0.149323075244545	0.23820723476298	0	299.076259634311	668.032605227991	473.526737607223	21.3904101008277	12.3795038886381	43.6740396087284	66.91122286155	17.7485662610986	14.9903266380737	0.326311300225734	0.46809428592927	0.302000916478555	310.164072050414	420.669378061701	231.892338478555	21.1194323777276	28.833711523702	20.0893420737397	14.918560427389	10.0477203784801	31.6959010225734
LOC_Os12g42064	LOC_Os12g42064	0.25773	0.205117	0.262628	3.127256	2.592478	3.137136	1.110958	1.07141	1.063802	0.975507	1.363345	1.015879	0.144503	0.2166	0.22678	4.964255	4.043108	5.557919	1.049286	1.094273	1.417401	1.540405	1.04143	1.117355
LOC_Os10g25590	LOC_Os10g25590	0.041092	0.136063	0.056831	38.077496	39.163467	37.719929	0.177319	0.115311	0.132115	0.269386	0.101723	0.108047	0.102432	0.276009	0.214599	24.306057	17.743952	14.230378	0.219902	0	0.285681	0.133346	0.182786	0.202494
LOC_Os07g06850	LOC_Os07g06850	10.185481	11.065063	12.023607	152.475204	241.915146	163.901443	52.703426	41.130768	27.668177	71.878807	47.535038	50.754383	10.521325	9.138478	8.395654	162.65802	161.928482	164.245972	39.135647	42.440216	44.706879	35.09	46.112244	51.34119
LOC_Os12g18530	LOC_Os12g18530	0	0	0	1.529364	0.800853	0.795125	0.144554	0.081677	0.117518	0.176731	0.100477	0.110118	0.060245	0.040939	0.031567	1.337937	1.303023	1.692879	0.062015	0.235916	0.126912	0.230516	0.151546	0.406961
LOC_Os01g39330	LOC_Os01g39330	0.593105	0.444769	0.370693	21.283363	12.729602	18.136415	6.375994	4.160238	2.289742	5.845021	11.446942	10.936413	2.516844	2.306895	0.744283	11.230586	9.338917	12.388659	3.938488	4.129645	5.289616	9.880058	7.146152	9.038731
LOC_Os05g07810	LOC_Os05g07810	0	0	0	14.817101	33.369499	18.111473	0.034649	0.306912	0.194788	0.804122	0.196215	0.360371	0.138265	0.040822	0.263272	26.05327	20.045521	24.369356	0.187303	0.366312	0.222248	0.310621	0.278229	0.671694
LOC_Os12g40180	LOC_Os12g40180	0.764983	1.588252	1.371304	101.784767	464.698242	195.640503	0.80606	1.019487	0.35908	4.157372	3.966259	8.7974	1.077974	1.751153	1.327266	143.942596	290.519409	113.527008	1.812654	1.565622	1.414016	2.981669	4.449647	4.874821
LOC_Os01g62770	LOC_Os01g62770	1.518602	0.992324	1.172537	0	0.06116	0.029295	0.817676	0.937831	0.424478	0.243082	0.314343	0.578188	1.106952	0.807262	0.992597	0.056465	0.066251	0.023587	1.061123	0.867396	0.994181	0.460184	0.481021	0.395823
LOC_Os06g41980	LOC_Os06g41980	0.115826	0.116189	0.039201	6.668792	4.569533	8.835165	2.306752	2.47409	1.17384	2.64391	4.776056	4.503103	0.719807	0.307232	0.156232	5.584864	3.976718	7.392014	2.061873	1.624952	2.041292	3.315565	2.212667	2.699332
LOC_Os03g64110	LOC_Os03g64110	6.628684	6.994679	4.761537	31.478765	28.738541	29.95072	16.40403	15.767032	14.365205	13.764178	13.234089	13.305135	6.402843	6.417777	6.513323	28.08275	29.415604	31.789627	13.707088	16.131973	17.938461	13.018367	12.658263	11.597269
LOC_Os08g39350	LOC_Os08g39350	17.771086	18.983971	12.275095	93.014801	90.499817	147.428467	25.057905	32.891766	25.508291	22.642195	36.404999	35.129425	21.371313	17.05061	15.552212	95.072327	106.359421	107.680779	28.66387	29.311298	36.657806	37.490887	40.682823	28.659386
LOC_Os09g36930	LOC_Os09g36930	1787.069458	749.060303	1608.104614	138.580383	77.247086	159.562164	1900.846069	1805.115356	1458.945312	1912.353882	1694.36438	1441.699219	2062.099609	2070.433105	1245.917847	88.005661	58.533627	40.039734	2413.19873	1714.597778	1649.589355	1796.503052	1889.498291	2174.084473
LOC_Os05g49650	LOC_Os05g49650	54.9302924952651	44.7105541079545	62.8931173418561	16.5779307092803	16.1021686193182	16.9113013664773	63.3864299564394	55.8926238560606	53.1257513873106	64.4473389526515	64.7179318873106	56.7305281837121	58.452871030303	59.2359100653409	64.5570153617424	14.726615030303	11.6605182831439	9.89302909280303	54.3956834081439	54.2757974630682	43.7388908844697	64.1877859403409	60.1955988380682	69.708848125947
LOC_Os01g71340	LOC_Os01g71340	4.429199	9.437037	1.987736	379.87616	453.795319	278.873505	62.490387	68.519638	38.505314	87.477936	143.384201	165.204483	24.526762	31.880217	13.551348	506.361115	565.80957	728.804077	62.625957	70.818672	78.302834	27.672195	17.737329	45.950451
LOC_Os01g06600	LOC_Os01g06600	8.35547540338505	7.53027363046544	6.12474671509168	49.9956526755994	44.277079022567	59.2806697700987	18.0347796784203	17.7829350578279	18.684907448519	19.2158123004231	18.7599621509168	19.3110170803949	8.62734516643159	10.6996513342736	7.59770789562764	44.0422068801128	77.3268221734838	47.6684555655853	13.4534765712271	15.8661165275035	18.3687199633286	17.6212103370945	18.1437493173484	17.3817637616361
LOC_Os05g39720	LOC_Os05g39720	0.301906	0.237403	0.203954	15.602797	10.598301	14.509048	4.624876	3.91004	1.014994	6.298388	13.160291	8.496073	0.792691	0.631595	0.297764	8.263623	6.992453	9.175442	3.404228	2.593303	2.751473	9.735852	7.26532	5.529936
LOC_Os04g49690	LOC_Os04g49690	3.705049	2.356544	2.021403	27.68713	23.559278	29.146172	4.42989	4.397681	3.43765	5.682329	10.318904	12.23294	6.130864	3.743414	3.890572	36.556301	30.989679	41.541645	7.55641	5.582664	7.029263	9.774253	7.52712	6.821026
LOC_Os01g03340	LOC_Os01g03340	2.697432	2.005893	3.433668	353.16275	619.192993	342.269562	106.313774	63.887165	25.287724	100.809273	74.240532	61.515713	3.058614	8.334693	6.087486	935.559814	877.840088	1581.200195	97.83567	105.81575	128.349258	24.094593	34.432968	55.435684
LOC_Os05g24520	LOC_Os05g24520	1.531561	1.713849	0.695122	0.023772	0	0.127648	0.71312	0.992359	1.587564	0.58045	0.678045	0.549805	1.34382	1.18747	1.031392	0.247372	0.134537	0.166924	0.955822	0.794293	0.977042	0.831509	0.785081	0.661744
LOC_Os12g36110	LOC_Os12g36110	1.495357	0.883548	0.319494	45.533783	31.532457	51.685909	13.006996	9.486875	7.331187	9.282704	32.639252	28.671242	6.065468	4.029567	2.347242	19.629236	29.094202	22.011456	8.033952	8.269073	9.340243	26.566254	22.46377	27.589418
LOC_Os08g36150	LOC_Os08g36150	11.2886729562868	10.3898328590373	10.2300691129666	4.14887704371316	2.93309575687623	2.99704873624754	8.27405104125737	8.02863782858546	6.40793927750491	5.49123591601179	5.75923762278978	6.10798033644401	10.1085325820236	9.86015642976424	9.40634362475442	3.4128392824165	2.30598864685658	4.41783512819253	7.34045977554028	6.73392805500982	8.04722459430255	5.03290876424361	4.88998935559921	5.61237273870334
LOC_Os12g23780	LOC_Os12g23780	11.238717	7.673431	7.312824	63.263649	92.00808	59.590069	16.45088	18.250332	21.371233	16.377954	24.929266	25.042322	11.922235	12.087824	10.269478	63.569019	88.497635	58.679089	17.526121	18.944164	16.825153	21.281521	22.758902	22.701536
LOC_Os01g34610	LOC_Os01g34610	0.363691579958463	0.20183433125649	0.178954498961578	3.72852870820353	7.15964082139149	9.77449320612669	1.83599911266874	1.7554674761163	1.24578042056075	1.04239971235722	1.48273471599169	1.36740876220145	0.517128307892004	0.34354462357217	0.464826541017653	3.58768531931464	5.36284936188993	3.45885811370717	1.70548695898235	1.68516170404984	2.34095482139149	2.23218341952233	1.63003344496366	2.06793325129803
LOC_Os08g33720	LOC_Os08g33720	51.090351	34.009289	33.783009	8.67305	2.526763	5.040918	53.64193	56.408226	57.185432	54.12849	98.864594	105.856789	52.546207	55.365528	31.994337	6.743532	4.670135	8.677855	47.798767	44.803265	52.075249	58.637661	44.900906	34.73682
LOC_Os08g24630	LOC_Os08g24630	0	0.035096	0	10.190243	4.312484	7.281244	0.160082	0.110312	0.208508	0.502799	0.780679	0.382361	0.106665	0.362732	0.090909	2.820025	3.579478	3.461473	0.218457	0.247703	0.199247	0.091075	0.025544	0.155914
LOC_Os11g12340	LOC_Os11g12340	1.2943195921402	0.809321996813595	0.652786728624535	68.3609105703664	55.5024632055231	74.0429293733404	20.4132030939989	19.1267400270844	7.47286980987785	16.9338903680297	44.0908297026022	43.3900019506107	7.79255391237387	3.08907118534254	1.67462989166224	89.0878686978226	69.9180482963356	112.545385564525	13.5328037971322	11.3043545528412	20.5646668247477	42.2744897700478	31.2820395087626	28.5668234036113
LOC_Os08g31980	LOC_Os08g31980	0.220084	0.178167	0.195051	5.491385	5.690921	6.217588	0.510034	0.436849	1.056348	0.340163	0.180289	0.207652	0.268444	0.293577	0.174409	7.292091	9.454057	5.946082	0.554615	0.725211	1.046153	0.424706	0.313751	0.279273
LOC_Os05g09500	LOC_Os05g09500	1.216262	2.276016	0.802418	28.360426	51.1716	33.678844	10.410347	9.092942	10.712166	19.300611	15.106877	11.426852	0.907873	1.757698	1.22822	34.110073	33.227318	32.963501	9.886086	10.363487	10.255977	18.257483	15.117967	24.259636
LOC_Os06g50330	LOC_Os06g50330	16.263029	13.80719	9.914565	7.099767	5.677779	6.773305	10.24177	9.92128	10.562548	11.571475	13.046332	14.125248	15.669341	12.642	12.199473	6.306266	4.369693	5.092976	10.547709	9.556227	11.625499	14.880224	16.012859	14.811514
LOC_Os07g05010	LOC_Os07g05010	10.7462130378574	13.8339845034233	6.58873737414418	82.7982508670963	57.5943903693113	77.1760277217076	11.1296080330246	11.9851424414015	17.8317313157471	11.1283356685461	12.0421164691905	10.975255725735	11.5431236492147	11.8011335183246	10.4997194748288	91.5636654047523	66.914350195731	87.5184519077729	11.933879992348	12.9025504836891	13.3114467668143	11.2927523938784	11.36148003383	9.42513752356021
LOC_Os10g35294	LOC_Os10g35294	2.151138	1.971924	1.17889122336066	17.2744608586066	16.6387337684426	17.946909	3.829947	3.726553	2.596199	5.821789	5.879478	7.999738	2.211905	1.971593	1.115265	14.386581	15.1228310266393	16.447216	3.897944	3.916822	4.034514	5.42381837295082	5.832851	5.549713
LOC_Os02g48640	LOC_Os02g48640	4.963929	4.174574	2.99772	60.801201	43.175385	51.818027	19.599333	16.466734	10.843889	30.389246	35.54155	32.440742	7.957026	5.48093	3.914178	60.594856	42.763645	71.489891	14.377478	14.069332	15.223057	25.439672	24.244234	35.685425
LOC_Os08g16050	LOC_Os08g16050	0.805418	1.280618	0.081787	113.349129	108.819374	124.993896	4.172537	3.139118	4.642997	3.415874	4.846785	5.892761	0.185697	0.907745	0.253608	137.78186	121.813423	153.765579	4.179482	4.865707	4.663774	4.84217	5.391294	2.876705
LOC_Os02g52920	LOC_Os02g52920	10.842991	10.321523	7.297677	41.159245	42.935745	44.124638	19.609234	18.572479	21.405174	16.814381	19.251305	19.942492	11.804774	12.508078	8.663422	40.891998	40.97649	41.655716	17.089729	21.103785	18.951786	19.292805	19.903467	16.1845
LOC_Os02g57100	LOC_Os02g57100	23.020998	16.064474	25.444483	7.578351	6.092851	5.672501	21.658049	21.191538	15.619047	14.0578	15.716735	17.879187	22.486349	18.473192	19.274841	6.080839	7.415555	6.445652	21.868088	18.146431	19.119631	17.970688	16.395233	16.243395
LOC_Os02g40690	LOC_Os02g40690	27.870749	22.138968	38.608727	5.899565	4.780927	5.039398	30.061136	34.043041	16.493332	22.721298	25.588287	31.902874	23.41433	22.193304	24.858126	4.223227	3.117712	2.507143	24.179731	27.368607	29.781853	16.656013	17.059189	16.433224
LOC_Os02g46080	LOC_Os02g46080	0.693548902552204	0.406819023201856	0.261499854988399	11.1526764327146	9.29504642053364	12.1436531589327	1.19916410672854	0.874509842227378	2.19768381438515	0.591567053944316	1.53253994199536	1.26997391415313	0.852528201856149	0.51837586774942	0.648139868909513	12.0540932819026	12.3655336583527	10.8650720220418	0.882948133990719	1.4531673462877	1.08909718329466	1.28206635208817	1.28954879060325	1.30334380510441
LOC_Os08g22149	LOC_Os08g22149	86.948448	58.900501	98.403297	17.477648	20.355925	22.83654	112.236488	100.404007	69.038612	104.397652	97.859734	85.910172	76.763084	78.309692	93.62542	20.050898	20.889023	20.635063	88.487473	86.577141	84.357956	111.856499	102.282799	98.27832
LOC_Os01g08890	LOC_Os01g08890	27.573999	30.094694	31.071741	10.25553	4.317774	6.785917	19.654247	22.314411	23.662342	8.756286	13.122055	14.28131	24.783596	23.963495	35.111938	6.907931	7.224365	4.57758	20.435356	17.940241	20.449862	14.468604	14.253031	12.598554
LOC_Os12g34320	LOC_Os12g34320	0.345731	0.433576261722341	0.219228	4.76358142016549	3.567097	6.10479388630095	1.02132712963531	0.911	0.92685140055164	0.934257	1.11909533435489	1.00937139350291	0.323677	0.528369951578302	0.388442	4.08218716304015	4.40412998988661	3.56790980018388	0.785213	1.36512485258964	0.959819029420778	1.432066	1.20785914434569	0.69802348145878
LOC_Os09g19820	LOC_Os09g19820	55.5739817235705	37.9576807005348	48.0885016976553	14.0895539189634	8.54412638132456	11.9825352764295	41.8901154031263	42.194216889346	44.0723767091732	26.9305608774167	47.6864145224188	49.0121552953517	53.9702502694364	44.0037433122172	58.9173401246401	13.9773122603867	15.4969886371863	10.4143617248046	33.257741259564	38.3124099461127	31.2431259605101	57.4475892262443	60.4145429983546	27.2767329345948
LOC_Os03g05720	LOC_Os03g05720	4.544335	3.404907	4.777257	32.3349	25.212301	32.700253	9.491952	11.75482	9.109758	5.775861	8.662766	7.957468	5.828564	4.151597	4.966369	23.052383	24.955425	25.708672	9.886873	10.434292	13.804289	7.52658	7.946384	7.216156
LOC_Os07g04110	LOC_Os07g04110	0.059996	0.143748	0.045964	4.13733	2.264799	4.469187	0.041599	0.058461	0.100295	0.270854	0.183434	0.243001	0.254022	0.107649	0.144696	3.952619	4.110362	5.131317	0.25829	0.411231	0.369369	0.771551	0.78254	0.454753
LOC_Os03g10950	LOC_Os03g10950	2.161853	1.538717	0.579208	25.896494	23.623978	28.524443	6.787944	8.671139	4.469003	12.248738	18.949371	19.249315	2.464976	2.060728	0.962411	26.405966	23.3395	25.312416	8.900584	8.079025	7.99378	20.174269	20.37875	17.966751
LOC_Os03g58070	LOC_Os03g58070	65.59124	60.829018	47.468853	315.426788	268.436676	260.165955	95.569511	104.23053	116.310532	92.934738	107.794281	104.943665	78.24472	69.111961	55.781639	272.754517	305.029633	277.659424	103.522354	98.405449	115.870224	112.070633	113.254578	117.355598
LOC_Os06g50420	LOC_Os06g50420	0.288979	0.419919	0.137522	9.836587	5.814614	9.988154	0.993975	1.091243	0.738958	1.1836	2.068581	2.022593	0.783762	0.631769	0.297765	8.064878	5.905802	9.06133	0.876995	0.938661	1.104246	2.285284	1.254005	1.391304
LOC_Os02g35039	LOC_Os02g35039	20.6326787725657	16.5284671791045	19.4190616936745	8.47982692324094	4.92344546481876	7.64262671073205	18.0199866453447	19.5258270888415	16.71878548543	16.4030631044776	16.501299503909	17.639703721393	16.3100318017058	17.1452437306326	20.9497266055437	7.04782556929638	5.9930163326226	7.61831314001421	15.811802344705	17.9219372039801	20.7318436865672	16.5838054513149	16.7774749111585	12.4983465515281
LOC_Os06g32990	LOC_Os06g32990	0.028456	0.029064	0	104.759857	58.057983	124.838631	0.44235	0.192826	0.03699	0.463771	0.468935	0.927587	0	0	0	95.294136	31.763859	88.954002	0.227544	0.209735	0.580701	0.077277	0.579523	0.170337
LOC_Os08g05620	LOC_Os08g05620	57.587845	46.589996	53.069969	6.265253	3.779303	8.406545	50.788609	42.170971	35.669655	41.241642	26.331347	26.077005	55.672176	52.935009	38.033615	8.059228	4.296052	3.270758	40.629902	37.920486	41.859501	25.163074	19.644966	29.18646
LOC_Os07g35410	LOC_Os07g35410	0.104685	0.069529	0	14.848856	13.998715	14.704426	0.135965	0.018227	0.083425	0.328171	0.159065	0.379213	0.049692	0.114398	0.045063	13.125403	18.174734	15.01788	0.072621	0.138775	0.168651	0.252762	0.158535	0.249151
LOC_Os02g49720	LOC_Os02g49720	0.0994744640333975	0.445926772639692	0.0657802479126525	38.2410858956326	26.8250115844573	25.1973254890816	0.305514959537572	0.340681017983301	0.925495792549775	0.493629686897881	0.334664428387926	0.437580379254978	0.0503065378933847	0.11019672061657	0.0702386695568401	38.0384952951188	42.3219928330122	37.8191121104689	0.438436842646114	0.846552738599871	0.530049089274245	0.375805071290944	0.339965509955042	0.525266445086705
LOC_Os02g47670	LOC_Os02g47670	14.1346908749305	9.33295885881045	9.1676873790995	6.65984766370206	5.32593839160645	6.30823150305725	7.51206893941078	6.88165745692051	7.49360344441356	8.79962651473041	10.9007287926626	11.8009842984992	10.8591511158977	11.6055811912173	10.7494491650917	5.8911023376876	6.93116677265147	5.95208517898833	6.8074235717065	7.87531870400222	7.6149455889383	10.1450713415787	10.4724979894386	8.68832894357977
LOC_Os06g06350	LOC_Os06g06350	1.90171250599042	2.07425797603834	1.72580700119808	18.3243028702077	17.7272960119808	25.4017573434505	5.29706694968051	5.88355678714058	4.84228326996805	8.14272132747604	10.7482514624601	12.3348579884185	3.28068613897764	1.87421783586262	2.12670316932907	15.4212851030351	25.9918510139776	17.4575670646965	3.70355488298722	6.08980612060703	7.33581210023962	7.15785893969649	6.18588388498403	4.96523557827476
LOC_Os07g18874	LOC_Os07g18874	15.372055	11.851059	14.650233	1.416167	0.190127	0.933781	12.363229	15.636154	9.923853	5.190464	9.483382	8.527853	16.134008	12.189735	16.342428	1.054663	0.750366	0.951008	12.515915	13.729256	12.908487	7.910456	11.780052	5.322767
LOC_Os10g11354	LOC_Os10g11354	2.479544	3.689197	2.922471	29.387102	27.331753	27.093559	3.713525	5.361437	3.386654	4.4665	4.787207	3.911702	2.036019	2.642152	2.257066	22.314896	20.944029	27.067493	3.32643	4.027065	4.786936	3.578212	3.707084	3.89847
LOC_Os05g40260	LOC_Os05g40260	27.076412	24.264868	28.013103	12.7539	10.306081	12.349963	33.854786	32.531708	29.273861	21.555038	24.74501	25.269718	27.912384	24.79994	30.80662	10.209642	8.425675	8.608711	29.657087	28.435617	29.498976	23.457449	25.335409	27.235212
LOC_Os02g05330	LOC_Os02g05330	23.517948	19.917051	18.336407	101.403442	123.758049	106.311623	36.176075	34.441517	30.514572	33.054527	34.76543	35.442055	24.442114	22.25115	19.873426	103.719711	103.218079	125.16333	30.491102	34.532261	39.531353	31.331718	33.492748	33.660374
LOC_Os08g30590	LOC_Os08g30590	2.037953	1.05058	2.440065	0	0.05756	0	1.162878	1.123025	0.730413	1.863751	1.263755	1.702561	1.482862	1.413066	1.344421	0.045117	0	0	1.10248	0.974776	0.741072	1.468038	1.88301	1.221609
LOC_Os06g04460	LOC_Os06g04460	6.923187	7.274802	3.853102	34.864475	31.025549	37.888718	11.058477	10.46971	13.237775	10.655577	13.43521	13.810818	6.471271	8.367587	5.92515	36.040459	32.68919	36.645329	10.143135	14.417337	13.386733	11.702507	12.766202	11.162839
LOC_Os02g42585	LOC_Os02g42585	5.24472	4.301324	5.046963	0.157057	0.132558	0.040152	4.974257	5.018975	1.796817	2.103994	3.89849	10.084117	4.541753	4.352543	5.546629	0.266369	0.176371	0.203377	6.781405	5.306653	6.253801	3.966126	7.66673	5.040555
LOC_Os06g39912	LOC_Os06g39912	195.47377	236.512283	157.822723	116.841736	105.074753	120.832573	163.635376	174.029526	192.928604	131.081879	156.837357	168.617401	207.301956	181.165405	161.663773	125.604103	115.105453	100.239197	194.822983	216.258774	205.795471	187.483307	199.562454	161.067261
LOC_Os03g01920	LOC_Os03g01920	41.201614	37.911938	56.980572	9.967276	9.106738	8.0239	33.395664	33.240028	26.712206	31.527426	24.019405	23.298841	40.376789	38.302834	55.171497	9.120319	9.610235	5.617455	33.871906	33.719212	31.808956	28.065947	25.578442	24.76948
LOC_Os06g49420	LOC_Os06g49420	2.649879	3.059249	1.386745	21.14691	16.427586	15.797156	4.168178	4.485897	4.040014	1.911713	2.987315	2.411875	2.451805	2.934911	1.901038	23.868645	18.193283	21.577211	3.520534	3.164393	3.798352	2.458514	2.459968	1.86418
LOC_Os08g14580	LOC_Os08g14580	17.235701	16.498837	16.956631	5.524299	6.704164	8.473642	15.529686	15.706796	16.330364	10.925624	11.241557	12.3623	15.256773	17.398539	16.340504	7.777975	7.698902	8.553245	15.893356	18.191252	17.266607	11.124825	9.585485	11.650126
LOC_Os02g31070	LOC_Os02g31070	26.8684664456773	20.2166448044383	28.8335735866852	9.4021205122515	8.15612188626907	10.0266959796579	23.1843973250116	24.8217757762367	22.5483551687471	17.2271869408229	18.3472265436893	19.6042849505317	25.8011095700416	22.9191788608414	26.7938328173833	10.6228499015257	11.5777405991678	6.98730606102635	24.7867947646787	22.9561995413777	22.1002324216366	18.4123480295885	20.2126458576052	15.7122567138234
LOC_Os06g35470	LOC_Os06g35470	2.011116	1.431833	1.983183	13.884804	12.971886	13.187162	8.684322	8.879348	7.889463	4.478931	5.401607	5.690819	2.349465	2.228771	1.960763	10.689783	10.050937	14.309341	7.44423	7.129418	9.775378	5.76902	5.09567	5.132529
LOC_Os06g07130	LOC_Os06g07130	4.317166	5.032312	2.512264	29.614166	22.702341	30.665184	5.752774	6.875398	8.093833	5.454882	9.602759	10.705359	4.227329	4.534392	3.724637	27.500059	33.920033	26.67795	5.847445	6.56267	7.234523	8.19768	7.956098	5.551186
LOC_Os04g01320	LOC_Os04g01320	0.2891	0.554826	0.162063	5.510714	4.513649	6.942082	1.824476	1.899875	1.692647	1.609362	1.909106	1.593047	0.655867	0.513128	0.553116	4.822734	3.649274	5.793271	1.199739	1.584889	1.803062	2.186395	1.797716	1.15552
LOC_Os06g11310	LOC_Os06g11310	34.247238	38.236248	15.834766	0.218842	0.24768	0	16.557638	13.768269	18.410635	11.748259	15.214767	8.823879	28.216383	36.910667	20.924189	0.586434	0.741192	0.044132	21.960443	21.798685	13.545734	15.253354	13.091925	12.105907
LOC_Os01g64980	LOC_Os01g64980	2.7210482011571	2.58258067000445	1.99485158388963	11.4558769223409	9.4895173929684	11.0240962581219	4.68670186315087	5.58481876257232	5.06646834979973	3.34938170649755	5.59487429149978	5.21085827258567	2.79267980151313	2.45992348954161	2.38081773987539	11.7192285498442	11.3801487343124	12.5364451575434	4.64665792389853	4.74105824988874	5.02666061036938	5.32801528838451	5.36176073186471	4.53242740631954
LOC_Os08g37115	LOC_Os08g37115	1.215413	1.152634	1.409701	37.169621	119.154388	44.906563	3.81986	3.683725	3.182633	7.542723	4.884667	3.655511	2.744442	2.097858	1.618133	38.604301	66.349434	33.51907	4.214858	3.147556	3.775216	3.488667	3.428581	4.032684
LOC_Os12g42070	LOC_Os12g42070	0.792127	0.758342	0.779563	11.885593	11.125193	11.976703	2.957544	3.355852	1.678949	2.982496	2.660831	2.158513	0.855192	1.174754	0.862107	16.310923	15.518625	20.941244	1.905421	2.096923	3.815974	3.16064	2.708229	2.186716
LOC_Os07g37240	LOC_Os07g37240	6284.119141	5975.904297	9318.570312	228.74498	60.631481	125.930183	6134.986328	5976.736816	4079.440918	9281.962891	6119.495117	5583.958984	7746.853027	8044.204102	8150.450684	306.881165	69.732536	105.12587	8252.115234	6047.79834	5790.934082	4945.900879	5676.735352	10099.102539
LOC_Os08g24390	LOC_Os08g24390	21.6847707684787	20.9263541368792	20.239187535002	7.34715667657411	3.33708024012515	5.75973984982401	26.018487920219	27.8709060504497	24.1202594806414	17.6386476253422	18.1466466980837	20.6496886323817	20.0371497735628	24.1569241216269	21.3024892021901	6.27050266484161	3.04359726945639	3.35395752092296	23.5709601795072	26.4833984853344	30.4927577133359	21.4007354376222	17.9901560535784	19.1790230645287
LOC_Os04g35130	LOC_Os04g35130	3.710786	1.406259	0.927041	51.944279	88.25972	72.246574	5.735754	4.947809	3.141849	13.658209	15.710217	12.934283	4.903292	3.886393	1.713472	67.199829	76.035095	74.272362	8.557151	6.992443	8.602114	17.893778	16.445004	23.697514
LOC_Os01g07300	LOC_Os01g07300	3.16201146307798	3.24492832298137	3.72760878122843	29.5945268944099	44.2155734189096	38.979570815735	9.11586370048309	8.81251210628019	6.81865802484472	11.0679661062802	8.68237042512077	8.33966725465839	2.98131080883368	3.35137605521049	2.58530174741201	23.2407862926156	20.369048905452	18.3987304927536	7.44566410904072	8.24256107522429	7.29992057556936	6.24049756245687	9.57239977639752	8.25015946169772
LOC_Os05g04490	LOC_Os05g04490	0	0.029916	0	21.766943	10.96978	27.160633	0.599616	0.469418	0.61064	0.032346	0.416294	0.256618	0.034181	0.030343	0.129152	29.265198	11.933716	27.353067	0.829309	0.610812	0.819169	0.31137	0.473249	0.098458
LOC_Os06g30370	LOC_Os06g30370	0.253893	0.280697	0.522948	18.719536	29.428944	15.191798	5.156756	6.38517	5.942272	7.027714	3.468856	2.804672	0.284387	0.258174	0.256757	19.354351	18.458817	16.951046	12.921988	8.058232	8.808656	6.547828	4.684696	7.170299
LOC_Os10g42230	LOC_Os10g42230	0.262650236034618	0.257687642014162	0.0624348516915814	7.75061458221872	11.4218089232887	8.01401417309205	0.442055289142407	0.677546304091267	0.869001756490952	0.834000472462628	0.871432367033832	1.12904512942565	0.228419406372935	0.506490247836349	0.117617380802518	7.03391899960661	8.23065977852085	10.7173139154209	0.583877380015736	0.815518042879622	0.838446697088906	1.17370497757671	1.0309438638867	0.946923776160503
LOC_Os06g35700	LOC_Os06g35700	0.151055	0.061601	0.056005	10.096917	4.28946	5.595235	0.471659	0.526361	0.540792	1.417433	2.220204	2.489501	0.117306	0.135234	0.05307	10.686682	5.904562	16.3188	0.751764	0.38602	1.068859	0.304562	0.405575	0.478984
LOC_Os03g01740	LOC_Os03g01740	3.3585	2.933242	1.086358	50.228386	33.952827	38.755798	5.807636	5.774673	8.026225	9.486226	21.411417	21.294882	4.860085	4.063828	2.126607	31.685507	31.652517	39.272449	4.324317	4.050397	4.762662	16.476301	15.048459	16.541548
LOC_Os01g53920	LOC_Os01g53920	0.732132077719016	0.446468638997471	0.480989698551391	19.9159256824557	11.5919387323523	14.148552981605	6.56202188066222	5.92010247781099	2.34023083283513	10.018347540814	20.5612245753047	16.67426266682	1.85015728351345	1.46254413152449	0.755094394573465	10.5866529238905	9.95558641365831	10.5865384991952	3.27495285421936	2.50475164106691	5.01268003587032	12.1566386688894	12.2932431126696	13.6905453508853
LOC_Os04g52450	LOC_Os04g52450	28.1868232672566	28.2766116814159	17.0834976787611	132.136552554867	147.447038449558	144.384013319469	20.0735335876106	23.1783125486726	30.9451134513274	26.7834601831858	37.3979870451327	34.5743657115044	29.754155920354	30.0358369778761	25.4775406327434	194.962189543363	227.100457389381	259.139931913274	18.2253672088496	26.8017307513274	24.7853305185841	35.5034513973451	36.4677095920354	31.7854500486726
LOC_Os12g01490	LOC_Os12g01490	0.380475	0.305196	0.088221	8.216571	6.017909	11.618327	2.20563	2.660466	1.746873	2.378174	4.591938	3.870648	1.120171	1.079337	0.36831	11.633175	12.212793	14.415373	2.344585	3.069937	3.511053	4.621413	2.753674	2.719314
LOC_Os01g02350	LOC_Os01g02350	1.58109	1.403973	1.127733	11.347064	10.19912	11.975093	3.761481	3.611681	2.315148	3.557487	5.248149	5.174667	1.878518	1.548658	2.085719	6.396114	9.356321	6.627539	2.295148	2.836295	2.611666	3.423344	4.146822	2.974487
LOC_Os06g35060	LOC_Os06g35060	0	0.085007	0	18.202835	18.347658	18.735437	1.112549	0.687622	1.548832	3.319347	2.058222	1.841442	0.411322	0.43356	0.221672	14.253468	12.95536	13.142772	1.143558	1.111277	0.632213	1.450939	0.21277	1.464001
LOC_Os09g34910	LOC_Os09g34910	26.288702	23.367134	28.275417	156.717392	116.073395	165.834778	51.678425	63.827835	51.95808	32.281441	43.568539	44.471371	24.915995	24.624735	26.832661	151.183517	149.593521	136.316711	61.564842	58.645714	61.090424	47.412678	42.722286	41.721481
LOC_Os01g74410	LOC_Os01g74410	3.51430996651927	0.908855	0.985149	264.694275	243.639268799116	220.306184800379	11.45729	8.047156	32.8877548686039	10.3954253228048	8.34410572141503	5.43795112507896	4.27225874857865	3.66114783638661	1.452407	272.772540077069	232.678210876184	234.852914482628	20.942852	15.410985	13.749053	24.680536563487	10.3569928534428	16.1019803935565
LOC_Os02g30310	LOC_Os02g30310	9.37356757827927	7.29844463093559	7.6244806022567	38.1031266737189	56.3745589511048	50.965969996709	11.2747192971321	12.5943503112365	12.838333667607	18.4677719506347	20.1697259623883	18.4886004442877	11.2132894297132	12.365001261401	8.67374112317819	42.4261209435825	54.2611756314057	46.6309023060649	12.3035318063	14.2852043610719	13.062484751763	17.6585273568406	17.5574987748002	13.905073445228
LOC_Os06g40360	LOC_Os06g40360	18.82509	20.117317	16.299816	137.121506	79.371597	115.522781	18.230202	19.747843	17.834629	15.503476	25.924809	22.992308	16.271395	14.572742	13.920589	122.813652	85.889809	130.330538797927	13.295756	14.820857	15.81319	19.206074	21.34174	16.076723
LOC_Os07g48780	LOC_Os07g48780	63.748604032	44.397203808	51.158518496	307.53223116	456.467719728	429.78068584	121.569108576	116.181915912	88.72839824	170.941723424	161.035613696	164.041556168	63.815923472	59.953292744	51.85667736	333.24432332	369.72467168	289.192802456	103.971542648	117.593862144	116.71892148	154.894151928	146.186974736	164.62352848
LOC_Os06g47470	LOC_Os06g47470	0.447098	0.209103	0.193282	6.444977	7.567578	9.274413	2.590931	2.107386	0.828779	5.176172	7.282579	7.083309	1.085078	0.696747	0.622631	6.818443	9.990516	7.148626	1.73114	2.214038	2.228005	5.422831	3.975434	3.402886
LOC_Os11g10480	LOC_Os11g10480	5.1996756122449	7.76259922959184	4.58280515166976	53.2361154976809	86.105182106679	54.5275264466605	6.15400964239332	7.65867878525046	8.72792217254174	5.12159795825603	5.83800811502783	7.69679603014842	10.1370075616883	12.8687566052876	12.4972681358998	70.7948238812616	87.0206945899814	88.1525450561224	8.99820732653061	17.5101153673469	11.1076857203154	9.16650237384044	10.4254841363636	8.03293785946197
LOC_Os01g10580	LOC_Os01g10580	23.574116	22.206169	25.459623	187.419769	190.649307	175.034363	85.306877	80.199516	64.002518	103.467949	82.35955	79.131256	19.823017	16.480972	16.652466	143.460052	122.274483	133.690369	63.334408	53.164314	68.122925	78.99585	87.714592	89.927498
LOC_Os07g42200	LOC_Os07g42200	65.653442	42.385689	48.470734	11.144001	6.761528	10.102884	38.425644	37.809746	37.628651	64.27919	49.622921	46.592743	60.928577	64.650002	39.494598	13.211079	5.11768	8.455147	44.349033	40.513126	43.801529	52.084866	48.17411	62.455482
LOC_Os04g34140	LOC_Os04g34140	4.974576	4.646799	4.570177	33.551876	33.454231	32.375725	12.23116	12.221276	10.553462	17.683498	23.666285	19.294472	7.678001	5.409349	5.33345	42.420998	32.255791	44.477234	19.950256	14.53702	14.868065	34.528023	27.864668	31.656546
LOC_Os01g43410	LOC_Os01g43410	20.850626	19.525743	17.721792	86.51815	85.804977	82.594559	31.86797	32.189175	29.424932	33.018051	42.009197	43.439075	22.530329	20.384733	17.493435	84.30703	78.888107	91.614792	35.852531	35.822712	39.871338	37.577103	39.843685	40.433262
LOC_Os12g43750	LOC_Os12g43750	1.058533	1.259915	0.494063	13.974414	10.747407	12.366472	4.541842	5.536057	4.891735	6.363404	8.043223	6.357749	1.605385	1.938108	0.918824	10.775044	9.139577	12.371489	3.473236	4.617194	4.844851	6.651657	4.395597	5.844807
LOC_Os02g57400	LOC_Os02g57400	0.710543837496327	0.841022378783426	0.759259395239494	8.21044269556274	7.23621732236262	8.66817131854246	3.1591014093447	4.82805470202762	2.42672472553629	4.46952145136644	5.85018339700264	7.56569616720541	0.654912810167499	0.844029961504555	0.82368413987658	5.75669098707023	7.40671213840729	4.89562111225389	3.3183276485454	4.22288740846312	4.81483287746106	7.36131760152806	8.46588223156039	5.43950893329415
LOC_Os01g12770	LOC_Os01g12770	13.120756	6.625704	10.20083	0.886093	0.246341	0.891487	9.350621	10.041397	6.087996	7.094882	8.389859	9.53837	12.854795	10.799866	8.956478	0.291914	0.28347	0.087641	8.734302	6.997382	12.072628	9.270101	6.996181	9.573087
LOC_Os06g47530	LOC_Os06g47530	1.44453	1.205439	1.046468	14.145444	12.744699	16.313013	4.777208	4.756194	2.959043	6.473845	12.109398	12.529156	2.403732	2.3387	1.046211	11.942214	14.59704	11.129506	4.308014	4.808239	4.688725	10.67802	8.213941	6.119853
LOC_Os05g12481	LOC_Os05g12481	19.71611	16.758553	13.710422	248.582474	555.053467	476.449829	46.283417	45.590153	43.305859	88.152176	65.89431	56.144234	11.67878	19.92042	19.202261	330.85791	494.338409	305.019928	37.631554	50.069672	40.548378	33.787743	57.641109	76.329796
LOC_Os09g17344	LOC_Os09g17344	0.065219	0.093918	0.187461	9.827432	10.347784	10.980041	3.665852	4.570312	4.34342	4.002971	5.040152	4.552243	0.184553	0.019818	0.281911	6.42714	10.162813	6.634817	2.858758	3.784674	2.852912	5.597786	6.318612	4.465777
LOC_Os09g26880	LOC_Os09g26880	34.1711335970091	25.7074803341204	34.198560661157	228.402100336875	394.754354329004	273.142541936639	32.9944121251476	37.053832661157	28.0707227941755	49.04953454939	48.9499160110193	46.1879617016922	40.5872534643841	33.8758789468713	38.8660627138922	298.367858780795	359.168954683983	399.15359367375	29.6291829122393	33.8040856324282	36.029119875246	42.2999992026761	50.3600618292011	47.2993179948839
LOC_Os08g02690	LOC_Os08g02690	17.990097	17.003777	13.497415	100.034477	100.890854	89.65535	40.806767	38.758072	42.710926	39.006115	31.267698	29.384243	15.616558	19.531317	17.555809	98.914734	103.812294	93.231087	38.380455	40.774834	44.480473	32.284096	30.72892	33.583492
LOC_Os03g63500	LOC_Os03g63500	14.6529000941968	14.2653683086627	10.9522615340622	6.71286597897393	6.24874334398654	7.10555037762826	9.58019557022708	10.2890268687973	10.3062897981497	8.80728980151388	13.1968638057191	13.1772232926829	14.3570667140454	12.8723719327166	15.9456657325484	7.71781741547519	9.07008698149706	8.06238760134567	8.82802508494533	10.677459175778	12.5291005584525	14.3153098208579	16.315888294365	10.2939846156434
LOC_Os04g34180	LOC_Os04g34180	0.030252	0	0	6.07189	2.73172	3.887808	0.173399	0.307117	0.452358	0.529577	1.044341	0.879956	2.022445	0.905785	0.531089	5.335724	2.211175	4.002932	0.313859	0.283274	0.662461	0.186869	0.159684	0.16875
LOC_Os07g31460	LOC_Os07g31460	11.9631676351749	11.1795891716247	8.62011947433802	39.2648920568813	41.4414565603138	46.3186189617522	17.3503633089245	18.6938677136319	15.6216001379536	20.8264409382151	26.1479576423668	26.932984122916	14.12110742661	12.8561704825106	10.9489107355345	41.5657860523047	43.2752479496567	42.8034278927754	17.8222538816607	19.5930079705786	20.3646585943119	25.072630416476	24.1252161046094	19.620804136646
LOC_Os04g33660	LOC_Os04g33660	73.1827904106628	53.883151185879	124.356043958934	4.56231789553314	1.7560523018732	3.7011822925072	60.4619781736311	68.3871670893372	24.9302899884726	49.2220562514409	37.0943263854467	39.6793865043228	70.0263398652738	56.9484427017291	97.4720172463977	2.67346776657061	1.67403205619597	0.817594186599424	71.4390695043228	60.7944585129683	70.6921161188761	33.7207930742075	45.784377554755	36.3113694913545
LOC_Os06g21590	LOC_Os06g21590	2804.04881497351	3354.91794106475	3311.64971481383	352.204670053716	233.055418956586	339.30391717145	3787.30709369389	3691.90189198676	2943.58724284915	5252.73561747535	3417.50446139809	3294.88981662767	3656.6347149816	4007.63806619647	3115.59133885651	445.88932790287	162.368904737307	256.765712962472	4556.241658961	3245.09368525975	3323.81752637675	2640.84811696247	3133.65128004783	5073.49254101987
LOC_Os11g38020	LOC_Os11g38020	44.1539	29.62476	42.612293	11.516953	11.222472	15.784035	58.612785	56.955341	43.818722	36.572704	47.415638	41.253456	38.370419	38.888927	48.148308	13.869698	13.411513	9.561793	53.093529	49.500011	52.114918	52.684383	46.452927	46.824966
LOC_Os08g41460	LOC_Os08g41460	99.042033008857	76.1277204449599	118.983148553353	26.5597319940953	28.5972018658794	31.2467572682412	101.056126059469	89.3992631294812	75.3274214411641	136.670527075074	114.847346982286	109.704998298186	103.376253062421	93.8631541518347	113.8038673876	25.8244759443273	25.7679614770139	20.3633266786166	84.7694750075917	78.4123365166596	76.2956257026571	111.120309844369	108.804864004218	103.69443296415
LOC_Os01g08370	LOC_Os01g08370	1.09668	0.627258	0.216779	12.909345	7.589201	10.98324	2.434958	2.146172	1.919042	2.522327	4.049914	4.502531	1.081432	1.028679	0.753497	10.715163	11.042833	12.158343	1.986207	2.112058	2.78342	3.753887	3.624231	3.116337
LOC_Os01g34480	LOC_Os01g34480	44.732929212578	32.7167864849272	43.1718859511435	17.3582293570686	18.4566142411642	19.9168294256757	37.7855752390852	39.8320066668399	29.8728691034304	31.1365576242204	41.0463308056133	41.9236914589397	40.8171324287942	37.8055401398129	42.1953327515593	17.73249229158	20.1530592255717	18.271957281185	32.7795996372141	34.8986777344075	35.9720159693347	39.2766187692308	43.3666612255717	37.8195891460499
LOC_Os07g30610	LOC_Os07g30610	15.767402	20.51244	18.399582	0.790686	2.249318	0.959086	13.531316	15.614282	5.694613	6.7867	8.462544	13.098193	11.695864	11.818289	12.688064	1.521646	2.135933	1.852995	10.580091	14.671952	14.994721	9.090591	11.982999	7.13079
LOC_Os08g25734	LOC_Os08g25734	105.492774016796	100.04135841559	87.098344290267	21.9182559147287	6.64378666192937	16.8388761464255	61.865397703273	63.4392534732989	94.7016770202412	49.2513307988803	51.9953297674419	50.2732176808786	119.418174756245	117.247148897502	119.509087132644	17.9920081037898	11.7536830701981	7.62490574978467	90.3739653514212	69.9553451089578	67.0585325516796	55.6990311765719	59.9758984909561	53.1653846468562
LOC_Os04g10530	LOC_Os04g10530	1.254572	0.81258	1.444679	29.190712	44.614658	28.836029	4.756854	4.74858	2.643372	5.180815	8.455761	10.254907	0.701626	0.679614	1.076449	33.817448	46.759262	37.359867	3.424566	2.952928	6.237229	2.348221	1.543362	2.447179
LOC_Os01g03360	LOC_Os01g03360	0.033473	0.036083	0.045213	13.833187	11.751592	8.087175	0.755395	0.546838	0.71744	0.716943	0.686994	0.72916	0.096059	0.192136	0.06231	96.235023	204.792221	295.48642	2.011893	1.086576	1.303477	0.03796	0.227733	0.44342
LOC_Os09g23540	LOC_Os09g23540	14.410168	11.778456	16.840704	267.52771	393.570984	412.649811	52.761116	47.636303	38.81509	87.947495	59.236763	43.721828	12.997517	20.17642	18.035521	304.699402	290.193207	297.379913	59.01923	55.336079	75.806755	56.2537	55.872997	105.844391
LOC_Os06g22820	LOC_Os06g22820	8.856617	9.592998	5.085571	48.298016	52.438953	47.044415	13.452519	13.200858	17.622019	15.825655	16.314692	16.096674	8.670681	10.961805	7.010625	48.418106	60.778431	50.332455	13.694089	13.993362	12.963557	15.19278	14.284952	14.743128
LOC_Os02g16909	LOC_Os02g16909	0.472251697032436	0.81506	0.256059	32.0511994782609	29.3362307184265	32.7498261918564	2.05305766942719	2.9059217826087	6.76875071635611	3.062618	3.22840079779158	3.2093119047619	0.497142	0.277639	0.075726	30.916813478951	32.0940320724638	29.6551662870945	2.76949344237405	5.05261190200138	4.4770438426501	2.47187361490683	3.14837627191166	3.4201330821256
LOC_Os11g14130	LOC_Os11g14130	1.50231	1.713413	1.708753	12.153303	10.184615	10.480026	3.751916	4.166161	3.401247	3.338385	4.829158	4.583062	1.994763	2.036326	1.982459	9.367383	12.081281	10.873609	4.177872	3.40963	4.708266	4.674132	4.47073	4.216718
LOC_Os02g22100	LOC_Os02g22100	65.2062829837134	62.8995596111563	92.2223316824104	23.6698426070847	20.117697482899	23.9576452096906	65.3634730370521	62.1499133953583	56.3741084104235	74.4425091046417	77.9040439356678	74.1344790248371	71.0612092850163	65.9447139613192	100.497805466612	21.338667982899	19.928146127443	16.8670544434039	64.5549123876221	56.5646173147394	57.4463058061889	85.4822275936482	84.8000301530945	72.7609449523616
LOC_Os01g43890	LOC_Os01g43890	0.33147	0.560233	0.202283	10.530493	9.893747	9.507809	0.677641	0.637375	0.462039	0.753319	0.99924	1.481544	0.640575	0.199507	0.254816	8.524885	8.924232	10.420136	0.508796	0.638669	0.777817	0.80974	1.013774	0.504932
LOC_Os07g12530	LOC_Os07g12530	83.5504162411011	56.0165011362126	107.340742142857	15.4277480517323	17.9531916649264	15.8244971419079	64.3173791789274	69.8806803061224	36.5930500189843	68.7944185116279	74.6035384110109	70.3469006934029	75.1724633796868	65.2389686597057	91.441524065496	13.8251647802563	18.1367100389179	14.8955402624585	45.9441394622686	45.4620675633602	58.47057926056	65.6106237494067	71.9565207365923	59.4562667071666
LOC_Os03g08999	LOC_Os03g08999	6.686825	3.236002	4.607831	88.634674	108.887772	117.323708	25.341635	25.901941	10.444563	38.072548	43.910461	43.256329	17.300264	13.856112	6.088259	82.62307	68.950127	96.158051	25.385185	25.432716	31.84907	38.780098	38.532429	41.675903
LOC_Os12g36640	LOC_Os12g36640	84.6992465586061	47.7906266209081	54.3374160285111	613.57978956283	1097.70147429145	794.953575604013	92.4162708152059	82.9174936610349	82.4798113907075	240.524848348469	159.023284560718	149.260700634636	76.1587894160507	79.6530763368532	60.9984293051742	757.222289843717	779.813944308342	753.012648473073	103.417920851109	109.083695349525	84.0547846346357	169.965419225977	145.185462484688	197.856554976769
LOC_Os06g24704	LOC_Os06g24704	8.514549	9.560891	5.004718	57.37709	59.480495	55.797729	14.258506	13.035489	16.407867	19.867407	20.007196	19.244387	9.165259	10.422659	6.240988	63.722145	60.088142	92.829025	14.471681	14.105351	18.505117	20.379459	17.083364	18.718933
LOC_Os02g49870	LOC_Os02g49870	135.356186619965	217.953726452715	177.847607943082	18.469892267951	4.95736399211909	9.93423565148862	107.746747486865	110.958981544658	127.504819932574	100.343446770578	60.039523025394	68.8614654334501	163.768781423818	195.540506852014	189.183190030648	15.9096958012259	6.51166476970228	8.85019308756567	164.648477404553	116.461703784588	100.131784283713	46.9659934457093	56.6925456690017	77.7250651619965
LOC_Os04g22120	LOC_Os04g22120	0.015374	0	0	5.435905	5.559718	6.793005	2.536135	1.793575	0.832598	4.323372	7.916393	10.252365	1.286701	0.953329	0.113269	6.974436	9.050749	9.330773	1.297163	2.249261	2.279155	2.736501	1.480425	3.722835
LOC_Os11g44680	LOC_Os11g44680	1.174283	0.581114	0.569402	14.940773	13.239803	17.84333	6.440696	6.263762	2.851913	8.177371	15.789008	14.221068	3.241106	2.30758	1.120049	16.176935	16.389698	14.524129	6.122736	6.473831	7.346223	18.043177	13.677069	14.131067
LOC_Os06g51150	LOC_Os06g51150	24.6284158409091	29.6760639270105	17.0871380992133	164.175444475087	133.222182401224	152.195578635489	31.5077139471154	33.1133069458042	52.765854493007	44.2164082714161	58.8202677840909	60.4099293277972	24.6565334772727	24.6141138684441	19.5367444742133	171.50645632736	173.580646473339	219.039390524913	28.7869683570804	39.7474648968531	39.1590029296329	46.3081726184441	56.6585453020105	43.3426511472902
LOC_Os10g34840	LOC_Os10g34840	0.724325	0.47094	0.177922	53.591919	54.637852	58.523991	13.71787	14.226085	4.273474	32.453873	28.126802	28.574942	1.915466	1.151184	0.204062	57.744289	41.596508	48.655273	12.002384	10.078928	12.763553	21.266668	18.556751	24.68013
LOC_Os02g34650	LOC_Os02g34650	1.490589	2.192216	0.721503	16.663082	16.679041	15.606979	3.061769	2.526773	2.803955	4.763259	4.054304	4.79527	1.274721	1.408335	0.800449	16.644867	15.634889	18.096487	2.770453	2.66484	2.292543	4.049142	3.257748	3.457911
LOC_Os11g44590	LOC_Os11g44590	1.474972	1.144829	0.766581	9.903944	19.024372	14.340492	2.607234	2.70375	2.545963	4.021903	4.123832	3.839559	2.615763	2.093177	1.701427	12.173939	12.772728	11.646993	2.858802	2.21032	2.586857	5.268658	4.310723	3.799647
LOC_Os03g55660	LOC_Os03g55660	0.103522	0.083536	0	6.255983	5.995018	5.524592	0.948993	1.458471	0.928357	2.389516	2.661302	1.988401	0	0.040716	0.070105	4.179192	8.037465	3.353953	1.196246	1.208642	1.074865	1.581378	1.768172	1.874568
LOC_Os06g10510	LOC_Os06g10510	33.577156	22.27285	50.114574	2.535382	4.138044	2.54878	33.577984	33.299404	13.484066	27.93067	30.585884	24.758879	49.63216	31.531588	35.554546	2.820499	3.207392	3.163012	40.136192	32.192276	32.003323	24.576998	26.557228	31.629463
LOC_Os01g71930	LOC_Os01g71930	3.037058	2.391009	2.055003	14.09714	12.11639	13.699666	3.678156	3.575701	4.403512	4.153558	6.215438	6.621608	3.041367	2.451151	2.017763	13.027241	13.768075	12.088456	3.5191	4.241592	3.226734	6.13707	7.281351	4.791695
LOC_Os11g34370	LOC_Os11g34370	12.834848	10.523868	17.969118	3.96467	2.303719	3.793383	13.49382	14.487819	8.924726	6.700157	7.7928	9.001798	13.212714	13.542587	15.058238	2.793145	2.941347	3.301296	11.790373	10.946059	13.300503	8.606882	8.469845	8.311582
LOC_Os02g09480	LOC_Os02g09480	1.719678	1.056914	1.395566	24.375973	26.943615	22.244291	5.545475	5.253662	4.612838	16.642174	11.327347	8.661218	2.080055	1.935832	1.957213	20.551943	29.774906	17.512165	9.884513	7.916616	7.671149	9.121854	13.799669	15.731755
LOC_Os01g68470	LOC_Os01g68470	0.188661	0.029237	0.100147	9.600865	8.710467	13.091745	2.632085	2.470003	0.722538	5.615672	5.911751	7.08201	0.689326	0.374579	0.16838	12.047543	9.676115	8.144854	2.39713	2.083447	1.951437	5.921589	3.349799	3.808904
LOC_Os03g05420	LOC_Os03g05420	2.01865979643073	1.98196760707804	1.70550308681186	9.47715385632184	7.73436100846945	10.7450395453721	4.05325418209316	5.22369262371446	4.92355741742287	3.04022463157895	3.91590606321839	4.14006789836661	2.32674911161525	2.5221678784029	2.55198728675136	9.66086920054447	9.56418169086509	9.00064858076225	4.87180604900182	4.66374629401089	5.9243475753176	4.77978612341198	4.87601715184513	3.51547887326074
LOC_Os03g58980	LOC_Os03g58980	6.022929	6.481796	1.44417	92.402847	87.51152	106.615517	16.655695	16.033127	15.774451	27.072142	26.745005	26.897877	10.385292	8.636992	3.619523	99.202728	70.430885	99.68045	19.515793	24.603292	20.711973	25.276657	25.116648	21.935398
LOC_Os01g66530	LOC_Os01g66530	0.651328	0.463908	0.234867	12.941668	13.16234	10.718917	0.750436	0.537921	0.590695	1.133232	3.077153	1.920899	0.427787	0.76029	0.485386	12.193767	15.742823	9.631631	0.781287	0.667506	0.421152	0.39412	0.525453	0.312259
LOC_Os07g05040	LOC_Os07g05040	4.361894	3.643671	3.437408	26.525784	43.372169	37.380951	15.96102	14.659963	14.537347	18.768087	18.198774	15.123821	4.926293	6.506496	4.96481	28.159416	33.791035	22.479948	10.840064	10.138852	9.464482	22.159702	16.315022	20.432541
LOC_Os01g61990	LOC_Os01g61990	1.29494083596598	1.95076364601053	0.835936835965978	21.7095075479951	12.8783056994735	20.2960300162009	4.26060923774808	3.01764948886189	4.39519812717699	5.11454645605508	11.259211364115	9.88306948481167	3.05764820899149	3.23890450789793	1.59004112029162	11.0688408383961	11.2237165727015	13.5083468716079	3.067510854597	3.62605742891859	3.04562463588497	8.13162097529364	7.78414670797894	8.91460598379911
LOC_Os03g19580	LOC_Os03g19580	10.7264258553491	7.59386457709694	7.08448920341537	50.6315045293822	59.1902368895028	51.7551489105977	15.0362962958312	11.8909297036665	13.1377062365645	17.7510857885485	25.9404817840281	23.9474856976394	16.6182532119538	15.6521089487695	9.1835592862883	62.3789270743345	58.7439745514817	75.3880149593169	15.5413650160723	15.7364931557007	16.4354563395279	20.2026754178805	19.2660676695128	19.470585739327
LOC_Os02g12420	LOC_Os02g12420	0.356557	0.280354	0.163803	4.220435	6.220678	4.531901	1.655475	1.920893	0.906195	2.392081	3.579441	3.090034	0.548159	0.504008	0.414429	2.837875	6.669252	3.911337	1.148387	1.444886	1.521202	3.985578	3.844166	3.383387
LOC_Os08g43450	LOC_Os08g43450	0.812904	0.632293	0.760339	0	0	0	0.507253	0.455734	0.402331	0.261249	0.422585	0.626257	0.443555	0.828977	0.323657	0.065135	0	0.033863	0.32134	0.651396	0.401041	0.659302	0.484906	0.901416
LOC_Os01g45140	LOC_Os01g45140	14.277843	16.93376	15.646677	0.653539	0.589913	1.331344	9.077847	14.629235	7.95402	5.144425	5.414724	8.614029	10.711603	12.027899	14.053381	0.175469	0.621989	0.812665	5.787687	8.80987	9.552805	3.462963	7.527971	3.663522
ChrSy.fgenesh.gene.82	ChrSy.fgenesh.gene.82	145.185608	112.365883	161.689651	46.360924	20.621431	27.661875	143.766876	136.557083	109.253624	102.60228	124.055122	117.925842	174.381607	147.587189	167.631775	43.451534	20.970692	29.288349	146.092667	130.457321	132.901917	133.634323	130.415115	123.175987
LOC_Os03g24820	LOC_Os03g24820	0	0	0	13.904267	9.625449	9.747773	0.212408	0.084873	0.157938	0.071523	0.202955	0.227717	0	0	0	32.693325	16.510128	39.847252	0.409132	0.172901	0.589806	0.160685	0.04051	0.649776
LOC_Os09g24620	LOC_Os09g24620	61.14711	26.795544	66.451202	5.410622	7.65574	7.77863	72.234848	71.218071	44.786068	37.322292	41.019444	33.744553	68.870041	74.226501	63.233379	11.586967	9.267855	6.836463	97.265419	81.85247	60.746914	73.169609	53.226048	47.2458
LOC_Os11g11960	LOC_Os11g11960	4.55339	1.762464	1.954104	111.815865	67.689148	106.326141	40.669453	42.14912	13.913753	50.595089	93.476891	92.043381	20.711527	13.412642	6.658222	106.315521	87.347908	93.500572	49.859974	45.463371	56.796703	143.273743	107.734772	97.57048
LOC_Os05g27050	LOC_Os05g27050	2.789618	2.083637	1.788582	55.853638	35.938702	53.429871	3.929749	5.360963	3.447126	2.4015	5.631739	4.610427	6.437304	4.705035	1.968002	49.25584	40.8064	68.004967	8.503513	8.884317	8.103587	4.600194	3.863036	5.156822
LOC_Os01g11230	LOC_Os01g11230	77.105545	81.327736	113.690002	20.510645	11.561025	21.318678	119.931412	121.868134	65.451202	68.123398	70.011887	73.544724	61.848221	70.543015	84.939018	19.78862	14.792796	13.588613	93.983788	107.84185	106.230446	51.511257	61.547886	68.386253
LOC_Os06g03660	LOC_Os06g03660	12.7764071153846	12.6405215806213	8.76065524778106	48.6141492710799	58.3357060203402	57.7824841246302	13.1836995188609	11.9767517078402	15.7994453213757	16.5017694929734	17.7936073860947	19.9661104223373	11.9527147470414	11.3433303772189	11.7662839289941	73.6289452163462	66.195270927145	84.5408454648669	12.168156243713	14.6606027078402	13.4884220462278	19.2850042673817	17.5498446405325	13.0513923997781
LOC_Os11g07200	LOC_Os11g07200	0.19737939154798	0.318605	0.031793	13.8987639451319	6.49276486855008	15.1827237354658	0.449192607751576	0.668098	0.716559379406958	0.181049	0.298247231846836	0.343433006303993	0.074019	0.10933	0.106949	10.4692629519029	7.23507746042494	8.19929922507588	0.542416940929255	0.558286355591875	0.446953	0.318315	0.24690278286248	0.093223
LOC_Os02g14430	LOC_Os02g14430	0.028856	0.171439	0	141.730713	179.707733	119.693657	2.059186	0.585724	0.482514	0.822687	1.427619	2.190332	0.106844	0.03151	0.107655	157.556427	160.826157	284.993408	0.649945	0.266413	0.155589	0.125225	0.214105	0.355007
LOC_Os01g18800	LOC_Os01g18800	93.8986896447173	106.175108969122	154.541501124628	15.0120632611607	14.7868525699405	17.0460345327381	123.82141093006	116.548037260045	47.071189562872	96.8421698002232	77.3203534698661	91.8509889404762	83.9279043526786	94.4866500398065	122.846420952009	17.6199274255952	15.9583142641369	18.5229903523065	93.5948508813244	102.740287283854	137.768976664435	57.6990936763393	82.1034708790923	75.6029140215774
LOC_Os02g35180	LOC_Os02g35180	71.495682	92.430016	103.699341	22.374643	19.661409	15.791741	65.735077	72.690857	64.110703	26.749916	20.926506	29.144268	55.494415	78.616943	80.81633	24.635313	26.588671	15.212313	60.592155	66.405457	61.42971	14.219956	24.457932	18.720722
LOC_Os08g07060	LOC_Os08g07060	30.393167	26.096193	32.265167	9.759866	8.491688	12.072458	38.612194	36.169823	29.156784	28.156675	31.182348	30.338261	30.743448	30.478662	29.725912	9.748435	11.14205	6.316812	29.620279	23.889584	28.302607	36.425537	28.193422	31.115602
LOC_Os09g39180	LOC_Os09g39180	219.432495	250.414978	306.281158	63.908142	55.267693	57.743156	380.544861	377.808655	294.272675	302.215576	206.283035	214.548355	213.518372	233.511017	267.366241	60.182896	43.225464	38.385082	310.559174	267.717834	311.452942	208.220337	196.000885	247.997345
LOC_Os06g10520	LOC_Os06g10520	4.478867	6.359422	2.626836	54.66568	38.615387	50.491325	4.414817	5.220688	8.841391	5.336866	10.560646	12.402022	4.86108	5.174493	4.215135	60.183201	72.824287	75.678566	4.995737	5.631788	6.986909	5.550412	6.074976	5.020782
LOC_Os09g17830	LOC_Os09g17830	16.188885	18.009695	14.778118	75.724335	72.794395	70.903023	29.927174	33.123966	27.580727	28.081078	34.126186	32.909393	16.077055	17.913803	15.786441	66.757462	65.659706	71.093269	26.339624	30.936876	36.076069	24.124537	29.569742	24.735966
LOC_Os11g08100	LOC_Os11g08100	2.722944	4.935772	2.315016	47.606197	42.292072	42.779995	7.278952	9.612601	6.918097	8.716182	12.418892	15.282287	3.990696	5.522856	5.023203	56.451534	57.311947	58.351063	12.346406	12.75272	14.15471	5.979472	6.688358	11.938761
LOC_Os01g03040	LOC_Os01g03040	139.685684	80.666458	174.90683	12.426213	22.354637	17.193401	92.201065	82.162865	47.515453	116.199493	90.95623	85.382332	134.737213	125.024155	145.525223	10.48166	15.446595	13.455395	68.812759	61.583866	74.767403	108.181145	104.794144	103.550461
LOC_Os09g26144	LOC_Os09g26144	0.208375	0.144418	0.033113	7.495016	5.483886	5.541479	2.324958	3.245046	1.252805	4.130197	6.059514	5.663977	0.950596	0.734047	0.32233	5.183846	4.281234	6.003518	2.125295	2.014579	3.689842	5.858379	3.343973	5.341629
LOC_Os04g49890	LOC_Os04g49890	12.399131	9.307174	6.680088	2.739015	1.749171	2.621989	6.483961	8.24426	12.251714	2.48391	5.978738	6.163252	14.480614	12.390141	10.514593	2.570572	2.592685	3.163324	7.202845	9.584711	10.360516	11.805702	9.77542	7.462501
LOC_Os04g29550	LOC_Os04g29550	15.533076	13.732924	21.761257	232.354324	351.670258	277.331512	55.184937	52.85862	31.753126	60.535114	43.604778	45.247829	21.53525	20.370815	17.656065	361.476257	384.160797	299.995697	51.695374	42.497032	44.920586	33.624973	39.220455	52.616669
LOC_Os01g13060	LOC_Os01g13060	15.6536246021251	13.0523533677686	15.575477974026	5.46597419952774	4.8841087783353	6.60701779456907	8.82358835360094	9.56671946103896	10.2537762077922	7.99495812691854	14.3651652898465	14.2948540268595	13.8271532390791	11.0336350404368	15.9080286337072	6.14273745218418	6.3430939433294	5.53594286186541	8.28968725737898	10.4278329135183	9.48491250767414	15.1091232736128	16.4763154291617	9.74458980106257
LOC_Os08g44230	LOC_Os08g44230	7.115672	6.820973	7.878638	2.51134	1.356715	2.840007	3.667222	3.681345	5.800183	4.552214	6.446007	5.178785	7.146573	7.290564	7.24811	2.967619	2.404865	2.038366	3.789662	4.435699	4.416724	6.896325	6.930265	6.755985
LOC_Os06g10410	LOC_Os06g10410	3.787085	3.140785	1.732846	0.792613	0.36346	0.70894	2.769783	3.154267	3.766993	2.169357	3.157471	3.006608	4.212128	3.400311	2.922254	1.103337	0.697197	0.595566	4.025661	3.225772	3.533502	3.428685	3.818845	3.250297
LOC_Os04g57850	LOC_Os04g57850	2.756465	0.915792	1.12143	63.879845	50.964672	57.670799	7.969759	6.147042	4.092922	11.774347	23.181091	20.75807	5.816139	3.400151	1.416734	64.666893	49.707935	85.113899	4.362218	4.175401	6.637429	15.39236	12.585851	13.854697
LOC_Os06g21820	LOC_Os06g21820	0.675306984939759	0.316856656626506	0.0398364465361446	84.2486150918675	71.2740138433735	69.1444062153614	12.102044936747	8.23319767093373	5.66619413177711	19.2433537771084	35.0887224623494	19.4236270233434	4.3689135564759	2.64774322138554	0.683044359939759	122.027975191265	76.9621483983434	161.37733774247	10.6784217153614	13.3795568516566	10.7602544028614	50.2974176408133	27.3851263938253	42.4182223960843
LOC_Os12g07670	LOC_Os12g07670	14.022501	15.04658	9.309427	73.977058	57.846298	70.942635	18.705696	23.714212	24.45295	17.213451	30.457077	33.952553	14.638797	12.21622	12.104711	65.014328	66.619797	76.984276	20.911333	26.208744	26.858236	29.914566	30.599108	25.889397
LOC_Os05g39760	LOC_Os05g39760	11.971416	8.093842	9.245934	68.824821	48.305733	59.155823	17.962713	19.778202	17.695887	18.868397	31.357569	30.879707	15.512142	11.161201	10.54547	56.868038	62.662632	73.287399	15.601707	16.651411	21.357021	34.399605	34.458107	26.281708
LOC_Os07g03050	LOC_Os07g03050	2.06025	2.34437	1.12077	19.485128	19.108265	24.800493	7.099681	7.457292	4.502461	11.597877	25.490475	21.367308	4.738849	3.209815	2.494246	13.913409	20.966415	15.585198	5.676287	5.869762	7.601586	26.656942	25.497541	18.537525
LOC_Os01g61710	LOC_Os01g61710	10.9059295048849	9.0895191748081	9.33621070516399	37.4583020122121	41.9124678091417	42.8491499961619	14.1131010994417	15.3888239790649	16.686792594208	14.8217399249826	18.5062787885555	16.9298036650384	13.3682767327285	12.966464038381	11.5443875631542	35.9290677096999	41.6343630917655	38.5443457386601	16.4703919748779	19.7350755334962	19.1949618911375	19.1618710976971	19.4273648827634	16.6276500017446
LOC_Os01g61880	LOC_Os01g61880	53.3173809980334	40.483849754179	35.9303616683055	5.37865635857096	0.690072631923959	3.50874712389381	31.5987970337594	34.2834753523435	41.1600014503441	24.6985770730908	40.9423941494592	39.5906846034087	45.1164025565388	38.5396889872173	34.3232038266142	3.29489023271059	3.29653019501803	2.10625681743691	27.5127548836447	33.0235331612586	34.7425632579482	40.8723318092429	41.1916580957063	20.8166260406424
LOC_Os03g02640	LOC_Os03g02640	19.483406	23.686813	23.266167	8.003384	6.58285	7.525467	29.451118	31.697933	31.494646	22.833828	18.837337	19.346159	18.559515	22.28508	24.669193	6.542026	5.191817	3.654085	23.575764	24.094011	25.590498	19.05055	19.104652	19.950024
LOC_Os06g11980	LOC_Os06g11980	24.474329	24.560743	11.133558	2.819458	3.482611	3.195593	21.262653	16.317915	23.520912	21.834696	21.34453	20.786526	25.972429	32.375782	14.280565	3.719422	1.674371	3.295291	20.685875	21.919031	16.521475	22.956718	20.465261	14.425726
LOC_Os03g53520	LOC_Os03g53520	28.726856	23.271189	14.261112	5.5969	5.457663	4.863081	9.76008	8.602657	14.356657	21.99267	18.110426	16.044622	25.119411	24.355686	13.566093	6.51479	4.932604	6.08518	8.343335	11.420131	11.722727	14.435463	19.914028	17.558969
LOC_Os08g37500	LOC_Os08g37500	3.253636	2.051884	1.607175	15.053605	18.163208	23.367653	5.130701	5.143412	4.282361	4.35899	6.075872	6.835806	1.767807	1.754567	1.394094	15.230096	19.96085	16.008995	2.919828	2.77758	3.182767	5.85861	5.458247	3.0706
LOC_Os10g36030	LOC_Os10g36030	0.61091	0.791797	0.308103	18.083765	23.624189	21.02623	2.906954	2.606356	1.886068	4.554222	4.006381	3.039422	0.694288	1.858526	0.606607	16.536898	17.856365	17.898643	2.164031	3.391487	3.661258	1.627416	3.015167	2.937099
LOC_Os10g41550	LOC_Os10g41550	0.99491	0.625868	0.431688	38.047134	31.434381	43.455456	2.740788	3.736781	5.289976	10.304199	6.127689	4.646789	2.87312	1.295886	0.658595	48.486626	35.274334	56.660179	2.605909	2.875967	2.69802	5.672837	3.051156	7.216595
LOC_Os11g40410	LOC_Os11g40410	6.62229409288956	6.54317286807867	4.47944694372163	60.6622364305598	39.6555978335855	40.2376553945537	2.8007713688351	3.04422906172466	4.18205070953101	4.10395544387292	5.22648074614221	5.51732897791226	4.98388206172466	5.58463021543116	4.08558885930408	48.2665365040847	35.0991765694402	59.7786820093797	2.23237374916793	3.05357752375189	2.37756729077156	5.12711038729198	5.62248128260212	2.90506352950076
LOC_Os03g56950	LOC_Os03g56950	55.8700217101871	54.8587486943867	66.8352084669439	22.070308622869	23.5873482885655	16.3858597355509	42.5542839509356	45.6287122931393	35.7214075043659	33.1616328856549	28.3542400120582	33.0450785155925	64.1518095991684	64.6426749484407	55.3729156490645	17.3713578661123	19.0715751089397	17.4291770686071	40.5445390503118	32.8829794852391	38.5142783995842	22.0867310706861	29.2778427197505	22.3930248839917
LOC_Os07g36570	LOC_Os07g36570	0.277151	0.207618	0.236002	6.726608	4.489048	5.320007	0.948714	1.321869	0.57368	2.044548	3.619521	5.902123	0.51998	0.508832	0.201143	5.125943	5.60695	5.49552	0.701821	0.902765	1.044754	1.246985	1.323429	1.043277
LOC_Os01g41770	LOC_Os01g41770	0.04871	0.111536	0.082134	3.228368	4.139638	3.291914	0.226501	0.233716	0.200881	0.085161	0.142106	0.09314	0.067144	0.105316	0.051458	2.006512	3.248593	1.105815	0.211682	0.231671	0.148759	0.28239	0.208516	0.34956
LOC_Os02g07350	LOC_Os02g07350	79.768028	64.140167	96.89238	22.845016	25.885496	26.13756	99.299988	95.950813	80.012383	104.572624	84.509193	86.494247	76.892609	75.722115	92.935516	22.838526	23.237389	19.779142	93.27903	75.912621	77.569977	95.64637	87.244827	85.240021
LOC_Os06g01360	LOC_Os06g01360	12.3208469136944	8.00438237252312	9.20184881858212	53.7916968088948	75.8867058520476	66.7792282430647	12.505855560546	12.4747085733157	13.1723300215764	11.7791384830471	16.6651808436812	16.1233748291502	12.6390438388375	9.70834721928666	10.8082239313078	64.8468113804491	67.6161864641127	80.6903187366799	8.62261488639366	8.71630600836636	11.6879097754293	13.5724615398503	13.3765939308675	15.8162988419199
LOC_Os01g03549	LOC_Os01g03549	64.292931	38.854305	58.896851	15.096636	12.349473	14.622673	50.707588	51.779469	28.096352	39.198895	46.597782	44.862625	60.116062	47.775539	54.334709	12.31077	7.114239	12.131578	40.53368	37.153034	47.883118	55.354408	50.283813	48.341595
LOC_Os05g01940	LOC_Os05g01940	5.605704	6.263823	3.245752	43.79324	27.142616	31.586336	15.523579	17.869711	18.337318	21.044882	31.457819	34.763268	5.791764	5.420675	4.026625	30.328558	24.324127	39.677223	14.196346	13.960093	15.797444	30.170361	29.397131	25.70973
LOC_Os04g02900	LOC_Os04g02900	5.72569004651163	12.4094499767442	2.12180339534884	414.249873116279	454.275689855638	385.588751551119	8.73698653488372	7.82610765116279	26.9804061053093	11.7450402093023	8.98919946511628	8.47778358139535	4.82128058139535	7.27155786046512	5.1243678372093	419.118096256692	422.900153752962	548.389362508118	11.7303993953488	16.901478627907	12.6613234651163	6.87769946511628	8.34906265116279	9.81924351162791
LOC_Os05g48630	LOC_Os05g48630	1185.5579418073	1872.71835489858	1451.89752136511	261.722419377282	132.11576993712	174.823186580122	1301.46808588844	1248.9217833428	1370.06033173631	1948.13725911562	1403.97562842799	1492.26232674442	1477.14295688641	1736.73542707099	1704.21374949696	251.179859093306	111.243238537525	136.392652267748	1676.45572529006	1216.90901404665	1110.94794328803	1059.17400740365	1385.17179487627	1951.75773742799
LOC_Os01g69050	LOC_Os01g69050	72.8370550752644	50.3122025642799	42.3321025496338	29.2956230740439	24.601731642799	25.9217850475997	63.6255939133442	64.2742435435313	59.1915875195281	65.1504851224573	68.3325693527258	68.589815862083	79.3820746212368	76.0790311928397	50.0313468462164	26.8556375374288	23.5482179800651	25.5717374414158	65.9225177453214	60.6900265317331	65.3677074934906	71.8908938067535	66.4615066265256	70.1053625353946
LOC_Os05g43770	LOC_Os05g43770	0.991509	0.74051	1.129257	10.490156	17.163465	14.313405	4.841709	4.651337	2.874879	2.950877	5.068587	5.644043	1.927614	1.468256	0.988483	9.431722	11.670843	11.402714	3.357382	3.978721	4.863687	3.931518	4.204391	3.583674
LOC_Os05g01530	LOC_Os05g01530	64.336662	52.357151	109.173485	2.957859	4.182111	6.147097	52.643684	38.294567	28.017233	44.720108	22.289347	24.604527	63.208736	71.917786	92.884438	5.067423	3.652214	2.253682	54.321827	40.145664	37.958015	17.394962	19.299116	23.942011
LOC_Os04g48270	LOC_Os04g48270	1.64481361482434	1.73031199314482	1.40803788774636	35.37683929006	88.9989765886889	37.7636834892888	7.03391896272493	5.95264273736075	8.32719216880891	11.0484430912596	6.47922891688089	6.55522997300771	1.48776409040274	1.16722813967438	1.35057032947729	47.717655945587	93.2598292639246	42.9759092425021	6.26440709340189	8.73237788046272	6.53020356940874	4.30207049271637	5.62688739203085	7.63741339760068
LOC_Os06g05520	LOC_Os06g05520	10.729403	10.262874	11.753099	62.040691	50.794533	59.484894	22.158894	23.610296	17.656563	34.32159	47.156761	51.959026	16.312853	14.95448	14.353504	50.701714	46.141823	47.491753	16.742027	15.948739	21.370533	39.015644	41.215096	32.437363
LOC_Os06g40640	LOC_Os06g40640	272.783189408353	289.852328183295	308.97674344826	44.5791948338747	20.7490081401392	29.9194965452436	336.018528585615	318.933505823202	238.93150684826	392.485399482135	280.520948396288	371.141148689559	320.028879574942	297.834658159629	284.673713464501	36.5495234709977	14.4774793614849	10.6912298487239	315.273847379118	283.387335123434	261.320229334571	235.666757858005	258.81126125522	332.336215762413
LOC_Os05g41220	LOC_Os05g41220	2.6877912843987	4.96589600325027	2.161443124052	101.907650801192	128.537961476165	102.769584997291	9.94525984344529	9.13664476868906	13.1051134777898	24.476021556338	9.48887878710726	9.32433711700975	2.84969447887324	4.15162418147346	3.22508452004334	106.274915187432	143.234990973998	76.8902691148429	10.3203198613218	10.3835303125677	10.5167136793066	7.39011664842904	6.99289251895991	11.2883606235103
LOC_Os03g46070	LOC_Os03g46070	2.103433	0.567236	1.172848	70.04303	119.098839	86.826752	41.936375	38.94347	13.071857	91.216049	161.246994	161.66153	17.264366	11.397346	4.977643	176.257645	217.898865	317.297546	30.436411	37.164604	40.764313	54.56134	31.581667	53.114632
LOC_Os11g15230	LOC_Os11g15230	0.392313	0.085019	0.159799	8.289851	6.393972	5.707366	0.888286	0.834642	0.626513	0.642104	0.997268	0.9162	0.315465	0.312521	0.255585	8.255297	4.895	11.139712	0.865975	0.80384	0.774581	0.595397	0.515641	0.809139
LOC_Os12g03260	LOC_Os12g03260	9.512362	15.822435	6.70106	2.363542	1.434952	2.458341	5.953242	8.179396	8.76432	4.596457	8.465482	10.694428	8.030128	8.139809	8.940532	1.952392	1.479723	1.525321	5.535109	9.859776	8.930946	6.141269	8.069638	4.632427
LOC_Os03g55784	LOC_Os03g55784	7.84693	7.742808	6.42712	39.977993	47.363403	37.796886	19.673872	17.908545	16.788076	15.796776	15.084724	16.211185	8.518788	9.014986	6.395448	35.70393	44.160984	33.641407	15.646602	15.478019	16.557106	17.635118	14.636174	11.994135
LOC_Os11g05540	LOC_Os11g05540	8.549089	9.768063	10.123226	2.70559	1.335513	2.236835	11.478698	10.386849	12.582348	11.253477	7.896415	7.365729	8.747477	10.166125	9.76548	2.359998	1.434487	1.259815	11.354302	11.231144	11.434197	9.179361	8.110579	9.519231
LOC_Os11g47870	LOC_Os11g47870	1.540775	2.523577	0.734888	49.705067	24.32082	38.650806	6.901365	7.939788	5.926337	6.035861	14.470485	18.39176	2.791884	3.067673	1.260115	36.205242	36.424709	49.617905	7.783161	9.964799	9.133571	12.324986	14.461861	13.256445
LOC_Os09g09560	LOC_Os09g09560	0	0	0	2.379683	1.037569	2.966564	0.112826	0.419165	0.179375	0.127837	0.116174	0.130816	0	0	0	2.402071	2.431239	2.424002	0.256543	0.111254	0.218396	0.085292	0.164921	0.037392
LOC_Os10g01610	LOC_Os10g01610	14.786612	14.827968	11.507115	60.421009	60.627125	53.219616	19.5884	20.932467	26.190996	19.157398	22.636909	24.017361	15.064731	14.507382	13.351369	58.400711	68.741158	61.025997	19.78903	24.30975	26.096092	27.670614	28.646786	23.259853
LOC_Os03g04570	LOC_Os03g04570	16.314922	23.505999	9.266686	168.237061	157.723541	143.272537	43.750774	58.642715	41.634998	48.505489	60.557613	73.4981	19.897894	23.515755	13.116372	176.443207	183.990067	214.584854	40.436909	56.056412	69.649338	43.717113	58.719475	48.905285
LOC_Os03g27960	LOC_Os03g27960	1.53570952673923	1.19728569805963	0.755713525792712	6.46847568386181	6.92344803123521	8.27832467581637	2.09067904401325	2.44773880265026	2.06999685754851	2.9629804306673	3.68224640795078	3.54940352579271	2.01152900615239	1.78802079034548	1.94655928537624	4.94970885944155	4.86921095125414	5.51258786559394	1.81224829152863	2.2399164789399	1.89857288215807	3.55226104590629	3.44274410317085	3.28315798390913
LOC_Os01g28790	LOC_Os01g28790	14.165473	11.718641	17.204826	163.545303	218.554642	127.283051	26.264048	23.779121	14.804781	66.434113	79.754158	126.772041	13.201602	13.707931	13.22965	112.243439	132.345123	108.790138	28.002213	24.061113	24.310753	79.531151	81.678467	75.156342
LOC_Os08g10020	LOC_Os08g10020	6145.34735552495	4872.79648864657	9478.62124995322	226.801731111227	559.091670598753	252.439630274428	5732.6450973815	4572.75796151455	2896.91510999688	7903.96076938566	5838.78317348129	5319.1592879262	5406.74938322557	6092.39387693763	7185.33581286487	216.911034195426	312.056955829522	112.163389153846	4477.56785638981	3704.64510269023	3768.72330487214	4353.96480304782	5125.24430455821	5905.60526109771
LOC_Os03g63950	LOC_Os03g63950	52.5891237814714	53.2862436103542	35.4931670539509	706.940899974932	1270.78514375422	860.766450579836	206.891307880654	175.350962074659	194.599355058311	306.41497820545	169.693767852861	151.322616039782	43.0850706506812	62.9830986463215	47.5777704866485	756.952517222888	725.723990186921	816.338525833787	179.686031968392	155.993035440327	185.965469768392	120.874954221253	136.6852375297	233.244417788011
LOC_Os04g48390	LOC_Os04g48390	29.813198	21.005577	12.257033	1.93642	0.299939	1.345777	20.075672	20.222319	18.251335	6.248128	15.233456	16.385151	36.896011	25.269251	18.508268	1.681835	1.178349	1.417559	18.083694	21.547808	24.010986	19.926702	21.514421	8.692924
LOC_Os10g38630	LOC_Os10g38630	24.6783424008683	20.5681052257598	22.7109708900145	186.262973674385	244.029845078148	177.219801448625	46.4009047698987	44.390371049204	46.7572632821997	45.9804871259045	34.1972283039074	35.4592835195369	23.7473662272069	27.3129531186686	19.7410971331404	185.663805137482	195.211583839363	163.208707053546	49.3519632387844	45.1331693212735	36.0468228465991	29.9597603704776	26.8138162011577	37.4631765976845
LOC_Os03g14800	LOC_Os03g14800	7.30242245351563	6.81926704492188	4.74796461132813	28.3997903097656	25.3622736917969	27.856541740625	10.7125129269531	11.7781211082031	11.4628438105469	9.75781103359375	15.9226232683594	15.3194921410156	9.10060449804687	8.24251255507813	6.60791934882813	24.1770021613281	27.9848529269531	25.9062352988281	10.5486029460937	12.270229846875	13.6883146488281	13.1025819070313	14.0825010949219	12.3917579546875
LOC_Os02g45780	LOC_Os02g45780	0.444996	0.564701	0.083328	19.218578	13.385159	18.913713	0.482474	0.434183	0.199815	2.367405	2.247994	4.849772	0.448672	0.453598	0.258194	20.466721	14.925886	31.655687	0.58605	0.757202	0.582359	0.543272	1.014611	0.701519
LOC_Os10g02490	LOC_Os10g02490	1.90432510238353	0.646887412784399	0.401502378656555	31.4433025222102	29.7948826939328	39.3248907508126	5.9594535460455	6.01667162676056	5.84439099295775	2.92164660130011	3.81224072210184	2.89974215276273	3.08528523131094	3.53025067118093	1.37076964084507	52.154959020585	24.7866369826652	44.0257187903575	5.81731724268689	8.67101498862405	8.67647275839653	11.0130800617551	4.91412127356446	7.47348888786566
LOC_Os03g46770	LOC_Os03g46770	263.827881	305.710358	256.880585	4145.678711	6214.028809	4912.713867	1726.458862	1412.481445	1383.080322	3351.119629	1592.007812	1377.503784	237.916199	322.757874	233.398773	4083.061279	4573.796875	3595.681152	1721.240479	1414.135376	1403.365723	1017.518494	1112.852051	1362.708984
LOC_Os04g37740	LOC_Os04g37740	3.021662	3.535272	2.524781	27.001577	28.203335	22.671923	5.084928	4.713642	3.69328	10.151423	11.035965	9.402317	4.183204	3.932123	2.321755	26.013229	21.589802	26.849079	4.481932	4.241371	6.065588	7.799524	6.796408	9.209927
LOC_Os06g02130	LOC_Os06g02130	9.96517504632222	8.86633023008399	6.45158501628913	50.3028211919063	36.820548114533	38.9313940305421	19.2420356966149	18.655391935607	18.5613062168491	19.5338775411046	32.1728922909137	27.9119749722576	11.430961603716	9.99864853448715	7.74716615729193	43.8421721906338	39.0500750768643	46.9016771763808	18.0352500061084	19.5767035525579	25.5951007892594	34.1969233469076	34.4898077849326	26.3714988969203
LOC_Os06g41840	LOC_Os06g41840	6.57081631389871	5.05589477738516	2.62738197232038	36.0523232226148	43.4838165853946	38.9960627909305	6.74886283627797	5.78391898881037	9.01451007773852	10.2675335265018	12.4950789010601	8.39566321378092	5.32758079210836	6.15367428209658	3.5635548409894	51.4573456666667	55.8909000094228	59.0086794028269	5.45683158892815	6.23873700530035	6.87601526030624	10.1731878144876	8.82967345995289	8.04281698704358
LOC_Os04g37670	LOC_Os04g37670	0.787638	1.142592	0.290676	19.514084	12.051361	16.031919	2.472816	2.672159	2.418192	3.117982	7.435345	8.171346	1.329808	1.464189	0.558328	10.978903	10.855177	13.12652	2.073408	1.769699	2.550733	5.172072	5.407523	5.1263
LOC_Os09g34890	LOC_Os09g34890	19.245764	10.163415	13.623868	1.636399	0.72127	0.716175	12.267722	9.565563	14.913209	10.994153	7.030019	6.903165	11.67404	16.754387	12.896297	1.068749	0.547544	0.352349	10.746728	9.677287	5.731653	6.094679	6.804537	4.497834
LOC_Os01g64520	LOC_Os01g64520	2.31489399636143	3.14918174954518	2.15299171315949	45.7880274226804	95.4508403729533	49.3435521588842	13.2593545785324	13.8487052274105	11.6882258580958	26.6838961764706	22.6036845027289	13.6571015797453	4.64427769254093	4.56854805942996	3.36812334141904	68.950930257732	115.742618235294	103.60704134627	12.3697752759248	9.75676371437235	11.352010345664	14.6773080897514	10.259085970285	22.1295541115828
LOC_Os06g01350	LOC_Os06g01350	1.369554	1.020923	1.266399	12.948068	8.626097	14.143622	2.843123	2.913188	2.409943	2.462119	5.627469	6.51507	1.947743	1.600081	1.306608	13.283639	13.99463	14.755755	2.512994	2.581525	2.75929	2.873449	2.492602	2.337755
LOC_Os03g15050	LOC_Os03g15050	22.500712993053	23.0898675447898	39.6627401868373	363.710716656307	465.568061121389	500.089754428519	53.0824311502742	57.6357944603291	43.4933122994516	59.2088878932358	44.3508349404022	45.4617178588665	27.056881261426	23.9741979992687	37.1901581681901	549.431273421572	607.367774443876	541.608920240219	42.5636014051188	40.3755011638026	60.2989585056673	69.8909576639854	51.4841245462523	62.3732755875686
LOC_Os12g37760	LOC_Os12g37760	1.843197	1.743698	1.015108	11.158422	8.614585	9.954284	3.219355	3.523161	4.490648	2.946045	5.378651	5.371625	2.963135	2.610579	1.675562	11.091475	11.494014	11.041088	3.819088	3.959959	4.496825	5.6195	5.710164	4.166667
LOC_Os02g06930	LOC_Os02g06930	1.55418323484119	1.50486795717036	1.26750708902791	9.58680308999038	9.3634316053898	11.8503766775746	1.79248920885467	1.94031215784408	1.42785074783446	3.17564588546679	4.69844859720885	5.6315797213667	1.12855598893166	1.40924856689124	1.1713785827719	8.05322032242541	10.6208474966314	9.23525385755534	1.97094658902791	1.52088636766121	1.79177588931665	3.42318944754572	4.30728733686237	3.36308271366699
LOC_Os05g40180	LOC_Os05g40180	30.323603	33.46542	30.859589	4.14884	0.700279	2.459978	36.580975	39.848793	33.797009	17.37355	21.528702	23.075623	37.226803	36.738079	31.834253	3.069262	1.920079	1.037109	37.208641	26.436699	33.877266	24.715286	20.764555	29.523619
LOC_Os12g30180	LOC_Os12g30180	0	0	0	3.585705	2.999687	2.035661	0.225019	0.123896	0.253459	0.341255	0.705412	0.986772	0	0.03998	0.02269	3.082777	3.20673	3.26806	0.121635	0.277238	0.247707	0	0.04282	0.097635
LOC_Os05g31140	LOC_Os05g31140	32.9430569240404	40.6659731385859	24.1612125890909	970.088335761616	529.318087638788	710.886741491717	17.9803437672727	14.7813519244444	35.6849917907071	14.6346655345455	12.1351746080808	15.4008688727273	46.1146409442424	30.8920465579798	36.5260980929293	928.330695142222	856.049448454141	1458.47310123556	34.2211385414141	29.2379903567677	24.0434163741414	6.28660072565657	13.7877419458586	14.865858160404
LOC_Os07g32010	LOC_Os07g32010	4.685031	7.427045	2.702882	81.550156	88.609421	82.658936	6.752449	7.169614	5.573579	11.573091	14.999783	13.330046	9.81181	6.888919	3.245149	110.745407	78.394615	133.809998	7.922077	9.945946	8.223523	7.384031	6.874092	10.53224
LOC_Os06g06930	LOC_Os06g06930	0.311935	0.18942	0.151225	11.006625	4.439451	10.154886	0.428084	0.498674	0.466061	0.378547	0.621008	0.580566	0.5257	0.196903	0.234907	5.693148	3.567705	6.715085	0.620497	0.493808	0.384011	0.645716	0.907508	0.274776
LOC_Os08g40150	LOC_Os08g40150	15.7251624960201	11.0088004775869	12.6301312710515	82.8504763359866	57.3934142890658	89.146746843318	30.3912775010473	21.2065950515291	24.8770006313364	27.6436386736489	30.0930607327189	28.2919971918726	15.6633171554252	14.025542679514	11.6987581834939	92.6051741223293	76.60992736615	90.5141054478425	29.3266029752828	28.5739137674906	30.1468621847507	29.5631921260997	29.137115477168	30.8662013879346
LOC_Os05g04070	LOC_Os05g04070	17.992361	16.645708	22.216059	6.894743	5.746445	7.633105	29.823236	28.943575	23.02132	17.954657	18.351675	18.896328	14.764834	18.485737	19.194221	5.746864	5.002995	3.846138	21.080923	19.887089	19.910185	18.285881	18.028654	18.440405
LOC_Os02g35830	LOC_Os02g35830	22.145672	24.205952	16.414841	13.612069	11.559946	12.062589	22.484476	23.029154	23.199762	15.407845	22.153984	25.100084	23.5791	22.553438	18.295427	11.674572	9.96336	11.141152	23.109123	24.585247	24.485916	21.799608	22.819725	23.001614
LOC_Os12g15400	LOC_Os12g15400	1.18362	1.683087	0.542344	26.959465	23.08688	19.857767	7.504153	7.226554	18.411156	13.579443	14.400286	12.329703	0.981893	1.603211	0.829699	20.49124	20.032471	19.043249	9.26851	10.771875	9.217397	11.599056	13.601512	17.90745
LOC_Os10g11110	LOC_Os10g11110	13.544356	13.351343	11.761598	8.046552	5.444191	8.069571	11.010122	11.832478	13.517914	9.891337	10.792648	11.172297	13.445944	11.895853	12.088458	7.214652	6.511072	6.524805	9.430341	12.254498	11.704767	10.184467	12.368927	8.236028
LOC_Os08g25720	LOC_Os08g25720	6.482419	11.630295	4.424394	69.225479	76.85891	71.275864	10.128645	10.694003	18.314648	9.773407	9.125733	9.957724	6.519418	7.807784	6.715059	89.230194	89.187561	100.200417	11.14443	16.266357	14.732834	9.568367	8.040445	8.94287
LOC_Os03g33580	LOC_Os03g33580	2.10529136908665	2.83017850398126	1.87416790819672	20.802212030445	16.6560751728337	18.1121954543326	5.12121750913349	5.15764672693208	4.68058080562061	3.52673253021077	4.1385312969555	4.24643657564403	3.7231656028103	2.77369789742389	1.73736847728337	20.1649741629977	13.3520963269321	24.1534894594848	4.56992210023419	5.35317541124122	5.79621319250586	3.55094780374707	3.90216564168618	2.88837608711944
LOC_Os03g38930	LOC_Os03g38930	1.235227	1.538101	0.967559	11.989495	8.122992	11.741856	3.337947	3.75973	5.584858	3.672924	4.50631	5.118921	1.602236	1.416163	0.963897	12.550168	9.975959	15.869211	3.954924	3.490377	4.591886	4.417634	3.877755	4.358343
LOC_Os05g41200	LOC_Os05g41200	1.513974	1.598551	1.431825	20.76594	52.619331	35.863506	2.454778	2.140027	3.5313	9.11095	5.190874	4.100217	1.85732	1.638254	1.827887	29.883749	30.642101	24.092962	3.197147	4.560636	2.976765	4.168017	3.755191	4.131735
LOC_Os09g23160	LOC_Os09g23160	63.2245931754018	62.8892843633822	49.9744624025157	31.9345801572327	20.1360124192872	28.9688451390636	38.8354705786164	40.3886350566038	69.188501602376	37.2471036813417	45.1808520153739	46.2557226156534	58.9349548581412	60.2401327421384	59.5866454542278	28.4717152236198	26.9804417330538	25.8873142921034	50.3043506680643	59.26801121174	48.2559801111111	44.3579067372467	52.4489797365479	39.5064327714885
LOC_Os01g33204	LOC_Os01g33204	5.394569	4.622448	4.380457	22.24584	24.595425	25.337381	12.216461	12.418077	9.169817	15.139259	15.491854	15.491668	6.872329	6.565142	4.911016	23.287785	22.951622	23.003263	11.296371	11.950822	13.580147	14.816787	13.379936	13.736957
LOC_Os08g01360	LOC_Os08g01360	29.3652890312605	24.6108929805042	23.2686684070588	18.1469457784874	11.0661387596639	15.3479617690756	21.2993733845378	22.5075662789916	23.9874562228571	15.6400120736134	23.9811848221849	24.125991592605	28.1017296329412	24.2499340994958	25.6804724890756	16.238391897479	15.8858985082353	16.6442189492437	19.9865866013445	24.1051710988235	24.1443335233613	22.063411	22.4323686672269	16.0139471751261
LOC_Os10g03850	LOC_Os10g03850	0.338262734331476	0.606494156337047	0.266826753481894	9.45222031511142	14.6778708196379	13.1867278770891	0.899423731545961	1.22245633077994	1.49736131302228	0.854389385097493	0.815341585654596	1.09103717165738	0.31035726810585	0.443012045961003	0.660573634401114	15.5361009550836	20.8003571093315	7.04971802228412	1.16191894428969	1.64146164171309	1.80030776462396	0.714255084958217	1.3529388781337	1.09883190947075
LOC_Os08g44280	LOC_Os08g44280	17.3837662124352	15.9427322327288	14.4658590556995	10.9627385621762	7.70786662737478	9.36312038816926	14.2140921921416	15.4082538199482	15.2459382219344	16.0445420595855	15.5037884723661	15.9915374183938	17.0204707327288	16.9115585660622	18.2511603752159	9.92298994818653	9.27449726165803	7.63520769732297	13.0838059542314	13.4602621675302	13.742580648532	16.5877756731434	17.5696752521589	14.8285799805699
LOC_Os03g58250	LOC_Os03g58250	5.117286	5.166154	5.880573	35.175549	44.567638	34.508339	9.101604	8.706986	8.979692	11.081027	9.257335	9.131159	6.662921	7.009125	5.704666	38.89069	47.820705	39.276157	7.256029	7.587268	9.167102	9.465631	8.601407	9.891304
LOC_Os06g01440	LOC_Os06g01440	21.774012	18.430435	14.205963	7.324614	3.23946	7.811952	15.817844	17.889429	18.853477	12.567576	22.121046	19.854225	25.137596	18.156897	20.677221	6.747206	7.179924	6.019884	12.680676	17.03084	16.231966	28.847879	26.636509	18.348576
LOC_Os04g07260	LOC_Os04g07260	0.263257	0.151569	0.036031	12.628515	9.917676	12.980975	4.302912	2.201224	0.792964	5.501425	6.420544	6.91164	0.60951	0.370238	0.215439	10.804315	7.336567	11.313082	1.561119	1.097228	1.280315	7.487903	4.500921	5.301793
LOC_Os12g32250	LOC_Os12g32250	9.762438	9.643042	8.100034	46.905434	40.365211	46.923153	13.895035	13.362571	18.015411	15.415686	20.542721	19.376524	10.406953	10.223841	7.661513	52.270813	44.799694	65.704735	13.133376	14.15045	14.823985	24.039268	20.763416	15.465234
LOC_Os08g27720	LOC_Os08g27720	50.8598334255931	24.1620817095615	56.666000907261	7.13472047447879	9.03714945866283	10.4051386542056	26.4794775866283	27.8030180194105	14.6284507570093	40.5050160431344	55.1294353235083	47.8893446851186	54.5929906714594	38.2088001430625	44.9818487196262	16.1199529036664	14.5042835744069	16.9256647483825	36.0839463838965	37.4468788504673	38.5798762508986	51.3266866089145	53.5055261682243	40.0131063005032
LOC_Os11g03600	LOC_Os11g03600	0.251694	0.203432	0.233926	8.830164	7.34005	9.855707	1.740836	1.762957	0.490501	3.214349	3.704228	4.871796	0.386402	0.355405	0.204665	10.38914	4.702791	10.726649	1.634717	1.615065	2.469014	3.327925	3.348114	2.119376
LOC_Os09g14520	LOC_Os09g14520	10.368486	9.353408	9.318291	3.969976	3.707581	4.855973	10.622334	10.958432	8.043099	7.879488	13.030976	13.049291	11.243955	9.013689	8.927841	3.890716	4.223463	4.504821	8.817913	11.283912	10.676827	12.120638	11.747958	12.590654
LOC_Os06g04270	LOC_Os06g04270	414.544586	541.33551	474.435364	177.372055	102.371147	166.880249	425.169464	474.276794	382.022186	241.110886	235.986191	287.082977	422.842438	464.948425	565.749634	150.031509	102.646629	137.181686	438.635681	370.239563	427.32196	220.17215	207.649521	270.409943
LOC_Os01g65380	LOC_Os01g65380	4.521436	6.307413	3.343859	54.856945	27.335014	38.784355	5.360588	6.469708	8.029994	6.725064	11.816742	11.298621	6.046357	3.823363	3.670387	53.314152	41.040066	52.681984	7.212751	10.052321	8.58289	8.953208	8.65808	7.57548
LOC_Os08g32870	LOC_Os08g32870	40.094028	51.615368	25.505316	17.287653	15.997855	17.985872	33.929962	36.484425	48.574104	42.266239	39.762447	39.889023	33.779907	41.491997	34.284863	17.923544	16.782633	17.748287	35.542068	46.25238	35.852577	37.873981	43.227699	35.13781
LOC_Os08g39660	LOC_Os08g39660	0	0	0	5.069683	3.029327	3.357679	0.326617	0.824404	0.114335	0.521361	0.986982	0.556865	0.058034	0	0	5.789455	5.534074	8.409315	0.753805	0.595032	1.23486	0.854756	0.372439	0.422802
LOC_Os08g25000	LOC_Os08g25000	0.688058	0.978336	0.663014	12.087002	15.985188	15.106684	2.339652	4.045873	3.144665	3.515415	2.432192	3.934341	1.303088	2.049379	1.009298	12.36284	10.687015	6.745229	1.979923	2.330886	2.470147	1.833544	2.28167	1.552723
LOC_Os03g60260	LOC_Os03g60260	0.933641	1.648817	0.272205	40.545765	64.269623	44.572498	0.561253	0.971191	1.859294	0.263168	0.367876	0.620016	0.805177	1.47597	0.868521	61.034649	70.327675	76.81189	2.86098	2.23587	1.516843	0.34095	0.322218	0.380064
LOC_Os02g05840	LOC_Os02g05840	10.564867	9.752165	8.001726	37.835659	28.643175	35.165489	14.35159	14.307461	16.612431	12.125709	15.361873	15.158918	9.568447	9.641335	8.280977	36.441483	36.950813	38.571522	15.540835	15.879811	16.990547	14.185572	15.178515	13.491864
LOC_Os01g33784	LOC_Os01g33784	14.037254	11.23605	11.883967	6.370855	6.386559	5.808365	9.051864	9.853061	8.900517	6.739346	9.660894	10.669123	15.556207	13.176096	12.24227	7.006895	7.868587	6.324768	10.368543	10.158964	12.458055	8.643872	8.647771	5.957782
LOC_Os02g37320	LOC_Os02g37320	0.733942	0.958469	0.573693	38.912876	22.071877	33.618587	1.887494	1.4014	2.212567	5.604522	6.94108	7.093643	1.994194	2.094019	0.453319	17.28466	16.48246	12.695148	2.200983	1.745178	0.6842	5.723447	5.021068	4.583992
LOC_Os08g44000	LOC_Os08g44000	55.642918	56.703983	72.418991	4.050667	0.622449	2.77784	44.925316	45.572388	40.029472	30.500238	32.032639	29.410446	60.412228	59.155212	71.737808	4.097408	1.403097	0.903227	42.850464	36.74268	40.407429	31.800386	32.485527	36.542072
LOC_Os05g45830	LOC_Os05g45830	11.428595	10.053699	10.420178	7.01102	4.489098	5.924391	8.62467	9.177773	8.989624	5.762292	8.781981	8.719903	11.597235	11.254265	10.56034	6.289784	4.817897	5.316899	8.806965	8.073924	9.88351	8.745178	8.324795	6.589399
LOC_Os04g44250	LOC_Os04g44250	1.73345	1.133765	0.998506	0.067541	0	0	0.772272	0.52816	0.207129	0.742595	1.154694	1.221908	1.473776	1.080224	1.348338	0.171004	0.087816	0.047626	0.897013	0.488214	0.812509	1.174886	1.171406	0.870116
LOC_Os12g42970	LOC_Os12g42970	8.951777	7.61934	8.737301	4.189103	3.293563	4.257777	8.375146	8.355992	10.231816	8.843344	9.791089	9.129304	8.887921	9.106041	9.718734	4.940862	4.547636	3.496954	9.605073	10.862643	9.272875	10.277205	10.517193	9.623091
LOC_Os09g08130	LOC_Os09g08130	2.2084511965866	1.24445302275601	2.03529306510746	31.6365481529709	28.9321511289507	29.3117709235145	12.8990610265487	8.60958099115044	5.55845710366624	27.0698992300885	49.5355759058154	56.6955578887484	3.70645028192162	3.47144850379267	2.90223142414665	24.5480712427307	37.7098897737042	42.6435090025284	5.46105894627054	6.05403314981037	8.27076886283186	8.44817811061947	6.37724029582806	9.35299322819216
LOC_Os05g45440	LOC_Os05g45440	25.930428	17.074039	40.651928	0.61841	2.074349	0.762229	22.651558	22.181314	8.578979	31.01993	19.852411	21.362223	26.112871	25.153818	25.54705	1.721563	1.234119	1.160071	27.930315	18.668713	22.896099	18.85977	20.312691	20.601593
LOC_Os07g41250	LOC_Os07g41250	4.13133057078483	6.31354726511453	4.66073051333083	44.5321202868945	35.6074893443485	40.0967364652647	3.57162418963575	3.32798858205032	4.57605085392415	4.61174794442358	5.79092764288397	5.08756086819377	1.90539924746526	2.82214151145325	2.85739552121667	37.6199109263988	28.9731627525347	41.6645937889598	1.87489412392039	3.08493778069846	2.35077493052948	2.81875673450995	3.82025964438603	2.58879219601953
LOC_Os01g12381	LOC_Os01g12381	1.145694	1.163376	0.528437	13.435832	14.986648	16.900066	2.051338	1.861193	2.618362	3.552695	2.118059	2.640319	1.345643	1.664032	1.022794	13.823059	15.112057	13.346886	2.659297	3.063758	2.995576	1.308749	2.890726	2.302685
LOC_Os04g45490	LOC_Os04g45490	219.019531	215.106628	313.059509	39.833736	11.383228	32.88868	183.714401	212.73761	167.78595	58.253845	47.646355	53.835365	193.926346	208.037231	252.829453	37.324062	16.399254	15.925441	162.237335	146.561203	191.629349	61.304352	51.250538	58.477753
LOC_Os06g50650	LOC_Os06g50650	0.483125	0.313795	0.530591	16.321198	8.67273	13.184391	2.08586	1.803629	1.991148	2.380613	2.781795	2.62954	0.681095	1.230641	0.36698	14.984905	8.134322	13.660952	1.776023	2.752284	2.001278	3.160151	1.882299	1.380841
LOC_Os05g23740	LOC_Os05g23740	164.529327	198.154373	194.31134	77.900131	65.719292	69.305748	196.982727	233.37442	180.183197	70.383682	75.79631	86.172607	175.322174	176.754074	188.670685	71.835564	60.099987	90.302582	188.725662	175.912766	218.453217	80.343636	73.183266	97.270912
LOC_Os04g33940	LOC_Os04g33940	55.24786	36.142727	71.307449	11.783222	14.499519	13.123054	47.427479	39.412663	33.455654	49.273018	41.499626	35.82869	58.744694	50.565098	52.939198	14.172918	13.643799	15.285182	43.178211	32.22728	38.063725	57.704002	47.008759	49.733635
LOC_Os07g32380	LOC_Os07g32380	9.8627	15.740788	4.508406	76.403008	97.503296	97.538528	24.546257	23.19392	24.657356	29.489311	29.191292	29.7094	11.40889	13.053513	8.974577	85.683868	88.987274	79.507721	20.9041	23.874958	24.556463	33.203609	26.766954	26.772707
LOC_Os06g29370	LOC_Os06g29370	4.407946	3.051423	8.227854	0.248574	0.253172	0.189757	5.512836	6.255984	3.056324	3.67845	3.985854	2.931149	5.640676	3.757638	8.188454	0.521899	0.504287	0.438935	7.194116	5.468511	6.080664	5.397285	3.717863	4.850045
LOC_Os05g27660	LOC_Os05g27660	6.398214	5.646906	4.868334	42.093033	115.819839	79.26757	8.46993	10.763819	9.511952	14.654808	12.827432	10.192636	6.091642	7.836129	6.32335	77.65406	119.914398	71.306633	10.934405	11.340494	11.616657	14.182997	11.031604	11.546601
LOC_Os03g50130	LOC_Os03g50130	46.7604342409046	50.7826870678466	48.9580991838741	19.3247308092429	11.7715557610619	17.4993014041298	36.6914950943953	34.6343635073746	43.2771203067847	23.8518098839725	28.1289140855457	26.1184430186824	43.8843268544739	65.0695511632252	47.3190942055064	19.7308177276303	9.91006705703048	14.1414626558505	39.7798905929204	41.8632599488692	41.2863026794494	26.589411526057	21.5894869872173	28.043149913471
LOC_Os06g14324	LOC_Os06g14324	152.422727286393	107.90807917581	171.194565154212	44.3728070902808	16.3418543913607	26.5658746012959	183.302019251836	174.259276838013	140.269085415983	87.6061023360691	109.543272820734	126.791896128726	143.059868313607	136.601482049244	159.198104413823	38.6382822401728	28.1508888760259	18.2583142315335	160.452123655292	164.771113746004	170.703424803456	133.423976095896	123.54538884406	90.1978455533477
LOC_Os10g28350	LOC_Os10g28350	0.369776	1.096383	0.557443	45.249306	119.531212	79.570816	3.071373	1.699589	0.472532	1.014723	2.364782	3.978738	9.116092	8.86508	14.62447	137.034882	152.173111	150.586517	8.381795	9.193562	11.189877	12.154407	10.020929	13.23444
LOC_Os04g39380	LOC_Os04g39380	1.025922	0.402196	0	70.962822	75.682022	132.969955	7.840777	7.279855	3.016709	3.221443	4.76128	4.850814	1.20914	0.543251	0.406148	70.694336	48.397701	68.320015	8.332727	5.682795	9.411997	5.80782	5.264819	2.618635
LOC_Os08g07630	LOC_Os08g07630	0.309002	0.045954	0.096319	9.03546	10.378665	11.983274	1.3029	0.907485	0.395298	2.958622	4.223148	4.395347	0.219568	0.379654	0.324878	7.52318	3.303046	6.000801	3.933493	2.964995	3.542132	7.275545	10.769036	3.554043
LOC_Os03g10320	LOC_Os03g10320	0.986396459667093	0.864644457106274	0.383431	14.1350241856594	19.9722136798976	15.6506865582586	0.469047313700384	0.41121338028169	1.36559437387964	0.923715012163893	1.03989874263764	1.15588966389245	1.25624510883483	1.37835750448143	0.581374227272727	25.3658485864277	20.8582616370038	29.1106192151088	1.08259797503201	1.32020371126761	1.27843512676056	1.7954498822023	1.65654521510883	1.54266800320102
LOC_Os10g37210	LOC_Os10g37210	5.160531	4.49151	3.616676	19.755089	29.452221	25.052759	8.572865	8.321937	8.960284	5.193318	7.351772	6.778852	5.767754	5.819476	5.262597	25.020807	35.733585	30.549898	8.678637	7.790692	8.091024	7.235618	6.304914	6.481156
LOC_Os10g37430	LOC_Os10g37430	9.327296	6.05592	8.770905	52.177574	47.430897	58.602329	19.968174	20.428701	13.669112	24.59309	38.984711	37.770695	12.397136	9.59686	8.2948	55.274101	56.887341	58.898464	17.674656	19.589594	21.551075	34.720688	30.920639	26.389481
LOC_Os07g48450	LOC_Os07g48450	4.44499630322004	2.56306290966011	1.66796939624329	133.469230088551	99.1920863890876	96.8201483926655	2.10740779874776	1.3686263783542	4.34736111806798	6.90214655187835	9.72568813595706	6.0015925313059	4.52473494722719	4.15307965563506	1.99744259302326	168.540701867621	114.935761446333	244.51163068873	2.8411809588551	2.5168598783542	1.27047035062612	9.63269968067979	5.28790098389982	8.59656621645796
LOC_Os02g13380	LOC_Os02g13380	14.552402	10.998185	14.665224	69.55793	90.225945	85.217552	18.383835	16.127712	18.821686	21.47216	28.018162	25.368528	17.95122	14.949538	11.662359	66.992607	72.390305	69.634407	16.712664	16.987961	16.073021	25.103962	19.05991	19.502071
LOC_Os10g01480	LOC_Os10g01480	12.802045	9.625449	12.173425	4.804271	4.990331	4.555567	5.130839	5.173353	8.450347	8.028097	10.357081	11.141776	10.974012	10.568941	10.507468	5.981764	5.512892	6.273655	6.79318	7.740628	7.770946	12.217595	9.801128	8.416756
LOC_Os08g44350	LOC_Os08g44350	5.976104	4.19345	5.607489	38.765446	57.987095	60.517521	7.018305	6.527504	7.628742	10.603028	9.006738	6.394686	5.485778	5.61114	5.436522	50.653221	60.260052	40.430492	7.429529	8.074478	5.975023	8.023719	7.664211	7.89525
LOC_Os04g12980	LOC_Os04g12980	6.227606	5.089913	3.992016	33.775845	27.342789	31.63728	14.621644	16.05633	13.627235	13.918098	17.092096	18.697168	9.470845	9.22912	5.102078	37.677757	34.016338	46.83012	13.052602	15.628176	13.169278	10.449358	10.338176	11.757771
LOC_Os03g12470	LOC_Os03g12470	1.783125	2.198597	0.700176	22.74691	17.602367	22.180321	6.119667	7.638564	4.036317	5.203411	11.115426	10.261912	2.510796	2.196309	1.40938	21.25625	17.694496	22.374514	6.985821	7.96246	9.160088	8.667935	8.217895	10.226401
LOC_Os02g01520	LOC_Os02g01520	4.704167	5.546988	3.746613	21.841339	20.98613	20.09668	8.445062	9.837847	9.891604	8.594499	12.227013	12.075215	5.688288	5.388489	4.265406	17.827101	20.331938	19.846588	7.539181	8.505996	9.400575	9.211746	10.968074	7.699149
LOC_Os03g11690	LOC_Os03g11690	0.155295166087561	0.206162346073662	0.294135624391939	3.24726643502432	2.50047705663655	4.03275337282835	1.9667935437804	2.81970969423211	2.43073546907575	0.395477766157054	0.677413780055594	0.891466170257123	0.316222653926338	0.273350895760945	0.270649326963169	2.38349435232801	2.24606922689368	2.15116510632384	1.37613971507992	2.159749985754	2.5080614923558	0.689053141765115	0.680113859624739	0.695686217512161
LOC_Os01g62650	LOC_Os01g62650	9.0856050275967	7.45820147218601	6.12591125771404	36.2217727112125	24.7100599632768	32.331099464146	14.3231931631899	16.0233787805302	16.2460373830943	12.5171637974794	16.3409836849196	16.308389218166	8.19264426445024	7.23984789569752	7.35807649000435	30.574235765754	37.371773866797	29.6417725091265	13.5756428598435	14.8336809498044	16.5942947079531	14.6234290558453	16.7739710367232	13.6523046864407
LOC_Os08g44590	LOC_Os08g44590	0.965529	1.05754	0.158886	33.177349	30.17034	38.321915	5.135115	6.194044	2.574416	4.190136	5.113069	9.469142	1.01423	1.568307	0.517244	31.687296	25.966558	31.825083	4.208359	3.90239	6.15083	3.363553	4.783281	3.252358
LOC_Os11g14544	LOC_Os11g14544	48.6629008726507	46.5353325923526	42.2117887527544	424.808816110499	698.644915166235	399.469581199287	78.7598523295528	79.821224543746	89.9993062034997	76.1100993483474	96.5637367177576	85.386547220674	51.4205910252754	53.3876533188594	49.1909714358393	355.345873671419	765.680925036293	312.625252282242	73.3728087598833	77.8704799607907	78.841886220674	88.6964478561244	98.4911896286455	82.3750809374595
LOC_Os03g03640	LOC_Os03g03640	18.691988	16.35232	9.223285	3.261662	2.809889	3.453357	16.28499	9.878016	18.965803	14.307	13.538787	11.854317	17.830362	23.802298	15.661447	4.727342	2.837255	2.236305	13.18652	12.5658	14.358376	14.087592	13.196981	15.026286
LOC_Os03g08624	LOC_Os03g08624	0	0.140268	0.167266	37.724995	145.226944	60.232479	1.01127	0.910789	1.245784	1.960621	0.551794	0.980006	0.11833	0.0888	0.172904	49.824593	116.55648	46.714527	1.407679	1.23509	1.289439	0.41309	0.853674	0.618465
LOC_Os10g34940	LOC_Os10g34940	0.445719	0.476339	0.34101	17.425406	15.03083	25.195387	8.307018	5.445038	3.000492	7.105902	15.075809	14.945341	1.987031	1.772754	0.719087	10.706648	8.64995	5.901028	3.926913	3.977973	6.39457	6.032312	3.421443	4.873521
LOC_Os07g40630	LOC_Os07g40630	1.011515	0.878414	0.643496	20.715324	7.851218	11.752834	2.622615	3.115557	2.442203	3.317283	8.424501	7.344902	1.312382	0.976001	0.772786	12.420743	9.845579	16.823616	1.905936	1.699558	3.255234	4.481598	4.153993	4.151944
LOC_Os12g32986	LOC_Os12g32986	39.982399	38.79258	46.401745	18.411119	11.062758	15.52616	29.930681	34.200768	27.480078	14.540339	18.214989	21.313723	41.424084	42.224392	43.329666	16.607557	9.303874	17.492613	25.77202	29.489407	35.923115	15.724556	15.979972	14.589193
LOC_Os06g04230	LOC_Os06g04230	2.915989	2.850008	0.872004	42.73053	35.749241	29.850721	5.325882	3.269283	3.186187	35.443092	41.020687	68.421989	2.701185	3.025028	2.051174	33.740025	31.409267	43.394924	4.646374	3.470063	2.885373	29.643551	23.242302	24.113478
LOC_Os01g11054	LOC_Os01g11054	45.0099570066904	45.3531642966757	43.5955295385741	21.2297800204892	15.7290136393477	17.8725809364416	57.9400844536902	64.1852746242944	46.4594092508886	51.7431354917416	49.3241238835459	53.8389591624504	58.1900722477525	45.8369866644365	44.5824906675726	16.8022118954631	15.4270429448045	15.9158886926615	60.0027032669872	45.1932421555509	51.9571080133807	47.338190682626	53.6903715419193	63.2698659023625
LOC_Os12g08564	LOC_Os12g08564	0.132834568965517	0.164082715517241	0.0884667025862069	8.55529505747126	13.2909013036398	7.11562289655172	0.260105560823755	0.265264087643678	0.59976806848659	0.379474947796935	0.337828189655172	0.287888818965517	0.0851969784482759	0.262627724137931	0.179075715517241	7.02769327011494	8.64504764703065	2.11494883381226	0.115769948275862	0.188557719827586	0.140770289750958	0.188130689655172	0.270867028256705	0.293325478448276
LOC_Os11g10510	LOC_Os11g10510	0	0	0	3.20701765502183	9.24610106441048	3.49428941921397	0.036356	0.072032	0.110884	0	0.053437	0	0.026419	0.0912294268558952	0.019899	9.0598647871179	7.66391368886463	10.2399129858079	0.032103	0.131752	0.090901	0.124874	0.056516	0.051361
LOC_Os06g08100	LOC_Os06g08100	1.400176	1.996504	1.384609	0	0	0	1.381629	1.26925	0.81618	0.756069	0.382866	0.838035	0.710009	0.76685	1.489271	0.032952	0.178516	0	0.959836	1.101498	0.654112	0.74614	1.245238	0.751031
LOC_Os10g20390	LOC_Os10g20390	25.176104	8.533935	19.256784	1.717501	2.227828	2.452518	18.546898	21.125153	9.108565	17.257139	30.574362	28.930803	23.171124	17.066956	14.028987	2.267659	1.309539	2.213839	13.824642	14.04554	17.353657	22.37326	19.911165	22.891813
LOC_Os05g42250	LOC_Os05g42250	12.72028	9.375144	14.300843	1.686533	2.685787	1.681874	22.486872	19.892836	10.817687	11.046406	11.827982	12.938721	13.274953	11.130651	9.943193	1.692833	2.448848	1.051772	15.564606	13.143867	15.77922	14.428522	16.703335	15.683592
LOC_Os06g51390	LOC_Os06g51390	28.6190271574842	23.4695198644564	27.6193378303267	14.9200793710385	15.2331121111653	14.3539342993662	15.9618475641151	16.9411617513408	18.5080977337884	20.0283470697221	28.0387204914676	27.4096017279376	29.8304729224768	22.6960539463676	28.7652958800585	14.6090886114091	15.6633068103364	14.421816465139	17.9472976850317	17.3643211389566	19.1461944134569	28.7066099385666	28.2518829653827	22.0425050141394
LOC_Os05g11260	LOC_Os05g11260	89.515945	80.566452	105.476143	20.233168	15.179713	17.180664	82.652153	89.561836	93.44809	64.436722	65.313499	79.944778	89.197235	72.182426	109.628807	17.409033	15.093955	5.229772	75.447807	65.651505	67.428551	79.062355	74.271622	52.684582
LOC_Os08g19140	LOC_Os08g19140	36.511082	37.296638	35.630646	5.888301	1.176738	4.83628	29.751802	32.810371	30.372147	20.019276	20.867853	24.887348	40.487221	34.600967	43.537399	5.196094	2.695346	1.791318	31.204243	25.046741	28.106354	20.819731	22.155256	21.813461
LOC_Os05g01560	LOC_Os05g01560	27.5108483123028	29.0170437539432	22.5474404605678	120.555295659306	159.626637747634	116.036986949527	56.6624340063092	52.9582236119874	66.5278400725552	52.5128610157729	54.5654090031546	61.8577959242902	27.2633624984227	26.5883667949527	22.9399688643533	121.931838129338	132.43170688959	131.532589009464	50.3028197287066	56.7673294921136	50.0298928170347	42.4054653690852	49.8349780031546	48.4203576466877
LOC_Os07g03820	LOC_Os07g03820	0.060877	0.102693	0.094155	2.448274	1.664024	2.19651	0.649523	0.402031	1.149879	0.611508	0.943824	0.931884	0.085854	0.076214	0.093373	2.581642	2.32019	3.292293	0.516979	0.562947	0.96807	0.994574	1.03089	0.718814
LOC_Os06g22290	LOC_Os06g22290	0	0	0	1.569348	0.674739	1.441744	0.267415	0.180247	0.258909	0.282268	0.535983	0.9746	0.172166	0.075809	0.038773	2.272813	1.758322	2.349101	0.337512	0.195996	0.134531	0.351357	0.085367	0.381807
LOC_Os06g51210	LOC_Os06g51210	0	0	0	1.452067	1.903559	2.841022	0.349862	0.32824	0.111734	1.141339	0.659828	0.622056	0.029822	0	0	1.799084	0.871198	2.044335	0.10734	0.267991	0.240015	0.503261	0.260493	0.176245
LOC_Os07g48430	LOC_Os07g48430	5.23675505795364	5.57860162629896	2.55888641526779	34.3626305331735	24.9246467342126	29.2435147214229	6.48645905515588	6.85616971542766	7.38690066626699	7.12286143844924	13.8141174464428	15.4590197210232	5.06843655235811	4.82375829336531	3.76803147641886	28.0637190643485	22.7402785995204	31.5001620995204	6.72731153517186	7.3621080303757	7.7541758077538	12.7519505363709	13.5175022797762	12.2595429624301
LOC_Os06g40730	LOC_Os06g40730	24.876101	27.182674	22.561319	11.005416	5.73209	9.942758	15.835463	17.052191	25.783672	12.223002	24.625101	23.897091	31.845451	25.410799	28.496605	9.783033	8.4961	8.159695	18.234699	25.209562	21.114983	29.343685	26.55975	19.527269
LOC_Os02g07830	LOC_Os02g07830	7.918066	5.042978	2.38906	1.000707	0.547314	0.403348	4.951773	5.596126	7.326327	3.677301	5.720516	7.725203	8.824903	9.018016	5.315709	1.126389	0.655397	0.77724	9.649068	7.843063	8.57243	5.558706	7.553751	4.29513
LOC_Os11g28540	LOC_Os11g28540	0	0	0	2.058748	1.16174	1.76386	0.135911	0.173811	0.372175	0.640426	1.124811	0.965039	1.740266	1.055091	0.555765	3.685634	3.087641	3.575326	0.560267	0.704996	0.582614	0.881633	0.316436	0.959422
LOC_Os02g09960	LOC_Os02g09960	3.062696	3.346191	2.773572	28.516771	24.017296	21.087412	11.654921	11.720973	6.656178	15.785745	22.395897	23.994867	5.427676	4.202406	2.982353	21.719793	17.233652	21.099939	10.289237	9.401695	12.503726	16.202187	13.399358	16.306499
LOC_Os05g43760	LOC_Os05g43760	10.605202	12.181482	6.073461	4.238865	3.874795	4.009181	9.637846	11.080819	13.326309	6.76589	9.750952	10.302656	9.562772	11.499467	8.058081	4.096496	3.402655	3.42983	10.375794	12.450438	9.469573	8.435611	9.749213	7.053625
LOC_Os08g10320	LOC_Os08g10320	3.7470084431006	8.79221830126443	1.75698376855415	101.844107373832	100.465172476636	112.054328188565	21.8320535481033	20.2945432979659	27.1253770461792	20.8697232042331	18.6503771723474	20.2638361074766	2.12384876278175	5.35513557476636	4.58929862726773	108.89342302199	112.457556184442	88.6270651470588	18.7097369136888	18.6889029079164	17.1610352704783	14.5432209582188	17.3366326619021	15.05212062232
LOC_Os04g33830	LOC_Os04g33830	2334.055664	2968.277832	3234.335693	206.786728	89.290321	119.138893	1912.632202	1667.819092	1848.431274	4188.199219	1986.441284	2079.562988	2590.743408	3112.82251	3279.356201	238.16597	69.313004	83.941849	2563.914551	1913.568604	1477.613037	1178.198853	1806.755493	2566.031982
LOC_Os05g05160	LOC_Os05g05160	39.617016	33.684025	26.812586	20.629501	16.341356	22.147242	20.246403	22.401447	27.778475	18.557991	31.643627	30.667051	40.116364	32.96122	35.551731	20.944656	21.957039	21.386984	28.911781	31.318037	30.569036	36.180977	37.312809	28.227324
LOC_Os03g16960	LOC_Os03g16960	0	0	0	13.047354	11.93624	15.857858	0.037377	0.087642	0.030262	0.036179	0.216073	0	0	0	0	27.948837	17.666073	32.853867	0.214795	0.075881	0.126606	0	0	0.037038
LOC_Os04g51880	LOC_Os04g51880	6.52708824748982	5.55908104016282	4.70124344396201	122.910134058616	151.019528720488	122.472371392673	27.6634608572592	17.0832132963365	33.0713062477612	42.8416931842605	14.6827032268657	16.5613430450475	5.77750298507463	7.01485130664858	5.45484850990502	128.126446768521	111.366514577476	89.6718971286296	28.4960348843962	25.8672692455902	22.1216958331072	14.5461855766621	15.2899765345997	21.8142367221167
LOC_Os09g04440	LOC_Os09g04440	48.1813653471007	32.8941052187182	45.1978995871821	14.9878545385554	7.76809569949135	11.1302449664293	35.3693367548321	42.2299476203459	34.6455399595117	20.6713369886063	32.3238427247202	32.5380677851475	52.1520782771109	37.9359822113937	47.5384007088505	11.1015430596134	12.7962934223805	5.72879101912513	42.8275677084435	43.1040717450661	49.5241756138352	49.2482754636826	43.5797097399797	32.3610563810783
LOC_Os07g05480	LOC_Os07g05480	2655.59331909655	2705.81810781954	3217.28786944023	197.536498495402	96.3231091597701	167.021266571264	1765.79112383563	1628.22379912989	1768.74265908621	2224.92093818621	1228.11799037471	1275.00008169195	3143.18777745862	3684.46205288506	2922.06248277011	276.251246164368	77.6953462367816	95.8768093126437	2869.24435745057	1897.06903954943	1486.91633393793	764.60200617931	1113.54344955977	1866.33667899655
LOC_Os05g11140	LOC_Os05g11140	8.14988272809479	6.79295949797318	6.21206016838166	5.25728632865607	3.74028897068912	4.52765078328656	6.24207955098223	7.14404292797007	7.53631253352042	5.64219938883692	7.08062139070783	6.36421138758965	8.77551529373246	8.20138164390396	7.50661711817898	5.5678603118179	4.85896004022451	4.73838248830683	5.99333509510446	7.04444217648893	7.72762486248831	7.51321142937325	7.1518052613034	5.94189498066729
LOC_Os04g38420	LOC_Os04g38420	8.234599	6.077208	8.495547	1.411405	1.726521	1.995349	6.146183	4.71309	3.431693	7.1662	5.778679	6.050565	6.030462	6.268476	6.996616	0.894671	1.019462	1.10864	5.349646	4.298471	3.75207	5.323407	6.143555	4.518068
LOC_Os01g01307	LOC_Os01g01307	16.680353	15.777787	13.342525	68.22699	79.426315	64.818359	30.788363	34.879524	35.168266	29.084911	36.485462	38.059391	16.033688	16.390499	12.596891	62.193153	64.135139	81.926437	29.912464	34.557365	28.981609	33.622314	28.314404	26.950939
LOC_Os11g11780	LOC_Os11g11780	1.284475	0.91897	0.800922	18.604549	12.334757	24.423664	3.019532	3.390565	2.462534	1.582713	3.745078	4.641522	0.600509	0.268316	0.416315	10.461617	11.498077	9.613632	1.414206	1.339474	2.358192	3.417733	2.113661	1.78666
LOC_Os03g28400	LOC_Os03g28400	5.244997	5.100815	4.853003	26.394863	38.198139	34.728127	7.812491	8.351574	7.820082	7.153901	5.997699	7.725455	4.339929	5.686803	5.211646	22.197069	23.803614	17.743427	8.552865	11.229247	10.131542	5.929591	6.594858	6.850245
LOC_Os04g39930	LOC_Os04g39930	2.572983	1.987406	1.131462	0.095726	0.108361	0.136499	1.43497	1.19865	3.321036	1.929555	2.518291	1.946114	1.818334	2.826261	1.541376	0.26952	0.057871	0.261339	1.451639	1.289648	1.638167	2.675006	2.213295	1.54001
LOC_Os01g05870	LOC_Os01g05870	0.157656	0.199545	0.059136	5.481273	2.325952	5.80037	0.316092	0.316464	0.568273	1.059799	2.316348	1.807677	0.446737	0.272864	0.195044	4.816875	3.511665	4.592936	0.464019	0.257999	0.621337	2.032748	1.252972	1.236159
LOC_Os01g63260	LOC_Os01g63260	5.395757	4.424362	3.013787	36.442619	50.508537	28.809114	4.971699	3.046619	4.796027	4.443058	4.738778	4.333614	5.943593	6.235745	5.441664	38.911835	32.957497	44.139423	4.409742	5.478232	3.703623	4.777049	5.323017	4.111025
LOC_Os07g35750	LOC_Os07g35750	0.100717159470069	0.144320833660451	0	31.7988805829244	24.0375378964671	26.3295216182532	0.294949	0.123186844946026	0.212804241903827	0.52549240922473	0.891358756133464	0.541266602060844	0.0290386133464181	0.0414001550539745	0.0829873012757606	31.2375554671246	25.7353494533857	33.9306093218842	0.028923	0.14788549313052	0.189992914622179	0.109190520117763	0.066243	0.068447
LOC_Os12g44060	LOC_Os12g44060	1.954144	3.576884	0.887535	44.313122	24.99898	28.957169	4.878184	5.568306	8.855514	5.859015	6.415174	7.387964	1.267916	2.11171	1.13294	41.219215	37.856335	41.579456	6.117995	5.402523	5.882845	5.56363	7.188291	6.604809
LOC_Os12g13290	LOC_Os12g13290	9.362955	10.898977	8.155083	75.266388	63.828495	68.395622	25.07239	27.909861	38.178848	8.815326	20.000679	21.963493	8.467818	11.143606	10.246296	62.37286	76.214539	50.911465	26.743008	32.334068	26.586218	20.558041	21.29777	17.337397
LOC_Os07g03930	LOC_Os07g03930	0.685406	0.666066	0.443919	0.014809	0	0.061432	0.368952	0.489634	0.560495	0.473336	0.465111	0.761447	0.629653	0.823659	0.523489	0	0.020486	0	0.22916	0.602928	0.517805	0.634062	0.510411	0.552754
LOC_Os01g53100	LOC_Os01g53100	1.35493	1.53235	0.857117	19.373983	22.644184	23.32341	0.623943	0.715568	0.756033	0.705006	0.597151	0.647885	1.378922	1.191751	1.049855	23.301254	21.681808	18.607931	0.815552	1.02044	0.291447	0.711223	0.320408	0.549512
LOC_Os12g05990	LOC_Os12g05990	0.030581	0	0.020654	6.440773	2.48864	6.16097	1.390105	1.257781	0.397269	0.763013	2.422465	2.720442	0.056499	0	0.028464	2.941751	1.48433	3.391042	0.926799	1.105731	0.980911	1.792323	1.634852	1.280337
LOC_Os12g06060	LOC_Os12g06060	2.505432	4.692982	2.093712	0.423964	0.121526	0.375475	1.169532	1.830395	1.804639	2.956254	2.319662	3.236664	1.383184	1.716032	1.101371	0.525908	0.447401	0.431077	1.689475	1.839896	1.449866	1.213758	2.656988	1.274482
LOC_Os07g10070	LOC_Os07g10070	8.934074	6.663933	7.745954	2.619349	1.034359	1.734563	9.515759	6.979824	6.869927	5.717705	4.635742	7.490027	7.951003	8.031243	6.43345	1.998735	1.55444	1.575182	7.400118	6.768343	6.240805	8.926543	7.705687	7.002211
LOC_Os07g41160	LOC_Os07g41160	9.23776259460861	5.6710337973043	7.53017114567133	3.50716966562986	2.38910257646449	2.595887656817	6.73076688180404	7.35146618973561	5.10071494815967	7.45340066874028	7.36068042509072	6.98477358475894	7.52945278382582	8.26075320995334	6.52412138413686	3.23480640746501	2.53594622861586	2.79965862363919	7.12145703991706	6.8446983592535	6.82448537169518	7.50866029808191	8.40171654224987	7.47304937013997
LOC_Os02g49860	LOC_Os02g49860	1.191025	1.064848	0.414939	28.252993	38.325848	31.296141	2.332478	2.506672	5.029266	6.827972	3.057213	3.835285	1.258205	1.871311	0.498497	33.798561	45.594337	37.751793	4.560803	3.335852	3.019501	3.783298	4.546617	4.302048
LOC_Os04g54590	LOC_Os04g54590	31.1556446872038	32.1506316090047	27.3546533175355	4.51125762322275	2.47776679146919	6.84497410900474	20.5156539063981	23.2382156030806	22.7412451552133	23.884786242891	16.0590243222749	17.4042522914692	26.0257272950237	30.5530879312796	29.2579646872038	8.40683008886256	2.95744219194313	3.70336445260664	27.9238743921801	29.4069104703791	21.0193237274881	19.5400286990521	16.2124941895735	15.5242056919431
LOC_Os03g56670	LOC_Os03g56670	1608.29712280141	2245.65636869859	2214.9661023304	244.795717704745	120.1118698471	166.41502240246	1427.28977663972	1219.01925078823	1402.54557211863	2734.42522508084	1375.72450019772	1521.46862921177	2109.11185583831	2074.38188078559	2166.81188326011	244.297676339192	82.0681703866432	108.011263276801	1909.53432842004	1520.46484665554	1239.46447374605	1120.3077306362	1486.43262861599	2048.52928135413
LOC_Os05g29974	LOC_Os05g29974	11.4220558636937	11.4023625860328	5.40256103029028	63.6482438788389	83.5683179713925	71.4897750946571	16.8375872557846	14.6149503904081	24.6329300050484	16.3742616525032	20.8282970227177	14.873450659655	12.0363105898191	13.671848	8.54119006352545	78.759277924695	68.0436542982751	84.4606341926798	17.6442366272613	16.6817104884308	17.0488490466975	22.535934902398	19.2836446293647	22.7351339810686
LOC_Os03g02330	LOC_Os03g02330	5.527869	6.09702	3.099308	27.823658	29.1099	33.450245	5.22495	5.352196	5.452169	8.267967	9.378617	9.06155	6.501177	6.279697	3.961747	31.365366	20.971485	33.760666	6.464332	6.03163	6.49901	7.436604	8.227629	6.614007
LOC_Os04g46220	LOC_Os04g46220	7.673023	7.97639	7.157427	63.242504	68.378853	48.007294	13.024924	12.021388	11.341066	20.545731	19.794247	18.301708	7.203989	9.491642	5.008042	48.249008	48.585857	63.194649	9.14782	6.910844	9.702974	14.986587	11.444132	14.588964
LOC_Os05g33710	LOC_Os05g33710	23.32626	16.786873	22.586292	12.37625	11.381017	11.62687	21.47957	21.656034	19.743561	18.571947	22.444426	23.033148	20.118694	20.597469	22.162697	11.079192	12.48442	12.084023	18.602114	19.856283	21.037285	22.751011	24.045303	20.062164
LOC_Os03g02514	LOC_Os03g02514	66.4768994670423	66.2953532276056	30.197302423662	17.4430057876056	10.886085411831	16.7772853943662	17.0774225723944	15.3488511025352	29.9193279301408	40.6889368535211	49.4390066484507	66.6433874952113	49.0120926433803	59.1075905019718	42.5792041515493	15.0175564287324	10.47707268	16.1793012552113	18.9335967284507	22.6884151605634	17.6140115143662	49.8187180946479	46.3253150185916	33.8675179543662
LOC_Os04g08740	LOC_Os04g08740	2.9499051702458	3.83980995937904	1.02712888719276	33.9648511394567	23.445521025097	26.7330184595084	7.55142148538163	7.85314731306598	8.78044636895214	5.13282381138422	7.11771031332471	6.25179348978008	3.17426432781371	3.73500172056921	1.95751708020699	30.9769104918499	22.9276663948254	33.6954239216041	6.78330966416559	6.25129696507115	7.88142648564036	6.24526196584735	7.0579716377749	6.86170747529107
LOC_Os01g03330	LOC_Os01g03330	0.126561	0	0	86.873062	174.768005	95.997253	6.013272	2.957459	1.121104	4.335514	3.184675	4.129218	0.129899	0.216172	0.029449	177.916718	164.607864	238.557983	7.107553	6.685548	8.950981	0.478425	0.608124	1.53936
LOC_Os05g51450	LOC_Os05g51450	125.923355	96.520752	127.02298	40.513077	55.354866	50.548931	151.559433	154.6465	120.307159	123.303642	135.927078	118.249619	131.992615	119.98999	118.656509	41.41856	49.81086	43.895226	121.647713	112.932228	136.142853	142.706848	131.261307	135.811584
LOC_Os02g03040	LOC_Os02g03040	17.5026916647902	18.8324230291709	23.2005006028659	146.022053431423	193.457755467247	167.323048833163	44.3144467185261	53.2792047574207	54.0469963613101	67.9692205486182	58.342006160696	60.2993268582395	24.2967703085977	23.8779179861822	19.0704903812692	112.335336827021	168.677056635107	109.82257006653	35.2386493940635	38.9874073316274	60.5828352497441	52.9117171330604	49.909853013306	47.5695289672467
LOC_Os03g31510	LOC_Os03g31510	18.547779	15.680326	10.418325	124.683205	121.398483	100.501579	23.290319	26.149729	19.53014	41.310738	46.571308	51.296471	17.646948	20.364975	15.760648	80.254555	60.114159	81.410065	22.438135	24.296972	27.900467	41.8969	48.056202	75.976936
LOC_Os05g47650	LOC_Os05g47650	0.52258	0.381502	0.213022	17.22703	14.527896	14.482961	5.642858	4.592574	3.143314	9.628017	16.084761	10.933977	1.885728	1.628848	0.295162	15.207351	13.463274	16.123892	5.451928	4.004934	3.623456	15.95127	9.578171	18.812475
LOC_Os10g28030	LOC_Os10g28030	17.6588224526092	9.541358	11.147808	4.95133650159744	4.127136	6.207252	9.43123	8.87710790521832	13.8046954472843	8.359099	12.9380777454739	10.94261	18.274189	16.5787178541001	17.4572180106496	5.27646166347178	6.62623954313099	4.585699	9.09537568690096	10.6310595569755	10.16863	16.129904	16.9969276336528	12.054686599574
LOC_Os02g47100	LOC_Os02g47100	0	0	0	1.570865	2.038402	2.181957	0.084235	0	0	0.245701	0.357236	0.268506	0.086739	0.076999	0	2.267562	3.469429	2.224109	0.155401	0.30164	0.202437	0.043447	0.040821	0.090216
LOC_Os01g62760	LOC_Os01g62760	132.379608	79.718781	85.228233	11.504931	4.142099	9.318265	98.10994	90.509361	71.554611	99.131638	87.916969	102.196754	127.758461	123.388588	85.603271	9.691817	7.86257	1.880178	111.77047	95.016953	99.664108	88.55468	95.673866	124.457169
LOC_Os01g04800	LOC_Os01g04800	2.747595	7.803569	0.61334	242.909592	212.906433	216.685333	10.417841	8.91663	6.464978	9.300394	14.377045	12.321244	2.357688	3.616449	1.623203	283.204285	202.348206	365.618805	11.480126	9.17458	12.02369	10.624238	8.861273	10.203431
LOC_Os03g57420	LOC_Os03g57420	13.609001	25.259924	12.782928	4.131846	3.846555	3.647937	9.152445	9.890995	17.40473	6.390495	8.249123	10.130686	13.342429	14.657019	15.190302	5.021797	4.53171	3.821142	9.160935	17.607725	9.188268	10.228704	9.745716	8.07009
LOC_Os02g56370	LOC_Os02g56370	0.173216	0.168538	0.083956	16.635435	6.652632	13.523027	1.26956	0.80028	0.512266	2.059842	4.177041	3.71712	0.795339	0.258551	0.161515	14.580647	7.360275	17.487522	0.873581	0.561485	1.435654	2.865443	1.416344	1.567855
LOC_Os10g37100	LOC_Os10g37100	0.076602	0.082575	0	3.958192	2.543437	3.524534	0.607653	0.950222	0.454846	0.731129	1.003976	1.064134	0.187752	0.319844	0.032797	3.305375	3.169694	4.048807	0.670427	0.769854	0.81763	0.602003	0.828543	0.571962
LOC_Os04g51040	LOC_Os04g51040	3.074568	1.749545	3.829512	0.310256	0.187732	0.259762	2.67858	3.848849	1.452803	2.786458	7.079002	9.095729	5.735025	3.238355	3.172545	0.579722	0.671215	0.718767	3.936532	4.714908	5.122355	5.72723	5.605939	3.314082
LOC_Os06g09570	LOC_Os06g09570	9.06111	9.094191	8.295795	47.986313	33.202614	39.325848	17.485647	20.308016	22.92268	11.930251	12.172509	12.903606	8.37454	8.763373	8.276776	43.010933	35.312962	37.903225	16.499987	20.002119	23.602524	14.525262	11.725245	11.174916
LOC_Os04g43340	LOC_Os04g43340	1.192498	0.890668	0.720455	6.653088	4.907556	6.744959	2.803433	2.829697	2.4351	2.528667	5.038959	5.162477	1.509968	1.050107	0.973392	6.756995	6.346207	6.262941	2.74514	2.908852	2.541987	4.716704	4.766549	3.207814
LOC_Os05g42060	LOC_Os05g42060	23.763603	17.940489	12.72473	0.364235	0	0.183166	15.371031	15.766799	17.919003	20.486301	21.770056	25.611942	24.959692	20.817648	14.035215	0.157312	0.092633	0	22.52347	17.717358	12.867751	21.704859	18.205603	21.730343
LOC_Os03g28270	LOC_Os03g28270	0.453478	0.326821	0.187047	7.606129	4.48754	10.096945	1.181309	1.234107	1.617647	0.538587	0.976219	1.248315	0.260448	0.269029	0.19856	4.692795	5.851711	4.632588	1.120225	1.653701	2.145091	1.062476	2.68958	0.740183
LOC_Os05g15880	LOC_Os05g15880	0	0	0	6.703855	3.643596	3.941828	0	0	0.043886	0	0	0	0	0	0	10.651549	17.395353	16.428379	0.20132	0.082945	0.241176	0	0	0.040418
LOC_Os08g09250	LOC_Os08g09250	126.317345274038	93.0138951354638	123.881721898756	31.8391800769231	44.3941718481335	41.5344360882353	145.558389308541	145.745036188914	128.976225604355	144.194784404977	141.806765608032	137.504211920249	103.617163274321	125.663813383484	133.371750647342	35.7614374100679	54.5962687019231	33.1251219618213	123.314144824943	151.256368092477	136.435693309672	157.82535656448	161.427145602658	118.962456219174
LOC_Os12g27070	LOC_Os12g27070	5.044874	5.826216	5.549544	1.717103	2.258055	1.532416	4.268091	4.810833	5.748309	4.032446	5.127908	4.219865	6.843226	5.454916	6.219576	2.141251	2.217491	2.522318	4.558837	5.472405	4.519138	5.515024	4.391025	4.877337
LOC_Os09g39960	LOC_Os09g39960	6.334015	4.444444	5.658144	32.220852	36.522224	34.649441	16.599127	16.490076	10.969177	17.123077	24.750113	23.108938	9.714926	7.282981	6.988114	32.962982	36.131485	37.124992	14.052208	13.162602	17.329048	21.808104	19.820986	21.618349
LOC_Os06g28970	LOC_Os06g28970	32.880356	37.174595	37.523941	14.039775	14.895218	17.043524	51.530457	49.317455	40.70089	31.318207	34.403206	35.49567	37.090355	41.521103	43.877399	14.831981	11.672371	18.390934	48.248917	44.680214	44.004566	34.568005	37.195698	38.41264
LOC_Os02g34560	LOC_Os02g34560	17.249784663961	17.5815111983766	14.1038191045455	75.7545607243507	93.5903764152597	73.1522961548701	18.416901263961	19.7251714363636	25.8476890691558	23.2831398961039	35.539215175974	37.0122534659091	15.4110213792208	17.1269733301948	15.1433503133117	68.3927525698052	80.505828988961	72.4068258574675	16.9095371181818	22.3160825402597	20.6734882548701	25.8984612779221	26.879307388961	26.6129877837662
LOC_Os01g07950	LOC_Os01g07950	8.462976	7.239752	7.622966	45.593781	75.100349	53.055805	16.387787	16.044615	11.988008	13.085913	15.327473	13.867398	7.961141	9.138863	8.605431	48.981579	66.284012	52.703537	11.233945	14.648917	15.139617	11.71312	10.572948	12.663175
LOC_Os09g30458	LOC_Os09g30458	3.545764	5.669166	1.517843	0.171335	0.088555	0.18702	1.573062	2.87613	3.602047	1.667923	1.505528	1.260683	3.813786	5.027993	2.54941	0.130792	0.118069	0.286153	2.506327	2.644518	2.511362	0.510918	1.03958	1.608607
LOC_Os08g02700	LOC_Os08g02700	2.707162	4.026995	2.103346	54.500801	47.090714	42.094013	9.096883	7.736401	8.15648	14.918346	16.897089	20.797625	4.71583	5.431293	1.803596	40.569252	37.172245	50.667107	7.309796	8.120867	8.538638	4.004549	5.503722	9.133175
LOC_Os01g11960	LOC_Os01g11960	15.5057950517831	10.4088094797264	12.0840645236932	6.87820006497313	6.3662074494382	7.13751142647777	13.7891051372741	12.8158189330728	11.6612233097215	15.3909417987298	15.3573102545188	14.3827719316072	14.9039233556424	14.0163550473864	14.0343941792868	7.30586244162189	7.21424465363947	6.94394218612604	13.1233941260381	12.0713275828041	11.1269732252076	17.8492816839277	16.9903583116756	13.8839558607719
LOC_Os03g19680	LOC_Os03g19680	21.107931	16.782635	11.9531	86.271233	173.034576	104.481796	29.152391	27.053402	25.757732	31.802748	32.536591	31.585569	18.953314	18.857084	15.558499	109.985222	145.353073	106.095421	22.763309	22.77055	21.579012	34.737133	32.339432	29.861732
LOC_Os12g18770	LOC_Os12g18770	9.312853	9.04845	4.238226	1.770813	0.494223	1.769267	5.091517	4.675914	8.584253	2.397942	3.497218	4.211418	9.369515	9.892215	8.911224	1.185906	1.029086	1.085591	6.345798	6.515492	7.046989	6.064247	5.501298	3.960238
LOC_Os09g29404	LOC_Os09g29404	5.69347191229993	4.51726398816049	2.90111175137031	1.06132584477088	0.357447619600965	1.06396412453409	3.6183252639772	3.59998225169919	5.41043120609515	1.17841034422276	2.79676429554922	3.48484015807937	5.50376663297522	5.70602515961412	4.68477869853102	1.16851841876781	0.939156302126727	0.897344540451655	4.11807527647446	4.24051371607104	4.56752922977417	3.00897573755755	3.57158407322955	2.54726789212892
LOC_Os08g42390	LOC_Os08g42390	0.931621	1.216483	0.460708	9.620684	8.074709	11.187226	5.312036	5.020158	3.767334	4.987382	6.860065	7.132623	1.431671	1.516855	0.598676	8.760291	8.353291	9.826446	3.213316	4.150753	3.575925	6.273448	5.144912	5.173399
LOC_Os02g05950	LOC_Os02g05950	0.713318	0.617085	0.365908	6.267302	3.699779	4.948694	1.622405	1.834479	2.972628	1.912746	3.120908	2.840834	0.615192	0.482588	0.584027	5.368546	7.319137	6.059975	2.239425	2.362306	2.107788	4.10041	4.201756	5.088223
LOC_Os08g34790	LOC_Os08g34790	1.185255	0.808286	0.42634	16.323015	9.794507	13.867761	3.513714	3.457069	1.48786	8.32079	13.467428	14.530362	1.33381	1.576135	0.579986	10.03965	8.965691	11.101718	2.199035	3.084186	2.513169	9.172586	8.511263	6.89372
LOC_Os08g38320	LOC_Os08g38320	0.749302479912345	0.996724882395909	0.498036979547115	6.20820389408327	4.59781097443389	8.87260882980278	1.40879139298758	1.5277093981008	1.91396417019722	1.21780633235939	2.17355202337473	1.52360364718773	0.98863104017531	0.938291706355004	0.674160124908693	6.79611349890431	7.12538010956903	5.97415151351351	1.47721824543462	1.81806199196494	1.7115275376187	2.48797498466034	1.97243951570489	1.53249264061359
LOC_Os02g26400	LOC_Os02g26400	9.483284	8.253699	12.785021	1.200045	0.335902	1.642416	10.147812	10.724918	8.897458	8.036676	7.535885	8.43231	9.15283	8.108702	11.780212	0.958491	1.014569	0.390227	7.373812	7.479203	9.379669	6.912877	9.401958	6.61977
LOC_Os08g17320	LOC_Os08g17320	1.185428	1.22322	0.462344	14.188109	12.816545	10.12806	4.551618	4.619616	5.713181	6.716355	7.338489	7.398206	2.203741	1.201094	0.876556	13.913445	11.420186	16.882322	4.219412	4.166643	4.441345	6.402298	5.160316	8.432652
LOC_Os03g45960	LOC_Os03g45960	0	0.101766	0.255318	23.543274	31.464243	23.36812	10.774078	15.744495	7.175545	7.355673	9.28792	14.077114	1.803685	1.566316	0.42848	33.861423	32.835865	43.350571	15.702386	16.600695	17.601269	4.457676	3.647926	6.968694
LOC_Os04g56320	LOC_Os04g56320	21.37471	22.906698	30.231323	9.482531	4.661529	6.573592	29.598743	27.587049	24.669664	23.758472	20.617811	20.368589	28.177494	24.382608	27.091526	5.584761	6.481409	3.611712	24.932358	19.733946	26.414593	23.84959	19.949614	20.340931
LOC_Os11g11970	LOC_Os11g11970	3.376333	1.20088	2.094531	74.28257	78.067657	92.741928	39.665642	37.91967	10.399898	48.955555	76.908035	72.288025	8.382307	9.240206	2.954011	64.128036	51.27792	54.043762	24.795403	18.932272	27.618902	66.40123	57.850231	58.212421
LOC_Os08g41470	LOC_Os08g41470	10.6067589899381	10.0279619698142	7.30480130804954	47.2283439744582	46.9372695936533	59.8865915402477	8.3564514744582	8.2748171749226	9.06667455495356	19.1567183359133	22.5358158010836	20.7596026702786	12.7459806424149	11.4622377941176	6.84841545665635	50.5250056044892	41.391089249226	42.8412962886997	10.0003493885449	8.37215294117647	8.88421947368421	29.0016364318885	20.8591354682663	20.4374078173375
LOC_Os07g40040	LOC_Os07g40040	7.147997	5.601866	6.29774	1.255989	0.748275	0.969664	1.909646	3.598733	1.822125	2.935776	6.545212	7.080528	7.193678	5.453517	4.720862	0.744253	0.838367	0.670664	2.212198	3.307778	1.619615	7.068447	7.892406	7.297491
LOC_Os10g25030	LOC_Os10g25030	5.051502	2.509241	1.691111	54.393944	75.850693	54.942772	14.718416	10.493408	8.355426	18.003988	18.245098	12.061889	6.757854	6.227948	2.2102	74.285461	57.830158	100.26535	7.690543	8.475637	8.074883	19.41905	18.105839	18.229979
LOC_Os11g40590	LOC_Os11g40590	5.00552007552022	5.30282035258359	2.7158744652794	36.1365719443535	22.8531101421557	40.1671000713117	7.18598460813654	8.62529200233809	8.99089238555062	10.1921436233341	7.37774408767828	10.4962004110358	4.34138752256254	3.20093981903203	3.50000750502689	39.2299194402619	44.5947206598083	46.9234877021277	6.34618226139818	11.1930484136077	10.52705414426	12.3423098800561	9.8318775749357	10.7133382085574
LOC_Os12g43600	LOC_Os12g43600	746.463501	754.998474	895.226196	6487.945312	6837.798828	6585.76416	2167.848633	2165.762939	1543.58252	3528.123047	2322.38501	2475.246826	870.057434	1016.887695	746.351257	6844.004395	6512.581543	6226.594238	2377.500244	1977.162476	2241.23584	1883.059204	1754.718384	1828.838745
LOC_Os06g41360	LOC_Os06g41360	5.20059964879453	7.10114224397265	7.43161202698812	55.2979298071249	77.675996472832	61.3188243145016	4.6742747711407	3.86161082475711	6.06281373407701	4.28865372939906	4.86681708348327	5.42846930550558	4.39127109787693	5.43840560957179	7.18639665635121	49.9293984321698	64.6331227758186	45.1898716185678	5.45954077078086	4.86045472040302	4.80212466570709	3.08323481216265	4.81672491327816	2.85431155811443
LOC_Os01g55830	LOC_Os01g55830	151.867783	221.130722	106.097336	35.397236	38.618431	43.769993	106.873581	93.56675	160.396439	108.396797	91.567505	87.268829	115.351974	154.822754	119.665504	41.626553	35.426693	44.252201	105.359428	211.313477	107.240135	82.268341	77.806114	82.534897
LOC_Os10g01060	LOC_Os10g01060	1.928933	1.602047	1.017392	12.388278	7.735761	13.026958	4.405062	4.323409	4.078061	4.620792	7.968764	8.1562	2.296854	2.415725	1.449228	10.562837	10.251502	12.097554	3.473544	3.496779	5.027428	9.186479	7.720254	5.381689
LOC_Os04g35870	LOC_Os04g35870	10.377608	7.693436	6.33358	2.040735	0.56949	1.271594	4.056689	5.202444	6.512081	2.824914	6.493842	7.164127	8.022392	5.393714	7.383668	1.594721	1.406167	1.293886	5.090828	5.753675	4.130095	6.66275	8.529778	3.930252
LOC_Os08g42700	LOC_Os08g42700	0.900144	0.919287	0.297862	27.814089	17.93722	27.399479	0.584457	0.530236	2.31264	1.471819	1.227359	0.728992	0.855449	0.858669	0.732634	18.933086	18.420605	18.919813	0.723055	0.811932	0.7236	1.147864	0.968922	1.145136
LOC_Os04g46280	LOC_Os04g46280	120.945786	71.67437	118.029671	5.863076	18.301691	5.336678	99.631081	90.198761	75.879623	145.855453	129.555359	115.289482	110.60434	108.531013	96.18882	9.271149	18.428463	13.39126	84.584679	76.140991	85.261322	110.616089	123.569702	118.831223
LOC_Os09g17730	LOC_Os09g17730	20.5279714411067	19.2830152822134	20.2960524956522	87.6918143335968	103.324358924111	82.8774556869565	27.1032502798419	28.5296075849802	25.0134403952569	30.0905899881423	32.2955080956522	32.390995226087	20.8582338853755	20.7912817588933	18.2505133256917	83.9374073169961	88.4161520395257	91.6441416924901	23.0143325747036	26.0607270869565	30.4732421454545	33.3948802395257	32.3733847889328	29.4949749383399
LOC_Os01g67800	LOC_Os01g67800	0.463995	0.202155	0.378962	0.030983	0.021672	0.012268	0.38245	0.339146	0.226252	0.190186	0.480766	0.438357	0.346345	0.345701	0.321118	0.02987	0.029616	0.025282	0.273402	0.186994	0.196024	0.457259	0.389085	0.204819
LOC_Os01g10440	LOC_Os01g10440	1.043835	0.684704	0.3661	11.635456	7.154098	11.040467	2.177356	1.782957	1.15023	3.773981	6.606623	6.442367	1.325025	1.195133	0.476062	9.390779	9.503034	10.651505	1.902435	2.142277	2.629196	7.007151	8.386342	6.998206
LOC_Os04g47420	LOC_Os04g47420	10.030983	6.682695	4.183132	1.774349	0.929305	2.108283	7.78118	6.099475	9.682398	9.507634	13.139408	9.95616	12.133494	12.500099	7.488223	1.978337	1.832725	3.065532	7.20249	8.117728	6.309776	12.233101	11.803827	8.825313
LOC_Os04g53860	LOC_Os04g53860	4.37097	2.578942	2.113499	28.818119	48.310989	35.330452	6.467358	8.029984	5.863374	13.922189	12.314468	12.313524	3.496748	5.692239	3.469519	24.66889	30.773979	17.699347	7.417886	7.819042	8.212366	11.671955	9.763312	15.934311
LOC_Os06g48250	LOC_Os06g48250	0.243451	0.422005	0.601774	9.183594	8.369283	6.759473	2.057403	3.007384	2.549494	2.760111	3.909918	3.349094	1.745296	1.128811	0.672163	14.293009	12.462486	16.633133	4.823807	4.327381	3.687353	3.032681	2.842082	4.129303
LOC_Os03g57680	LOC_Os03g57680	4.802227	2.568937	2.683112	41.717918	35.654518	46.211781	5.081601	4.45924	2.844369	4.529714	5.220995	2.873556	3.986473	2.978067	3.139195	37.806492	24.692179	43.044174	1.926788	1.632161	3.254482	5.682032	5.412293	4.229812
LOC_Os04g52840	LOC_Os04g52840	5.69301691900648	5.13436773110151	2.2523438012959	34.8468891198704	24.218548775378	36.0739576868251	6.04660431317495	5.71304094384449	6.84670376133909	12.5315879848812	19.3850281155508	22.8358741976242	6.11242716090713	6.40249442224622	3.40263287365011	31.3209992937365	25.7019633099352	30.8128229319654	7.73710763066955	8.1444571825054	7.71267476781857	24.8206977559395	22.7456042213823	19.204053899568
LOC_Os01g26280	LOC_Os01g26280	1.144791	1.543727	0.245674	23.967339	16.375227	21.518953	6.158941	7.240725	5.952827	6.741058	10.142399	14.793279	1.282283	0.930769	0.901482	17.416332	17.102676	16.160116	5.56747	6.687883	7.837109	8.721448	10.249299	3.817024
LOC_Os10g27980	LOC_Os10g27980	0.025386	0	0	0.913154	1.473103	1.712548	0.38821	0.350229	0.108241	0.440565	0.340321	0.423885	0.357271	0.262289	0.152428	1.317384	1.809926	1.687096	0.549842	0.507212	0.705022	0.156289	0.417	0.378633
LOC_Os09g17740	LOC_Os09g17740	8946.174805	8155.493164	11394.423828	698.35083	1504.234619	856.509521	7947.832031	6745.654785	5606.806641	11322.862305	6604.762207	6142.044434	8962.927734	9985.924805	8063.479492	1057.57605	633.357849	1126.777832	7744.96582	6145.161133	6481.682129	4974.40332	6375.350098	9260.769531
LOC_Os11g45790	LOC_Os11g45790	2.916457	1.873928	1.101845	14.824606	10.352485	15.481927	5.947547	6.173383	5.093108	5.589116	9.892889	9.170249	3.61481	3.228375	2.15609	13.447738	14.831596	14.790411	6.012109	5.868508	6.611598	9.066982	7.466588	7.254996
LOC_Os03g61060	LOC_Os03g61060	10.1839569427083	7.751213859375	6.4924726875	53.047683515625	53.2658633072917	51.2236783802083	24.282561296875	23.0263978802083	13.2037510520833	35.1886869739583	33.993764609375	38.5488145625	13.1554039895833	12.1302943020833	7.636344953125	50.4721558229167	46.2712330052083	53.4444301666667	20.79483371875	20.2758255572917	24.7898376197917	36.0940247552083	34.6959626145833	29.6263971927083
LOC_Os04g49570	LOC_Os04g49570	34.930768678358	25.4156822657833	20.8532017235646	12.3483981171733	6.13716747804625	9.09899213354118	20.9023261938166	26.774486806703	28.5163943198233	24.1870345391011	45.2734593156664	46.9594336089894	31.7392637804625	22.9599723925695	21.3781215533905	8.48224018082619	7.3252511376981	8.56436146115874	25.0054421569239	24.7052977802026	37.6965041153546	33.2964831213302	34.561131260847	20.7595167110938
LOC_Os02g41840	LOC_Os02g41840	0.513526	0.118044	0.422518	10.907795	17.741793	8.504469	1.961491	1.510185	1.369077	2.700912	2.074836	1.996948	0.400691	0.542805	0.291944	9.895201	12.866045	8.173066	2.132134	1.329835	1.400699	1.234631	1.630968	1.34189
LOC_Os01g04570	LOC_Os01g04570	0.678952	0.42477	0.712757	8.08710347737356	6.79620167258208	8.54797770186335	1.226076	1.257166	0.598915	1.467596	2.17586998402839	2.18377	0.82922	0.571728	0.59283	5.690523	5.97015911357586	5.224126	0.741118	0.785708	1.291285	1.718869	1.492792	1.133525
LOC_Os11g11100	LOC_Os11g11100	27.327038	29.961639	22.311165	15.425996	13.009449	16.158867	20.034945	20.073713	26.921017	16.390535	22.247065	19.620998	29.825518	27.624367	24.201738	16.079464	14.83009	14.107155	21.595211	29.755203	20.54616	24.60611	20.742596	15.978185
LOC_Os12g07280	LOC_Os12g07280	4.79844	3.992458	2.205141	21.493067	19.02969	18.693607	10.424287	10.971037	8.206555	12.007291	16.827593	16.459469	6.861866	6.232194	4.33714	26.825895	25.059929	27.511898	9.28238	11.680213	12.031345	17.939177	16.055927	15.906994
LOC_Os07g39720	LOC_Os07g39720	0.236425	0.209679	0.28049	6.067932	8.643602	8.184636	2.876231	3.193336	1.046909	4.102282	4.310247	8.834944	0.675375	0.526888	0.244247	6.701213	6.660958	6.399528	2.140189	2.048102	1.885234	4.23455	5.096996	2.917753
LOC_Os12g02150	LOC_Os12g02150	8.905373	10.808093	7.003171	42.887287	42.7062	39.612888	11.469222	11.572575	12.224757	10.130419	11.204413	13.019253	9.526473	10.400877	8.2561	47.709637	38.188869	55.886101	10.749977	10.797573	10.291647	12.442826	12.654638	10.01478
LOC_Os09g25610	LOC_Os09g25610	2.241309	1.291015	1.76195	0	0	0	3.138131	4.289815	1.752641	1.502552	2.20489	2.410789	8.836127	3.221295	1.435523	0.030177	0.281927	0.54721	3.69376	3.844759	4.316406	1.292647	1.707229	1.238953
LOC_Os05g03000	LOC_Os05g03000	31.8232051175202	23.501782561186	36.618392483558	15.07905293531	12.8240847983827	15.2899760792453	32.3265235326146	33.4442264916442	28.650994419407	23.792071954717	28.938712167655	27.5424713428571	29.5396792938005	28.3817271304582	35.3037163843666	16.9704297687332	18.3117845886792	15.6284070733154	27.857000515903	27.1451280673854	30.0845100355795	34.2748524463612	31.1429091811321	26.4104817320755
LOC_Os04g39880	LOC_Os04g39880	5.76113134975369	11.9883112085386	2.48757451231527	96.8639558489327	80.532382134647	92.713076226601	21.7038168702791	24.6397397339901	21.4897764926108	13.229839044335	17.745122045977	21.3090605254516	4.91479498850575	5.6672578226601	5.04602948768473	153.694047766831	107.96404737931	187.180586095238	25.7680956321839	29.7582468702791	38.5854506075534	17.3955392643678	21.508018045977	15.5740076617406
LOC_Os02g44930	LOC_Os02g44930	9.748301	8.074737	12.329011	2.237524	2.501829	2.180771	12.530315	14.58839	7.518862	8.157656	8.670383	12.922092	8.941765	9.068058	11.906761	1.555199	1.92699	2.066092	11.997947	14.047251	14.663366	6.869563	10.376731	6.860983
LOC_Os01g72090	LOC_Os01g72090	9.29141651457055	10.0918288581288	10.1503929210123	3.43692423082822	4.71956789570552	4.65593555444785	9.55872198312883	10.7219372622699	11.5291369386503	7.68252049923313	7.16682196395706	8.77464985736196	8.62145801993865	8.83961649233129	8.34120813496932	4.07137482131902	3.3181469601227	3.52088819171779	8.7618154309816	10.5368753780675	8.05652920245399	9.57662304677914	8.22074283282208	6.79181111656442
LOC_Os11g25700	LOC_Os11g25700	2.710818	0.89298	2.651882	0	0	0.133644	3.116037	4.815017	1.960395	2.652411	3.263791	2.756415	3.547774	4.703496	3.103842	0.087396	0.183713	0.072697	5.91788	5.672159	5.727787	2.042424	1.942019	2.965041
LOC_Os01g25600	LOC_Os01g25600	17.7606524117205	16.4260737036063	22.7473352355372	6.63462603831705	3.31273124981217	5.51538140608565	23.2740754263711	23.0568098087904	20.0001461953419	18.3244587347859	16.6052256942149	16.4857342126221	15.2320043324568	17.5988255589782	22.5059920841473	5.05321914087153	4.65922446130729	2.7658275484598	21.4434801716754	19.7009751003005	19.1594916574005	16.0705692926371	14.3217775582269	16.2388703974455
LOC_Os02g47310	LOC_Os02g47310	89.815208	70.640984	76.962166	30.59322	41.750103	39.070076	105.938927	97.767746	79.92054	83.01339	80.441292	76.933342	76.105614	76.887512	78.028282	30.331741	36.21384	32.50444	79.305481	76.724731	90.117348	96.30378	86.261963	88.764702
LOC_Os02g33070	LOC_Os02g33070	15.575608	17.018894	20.287632	261.205261	449.92218	288.640747	43.732845	43.346001	48.776333	79.574348	38.763847	37.398483	9.946213	19.29113	16.846231	346.958221	451.09613	329.408752	37.345776	36.779736	39.657021	29.724169	33.195637	42.086021
LOC_Os03g05620	LOC_Os03g05620	17.502672	11.413115	4.106121	283.541779	174.879059	212.969116	56.595055	57.6898	39.663532	89.221672	166.391342	187.739944	26.390675	20.935299	7.755844	206.13678	161.98909	224.170593	53.18021	50.046169	66.123398	152.537888	155.935287	163.314331
LOC_Os01g58380	LOC_Os01g58380	14.811475	7.704235	9.219984	61.855671	72.288345	65.175331	18.770741	15.868461	15.973786	23.264305	24.571651	22.931562	16.389919	13.75339	9.263499	70.743965	68.024132	89.011414	13.983757	15.915512	16.754267	26.059816	24.721449	20.953783
LOC_Os01g40630	LOC_Os01g40630	67.5643654740527	40.4832857841845	45.6099218702636	5.82665745345964	4.07730683072488	10.1620276322076	98.6381627981878	100.838179010297	43.6021719246293	45.3685558385502	92.4546630275947	101.182136127677	79.6711225078254	52.713602735173	40.2585990761944	8.65225791433278	6.96377141186161	4.50513301194399	60.6877443892092	79.3024034114497	87.312689294481	66.5733825053542	42.0936295766063	34.2652399546952
LOC_Os02g04160	LOC_Os02g04160	12.1077252310469	6.42639519404332	8.21255036913357	56.673818967509	69.717816333935	59.6699170243682	26.6125564205776	20.10908283213	18.7875515559567	21.2907103844765	25.4852048655235	22.967249448556	11.3608425758123	8.34450885830325	6.78777509747292	62.4176040920578	56.0676492951264	65.8634260090253	14.4059972572202	15.2288209801444	18.6795232815884	28.2736120965704	21.4484587599278	18.9255135631769
LOC_Os10g38090	LOC_Os10g38090	0.212144	0.13658	0.052044	5.9542	6.467963	5.444989	0.51338	0.828569	0.358389	0.538361	0.562029	1.471546	0.328398	0.126808	0.220922	6.11985	10.418633	8.06465	0.550718	0.821593	0.457404	0.926342	1.480027	0.59551
LOC_Os06g43800	LOC_Os06g43800	96.8169301421569	70.2945945114379	124.573791411765	18.2180433284314	26.9611540065359	22.3435724803922	67.405635998366	71.7468066486928	36.2777071584967	87.1703308823529	116.40392422549	110.511338622549	115.26969178268	76.1051887810458	109.120500230392	21.044289130719	22.7779508202614	19.7309516470588	43.4675968088235	45.7702918055556	67.2056143300654	113.235048449346	124.968959563725	97.4852352124183
LOC_Os11g03900	LOC_Os11g03900	3.047081	2.187536	1.663773	20.066677	16.12789	23.722548	8.034637	8.772965	5.413445	6.552211	17.109571	17.415884	3.828095	3.016649	2.457369	16.951834	16.30703	18.387941	6.674447	8.798147	8.793595	14.808819	16.976007	16.278824
LOC_Os10g34400	LOC_Os10g34400	39.3372547309729	34.0390152279947	34.7957765476506	24.9279657336201	15.8100013421575	22.5785348967571	37.1178614126406	39.0004183282594	32.6125304824619	20.4953150403706	28.7875487329583	27.8248604722038	43.0443645681668	35.2828577574454	40.6913635549305	20.4931205185308	19.3086952998015	19.620592280278	36.3785711002647	32.9915261422899	38.7819360155526	35.7004380059563	30.7684967538054	27.4853027213766
LOC_Os07g46610	LOC_Os07g46610	1.280121	1.275258	0.752779	10.267841	8.252759	8.377271	2.441303	2.492301	2.307963	2.769916	2.682177	2.670928	0.954062	0.967844	0.611691	13.946623	9.250194	16.486441	2.402364	2.689701	1.930172	1.839817	2.030845	1.931833
LOC_Os10g10180	LOC_Os10g10180	99.3632595658409	123.629374560626	157.594999842242	30.4291352268579	15.8843031395046	17.3631698943937	85.0750665306389	88.1160073872229	72.6670876049544	70.6154633794003	57.567271029987	63.8098293181226	105.614302581486	109.74340501043	144.163801264668	32.5580717170795	12.3928888813559	21.4290188996089	110.89005179661	83.5055961082138	79.1951823598435	47.8095413585398	58.8790511043025	65.5545929517601
LOC_Os02g38120	LOC_Os02g38120	5.67832	8.402355	3.183795	0.97889	0.251957	0.948936	3.277502	3.615941	6.569862	2.646456	2.291364	2.640237	5.732613	6.070169	3.721578	0.821761	0.625104	0.767506	4.4214	6.339946	4.483188	2.858839	2.899848	2.746158
LOC_Os04g01874	LOC_Os04g01874	0.033808	0	0	9.031672	9.940144	7.327913	0.08169	0.123998	0.088188	0.583877	0.514545	0.403717	0.072834	0.025821	0	5.587086	5.032746	8.492964	0.03392	0.168908	0.164374	0.215678	0.283658	0.700256
LOC_Os10g42190	LOC_Os10g42190	6.19780879340485	4.31614550218514	5.14681390147	27.345025745729	37.681548613826	36.3701321128327	6.08946820381407	5.73159037624156	7.40650364441796	12.8973989296782	11.1636202606277	11.2369089304728	7.17500177155344	6.4457717071911	6.22681293245928	29.86660690147	46.2262065733015	29.813661548669	6.09743886571315	6.31295503933254	6.04583288756456	10.3513827918157	9.79508538776321	9.47008339332539
LOC_Os05g16920	LOC_Os05g16920	0.17624	0	0	7.865037	11.204007	8.01587	1.207062	0.615744	0.682096	0.879043	0.801525	0.382835	0.389085	0.242205	0.29051	7.279042	19.755415	12.786134	0.797333	0.794623	0.785926	1.456132	0.544569	1.137362
LOC_Os07g47820	LOC_Os07g47820	10.4662799667283	12.2115076073409	7.9228731663586	41.0125905231054	43.8799766234486	42.958666349089	27.2950685357803	26.0318582891471	27.7270627660417	32.8602524475838	36.6094839247425	35.9536419392659	12.5645973379984	13.3848090723528	11.0395169799313	43.8594960736731	59.5113366641141	49.8934143625561	25.1575747504621	25.8052260290467	29.3532323258516	34.0508503820966	34.7709757927119	31.9765071000792
LOC_Os03g03880	LOC_Os03g03880	8.139976	12.581681	6.528615	3.881541	1.403574	2.834529	7.705843	8.827148	13.032377	7.007538	9.022295	10.200291	9.431265	8.299356	9.209766	3.428744	2.975528	2.842996	9.110294	10.938343	10.684548	9.336373	10.619296	7.77488
LOC_Os05g46240	LOC_Os05g46240	2.1224834819647	2.09398747735994	2.47190730621642	25.6069047367613	27.9831122064467	31.6491501726784	2.22164773829624	2.06242397467383	3.20266182578665	8.54084253568688	9.56140557175748	8.5299296838066	2.04682122179586	2.98783987797391	1.57201430544896	31.8491580790484	22.3283474704528	37.0197702302379	2.68733137682272	2.39561119109747	2.19879893016117	2.93526044282425	6.02676529086723	6.24085780353031
LOC_Os12g44020	LOC_Os12g44020	1.459078	4.191373	3.771539	49.824245	31.276665	39.08849	16.146305	18.416954	12.689786	14.792	21.460142	23.442371	5.524695	6.779979	4.78235	34.755352	27.427561	38.152485	13.820106	14.958637	19.200304	23.731361	23.749199	20.772308
LOC_Os05g49100	LOC_Os05g49100	0.136348	0.194241	0.130098	2.365717	2.099341	3.492116	0.746665	0.976751	0.794626	1.113715	1.996903	1.776468	0.177943	0.150099	0.044823	2.130982	1.855065	2.45562	0.696432	0.889281	1.13199	1.709357	2.422089	2.464682
LOC_Os07g47510	LOC_Os07g47510	409.013611	386.732758	301.899017	126.5737	102.162682	128.281357	427.778778	342.709198	367.819	511.881104	323.321411	362.820801	364.249115	389.182312	262.847137	131.637299	73.636887	117.88517	303.657959	305.207214	330.639771	312.341095	301.997406	356.255707
LOC_Os04g41910	LOC_Os04g41910	11.7252707523901	9.49597392447419	10.5696134292543	5.98358306118547	6.00475011950287	5.76918554110899	11.1632378785851	11.3828926195029	9.43779583078394	8.24296948565966	8.11508299904398	9.43074535755258	11.0044323460803	11.6931244847036	10.9094722877629	6.98392421319312	6.26415867973231	7.28892837954111	10.1097806185468	9.1231277667304	11.2339231367113	10.4033172609943	10.3140359282983	7.88884022848948
LOC_Os06g05430	LOC_Os06g05430	6.25581	5.304535	12.166832	0.367363	0.434489	0.665905	9.064442	9.37051	3.709298	7.674841	8.847875	7.908679	8.266047	8.300082	7.358389	0.868754	1.197494	0.495783	14.569379	13.18225	11.684466	4.206405	6.107764	8.43426
LOC_Os01g57420	LOC_Os01g57420	17.2394237421947	15.5106475684699	18.8819232704791	6.06869502472952	6.33762922967543	5.66345258578052	10.9085844602782	13.2332400204019	10.3585599910356	11.4400903462133	15.5081460939722	18.4135141805255	14.3044386982998	13.8888170003091	19.6190240479134	6.35550782349304	10.1785452785162	5.44789541978362	11.4653692710974	12.6377927842349	11.632245005255	15.5807372426584	15.2568130506955	10.9917472241113
LOC_Os06g02019	LOC_Os06g02019	3.705224	3.019354	1.596847	28.557146	28.633272	24.490185	2.677734	2.371553	5.171424	1.852462	2.229502	1.48997	2.704542	2.92055	1.975387	27.305323	26.391548	26.594055	3.839948	2.798829	2.75625	2.018393	2.507141	2.204229
LOC_Os06g05940	LOC_Os06g05940	4.82457	6.529679	3.328383	1.890562	1.413577	1.317227	5.508051	4.583418	3.372042	6.564077	6.072165	7.575558	6.611532	4.730235	4.571422	2.643074	1.853499	1.932795	4.541497	4.906081	5.539217	5.708664	6.685209	5.079883
LOC_Os07g36400	LOC_Os07g36400	2.457019	1.863922	1.90175	0.14203	0.083468	0.544293	1.339338	1.270813	1.100793	1.470249	2.011319	2.567795	3.356032	2.803806	2.396169	0.114859	0.123584	0.120432	1.458372	1.474338	1.555822	2.429759	1.980746	1.735578
LOC_Os06g11290	LOC_Os06g11290	9.459975	3.398409	7.104008	0.509936	0.116316	0.407043	1.245911	1.283126	0.572274	1.988823	5.928492	7.338196	6.929248	3.84412	5.990112	0.704257	1.036665	0.899548	1.279851	1.595962	2.023077	4.293673	5.162459	2.948941
LOC_Os03g18590	LOC_Os03g18590	10.70736	13.947365	7.994892	57.61573	58.888287	79.607384	18.249979	21.816299	22.634708	7.671936	7.065101	7.894433	8.80073	13.329991	10.022632	50.531738	34.921421	50.617096	21.394653	21.170595	20.051956	8.652656	8.241493	8.436307
LOC_Os04g46610	LOC_Os04g46610	23.4333699310209	16.6090859708317	17.670640779661	10.7351221962948	4.94078630469058	8.15416525778479	21.0427247410327	21.4713658549468	23.6548556334253	16.8323328785968	21.04855598108	23.7034718139535	22.5886110776508	16.8669508450926	19.7130975171462	6.38612183445014	4.25883891328341	4.69673269885692	17.0270289243201	18.0167827485219	14.0588637307844	24.3284562908948	21.8373473776114	17.9212223086322
LOC_Os10g33700	LOC_Os10g33700	19.9086849942898	16.2407190364026	24.9599175831549	7.27380750535332	7.83738188222698	7.97747120985011	21.0566449029265	21.8688339743041	15.8414641820128	21.1642468986438	20.6742704975018	17.6034908936474	19.5243713925767	17.3008911341899	21.1763323354747	7.35421743040685	7.70676420271235	7.96264748251249	16.641939302641	15.1258945838687	21.0507783804425	17.9170955046395	19.807888764454	17.2103962062812
LOC_Os03g22160	LOC_Os03g22160	55.020035	42.236336	52.010315	27.409777	18.100521	28.845196	49.593105	55.362137	45.895042	33.143749	44.969418	43.733517	47.636662	40.651764	52.4189	26.91091	23.250538	20.684515	45.781967	45.639664	46.664112	51.327522	46.034817	35.683144
LOC_Os06g38660	LOC_Os06g38660	0.493634	0.082414	0.980706	82.984207	84.462067	105.369629	41.164597	34.624966	8.827897	30.699638	51.567036	58.247875	5.777915	4.222698	1.142581	151.305023	127.517212	206.014465	32.133419	35.508312	31.699125	17.922771	17.217157	27.071547
LOC_Os01g31690	LOC_Os01g31690	2921.503174	4141.86205585745	4264.445801	714.848648384449	387.215607	484.035187	3108.753906	2928.436279	2828.373291	3635.008301	2226.493652	2490.942139	3319.354248	3785.59381535853	3823.07292791145	631.317383	288.624878	305.911713	3690.930908	2724.60498	2779.75744559827	1843.207642	2219.093994	3552.133301
LOC_Os01g46080	LOC_Os01g46080	7.604775	8.66064437341041	4.605381	33.327984	30.7763259144509	33.5484933606936	11.1139921317919	12.155999	9.707949	19.3847352635838	28.603985200578	27.3500736052023	9.023924	9.50469853294798	6.849416	33.405235	30.0163342421965	39.4272766369942	11.2021354393064	11.5906896352601	11.0924491491329	26.5199160635838	26.5599821959538	24.0684749277457
LOC_Os01g02300	LOC_Os01g02300	0.103486	0	0.064333	6.704936	7.886929	7.680376	0.760771	0.720564	0.451541	1.048233	1.231923	0.654312	0.313906	0.104496	0.218084	4.449286	6.664149	3.968864	0.413828	0.114941	0.385868	0.831163	0.675964	0.618902
LOC_Os07g48596	LOC_Os07g48596	7.479824	5.258308	7.444829	2.170479	2.541971	2.204779	5.670224	7.321779	7.531906	3.765487	7.372894	6.106067	8.696051	7.534025	8.927758	1.924377	1.539697	2.060701	8.622562	7.747655	6.727241	8.723152	8.298306	6.473279
LOC_Os03g44250	LOC_Os03g44250	2.058506	2.088774	2.793213	0	0	0	0.844381	0.720883	0.433414	0.654034	1.660787	2.9612	1.447261	1.871448	4.018609	0	0	0	0.760775	1.052476	0.319164	1.182389	4.059539	0.993029
LOC_Os01g64450	LOC_Os01g64450	0	0	0	3.265705	2.36293	2.316128	0.134048	0.083819	0.144711	0.237589	0.659599	1.138202	0.045704	0.040572	0	2.078282	1.159203	2.422927	0.443056	0.227619	0.189349	0.285936	0.195322	0.687712
LOC_Os07g38260	LOC_Os07g38260	1.154949	1.944901	0.389504	28.880989	15.272651	28.407614	3.764592	4.297668	5.60642	2.444546	6.113589	7.238226	1.364364	1.444538	0.75814	25.376184	24.166424	26.868019	3.438546	4.785202	4.731383	4.893337	4.542182	2.774449
LOC_Os02g56970	LOC_Os02g56970	14.886984	13.678763	17.509346	4.374951	6.476768	3.888971	20.178343	20.4445	13.387342	16.117147	17.325375	16.911419	18.235321	16.592323	16.551073	3.131492	3.748491	3.958557	13.219089	13.200778	14.032518	16.045885	15.47715	17.878691
LOC_Os05g51510	LOC_Os05g51510	20.4994889718948	17.0037967774252	13.0977192674524	11.836434	6.9962412869447	9.313231	13.6785154755213	15.1057529206709	17.4623342393472	8.13556114279238	13.9481785018132	13.2885704673617	18.9744498762466	17.1323563866727	16.9714487597461	8.88015863463282	9.36818201767906	10.4827706214869	15.901117	15.4226597887579	15.5348474170444	14.1906543934723	14.2626215761559	12.7501066196736
LOC_Os12g03640	LOC_Os12g03640	0.016491	0	0	3.56401	5.090771	2.454577	0.019857	0.074063	0.020301	0.095718	0.053016	0.068839	0	0.026805	0.030697	5.87592	7.745082	6.160684	0.259327	0.335266	0.238939	0.27255	0.074928	0.449369
LOC_Os01g08830	LOC_Os01g08830	13.5585780556174	12.2170211028921	10.8886839638487	49.9971276852058	50.2455179321468	49.524355676307	16.9245526557286	16.1900118437152	20.507259448832	16.9654026885428	22.9638948826474	22.3188944961068	15.6256395583982	14.704364349277	10.913869557842	41.9488259777531	53.9695154883204	42.8412781824249	17.5843477825362	18.9301406134594	21.3194015995551	23.4558645005562	23.3238110422692	21.1297727914349
LOC_Os05g28740	LOC_Os05g28740	65.341568	48.028915	25.30068	2448.685303	7184.450195	4611.920898	988.807617	606.895081	582.315369	3078.50708	1255.808472	642.812317	87.676819	135.347275	46.702026	2911.786865	4068.669434	2541.144043	776.240356	652.633423	720.342468	854.856812	699.063721	1687.231079
LOC_Os01g72205	LOC_Os01g72205	38.442886	32.31926	60.539253	4.656188	6.468331	6.808683	37.179058	29.550749	22.975103	37.25462	30.708319	33.162342	37.59306	37.860443	53.128674	5.156343	4.193076	1.526285	24.635082	23.559246	24.924004	31.938683	32.619385	31.590189
LOC_Os05g35500	LOC_Os05g35500	1.456457	3.77278	0.898733	27.083292	29.295809	38.241146	7.636872	8.216947	10.991482	27.569975	30.993244	25.710073	1.881338	1.043992	1.03596	31.965483	25.860136	36.696056	11.296144	9.92694	8.499493	40.552776	33.998478	38.792046
LOC_Os05g27730	LOC_Os05g27730	34.428074	24.210232	24.081356	213.036484	152.143967	177.199951	72.22567	75.586357	51.846455	97.914101	184.260818	205.343994	37.663826	30.058014	25.394176	158.717346	148.670242	197.297287	79.157318	62.715923	76.234543	180.748428	163.03862	143.157059
LOC_Os10g37690	LOC_Os10g37690	2.526136	2.302433	2.556531	14.438909	11.971815	12.289015	4.369051	4.959503	4.504048	2.570095	3.775219	4.025895	2.693304	2.486106	2.964195	13.761106	12.470802	13.198951	4.018239	4.583464	4.961869	3.748389	2.858747	2.832222
LOC_Os08g05280	LOC_Os08g05280	4.124579	3.105175	3.557838	1.540034	0.961689	1.470143	5.19534	5.301979	3.257132	5.221528	5.035428	5.210114	4.55577	4.426088	4.523703	1.093369	0.856694	0.870287	3.349339	4.119138	4.477741	5.937698	5.226573	3.838348
LOC_Os05g25450	LOC_Os05g25450	11.4004476101883	10.5723850044297	7.50737319933555	76.7497605681063	49.3623245071982	62.4064980332226	26.9106270741971	37.3257131782946	31.2740516002215	33.8487209878184	60.3970412746401	63.1000092591362	17.2002325459579	13.5479268792913	8.94384302990033	61.9198302259136	52.1988520465116	71.7136714939092	26.2663180454042	28.1964569933555	35.5168027475083	54.0907276013289	63.2181581074197	42.75201389701
LOC_Os02g10310	LOC_Os02g10310	33.3052454184697	39.8083230353562	31.7615997720317	15.5179950585752	19.9641291419525	17.9201295836412	30.1201815952507	29.9753469414248	41.0701249651715	27.2853308823219	29.7740781430079	29.7883619810026	34.7484927329815	37.6366369646438	33.9910268939314	20.3882352226913	25.5049113261214	20.2518665335092	29.2525307699208	38.744523548285	34.2318824121372	29.39787313562	26.9132385588391	29.809006991029
LOC_Os07g29330	LOC_Os07g29330	0.854275968775905	1.00601355595468	1.01532591489362	31.9061593296491	75.6378966786405	40.9988788811826	2.97263115169936	2.97936847167726	1.90954087289306	3.90088446311136	1.83289533351755	2.19710519812103	0.901087114119922	1.08637465929815	1.67204180851064	26.5387777239569	71.6177878720641	25.8834978049185	2.09630235866261	3.34116392843327	2.8071945106383	1.18136467836419	1.95107643216358	2.83640227797734
LOC_Os01g69870	LOC_Os01g69870	3.5620227992278	3.1253302957529	1.51137997374517	62.9449375196911	102.901950674131	64.682250642471	7.26151841544402	5.25845395598456	17.0613482972973	16.5971304710425	8.25896784324324	7.44905486486486	1.50745157528958	2.89598692277992	1.74227346177606	68.1845206718147	74.1256218911197	56.3642955096525	7.12975236525096	7.47028295907336	7.02884677142857	8.99749158918919	8.76710261467181	10.7912589683398
LOC_Os02g47980	LOC_Os02g47980	5.792488	9.119654	8.059178	1.35901	0.919057	1.38563	6.474425	6.249346	4.055603	5.84201	5.425669	5.726943	7.653965	4.43766	5.752261	1.396633	0.433099	0.685749	6.06199	6.082772	5.724704	8.186672	7.1681	8.986578
LOC_Os01g22000	LOC_Os01g22000	0.983775	0.885821	0.87093	0.078083	0.024296	0.107185	1.278175	0.91622	0.879094	1.24889	0.52243	0.653446	0.791375	0.677127	0.962459	0.026113	0.02096	0.02236	0.93417	0.994574	1.038475	0.608303	0.857928	0.733669
LOC_Os08g37960	LOC_Os08g37960	11.5316947380319	16.5626291416223	11.9885957566489	95.4571285977394	108.298913280585	88.1945524468085	35.8573388324468	30.5808184242021	41.2790322885638	35.5751439115691	23.7089092845745	26.1330018231383	13.8101845119681	17.8406452107713	12.2664627200798	82.6490477101064	103.927292419548	74.7372335432181	32.0178205093085	35.1209549906915	32.4763794780585	28.1043224394947	23.4636264195479	25.8789070731383
LOC_Os04g12060	LOC_Os04g12060	5.033874	4.560765	2.08448	0.119247	0.106247	0.088683	0.813407	1.940768	1.200048	0.766622	3.083148	3.906819	4.503974	2.60573	4.964188	0.101614	0.224823	0.08836	1.458402	1.176918	1.431397	4.923687	5.396735	1.282653
LOC_Os08g42440	LOC_Os08g42440	6.81231	7.141637	2.17928	115.333839	95.547363	94.932663	20.078047	19.647926	53.829483	32.297451	25.95351	30.551842	5.471313	10.127282	4.066336	105.161896	81.05706	88.136757	25.698299	26.632088	23.308275	21.283506	24.415039	22.502403
LOC_Os01g52864	LOC_Os01g52864	3.88223214720531	5.18031619701162	4.03609016270061	21.6228856303265	27.8147831599336	25.9356309728832	8.22095436579967	7.88698706917543	8.36544823187604	6.92317565356945	8.09392164028777	7.67435877144438	4.36277761815163	5.99489985888213	4.25932619977864	27.0930604986165	22.5935125771998	28.0626933375761	8.29318410957388	8.28904199778639	8.38753880409518	5.65283212174875	5.78862361427781	6.91172071112341
LOC_Os03g28410	LOC_Os03g28410	13.144282	15.877899	14.327265	60.098656	59.23251	73.822678	44.23085	45.159889	36.951164	19.615856	22.477665	23.021793	16.915506	16.6796	14.366432	58.159962	52.252869	62.524788	48.839355	49.655857	51.429581	20.910154	18.247862	18.340801
LOC_Os02g51820	LOC_Os02g51820	32.772011	18.846716	28.646286	7.994556	5.775748	8.556009	36.187935	27.944864	19.043627	41.906841	35.712154	29.361771	33.616444	25.611441	23.372961	7.302996	6.110853	9.103412	25.850853	22.249125	26.093361	38.229362	33.082024	33.605255
LOC_Os03g11250	LOC_Os03g11250	13.424475	10.666793	13.574717	3.333675	1.289734	2.214604	17.750843	11.945522	14.571814	14.872504	12.924331	11.161077	12.09136	12.266191	10.655503	3.063078	1.600528	1.025876	12.388404	10.211577	9.790503	11.289395	11.190649	10.459758
LOC_Os04g50950	LOC_Os04g50950	0.05221	0.036541	0	4.857785	3.691545	5.535986	0.282697	0.451487	0.180684	0.202641	0.890766	0.943158	0	0.04757	0	3.727732	4.114649	4.572974	0.242715	0.37221	0.245337	0.227694	0.283696	0.176192
LOC_Os09g24570	LOC_Os09g24570	4.856426	5.04068	4.28713	20.488064	20.346762	19.969055	6.466746	7.86388	7.610369	5.847549	7.898543	8.560687	6.10175	4.908408	5.744896	21.25807	22.602163	19.345444	6.478352	8.148639	9.3246	7.28815	7.558571	5.870218
LOC_Os03g06230	LOC_Os03g06230	79.969955	57.632305	87.425674	7.179932	1.283297	5.761943	100.764938	105.443039	71.549553	112.711548	90.274529	77.891869	83.398674	82.777832	73.097511	7.341623	3.836868	1.86801	112.845367	82.024879	94.445709	101.34774	86.890938	126.421127
LOC_Os01g40580	LOC_Os01g40580	0.131538	0.052936	0	2.918134	2.261493	2.979782	0.395973	0.307518	0.502424	0.829039	1.308581	0.739149	0.42217	0.328742	0.12243	2.28812	1.926463	2.758751	0.344294	0.379459	0.536735	1.831541	0.901565	0.885428
LOC_Os03g17870	LOC_Os03g17870	0.148934	0.595116	0	122.075195	164.864304	132.253937	146.71637	84.409142	62.241261	28.896505	32.324932	23.503754	0.466323	1.784665	0	138.529282	71.557793	144.739746	91.619904	71.772499	62.220535	28.567385	13.479897	26.819649
LOC_Os02g10860	LOC_Os02g10860	3.151149	3.667461	3.431926	0.426213	0.087375	0.374896	2.006715	2.195287	3.07641	2.258713	1.668296	1.457244	2.00433	2.564268	2.234894	0.637614	0.367638	0.165295	1.603576	1.952961	2.443871	1.605906	1.73273	1.077278
LOC_Os09g11480	LOC_Os09g11480	10.4076389725415	5.81230241315453	11.1696581570881	139.215092173052	194.671347901022	140.42953885696	78.6959090683269	64.9118373659004	46.0218562158365	147.07166605811	91.0903456066411	68.7741110159642	10.2734235913155	8.54429748722861	9.3426322183908	206.684315700511	122.989436088761	205.196804783525	61.8528340344828	60.3168730236271	56.4751566034483	99.0695503773946	86.0987091296296	115.513763548531
LOC_Os01g70160	LOC_Os01g70160	9.071787	10.50542	6.998311	4.526804	3.896356	4.751989	6.544111	6.267083	9.948908	7.260895	7.667072	7.510729	9.607316	10.003762	9.525621	4.335073	4.391335	4.200521	8.082762	9.2944	8.29069	8.98678	9.002377	8.434295
LOC_Os01g70080	LOC_Os01g70080	2.183627	1.518407	0.916023	19.319521	14.619938	17.907606	6.233744	7.022059	3.188913	7.776719	14.136315	14.119318	3.172368	2.261041	1.258052	14.5158	11.222067	14.113091	5.604736	5.587271	7.42729	14.583598	14.668009	13.688007
LOC_Os07g26630	LOC_Os07g26630	10.176686	3.702241	7.536851	0	0.155278	0	6.839207	8.418798	1.912708	3.453813	7.340072	7.227902	13.581489	10.509562	6.941093	0	0	0	19.605553	15.133423	16.658915	6.073236	5.917689	4.491714
LOC_Os02g01870	LOC_Os02g01870	4.991775	4.613491	3.559964	24.630188	30.559227	24.347334	7.323588	7.896478	11.457741	10.18356	10.550051	10.355745	4.034417	3.216252	2.355896	23.245512	33.450203	26.437651	6.072883	6.111566	7.186206	10.885264	10.145867	8.078592
LOC_Os12g43380	LOC_Os12g43380	2.674259	1.929721	5.010761	496.001007	2205.583984	755.375793	348.70993	388.858551	60.699444	769.776245	544.004028	700.28772	111.098946	99.783379	38.14695	1144.027588	2562.287842	1779.169189	526.620728	641.377502	768.445862	98.845802	158.619186	340.743225
LOC_Os05g43582	LOC_Os05g43582	13.098846	11.66095	19.030283	2.41786	4.798134	3.04319	10.555007	10.717755	8.491343	5.863894	5.607836	6.43244	11.161312	10.101945	13.979033	2.21942	1.926302	2.760778	7.084809	7.537589	7.955953	5.306349	4.637916	4.157209
LOC_Os10g41020	LOC_Os10g41020	0.544433	0.415221	0.285133	5.473952	3.796796	4.686668	0.877485	0.851604	1.243034	0.354604	1.103988	1.096457	0.514684	0.517624	0.372857	4.164368	4.16229	4.78132	0.608484	0.711512	0.839798	1.086539	1.254317	0.741367
LOC_Os05g40270	LOC_Os05g40270	36.7730268308531	37.7530129427793	18.6609400647663	240.41743413624	160.101051842381	199.167610770069	69.6107672049885	88.7223137742612	83.6360413623978	73.798561009432	123.386072884301	156.269341756445	30.5013942626284	23.8070622018445	24.1628314873192	182.790669162021	202.471807894571	187.676524757284	66.9209109643681	82.6089704336617	90.4855187312932	126.01196553406	146.173685465102	82.0522963286523
LOC_Os03g03390	LOC_Os03g03390	27.54948	25.497627	38.959324	188.027176	178.497543	219.540985	55.788887	60.663994	66.13295	38.648144	37.228912	39.657265	28.643772	32.617546	30.907816	188.201965	189.799026	172.838364	66.512772	65.613976	62.712387	40.657898	32.668854	39.726311
LOC_Os11g02090	LOC_Os11g02090	7.34138597468354	5.02175194092827	5.974395	2.87857244831224	2.7431589978903	2.2397352278481	5.73567446940928	6.67698273945148	5.38790298945148	5.87015169092827	7.17195970780591	7.298708	7.64926949367089	7.15605336392405	7.37677914029536	3.241406	3.048607	2.5834176128692	4.6576475443038	4.67291862974684	5.215364	7.63891757383966	7.60349975527426	5.9171841814346
LOC_Os01g70170	LOC_Os01g70170	31.606777	51.861504	14.632846	370.224335	390.050415	387.010101	53.480045	56.06757	108.711266	66.828819	74.051201	73.128128	29.97258	37.067314	26.330467	356.48349	290.445465	439.695923	61.098278	92.375809	74.688728	77.40432	55.972439	60.916245
LOC_Os02g52610	LOC_Os02g52610	7.86030422774869	6.82447030209424	5.03463466910995	27.2176420696335	23.6129095706806	23.9169876774869	7.15100181989529	7.48872903193717	8.64694471413613	8.04831439581152	8.95957107801047	10.2407470319372	7.68932844764398	7.32150747120419	5.79584050942408	23.5202507293194	21.3551781963351	23.9339201534031	6.46768343089005	7.36191151675393	7.89833423612566	9.97771675706806	10.3477113722513	7.74214436649215
LOC_Os05g35580	LOC_Os05g35580	3.916783	6.212999	3.777556	41.172073	32.42281	30.531042	13.479247	13.833149	14.415174	9.479007	8.708967	9.927629	2.986896	4.789474	2.325113	27.25807	21.902798	28.409458	9.373021	11.107566	11.362823	6.616171	6.329078	8.026098
LOC_Os04g49748	LOC_Os04g49748	12.846595	6.641458	4.560357	137.712006	153.737717	131.940048	30.827747	26.930508	23.596798	65.929794	51.344273	34.328609	19.423334	16.610783	5.763353	150.059296	107.981674	154.27095	27.03896	29.544291	31.636948	64.874771	44.734306	60.72274
LOC_Os11g44580	LOC_Os11g44580	0.794819	0.782305	0.781764	6.621143	5.955412	8.074868	2.368778	2.609223	1.958358	2.562299	3.011802	4.074587	1.174675	0.813384	0.684445	6.917086	9.729406	7.952527	1.6551	1.644014	3.205184	3.80315	3.635427	3.003824
LOC_Os04g41030	LOC_Os04g41030	13.272693	12.006517	8.350933	76.652458	60.350193	63.419651	35.112396	33.230556	23.852921	41.107571	59.995834	64.282845	17.489729	15.164618	9.367541	60.219116	54.386501	73.133606	28.282726	27.005728	34.980434	50.724953	43.559784	46.277668
LOC_Os02g10400	LOC_Os02g10400	2.365252	1.53468	2.352382	0.200026	0.04507	0.363959	2.208429	3.292339	2.500574	3.050522	3.571796	1.946867	2.162249	1.956023	2.247461	0.422929	0.299021	0.181962	2.204001	2.667757	2.366446	2.270386	2.684198	2.272311
LOC_Os08g39850	LOC_Os08g39850	1.23090625208277	1.8153183574308	0.798322985219027	62.721586131685	40.2473644391293	47.3906491658156	10.7727593915614	9.3997449975813	5.26247600107498	9.06968829508197	18.0264350964794	21.0767113361999	3.15805735877452	2.9164712695512	1.42637091534534	59.4494016312819	43.6593479467885	77.6695473507122	7.8467986025262	8.10320814082236	10.1551032055899	6.91608329158828	11.3795285288901	29.9938703595808
LOC_Os03g18620	LOC_Os03g18620	2.853954	4.661609	4.203828	28.510811	24.403376	24.999363	9.401907	8.554389	9.256569	6.994633	6.075567	7.48117	5.182573	4.506148	4.166868	26.480829	20.110464	26.212406	8.294942	8.476582	10.241443	5.646858	5.549014	6.190341
LOC_Os09g37344	LOC_Os09g37344	2.313727	2.199422	1.719845	13.634518	11.737897	13.815951	2.363717	2.501212	3.281888	2.755323	2.988186	3.121392	2.385428	2.397421	1.609342	13.091308	11.031828	14.419985	3.354934	3.701007	2.284158	3.381693	2.559324	2.333755
LOC_Os01g65200	LOC_Os01g65200	5.41639031754875	4.73548008913649	2.05139600835655	20.8482667994429	26.0519493751161	23.7286990612813	11.302275545961	9.92723574187558	12.4429864336119	18.1466036880223	18.5540887130919	18.9698583825441	4.70282786443825	4.16223415227484	3.94997884679666	19.1260743203343	23.6190912961931	21.3053467901578	8.96119268337976	10.7537679805014	9.08940586722377	16.7946200761374	17.5499228950789	15.5711188727948
LOC_Os08g44950	LOC_Os08g44950	0.107174	0.116697	0	8.905432	3.456169	6.515707	0.755624	1.567843	0.670319	0.374325	1.92795	1.386863	0.264447	0.118362	0.095386	5.626526	4.533364	7.122787	0.901755	0.952625	0.798767	1.443605	1.626595	1.800444
LOC_Os09g27500	LOC_Os09g27500	0	0.124766	0	63.529018	71.998482	63.184105	1.17685	0.820139	0.638288	0.948438	0.845038	1.446079	0	0.116066	0.089823	57.33633	44.094055	48.236828	0.555345	0.597418	0.817708	0.525386	0.364394	0.853131
LOC_Os06g27910	LOC_Os06g27910	0.49623	0.402318	0.205346	4.754485	4.395481	3.615266	1.001933	1.058693	1.475802	1.013283	0.699992	1.04899	0.550367	0.568466	0.319579	4.814562	5.130871	5.996517	1.392589	1.544496	1.65391	0.566393	0.322645	0.42242
LOC_Os02g26190	LOC_Os02g26190	1.50540226380544	1.02667252074392	1.1804200658083	0.290135665236051	0.137784700429185	0.143820932188841	1.49408713590844	0.781377858655222	0.772712559084406	1.57525054363376	1.49583734191702	1.39363747525036	2.23707926695279	1.68601381573677	0.930510694706724	0.336967553648069	0.254260964234621	0.30089678111588	1.27803292074392	0.787300463519313	0.822401963948498	1.28135553247496	1.41138678626609	0.946118320457797
LOC_Os08g40200	LOC_Os08g40200	6.135441	6.096381	4.147851	23.834051	23.042215	24.899557	7.803297	7.630335	9.258895	7.172974	9.025559	8.755934	6.77712	5.941952	5.158618	23.874836	21.687038	30.592152	7.221978	9.128139	8.364439	8.95231	8.743792	6.140332
LOC_Os08g43980	LOC_Os08g43980	3.008301	1.466621	1.758457	0.387268	0.037874	0.084293	1.499075	1.919183	2.162656	1.214926	1.773715	1.659609	1.842786	2.047703	1.748514	0.082151	0.04963	0.045113	1.332062	1.246199	2.150207	2.146604	2.536743	1.224593
LOC_Os06g05390	LOC_Os06g05390	67.7156832486279	58.6632807892426	75.9621404429199	28.8790494330406	31.1439838825467	27.0204100175631	74.0617847760703	79.3100190653128	69.8413813353458	75.4271744555434	60.6012258446762	59.6532634253567	62.7033337678375	62.3762137821076	68.2300359720088	26.8729491240395	22.6771943781559	19.2948722672887	65.0074990356751	71.8940522343578	70.5477015054885	60.9674818298573	57.8933841311745	62.7471426229418
LOC_Os07g26150	LOC_Os07g26150	6.97178	4.676422	8.363206	0	0	0	11.532228	22.362366	5.733402	2.763532	6.546223	20.375139	22.096479	9.707408	13.109032	0	0	0	9.74821	9.089486	21.57412	2.69998	1.878518	2.305578
LOC_Os10g38360	LOC_Os10g38360	0.414979	0.256824	0.483164	25.59581	35.492508	27.963011	13.611658	12.19775	3.941703	20.073841	36.553425	40.661663	8.153441	7.056959	1.744512	13.473559	21.997717	11.510335	9.744894	10.631763	11.774551	10.219232	5.21544	16.556921
LOC_Os07g28400	LOC_Os07g28400	95.874733	83.669334	106.018219	16.821186	6.000083	19.935001	110.269241	90.243118	60.776253	84.660423	60.548744	60.267639	84.34024	106.720451	104.116486	18.49898	8.924088	13.775809	102.358063	80.889809	60.870426	55.076359	49.164429	50.69453
LOC_Os10g20480	LOC_Os10g20480	4.13536823445722	3.12425135178328	1.92853178561684	52.1479105764958	56.3319037195479	41.3824626981095	10.779226218281	11.3472609567336	11.9868088041317	3.59331564743715	11.0004792009355	14.7023801527967	4.68556379672579	3.9199656645878	3.1604142853245	41.8813460500877	87.3638303059832	32.9264599475736	10.1467190204638	11.3694398041317	10.1897963701033	15.8782101506529	15.3492462290002	9.49164315708439
LOC_Os01g04590	LOC_Os01g04590	9.181386	8.094434	13.080645	0.273664	0	0.438669	4.660577	6.91664	4.618919	2.874826	4.901045	7.571185	7.943199	5.46926	8.22307	0.680639	0.25013	0.232984	6.493024	8.521182	7.095435	7.20251	8.876269	7.154891
LOC_Os09g04310	LOC_Os09g04310	0.600475	0.632749	0.773585	14.639622	17.324583	15.790878	9.624838	10.323381	3.79	15.095634	26.454281	26.638165	4.501135	3.592269	1.323863	23.24007	28.983332	33.705956	9.735381	9.746391	10.865726	16.625294	10.761859	19.680708
LOC_Os04g44210	LOC_Os04g44210	4.17053214525994	3.38589781422018	4.07047652370031	1.52728511850153	0.835582025229358	1.8023995588685	3.82080020565749	3.87111812461774	3.93391591360856	3.5998886353211	4.67210041513762	4.05883574006116	3.58850188608563	4.00219225764526	4.27464282262997	1.32396652599388	0.932300122324159	0.843614094036697	3.5567747912844	3.523932382263	4.74950582568807	4.40505069877676	3.60325097706422	3.12233090978593
LOC_Os08g38130	LOC_Os08g38130	19.902174	13.595408	13.878345	8.304331	6.627712	8.087512	9.041948	10.391848	8.171724	11.966858	16.44276	19.781576	21.386475	15.878008	14.126468	9.167532	7.666724	9.500444	10.576409	11.53901	9.084431	15.868158	17.4512	12.392791
LOC_Os02g57690	LOC_Os02g57690	4.56287482551977	3.74402373501834	3.07983382429678	14.9492879600489	16.1839629139829	17.2643103016714	6.32927250550347	7.36808048226661	7.0464357207501	5.16224379861394	9.27953462291072	9.42054142478598	4.39977239869548	4.45026443212393	3.7761826163881	15.2968120811252	14.48219705585	16.3511153770893	6.09122940032613	7.08005721402364	7.02534402975948	8.82919035222177	9.25664495841826	7.85758563147167
LOC_Os01g48930	LOC_Os01g48930	50.248814	40.854496	40.434776	289.398407	553.904968	308.615753	62.422161	56.746765	71.457222	116.218674	84.780373	81.210144	49.246716	51.816288	41.304615	270.689148	380.680542	256.112732	60.45509	61.438026	60.169899	91.711151	85.499901	90.099762
LOC_Os06g16170	LOC_Os06g16170	0.647365	0.463875	0.731205	7.974583	20.01265	10.3973	4.709363	3.248115	2.541311	11.961	10.780875	8.571139	0.654573	0.845034	0.75311	7.258016	9.772058	7.879973	4.854556	3.387849	4.319898	9.16715	9.029996	13.485009
LOC_Os10g33130	LOC_Os10g33130	1.4932	0.950374	1.164536	16.755941	7.902551	11.409338	3.84668	3.91554	2.551344	3.660268	8.514534	7.903754	1.582985	1.42509	1.095965	12.883186	11.973283	17.862722	2.897945	4.060118	4.523904	4.589866	5.607054	4.016319
LOC_Os02g46930	LOC_Os02g46930	10.438413	10.379936	7.636048	4.594681	1.740724	3.778936	6.233683	7.96373	11.066783	5.248541	7.481202	8.543652	13.418024	12.387581	9.957747	4.90095	4.210971	3.632363	9.554307	9.41759	10.12068	9.626797	10.32319	7.529474
LOC_Os01g62910	LOC_Os01g62910	2.870625	3.153091	3.879194	1.418244	1.112671	1.092382	2.914456	2.820714	2.98893	2.880424	2.909585	2.8247	2.343685	2.36287	3.468578	1.266138	1.015784	1.219813	2.968032	2.997183	3.073959	2.664946	3.112666	2.915367
LOC_Os04g53994	LOC_Os04g53994	1.458503	1.14389	0.898443	13.953793	8.955347	9.862683	0.768948	0.934671	1.449391	0.927989	1.985522	1.649781	1.534181	1.20786	0.83436	11.22444	8.774664	13.320257	0.636004	0.830662	0.865481	1.711931	1.660837	2.020775
LOC_Os02g08480	LOC_Os02g08480	39.054539	33.64481	39.826256	21.663363	23.461164	24.716557	30.411852	29.310894	31.909246	29.36533	36.961426	33.551575	37.498379	37.027279	43.08783	25.08552	27.290577	24.563461	29.898191	31.152735	31.381842	41.027756	39.739712	33.284081
LOC_Os06g03810	LOC_Os06g03810	0.250564	0.162578	0.073046	14.900963	16.855947	20.883392	6.445197	3.437376	1.470005	8.194529	16.562901	15.550025	3.806018	2.922958	0.452557	14.664901	14.97463	16.865023	1.519693	1.462688	1.854967	5.389814	4.476196	9.536007
LOC_Os01g64270	LOC_Os01g64270	99.608566	67.406929	118.687767	12.360627	15.075673	16.24341	103.917526	106.786049	69.950211	122.202797	100.53801	85.708305	107.576637	115.355621	112.42498	13.479507	9.788576	4.408823	124.394669	85.794533	74.047676	104.559669	103.999825	135.125397
LOC_Os11g09864	LOC_Os11g09864	17.1117415618615	15.1737448842225	19.5095318229285	7.95814861748014	3.97801843473326	7.58342987060159	18.404322045403	18.2343990737798	18.0734455482406	10.6084990419977	14.9024046367764	13.7514678547106	14.2965828444949	11.7986494074915	15.3048989568672	6.14620320544835	4.82742472871737	3.30598341430193	13.2956778024972	13.6394620669694	12.6245670419977	16.0887950533485	14.2453360374574	11.858642276958
LOC_Os06g04390	LOC_Os06g04390	36.961933	30.431469	42.031704	18.771914	17.365463	19.896879	37.897171	35.902058	30.974642	22.275175	26.182285	23.453838	35.296028	37.520798	38.219574	20.637215	18.80065	18.489542	29.223896	29.200737	32.923882	30.01107	21.526827	23.919794
LOC_Os02g38740	LOC_Os02g38740	10.588921	10.231525	20.028963	0.692944	0.18122	0.949141	13.646698	15.082696	5.936554	9.779314	13.168131	11.55521	11.550755	11.380044	16.438765	0.537227	0.41148	0.084766	12.095748	9.205199	12.313724	11.867203	10.890549	11.841061
LOC_Os12g38490	LOC_Os12g38490	12.257152	11.806082	7.938274	50.218803	36.429432	46.967148	14.825047	15.946947	18.086111	14.632463	23.345524	24.996393	13.162711	11.923096	9.546392	32.663677	30.508169	33.100853	14.34492	13.623463	16.111193	21.729618	19.215073	20.516273
LOC_Os01g52730	LOC_Os01g52730	1.214382	0.904431	1.408968	7.452306	11.840862	11.460855	1.659202	1.878804	1.640347	2.349612	3.297469	3.424081	1.368793	1.361353	1.005328	6.919922	7.712177	7.419882	1.523658	1.510706	1.371759	2.272702	1.35895	1.715962
LOC_Os03g61140	LOC_Os03g61140	7.39962141697417	5.10258782435424	6.15245030922509	29.7728490376384	45.1458169306273	34.5476735225092	16.5504066420664	16.6522043734317	13.6592250885609	16.3708146730627	17.4116309114391	15.6187770420664	6.55304600147602	7.74026659483395	6.68209553800738	30.413458895203	37.1164289933579	31.3489056531365	14.1749499785978	14.2321616678967	16.0226087092251	18.4658483357934	15.2667321343173	15.3569357269373
LOC_Os02g06140	LOC_Os02g06140	1.4524	0.584126	1.227468	0.130255	0.096958	0.058208	1.078643	1.040427	0.542098	0.542659	1.466651	1.352366	1.094438	0.953937	1.141581	0.103905	0.104319	0.075356	0.880955	0.689742	0.61954	1.447613	1.406119	0.612377
LOC_Os09g39850	LOC_Os09g39850	0	0	0	32.709419	22.782755	31.297707	0.808514	0.820376	0.610224	0.114447	1.023147	0.827077	0	0.045319	0	10.536683	13.731627	7.886422	0.177668	0.285739	0.061604	0.027383	0.105853	0.740032
LOC_Os06g32880	LOC_Os06g32880	0.765777	0.270317	0.329554	0	0	0	0.377909	0.225786	1.037502	0.430986	0.453479	0.26944	0.752643	0.306939	0.40532	0	0	0	0.33795	0.29015	0.18099	0.719464	0.500181	0.213026
LOC_Os02g48290	LOC_Os02g48290	23.60037	19.628164	18.401072	73.313446	84.779579	79.389053	26.600849	27.566236	26.610668	28.821344	36.539772	37.939823	24.46072	22.437466	17.495991	59.459385	61.761452	65.285141	24.886971	29.22863	29.394627	33.75452	30.780935	32.089722
LOC_Os08g23410	LOC_Os08g23410	82.467911	89.209755	102.30957	17.891008	6.797867	14.883909	124.324394	116.507034	111.937271	108.380676	79.046844	80.931526	92.053848	99.345825	100.555801	18.1971	7.84902	5.119132	101.380783	83.519417	90.999779	80.697571	74.121094	102.955933
LOC_Os09g32330	LOC_Os09g32330	31.684687	21.536114	26.21921	132.121277	238.719147	182.70372	46.361744	49.238144	45.616982	56.128277	54.832203	44.133507	30.395618	36.274796	25.040173	188.037354	219.06163	178.313995	58.852222	51.632343	57.696907	55.45443	59.324383	59.735828
LOC_Os09g16760	LOC_Os09g16760	2.933501	3.902867	2.564943	28.500244	44.473869	30.663155	10.309346	9.423683	8.503064	12.914246	7.453629	7.473884	3.202141	4.036176	3.543579	31.552469	46.182102	26.377518	10.64211	11.455662	9.25448	6.259871	7.002779	8.141985
LOC_Os06g12600	LOC_Os06g12600	40.301968	36.982327	53.902275	19.924116	15.324359	21.577597	45.572441	48.504181	39.832901	35.256557	36.973331	38.891048	38.201805	40.287361	51.381348	16.225185	14.875358	13.361487	38.691601	34.652298	38.302341	32.879856	39.081268	35.707085
LOC_Os02g31074	LOC_Os02g31074	5.577818	3.59035	3.295515	1.944202	1.691191	1.849879	2.666277	2.720237	2.387026	2.420475	4.311243	3.8113	4.006468	3.289164	4.171698	1.767329	2.011668	1.882048	1.943783	2.288293	2.384287	4.491405	3.928546	2.753501
LOC_Os06g16919	LOC_Os06g16919	1.92947809995171	4.16118016368904	2.25673681796234	23.1375722467407	24.9480296407533	17.2820120391115	8.09333763930468	8.10145392612265	9.89627572573636	7.23406705408015	8.27319555045871	7.84298367841622	2.75470526412361	3.50039176291647	2.61734741525833	19.1941139744085	28.4951516315789	19.0160330676002	6.50499096088846	7.42827442056977	7.12149273297924	7.39208091984549	7.7617476402704	7.32307250120715
LOC_Os12g40790	LOC_Os12g40790	1.578299	1.477557	0.829458	7.066267	6.728988	6.9168	2.660717	2.197089	2.829901	2.557899	4.266084	4.296026	1.658534	1.665422	1.11276	6.616127	7.814765	7.545546	2.042962	2.381483	2.539391	3.024272	3.604103	2.429425
LOC_Os09g39760	LOC_Os09g39760	2.784944	4.564241	1.788795	46.960575	34.16029	37.465538	6.466705	4.702854	3.188939	9.996361	13.682168	15.65668	5.39638	3.588504	2.242819	36.722645	25.674192	41.458893	6.31219	6.301021	7.003678	13.364839	8.963001	14.474158
LOC_Os07g03170	LOC_Os07g03170	0.519186	0.051471	0.386545	16.26342	25.514427	20.256447	10.021466	8.654426	2.759396	20.546423	15.769056	14.829476	1.435153	1.225792	0.644411	14.729126	20.129181	16.465073	7.357887	7.339447	9.503968	9.612103	7.007229	12.348261
LOC_Os06g38670	LOC_Os06g38670	0.020196	0.043469	0	2.751067	1.030821	2.693065	0.774855	0.642613	0.380571	0.434718	0.950535	0.89483	0.159479	0.022082	0.045637	3.580326	3.249902	4.223655	0.59177	1.002367	0.836151	0.539308	0.530041	0.650368
LOC_Os03g37270	LOC_Os03g37270	6.833772	8.445968	7.639257	30.990522	32.340946	37.484276	24.506367	25.804371	22.60466	9.777856	12.130797	12.329608	6.581748	7.198586	7.798642	29.023371	29.145245	31.85384	20.536983	23.833891	26.507332	13.609973	12.534711	12.204965
LOC_Os06g51460	LOC_Os06g51460	7.63535474022663	6.84398834787535	8.90666472152975	3.7472512427762	3.37876774589235	3.5331709631728	9.44617805269122	9.74929471359773	7.47785739263456	5.01622800339943	5.69033230538244	7.11234853002833	5.86376167818697	5.43674107903683	6.9159493572238	2.77023932294618	3.34859893937677	2.39811549348442	7.21109076628895	7.77945358810198	7.95984560311615	7.57770286232295	7.03383468611898	4.97503005807365
LOC_Os04g45690	LOC_Os04g45690	5.748454	4.487433	3.372487	51.590408	32.771149	39.28574	9.147088	8.955061	9.157754	10.120872	6.062311	9.286549	7.241691	8.382102	3.330094	49.026028	38.648327	51.606083	9.293547	9.356863	11.295367	5.058689	6.951644	5.42307
LOC_Os11g47600	LOC_Os11g47600	0.091177	0.032762	0.041052	7.180665	10.128236	5.756481	0.676053	0.668993	0.355567	2.052655	2.488034	3.182053	0.860576	0.414479	0.056575	4.991235	13.82321	7.692306	0.774375	0.558779	0.603991	1.002565	0.736875	0.72602
LOC_Os06g04510	LOC_Os06g04510	98.5360632740404	84.5567911981015	145.962871324804	25.231109107305	30.6266980784152	35.5310774399505	161.942249418077	174.929568861742	104.147979408584	129.057774350392	119.149638628972	130.343205988031	94.2401801935617	96.2875776760215	137.672994791168	19.3576979962856	15.9158221634338	16.0926409698721	138.434841294676	132.151590766405	144.00173556624	114.668079335534	131.062144202229	134.228918228642
LOC_Os02g03960	LOC_Os02g03960	34.888416	28.520777	35.158848	7.997415	12.767865	8.504089	52.193226	46.625698	44.178467	61.540821	46.495525	36.246365	40.901714	40.161926	33.741287	9.023376	6.386037	6.433937	44.646111	38.097935	48.899197	38.107136	39.681667	42.496891
LOC_Os06g44170	LOC_Os06g44170	10.6699396682369	5.17655350269179	13.8376534286676	196.352652416554	391.701944107672	272.612884980485	40.2974163526245	42.5389058102288	13.0218346985195	73.7202600208614	98.7273988640646	89.6071892651413	25.1479694845222	17.2557549407806	11.9275734138627	221.303761176985	252.847836353297	222.810271783984	39.6336190343203	35.6881282382234	39.2652813196501	93.193413358681	63.6397259818304	106.301989306864
LOC_Os05g10810	LOC_Os05g10810	15.537507	14.435551	11.760146	11.497854	9.388357	8.932994	11.576815	11.823199	13.070037	11.828592	14.477436	15.709516	14.274094	12.573821	12.622104	10.255078	8.727299	9.911939	10.538986	11.642774	12.15469	14.297064	14.592422	11.037009
LOC_Os04g47020	LOC_Os04g47020	16.7358745281291	14.669555146969	22.6870975185347	4.54100774923681	1.3642626166594	3.88385965242041	25.2588446894898	24.4777948382032	18.1098307788923	14.2366891369385	16.0588173855211	16.3879196633232	15.983207495857	14.7927845412124	20.1127476022678	3.25847412690798	2.2485396829481	1.31437012647187	21.2100542808548	21.5877845739206	19.6861786471871	19.547055964239	14.7886198233755	15.6192819031836
LOC_Os04g51690	LOC_Os04g51690	12.290135	16.09758	9.839371	59.057449	45.896465	52.42804	20.300508	22.414581	20.71917	21.171213	30.295219	34.267986	14.385603	13.963305	12.912486	48.407009	47.837925	58.388931	19.613134	23.759546	25.495638	28.399712	28.896063	24.566746
LOC_Os06g17970	LOC_Os06g17970	39.064514	28.535223	26.503094	12.020993	5.024403	11.546241	31.790247	38.259071	33.085178	14.055496	30.688303	30.444651	41.146839	29.963558	33.401207	10.960301	6.627474	8.226659	34.611652	31.055368	32.477314	39.147861	32.178986	23.872015
LOC_Os07g35340	LOC_Os07g35340	0.131954067039106	0.10790246009577	0	4.2605043651237	3.12648223703113	2.52376889345571	0.983511226256983	1.29750201596169	0.506920541899441	1.70548843615323	3.10793733120511	4.05286726137271	0.60302613886672	0.359073033519553	0.209729944134078	5.12979708379888	5.1544760490822	4.50853277174781	1.2666981452514	1.32098489784517	1.58832047685555	3.35376857023144	3.55905357541899	2.79712943455706
LOC_Os03g55010	LOC_Os03g55010	4.643702	1.898313	3.572301	66.558418	99.349373	75.117538	27.034945	19.573151	8.105511	41.389004	38.345959	25.87923	5.14606	5.906254	3.774039	77.167229	67.797295	100.245811	15.915158	17.044146	20.784681	24.407291	23.470697	40.407524
LOC_Os08g20270	LOC_Os08g20270	21.8842351237172	22.8000776807298	20.1854861761688	14.1829013033067	13.429534113455	15.1682345986317	22.1410985267959	23.7859928597491	26.7031847924743	17.6202495171038	20.8676130564424	23.3246572029647	18.6790205404789	23.1179273631699	23.4500688928164	17.2736702234892	16.0840258568985	15.688409536488	20.3263188380844	27.3426350011402	24.2558320980616	24.7999431847206	23.5391220866591	19.4606861847206
LOC_Os01g73900	LOC_Os01g73900	26.101212	20.340952	24.610146	12.857653	14.480294	13.652903	27.613529	26.998852	22.574026	22.942535	28.761635	24.618645	30.031494	24.12561	27.362375	11.275266	10.401807	11.945358	24.329084	23.468273	25.803392	30.114098	31.038107	24.728445
LOC_Os10g25060	LOC_Os10g25060	0.081608	0	0.053828	6.62018	2.711992	8.180447	1.336382	1.116547	5.165853	1.86255	3.072607	3.463491	0.067083	0.093954	0.037076	6.999849	5.506959	4.765823	1.552058	1.734156	1.249131	7.026343	5.01107	2.480334
LOC_Os02g50620	LOC_Os02g50620	130.801178	178.063538	166.823898	72.48761	71.052895	70.181549	126.541977	137.302109	122.415489	80.743332	92.48912	102.799965	121.785057	137.098709	173.394287	73.258583	63.51936	93.865227	125.383865	125.572556	134.031525	86.408272	91.904953	94.896599
LOC_Os03g14850	LOC_Os03g14850	1.010963	0.986024	0.850688	7.613387	10.934774	8.511357	1.202075	1.125814	1.95389	1.902511	2.255275	1.514384	1.013106	1.526359	1.016405	7.917353	10.858863	7.833804	1.31362	1.302979	1.417907	2.210518	2.120422	1.460872
LOC_Os03g50510	LOC_Os03g50510	7.943594	16.874384	4.870814	105.738869	98.118217	99.208115	32.296467	34.485073	47.971817	43.861088	36.478092	33.43766	7.301435	10.184833	7.224638	100.655785	90.637871	116.750397	25.745285	26.87398	30.580194	28.546856	33.43425	35.491154
LOC_Os01g67480	LOC_Os01g67480	22.261436	22.831627	13.617337	92.230751	89.154579	94.505005	16.547092	19.330137	22.419823	37.944931	37.032204	42.066738	19.94631	25.840374	17.652645	71.648605	79.235374	77.344063	18.848839	19.312363	19.52319	28.855354	31.696264	36.728565
LOC_Os05g29710	LOC_Os05g29710	0.042529	0.061127	0.190465	6.751328	9.709354	16.399466	0.306355	0.205046	0.331585	0.462208	0.13854	0.211465	0.034921	0.108498	0.118401	10.09841	8.928621	9.051754	0.311118	0.573181	0.383583	0.012862	0	0
LOC_Os05g07940	LOC_Os05g07940	2.19480166027791	2.52007777623383	0.528553459032103	64.54882119885	128.524809967417	74.7722932359847	3.61843994705319	1.94304161451845	8.03652443243891	8.56465428725443	5.16892439362722	3.35127594537614	1.40771512817441	2.36863260661236	1.22124866842357	90.1832660234787	89.7739467520364	112.35535444298	3.37598154216579	4.34091346166746	2.41450770364159	4.55112628342118	3.62591148706277	3.72152214302827
LOC_Os01g62370	LOC_Os01g62370	8.12858597826087	5.87585032608696	4.6794227826087	40.2457255434783	54.320102	49.1484890652174	5.19044989130435	5.13373584782609	4.66400797826087	8.91404263043478	8.29267623913043	5.46405210869565	9.83126180434783	9.4205897826087	6.05217886956522	42.5231244130435	29.1268324347826	35.1870386086957	7.12569184782609	6.85520336956522	5.60478267391304	10.3554704565217	6.91608741304348	7.63613306521739
LOC_Os07g41400	LOC_Os07g41400	36.075836	21.616346	27.63661	9.063254	8.74764	7.923986	18.790365	20.973774	33.61525	29.291821	38.889137	38.967083	53.03035	48.523773	31.905302	17.415892	15.94306	17.112652	32.961807	27.342678	20.077032	32.137924	50.832886	28.580025
LOC_Os09g37020	LOC_Os09g37020	34.5839997425373	38.769301858209	29.4127993022388	128.939444772388	160.135792664179	137.965759619403	67.9791131902985	70.5996609701493	70.7123029925373	53.1623726753731	60.9373961044776	55.7590765522388	30.6198136156716	37.2739456753731	33.3984700149254	151.028099891791	165.166352235075	137.294751958955	67.2780355037313	65.8901968097015	68.6557427238806	56.6623844179104	63.3354662014925	57.4215532126866
LOC_Os10g13850	LOC_Os10g13850	25.092421	46.961155	10.414748	1.403707	2.557145	1.097133	5.291186	9.759342	8.053783	0.639073	1.255432	1.253839	40.745358	40.208042	22.680824	3.321827	3.872093	2.49151	47.764824	29.668339	28.301525	0.785408	0.678114	1.65841
LOC_Os03g31300	LOC_Os03g31300	38.655384	33.151001	44.030994	18.987135	16.496292	18.285692	43.517681	48.893383	33.264439	18.613153	21.423347	23.249319	36.276737	33.872227	41.666706	15.625826	14.600048	17.922869	33.669128	32.591255	45.206322	24.825825	19.943081	20.452517
LOC_Os01g48990	LOC_Os01g48990	180.419582289474	156.784657482864	211.602765353733	34.1162068200734	70.2754574430845	39.3252248225214	141.25851075765	122.746938302326	97.8802098598531	183.971643408813	167.612624101591	153.058419568543	224.787517613831	193.139117936353	196.894351631579	30.6580878971848	42.4876911940025	34.1301565850673	115.423985292534	93.986269133415	102.549091105263	154.448390418605	161.757574749082	167.095067426561
LOC_Os06g36170	LOC_Os06g36170	4.720088	3.80494	4.631555	21.597443	25.691647	27.83289	7.514995	8.991172	8.179894	6.207797	8.35281	7.829902	4.516387	4.51559	5.14917	22.181372	34.804989	21.086077	7.705215	8.464669	7.343578	8.252395	8.399087	6.511455
LOC_Os12g25160	LOC_Os12g25160	5.731211	4.452238	5.480722	0	0	0.162245	8.502832	7.429604	5.069792	4.225797	7.238064	9.641356	8.958876	7.70265	10.8933	0.264591	0.985774	0	7.138026	5.005075	8.640678	12.313114	11.001593	8.718163
LOC_Os01g05694	LOC_Os01g05694	9.457254	10.595108	7.750446	43.639908	54.84193	61.48465	17.282534	16.383644	14.961244	20.530085	20.79344	19.246834	9.085466	8.585743	7.438671	56.213352	51.157555	52.218441	18.273184	32.201237	20.327656	18.148106	20.322773	18.28455
LOC_Os07g05390	LOC_Os07g05390	9.256383	5.690317	8.223598	4.26397	2.657826	3.026383	6.906073	7.336223	6.237998	3.802938	6.365631	6.063038	7.569829	6.364412	7.093535	3.554043	3.504552	3.290093	5.279383	6.113938	8.184287	8.099142	7.010132	5.795368
LOC_Os12g16250	LOC_Os12g16250	25.637613	41.980774	6.892367	0.64171	0.159421	1.438073	5.464625	8.369015	11.364517	21.564339	12.446801	12.82285	11.701928	10.121709	9.6828	0.704982	0.438116	1.135312	6.969987	8.352272	11.896576	19.012758	12.60146	10.577362
LOC_Os01g54170	LOC_Os01g54170	0	0.066032	0	30.451809	47.813091	52.902523	0	0	0	0	0	0	0.174416	0	0	14.624757	10.851273	11.059461	0	0	0	0	0	0
LOC_Os10g04450	LOC_Os10g04450	9.969988	9.47627	10.992634	0.413285	0	0.321103	3.647825	6.826459	5.387335	5.913351	6.770808	12.047977	12.45378	8.378466	15.366192	0.120334	0.295488	0.0782	4.244371	6.50856	4.590589	9.879812	14.855951	5.543909
LOC_Os04g41930	LOC_Os04g41930	2.352416	1.989959	1.026295	12.312334	13.94805	11.047674	4.367222	5.913207	5.246169	3.729131	4.75382	4.225878	1.53712	2.124125	2.142961	12.393703	13.01146	13.68097	3.604703	4.075241	3.349825	4.474794	4.238222	3.962126
LOC_Os02g12680	LOC_Os02g12680	0	0	0	0.917382	1.80399	1.204422	0	0	0	0.026614	0	0	0	0	0	3.831104	6.013623	8.920851	0	0	0	0	0	0
LOC_Os05g33510	LOC_Os05g33510	140.063553	127.840981	172.839462	48.579201	55.647724	49.402077	159.85997	138.624298	127.762337	128.923569	92.214081	95.852608	153.90654	151.711868	152.348389	51.697144	45.556919	42.354042	148.815598	123.065605	110.592796	87.70797	85.349968	107.961296
LOC_Os04g44924	LOC_Os04g44924	272.049896	148.893982	425.258362	2.921061	15.508539	4.483494	133.614883	108.319534	41.174751	323.629913	249.202866	229.012146	204.08606	191.834183	304.830811	5.173577	11.858888	6.759685	48.145878	53.49802	75.811111	247.241653	231.551682	159.557587
LOC_Os03g50270	LOC_Os03g50270	164.266235	143.419525	235.964478	26.301914	45.344063	35.990501	228.896118	171.186447	108.191788	191.845856	149.766388	123.111496	145.957748	175.785858	189.830582	26.460096	23.136017	22.751637	180.002487	135.34108	137.710403	140.705978	138.39122	148.795242
LOC_Os06g48510	LOC_Os06g48510	3.284362	3.552007	2.368714	23.187155	29.386595	26.717062	6.942561	5.004192	9.483501	14.86704	13.151791	9.205226	2.354794	4.042231	3.127927	20.497658	26.217495	21.32481	5.800245	6.071245	6.995874	9.823931	10.117587	11.12922
LOC_Os09g15365	LOC_Os09g15365	0	0.158821	0	9.353181	9.38027	10.168168	2.049685	2.321469	0.898684	4.351207	1.908469	2.086907	0	0.260396	0	7.774849	9.25698	10.357486	0.765415	1.928522	1.140333	1.28024	2.215433	1.471604
LOC_Os07g39520	LOC_Os07g39520	2.472384	3.063496	1.760481	16.406242	24.919043	18.325256	3.734586	3.41348	3.953598	2.635221	4.052947	5.018752	3.093003	3.355853	2.756102	20.827354	23.472393	21.400064	4.702524	6.217057	5.073711	4.09948	3.431868	5.997765
LOC_Os06g44140	LOC_Os06g44140	5.582492	5.897739	2.392114	35.448429	21.435452	32.370708	8.747198	11.339171	13.400517	10.093139	17.378637	16.182863	7.375198	6.912779	4.607295	32.328629	28.947325	34.298527	11.019452	13.206484	12.548732	16.895477	16.788198	15.850002
LOC_Os05g06270	LOC_Os05g06270	25.1964549250098	24.871725928936	20.273872581861	18.7554224683942	13.1527011221044	16.6473738617982	22.7324070078524	23.3889352446015	27.6885467302709	18.0508613239105	22.7092171134668	24.5083526380055	29.1234064829211	25.9220669964664	24.1410656623479	16.3227985618375	14.2388304424814	19.4123651134668	22.7149235641932	22.7348341660777	24.0419515975658	27.0410522351786	24.5507747212407	22.1481050160974
LOC_Os05g23700	LOC_Os05g23700	9.568731	11.630651	7.587177	4.62673	3.091153	4.505637	8.129798	9.461164	11.903043	5.607506	8.748755	9.304307	11.112645	10.56841	7.786547	5.352226	3.396607	5.298404	9.110528	7.991779	7.879075	7.974792	8.229934	8.10111
LOC_Os05g10930	LOC_Os05g10930	45.184765	17.102144	12.51297	4.069647	2.71639	3.997384	16.251509	10.111899	13.693388	22.855955	35.179096	35.54044	42.686016	33.509926	15.867682	5.657094	4.105445	5.350126	12.334191	11.006022	11.217158	52.514591	34.534016	20.630381
LOC_Os04g41370	LOC_Os04g41370	0.031356	0.039938	0.016964	1.275544	0.814655	1.553841	0.342881	0.247939	0.230573	0.078899	0.358735	0.276056	0.064967	0.035106	0.046757	0.64515	0.953277	0.782575	0.179003	0.154022	0.174139	0.512242	0.168427	0.269892
LOC_Os06g50080	LOC_Os06g50080	3.771717	6.689439	0.721877	182.085052	140.413544	214.639069	10.590857	12.248446	32.511944	9.181853	8.11723	5.73424	2.639137	4.947975	2.945849	235.185211	123.001495	193.729202	20.878613	19.43117	13.610139	8.910269	6.839419	7.840058
LOC_Os10g33990	LOC_Os10g33990	2.912349	5.817289	3.911738	38.441738	58.919235	42.023384	3.373026	3.326185	3.61217	4.117002	4.365004	4.696803	2.526129	4.772535	2.662688	34.101696	37.85157	37.840279	4.523448	4.224561	3.952358	1.932365	2.878011	2.823964
LOC_Os03g50350	LOC_Os03g50350	6.910448	6.989728	4.875628	29.756226	25.480284	25.55431	8.933816	10.96981	11.905358	7.831555	12.288673	12.765375	8.225791	7.192681	5.768309	25.560013	26.544167	33.899376	9.635086	11.398992	13.30027	11.928884	12.198024	10.851248
LOC_Os11g01780	LOC_Os11g01780	4.049864	4.58552	1.532519	25.082056	20.422754	26.394192	4.273898	4.363855	5.422222	2.959097	4.838968	4.350158	3.324249	4.55969	2.868332	17.471176	18.46801	18.136444	4.090803	5.02872	4.276852	3.836081	4.870636	4.634321
LOC_Os01g48940	LOC_Os01g48940	2.200058	1.70563	3.519873	47.720837	94.306786	62.459949	13.876037	11.938568	8.296453	33.893116	16.088734	10.840009	2.856748	2.885939	2.701772	44.609474	58.873783	40.400478	11.757103	12.539246	12.976977	12.8927	13.490885	16.633495
LOC_Os03g18550	LOC_Os03g18550	50.1269714776679	26.039441993522	50.669667353222	11.6686720310263	14.7076610422775	12.391730163655	34.6396292696897	31.5991500126151	19.0551939696556	41.2855198100921	41.083697666894	38.5396391800205	53.4937154919877	44.3023133972042	47.1453127920218	15.3577397695193	12.3505377787249	16.6908285025571	25.201550437777	27.2502273290147	32.5461014831231	54.6820938619161	52.2013550658029	41.9099686051824
LOC_Os08g08592	LOC_Os08g08592	2.97114186735573	2.209871	1.215827	14.8531557334195	11.07483	11.7487373432386	5.10520166494401	4.72673436347976	6.77353372394487	4.9251142213609	7.55347178897502	6.34450279500431	2.56721506847545	1.99767881050818	1.64638068346253	12.6340723130922	17.036985	13.824067664944	4.69565585917313	5.24270353531438	4.74177267700258	7.0878184707149	7.28885253445306	6.59931916795866
LOC_Os04g03920	LOC_Os04g03920	0.248087	0.106794	0.165875	10.41049	7.587124	9.024815	3.530887	2.541792	1.189251	4.010486	6.947403	7.905183	1.155926	0.580918	0.253922	10.256791	4.911101	7.660288	2.157817	2.480849	4.10147	5.170328	3.986531	9.614138
LOC_Os04g07110	LOC_Os04g07110	0.524353	0.514245	0.090735	24.397305	15.769583	21.124773	8.692471	6.510138	2.392972	11.19935	17.146441	16.564388	2.057362	1.669039	0.475747	18.383865	8.832918	23.210823	4.177153	4.136711	5.505799	16.896833	10.518002	15.128703
LOC_Os04g29840	LOC_Os04g29840	0	0	0	5.165955	1.274962	2.99035	0.826452	0.227546	0.617592	0.273844	0.232949	0.518169	0.154164	0.089795	0.022062	3.06582	0.980073	1.484211	0.087117	0.187732	0.08233	0.213348	0.166537	0.149356
LOC_Os03g60390	LOC_Os03g60390	5.541464	6.882056	4.432792	28.595526	28.793833	25.350164	9.824204	9.344666	9.738831	9.113602	8.719669	10.000851	6.828834	6.901352	5.326136	27.203382	20.76989	24.762114	9.86653	8.91274	8.471872	9.891574	9.006114	10.583403
LOC_Os12g07950	LOC_Os12g07950	28.7330192308952	19.03866630131	33.5006685562227	5.68875625764192	9.22835025436681	8.18165979858079	20.5402018957424	16.4786935010917	15.0496008220524	18.5718149186681	27.9873710043668	26.8733305867904	34.0082757920306	30.7696569405022	37.8471400272926	7.62880246779476	14.6450647090611	8.88553294268559	15.0233848891921	17.4683025229258	18.581434485262	28.1785520447598	26.6489902871179	26.4472815540393
LOC_Os01g39250	LOC_Os01g39250	7.99689	6.396507	5.410259	27.428331	24.198603	26.298752	14.709808	14.481074	13.845006	11.301353	13.936988	13.085499	8.546997	7.435979	6.542595	24.405113	23.252005	31.711498	11.550092	11.975199	15.017291	13.79549	12.202427	11.571362
LOC_Os05g34500	LOC_Os05g34500	6.017752	4.310895	0.913524	85.38633	75.791718	83.701141	10.636028	7.454084	9.735378	12.900947	12.297381	11.401028	8.810601	7.826004	3.173538	86.106018	45.59042	90.43438	9.643847	7.959648	9.731445	14.043027	11.365208	13.912279
LOC_Os02g52390	LOC_Os02g52390	109.655334	89.73217	115.689766	44.4328	40.914459	44.918514	123.035645	156.790817	95.644936	72.054848	102.836449	110.27726	101.136642	86.605797	126.6064	50.100777	46.611485	66.503571	106.447891	108.475578	129.733063	113.558311	112.838112	90.495186
LOC_Os11g06780	LOC_Os11g06780	1.50354	0.743426	0.306701	25.106153	15.742375	19.751144	8.124454	6.56948	3.532551	9.379075	12.234921	12.17709	2.169469	2.375743	0.610261	19.869345	14.157989	20.649212	4.490229	4.550175	6.185346	9.409821	8.014892	6.920254
LOC_Os10g20380	LOC_Os10g20380	12.160248	4.428964	12.28434	0.740572	1.326112	0.989929	14.289339	12.603485	6.008032	12.516866	19.450354	16.261614	16.491709	12.285996	9.498294	1.264126	0.764088	0.624959	8.560119	8.34568	8.429732	18.763903	12.039186	14.639162
LOC_Os01g64110	LOC_Os01g64110	4.124866	1.834737	1.129717	46.258839	36.10186	45.179394	12.485731	9.38634	5.063879	25.79986	24.48279	18.69817	8.244132	8.258744	3.54677	41.370422	31.195518	34.885517	12.064149	9.792657	13.43195	21.339085	13.202283	21.038954
LOC_Os07g46630	LOC_Os07g46630	10.972054	9.770415	14.084345	2.587459	4.046204	3.816595	9.998294	11.048526	10.752036	12.555288	13.235837	19.316755	9.846795	9.244312	12.833352	4.877191	5.074373	3.700386	11.41966	16.999336	11.477305	12.213726	17.688883	12.089497
LOC_Os09g29300	LOC_Os09g29300	1.083088	1.732986	0.866832	10.661483	12.464378	9.560313	1.158413	2.025314	1.716024	1.581745	2.457192	2.811006	1.07009	0.811711	0.986186	9.257573	7.403061	7.522219	1.125549	1.627602	1.361751	2.192863	1.962376	1.895026
LOC_Os04g41580	LOC_Os04g41580	3.312648	3.363064	2.886073	15.223395	14.037097	14.19929	6.401572	6.177509	6.206096	4.398134	5.394129	4.674206	4.432725	4.774117	2.944106	12.908753	14.436921	14.52427	7.080029	6.780789	6.826659	4.729568	5.238693	4.154941
LOC_Os07g08950	LOC_Os07g08950	5.226879	5.245369	4.128407	18.513336	22.920607	21.488852	8.317123	6.906728	9.130711	7.468676	8.318622	8.125098	5.726558	6.414207	5.093103	30.400469	26.120636	36.298042	6.829666	8.612685	7.442613	8.296181	9.304905	7.181177
LOC_Os11g45060	LOC_Os11g45060	0.151142	0.081592	0.019873	4.006847	4.427772	4.613697	0.715367	0.483248	0.666481	2.711428	0.722515	0.696743	1.736341	1.936573	0.770262	63.319897	103.017143	79.183044	10.862637	8.945648	11.445421	10.843521	8.207001	10.99276
LOC_Os03g10850	LOC_Os03g10850	2.57175503215562	2.8379061441048	3.33953598531163	0.936231123858674	0.850438818975784	0.788527915839619	2.51559168439857	2.91167816633585	3.1520317094085	1.6261681278285	1.26587610400953	1.68312736363636	2.0517662977372	1.99075138705836	3.34871244462088	0.963422733624454	0.93267042000794	0.863607602620087	2.25189926121477	2.0742427884081	1.90249956689162	1.40754916792378	1.51302344779674	1.04242141762604
LOC_Os04g38530	LOC_Os04g38530	0.371644	1.3392	0.186246	62.883286	72.104485	56.442322	2.556211	1.795218	5.09331	2.684008	1.382632	1.139543	0.508799	1.599517	0.541494	63.694599	67.063896	60.386074	3.185243	3.335479	2.880974	2.318522	1.167537	3.507449
LOC_Os06g45090	LOC_Os06g45090	3.60874671661525	2.91199419656236	3.3956939691494	34.1592620044072	46.4243085059498	28.5821728691053	4.06255614631996	3.31793421771706	4.51157544997796	3.21530343234905	2.98057772410754	2.33177648832085	2.39026438254738	2.47119624151609	3.68655027589246	29.8538244513001	40.5431894297047	15.8266556350815	3.09436489907448	3.09919535654473	3.15542035962979	2.12132754693698	2.45710711855443	1.90489153988541
LOC_Os11g39220	LOC_Os11g39220	5.08352506611866	6.33390015868477	1.71371827984274	46.072014913867	76.2210522273052	55.7710729260186	6.73481181236598	5.81480293030736	13.158091238742	12.1314928577555	13.8967885875625	11.3697979488921	4.19122815511079	6.11857102823445	3.83345289635454	57.6667187437455	69.3689524267334	64.5259076322373	8.11044272122945	11.0239754978556	8.44651031451036	14.9950733581129	14.4536844989278	18.7373552380272
LOC_Os08g09000	LOC_Os08g09000	0	0.043536	0	11.348904	4.778813	9.13276	0.918656	1.457358	0.419655	0.047073	0	0	0	0.044158	0.075182	5.970841	5.699658	6.508343	1.63485	3.156746	3.171781	0	0	0
LOC_Os02g18640	LOC_Os02g18640	1.398029	1.285706	0.793768	9.394003	7.052819	9.046715	1.949113	2.44518	1.807409	3.337244	4.577857	5.640728	2.199029	1.78863	1.045652	9.369498	9.124804	10.594036	1.717922	2.651279	2.629512	3.979613	4.664403	4.337888
LOC_Os02g47990	LOC_Os02g47990	0.594719	0.882582	0.869287	0.077966	0	0	0.483678	0.540944	0.773029	0.944455	0.553927	0.615068	0.527328	0.664073	0.708931	0.229976	0.108013	0.096694	0.735861	0.323986	0.627577	1.083748	0.692436	0.771417
LOC_Os02g17390	LOC_Os02g17390	21.976311	21.203424	11.391836	81.528427	76.136345	87.52935	35.291363	39.265202	48.436462	28.80307	44.794422	46.092827	21.652676	21.46323	17.13682	96.19194	100.179176	121.676117	31.552277	41.57613	41.511139	42.137642	40.203007	35.323914
LOC_Os09g26460	LOC_Os09g26460	1.987326	1.329613	1.208496	13.901604	21.733793	20.721134	4.926322	4.158751	2.225755	11.514014	11.011388	10.013622	2.083704	2.634539	1.159736	15.416838	11.959649	14.57879	4.37224	3.860279	4.478409	6.17787	6.179289	9.284935
LOC_Os04g46980	LOC_Os04g46980	3.563384	1.572383	3.655051	48.420048	38.952095	31.741835	3.478413	3.4763	1.974357	4.019166	6.321863	6.333826	3.653544	2.904455	2.626984	46.455105	26.842102	53.157948	2.123443	3.018617	2.229146	6.353884	6.213564	7.864424
LOC_Os02g38440	LOC_Os02g38440	12.68257	12.113841	7.247655	50.23053	44.116562	42.731438	22.595541	21.486797	19.948112	25.745647	28.419573	27.462109	13.594813	14.309334	11.371538	47.727722	37.073566	53.126854	20.110992	18.381187	22.783766	25.604446	24.906675	20.920654
LOC_Os07g42740	LOC_Os07g42740	0.978579	0.836782	0.401816	12.514472	11.423982	11.984267	2.536722	2.296021	1.433532	4.987316	9.200953	9.160296	1.723417	1.609776	0.403729	12.9049	11.250133	15.493123	1.672632	1.625499	1.871693	4.634343	3.596394	3.502024
LOC_Os04g33470	LOC_Os04g33470	11.3684801348974	11.2883453695015	14.1654379442815	5.40787969794721	4.63220381231671	5.09071530791789	15.632259856305	13.9267918680352	11.8349931612903	13.0303568680352	11.1286444897361	11.3356318064516	11.8631839648094	11.4989794750733	11.2513091876833	7.25590760703812	6.50926688856305	7.19978108797654	11.6291995014663	8.9027544340176	13.5324116246334	13.0255296187683	10.5242921055718	12.5684590703812
LOC_Os04g33360	LOC_Os04g33360	3.360253	2.347831	1.192008	13.855974	19.015659	17.260193	6.736328	5.402789	5.314254	7.880245	9.721013	7.873977	4.440042	4.878171	2.808923	18.945602	17.705118	17.839388	5.550403	6.432507	6.37421	9.451777	7.282347	9.157854
LOC_Os11g47500	LOC_Os11g47500	0.064278	0.026543	0.288121	23.910664	23.166117	16.922815	0.430265	0.302348	0.244901	0.135488	0.679753	0.295816	0.026448	0.019722	0	42.464226	46.220291	62.438755	0.291321	1.041804	0.487618	0.158195	0.053435	0.153395
LOC_Os02g28720	LOC_Os02g28720	21.621323	21.27697	16.58374	9.855488	7.269171	10.816383	9.375583	10.367318	18.256853	7.711657	11.206431	12.40274	20.783337	18.39801	18.074972	10.776888	12.332655	10.34453	18.312996	23.345184	17.390526	12.2444	12.864469	12.568468
LOC_Os12g43430	LOC_Os12g43430	0	0	0	1.636238	1.384083	3.264931	0.524695	0.325614	0.118981	0.062065	0.014117	0.024701	0	0	0	0.738762	1.187461	1.389314	0.254292	0.332218	0.552489	0.009584	0	0
LOC_Os01g18850	LOC_Os01g18850	13.056202964709	11.2345688564656	7.96482027653411	62.5464577835133	41.9779595243613	62.2250820144851	22.204286169871	24.3003213389518	18.9425881859363	16.8251401340532	34.2076896194364	36.4778835654464	15.1196138896497	13.8233714245457	11.0565969036081	47.8516704179615	51.8973631643403	48.9959212612589	21.2855757150382	22.4652798962339	28.7335011459047	32.8598373084014	33.6463554940743	25.7274601948907
LOC_Os02g51030	LOC_Os02g51030	14.836143	12.632178	17.173647	4.798781	5.476228	7.421589	17.248081	14.590158	13.137012	15.433806	17.713606	16.078083	14.97887	14.382455	15.399292	5.59298	7.0877	4.503203	10.427545	9.616646	13.842612	15.075692	16.614267	14.030318
LOC_Os01g64700	LOC_Os01g64700	10.7897943587861	11.8137796862457	10.0500868986784	6.33096431424376	3.72131176505139	7.07574871218796	8.67318354576603	10.120958763583	12.3146536989721	5.69493206069506	9.04243860156632	9.31012161184533	12.3466810367107	11.2322284468918	10.8427898742046	6.25711811209006	6.90490176407244	6.07846995398923	8.86510593392071	9.0126826412139	11.1953149025942	9.67562313901126	9.41662172393539	7.13450009446892
LOC_Os09g36300	LOC_Os09g36300	66.3701897067858	60.5575195381178	47.6862689958112	214.249305657917	225.831412259145	229.479828938006	101.092548874337	107.709577710416	101.290654012566	101.996357880201	151.855045895839	129.202897588942	67.252368308573	64.3103036662943	62.646726091036	207.059650111421	261.222811876012	213.295491922368	100.719070400168	102.795852834962	118.031660681653	153.736589653728	134.258441409104	123.289908085451
[truncated: 4,441 more rows]
