# Supplementary material for: Weighted Gene Co-Expression Network Coupled with a Critical-Time-Point Analysis during Pathogenesis for Predicting the Molecular Mechanism Underlying Blast Resistance in Rice
Source: Rice (N Y). 2020 Dec 11;13:81. doi: 10.1186/s12284-020-00439-8 (PMC7732884; doi:10.1186/s12284-020-00439-8)
Supplement: Supplementary file 8 — Additional file 8 : Table S4. The genes information in green module. [file 12284_2020_439_MOESM8_ESM.xls]

gene_id	gene_name	NPB-0hpi.1	NPB-0hpi.2	NPB-0hpi.3	NPB-24hpi.1	NPB-24hpi.2	NPB-24hpi.3	NPB-48hpi.1	NPB-48hpi.2	NPB-48hpi.3	NPB-72hpi.1	NPB-72hpi.2	NPB-72hpi.3	PiZt-0hpi.1	PiZt-0hpi.2	PiZt-0hpi.3	PiZt-24hpi.1	PiZt-24hpi.2	PiZt-24hpi.3	PiZt-48hpi.1	PiZt-48hpi.2	PiZt-48hpi.3	PiZt-72hpi.1	PiZt-72hpi.2	PiZt-72hpi.3
LOC_Os12g31000	LOC_Os12g31000	0.551788	0.75498	0.72173	30.567049	17.137243	29.166601	25.91046	31.765314	38.557209	48.202465	44.835442	38.849037	0.332405	0.659515	0.819894	28.532434	15.29553	19.915545	19.753792	19.953176	24.582067	36.618114	47.320393	50.266624
LOC_Os11g34460	LOC_Os11g34460	2.41846736458087	2.46160107343566	1.62970859858323	13.9182422429752	10.5944841010626	13.1153988453365	25.3759194765053	27.927824279575	28.4081527622196	33.8578724231405	38.0850825371901	38.7657235643447	1.76096645454545	1.17320231617473	1.73307295253837	11.8754522883117	11.3549259123967	12.3470353409681	22.4852139626919	22.7185557669421	24.6836662441558	40.3479109012987	44.277223224085	37.0659815050767
LOC_Os06g28050	LOC_Os06g28050	1.01146263778966	0.296281941532977	0.779930535115865	37.2186155404635	90.4726909693405	61.9008668381462	43.8029360987522	41.7429681065954	27.9917875721925	84.0411121212121	68.9885062124777	56.7956461237077	1.40125653048128	0.664520827807487	0.531012980392157	37.4130311376114	62.35505994082	43.4196354698752	30.4585065301248	28.9716939130125	36.984840971836	96.5831386352941	71.7350653700535	73.4074446937611
LOC_Os12g11620	LOC_Os12g11620	0.509614	0.937992	0.206422	21.826063	23.693489	23.17403	9.889629	14.350925	11.600721	23.072666	43.238228	57.35709	2.263295	3.257184	1.795121	25.02076	21.003538	22.702044	8.456787	7.893183	11.770865	5.826031	6.144896	8.169746
LOC_Os11g41034	LOC_Os11g41034	2.47858	1.506895	1.487237	38.416752	46.052715	39.0522	32.224445	26.318916	17.898617	46.666019	56.860054	43.120079	3.781759	3.96996	1.525829	16.826214	24.54652	12.837114	17.601826	16.315313	16.79797	47.419201	41.708916	39.187752
LOC_Os02g45225	LOC_Os02g45225	0.44598	0.059412	0.401447	41.92709	80.097	52.337112	77.206413	64.033516	74.904648	193.009186	113.96508	91.712288	0.081147	0.413785	0.295822	27.883219	36.878483	23.295092	39.471622	43.509567	34.128216	94.991844	93.840851	115.130066
LOC_Os05g46520	LOC_Os05g46520	8.562684	8.289917	4.712216	51.793514	58.938763	54.931919	39.103344	39.10638	49.226929	83.939072	72.891312	65.776093	7.884609	9.366688	7.083991	49.690708	48.285667	49.844437	33.845394	33.103416	36.789566	55.088615	65.460144	75.016418
LOC_Os04g29770	LOC_Os04g29770	0.430987	0.342362	0.090968	18.31456	9.281716	24.179487	11.455368	8.774127	6.7016	17.297461	34.902054	44.336227	4.505803	4.622596	1.586293	13.750854	10.618741	13.61337	6.576579	7.849563	6.787253	30.357574	15.860716	15.344535
LOC_Os09g39620	LOC_Os09g39620	0.545192	0.395282	0.620518	9.910969	6.236754	11.426344	5.841923	7.043647	3.375143	6.580383	13.831706	15.373116	1.282163	0.963637	1.140802	6.38415	7.972177	7.301182	5.307526	5.236709	7.143646	16.434441	16.935396	15.108528
LOC_Os10g39260	LOC_Os10g39260	0	0.049029	0	4.970519	2.497888	3.56369	4.889627	5.103619	1.36779	8.702986	9.420074	17.169241	0.303996	0.390155	0.108857	7.327855	5.806887	6.051602	3.661579	3.371376	3.832934	2.916002	2.305485	2.484972
LOC_Os11g46810	LOC_Os11g46810	0	0	0	0.743006	0.811096	0.553516	1.413686	1.343467	2.061178	1.78407	2.367242	1.87752	0.131702	0.09207	0.017053	1.276336	1.517636	1.842193	1.242328	0.948392	1.263498	3.954166	2.939799	2.259319
LOC_Os12g11940	LOC_Os12g11940	0	0	0	0.703993	0.433282	0.579335	0.506862	0.61822	0.301516	0.260525	0.78427	0.921118	0	0	0	0.59694	0.509299	0.632044	0.398791	0.384575	0.553308	1.28166	1.133846	0.571049
LOC_Os04g10060	LOC_Os04g10060	0.056362	0	0.019112	3.878811	4.511245	3.091388	4.330377	2.646146	1.249513	3.499532	7.924283	7.855613	0.12205	0.056166	0.039641	3.0062	4.413761	3.18715	0.402408	0.593251	1.205441	0.513553	0.43565	0.493394
LOC_Os11g42200	LOC_Os11g42200	0	0	0	0.823476	0.966864	0.997593	0.452713	0.762946	0.376835	5.562621	17.525412	19.293028	0	0	0	0.531483	1.406221	1.143833	0.71058	0.969874	1.795408	0.454085	1.76513	0.578154
LOC_Os08g37010	LOC_Os08g37010	28.778929	22.748728	36.261925	8.070377	5.839638	3.495346	11.323166	12.901372	5.958509	4.946678	4.990085	4.816248	26.903425	27.749166	21.948729	14.326804	12.213451	14.402987	11.334268	10.313105	12.760381	3.654815	4.981966	3.837089
LOC_Os04g29790	LOC_Os04g29790	0.075282	0	0	6.75739	2.04309	8.611487	2.71645	2.591441	1.842073	3.856431	10.253015	12.038607	1.989493	1.042324	0.441496	5.247622	5.376372	4.049496	2.080573	2.583451	2.788335	8.848958	5.364654	3.675233
LOC_Os01g48874	LOC_Os01g48874	5.811636	6.444234	3.077761	28.620741	29.686949	28.899607	32.575893	32.541695	43.699379	50.555141	44.700287	48.78801	4.18222	5.633541	3.797203	20.105642	21.414766	18.854933	22.654575	22.878778	27.892746	42.820755	51.408283	49.0056
LOC_Os11g40930	LOC_Os11g40930	0.411116	0.12095	0.170921	9.891212	9.454443	13.495155	13.512658	12.319512	3.167481	12.930346	18.266535	22.055632	0.154808	0.451901	0.151094	3.364611	3.280868	2.820863	7.029225	4.599269	7.455595	10.569144	9.954499	5.960554
LOC_Os07g35004	LOC_Os07g35004	3.016889	1.327722	1.97672	18.784584	14.298993	18.949554	11.734209	10.272024	6.380401	17.262238	26.276735	22.945824	5.227479	3.854619	3.161411	15.27835	11.266787	14.239296	8.666183	7.52384	9.164892	31.482649	28.822445	24.866276
LOC_Os06g38120	LOC_Os06g38120	0.421421	0.213246	0.16641	6.360083	5.760838	7.668968	3.323624	2.597411	1.332034	10.141105	12.62781	12.945795	0.074874	0.066759	0.033406	1.045837	1.740302	1.607984	0.582918	0.226405	0.855271	2.633237	2.489963	2.64965
LOC_Os03g29930	LOC_Os03g29930	2.852699	1.207083	1.191595	44.858391	22.02529	31.207874	20.604671	15.063848	7.55129	26.806356	35.33083	39.386684	7.813849	5.947534	2.590682	27.043159	16.543171	25.068752	15.262019	14.03231	15.688077	43.619827	36.440437	34.988235
LOC_Os11g44430	LOC_Os11g44430	0	0.046474	0	1.962568	0.934174	1.474299	1.425188	1.012292	0.354565	3.113443	3.697596	5.605997	0.331962	0.25773	0.200569	1.324106	0.92504	1.539576	1.405365	1.353155	1.568085	2.598332	1.932305	3.410971
LOC_Os05g16740	LOC_Os05g16740	1.563611	1.654756	0.885273	11.093596	8.00561	10.281026	6.460784	7.849025	5.646002	11.591669	19.101902	24.25013	1.743126	1.221488	1.297056	7.111782	10.163446	6.943439	5.67767	6.853424	8.12253	14.121422	18.749264	9.62458
LOC_Os07g15940	LOC_Os07g15940	0.120165	0.28148	0.243622	4.607404	2.036874	3.415111	2.385251	2.866888	2.925308	2.342447	4.353265	5.26943	0.401326	0.316182	0.175603	3.750097	2.484794	3.787107	2.808465	3.208276	2.932549	5.034757	6.119619	3.341975
LOC_Os01g62430	LOC_Os01g62430	1.62496995243129	0.58844990063425	0.368123881606765	20.4770240613108	23.2224894376321	27.8762235687104	16.0089499799154	15.2027560570825	4.14610024841438	33.1936376701903	61.386301539112	63.6670818477801	2.71949530443975	1.56114755285412	0.9270279397463	21.8585298541226	22.0432842632135	21.9836638742072	13.4661055338266	15.2046912547569	13.7162063932347	43.4515718858351	45.5197335295983	26.9944883033827
LOC_Os11g40970	LOC_Os11g40970	0.724586	0.438459	0.264077	14.107112	6.166244	10.949225	5.292434	7.129086	2.342702	7.647714	19.976212	19.360315	2.317371	1.243212	0.742901	8.096127	8.229387	7.658596	5.865604	4.823771	6.787052	24.932238	22.891592	16.191551
LOC_Os04g34120	LOC_Os04g34120	0.185055	0.099908	0.099316	2.022052	4.594481	3.703848	1.426632	1.389733	1.426471	3.078324	5.632614	4.987939	0.41323	0.185778	0.285533	4.06417	2.45539	4.909207	3.59628	2.845965	2.635772	7.907961	9.319501	8.702583
LOC_Os04g29810	LOC_Os04g29810	0.199845	0.132507	0.15308	13.397022	3.359876	15.558294	4.223789	6.625672	4.840897	4.015748	19.071522	23.074152	3.294967	2.769062	0.929851	7.888871	6.293818	7.431442	4.877571	6.847945	5.440477	20.479815	10.224442	8.160384
LOC_Os01g60020	LOC_Os01g60020	0.360031	0.372159	0.590859	17.29689	11.832214	8.646599	7.89965	4.89711	2.186385	20.49972	31.93976	34.130711	1.560593	2.491718	0.669753	9.479745	13.845758	14.175501	1.552353	2.013894	2.418887	4.506106	3.207518	3.618318
LOC_Os12g11550	LOC_Os12g11550	0	0.223235	0.154185	17.455549	5.943491	9.414627	6.057558	6.299444	6.888917	16.067841	27.96579	31.418251	15.042537	18.181168	6.405424	23.665838	8.405178	19.698177	11.221866	8.448716	7.786557	5.86904	2.442729	5.917466
LOC_Os12g24320	LOC_Os12g24320	0.485398	0.179041	0.252308	8.412344	7.440153	10.125726	15.247891	15.263746	5.656217	22.488174	45.743801	54.266453	6.078786	3.304381	1.37804	11.797641	9.847736	14.225693	6.861392	7.987153	10.869223	25.470007	11.798146	17.968616
LOC_Os07g03710	LOC_Os07g03710	0.189333	0.135912	0.340985	9.990825	31.623249	19.242384	13.445159	10.504246	5.642473	134.901779	210.834351	165.555389	26.896942	9.554196	2.146908	29.456911	38.35046	34.465492	3.90746	5.164044	6.540172	16.031174	9.602449	11.462876
LOC_Os10g42040	LOC_Os10g42040	2.439542	0.745656	3.15753	69.372543	81.718353	106.972176	127.882042	94.908806	27.601103	164.579117	248.011688	244.292313	23.998604	14.447924	7.558792	64.653954	72.849113	51.949814	88.040993	72.904671	115.148262	187.291443	97.008636	143.000687
LOC_Os04g22080	LOC_Os04g22080	0	0.030675	0	2.313666	0.437209	0.878987	0.855888	0.400234	0.510674	4.768814	7.809144	9.595731	0.215259	0.316939	0.138401	2.350168	1.417294	2.462031	0.150505	0.333382	0.31808	1.249342	0.802801	0.811512
LOC_Os04g50940	LOC_Os04g50940	0	0	0	0.897921282226563	0.869516420898438	0.825772728515625	1.44467233398438	0.735656856445313	0.463106362304688	3.11078092285156	9.94865506347656	10.8100938623047	0	0.013986	0	0.532213499023438	1.6102084296875	1.36827514453125	0.07675	0.047143	0.339205015625	0.0580282353515625	0.291425420898437	0.130175756835937
LOC_Os02g50460	LOC_Os02g50460	0.362885	0.077992	0.349509	10.111291	9.06855	10.200839	7.339077	6.857822	1.878079	9.455442	17.839933	14.533277	1.948235	0.978803	0.641504	6.455177	4.507749	5.30753	5.746905	3.707546	5.930333	12.370206	6.201297	9.265611
LOC_Os04g27096	LOC_Os04g27096	0.045677	0	0	0.664119	1.084544	1.255011	1.138851	0.67768	0.700244	3.387477	3.018827	2.885483	1.15703	0.731737	0.683012	2.780863	4.293103	3.513987	4.017197	2.460637	3.147575	6.885143	4.81808	7.375913
LOC_Os05g19910	LOC_Os05g19910	0.292806	0.580413	0.264467	16.559628	9.062227	14.901219	9.035962	7.101233	4.281581	12.501061	19.564701	19.11805	2.752659	1.836085	0.421544	12.684571	7.452348	15.417	8.552683	9.546521	11.761695	19.960737	9.728245	30.327093
LOC_Os01g68720	LOC_Os01g68720	0.144187	0.028316	0.035481	2.244012	2.716311	2.312784	3.533411	2.002041	0.952458	6.260142	6.974685	7.35601	0.306816	0.129145	0.207736	3.360185	5.386744	3.673857	1.623594	1.219973	1.770191	5.442052	2.903661	1.599053
LOC_Os07g48050	LOC_Os07g48050	0	0	0	1.434238	2.433154	4.078074	9.617665	6.973374	4.208032	9.666688	20.922443	33.242851	13.233108	3.799939	0.304153	2.401381	5.630306	2.801607	1.38916	1.95205	3.489865	0.979537	0.44422	0.456332
LOC_Os11g02520	LOC_Os11g02520	3.518512	4.474704	0.671194	0.425417	0.071977	0.252202	2.400258	2.879035	3.168914	15.30157	17.043112	18.913057	2.202488	2.531893	1.773956	2.202466	2.978973	3.960912	3.358809	2.293015	4.443051	2.559678	4.017932	2.170838
LOC_Os01g48950	LOC_Os01g48950	2.376325	0.663136	2.090463	26.632687	36.755108	31.379562	22.169884	25.997114	7.688674	40.67445	42.113224	37.924908	4.112894	4.529366	1.931255	21.908863	29.471025	20.622852	20.315605	22.403776	21.30822	41.698032	40.757423	28.113234
LOC_Os12g36830	LOC_Os12g36830	1.628771	1.103837	2.421505	32.381832	60.192776	61.571419	93.629044	64.72657	21.142967	140.29953	156.919403	169.888611	22.815739	16.269741	7.35034	37.260399	67.102463	39.150768	34.75378	43.300381	83.593338	49.732113	35.345234	45.670856
LOC_Os05g40020	LOC_Os05g40020	1.053963	3.956068	1.814115	28.001228	63.065208	41.476154	26.823923	22.8657	18.391438	77.514221	49.897472	36.424599	1.644742	1.422029	1.979925	32.287811	31.44068	21.724167	21.048725	18.783962	16.17832	33.377834	40.735283	53.281643
LOC_Os03g56810	LOC_Os03g56810	39.964027	51.47607	46.941486	29.576355	28.751324	29.696352	20.795456	25.597336	24.891581	22.023312	23.696785	30.019909	36.110435	35.823921	43.145546	32.634975	31.382315	30.487268	25.642282	34.918526	33.143246	17.532953	21.942335	18.449606
LOC_Os09g20240	LOC_Os09g20240	101.319601932558	83.9120443255814	116.738970054264	36.3307597286822	47.9953270713178	48.8165217488372	41.8742023325581	47.4283516395349	39.1245469069767	31.8560387782946	28.8248207635659	39.2034037813953	93.882579744186	92.0722676945737	115.80730184186	61.3261267651163	34.6145313899225	57.1753005868217	55.8320568589147	55.8323852465116	45.3703707527132	33.1337142170543	33.2602727503876	32.1675452434109
LOC_Os11g05780	LOC_Os11g05780	6.907145	6.356715	4.26966	2.420706	2.406786	3.116289	2.194068	1.826772	2.206645	1.157236	2.118467	1.797093	5.09332	4.122193	3.628961	3.22209	2.982934	4.266552	1.428916	1.759531	2.200442	1.608144	1.845483	1.268052
LOC_Os08g04540	LOC_Os08g04540	0.010266	0	0.027363	2.625947	6.442001	3.425394	0.517029	0.349793	0.172412	5.051003	9.960709	11.364964	0	0.05612	0	1.966295	3.324345	2.091239	0.277167	0.476182	0.823104	0.107106	0.636879	0.257849
LOC_Os08g07660	LOC_Os08g07660	1.196307	0.342246	0.674227	17.657534	19.765663	25.253584	7.714167	6.109291	1.296346	16.640577	27.163061	20.340643	2.180067	0.715593	1.963948	10.161616	7.533047	8.798713	10.657764	9.718145	7.165787	27.527714	35.598907	17.997557
LOC_Os04g49194	LOC_Os04g49194	0.142306	0.031011	0.077716	2.082423	2.474381	2.343319	2.990045	3.151044	2.087325	10.055915	13.630282	13.541	1.126508	0.330261	0.158579	5.760933	3.756738	6.652088	3.946399	3.620433	5.252676	7.178823	4.42365	5.961466
LOC_Os07g14700	LOC_Os07g14700	0.887265	0.737503	0.686156	7.062779	3.781713	7.40857	4.086399	4.999877	4.096138	4.815347	7.21067	7.729354	0.896335	1.215855	0.583791	4.278096	3.291422	4.613175	4.054672	3.918688	4.342396	5.408708	6.760832	8.987832
LOC_Os11g07040	LOC_Os11g07040	10.640804	12.932358	3.903804	49.95472	41.028675	45.412449	28.293592	28.74197	34.042847	39.330074	54.38892	58.606224	8.981393	9.200819	7.205067	36.833115	37.302799	33.410252	27.636362	36.389183	35.179428	56.011028	62.839458	48.411564
LOC_Os05g43170	LOC_Os05g43170	33.42831	28.496195	14.556703	182.548828	168.182297	210.96489	159.782532	186.026199	89.672783	198.877777	357.229553	353.978455	83.589638	70.531639	33.627136	149.697296	148.546768	136.388	162.703705	156.410461	186.860245	318.070587	208.646133	182.445816
LOC_Os04g39300	LOC_Os04g39300	1.530594	0.346419	0.199142	23.232462	20.571983	24.915354	42.534782	33.017021	7.214088	58.313133	59.331383	76.021721	2.480999	1.256802	0.690368	21.774004	18.439409	24.781265	25.290684	20.455856	25.521837	25.509432	22.012363	14.634981
LOC_Os09g16950	LOC_Os09g16950	3.737288	1.504812	0.640919	58.800514	27.788404	57.095074	35.804775	43.129089	15.638416	35.430744	63.203232	67.40992	11.247972	6.962874	2.00683	41.62262	25.408302	40.316185	36.471218	33.625305	43.700081	77.719696	54.954277	45.890442
LOC_Os10g30390	LOC_Os10g30390	0	0	0	1.225556	0.270896	0.60401	0.302236	0.674735	0.12161	1.775518	4.379711	5.330219	0	0.051271	0	0.760311	0.526305	0.787078	0.150361	0.254907	0.190949	0.125325	0.329751	0.251694
LOC_Os02g11859	LOC_Os02g11859	0.442397	0.182328	0.380775	15.502799	7.54457	10.112242	7.20418	5.568885	1.912866	14.466565	23.661125	19.050026	1.827225	1.688409	0.288969	7.301743	5.15859	9.047669	1.912189	1.203503	1.953611	13.452375	8.700952	15.107235
LOC_Os12g11990	LOC_Os12g11990	0	0	0	5.975833	2.512363	4.642461	3.250784	2.821842	1.79508	1.356729	7.879559	8.4856	0.684638	0.688023	0	2.65353	2.629472	3.432786	2.516587	2.141385	0.948738	0.43934	0.612294	1.458514
LOC_Os02g03410	LOC_Os02g03410	13.1678132651099	11.6777312541209	7.14802051098901	47.7955917857143	36.4307428612637	48.5527256648352	25.186356228022	26.1685562074176	18.1836065604396	35.5604119807692	63.107434717033	63.0027125741758	14.4743911552198	13.4180196744505	10.0236453736264	31.7429289807692	36.9246652678571	29.7129647307692	22.7130071799451	26.424196614011	30.8879462293956	65.7554439230769	70.7721162912088	57.0814173104396
LOC_Os10g30850	LOC_Os10g30850	12.7556946685808	13.1249011484824	9.79984445611157	53.8837493978671	77.7412748170632	58.562888319114	54.1471272370796	53.939457609516	74.0420197973749	126.002861145201	82.6895946201805	78.7246819319114	12.4420916242822	15.7499127768663	10.8358932846596	55.6419520459393	66.1734422854799	49.3664707161608	54.0004894183757	56.4062552387203	51.0893325422477	80.2739155504512	85.8068311739131	83.2479493675144
LOC_Os05g40700	LOC_Os05g40700	3.168741	0.855783	0.999224	14.09803	22.072269	15.712903	8.682887	9.151894	4.656279	16.667004	23.054291	19.859594	3.930009	3.444938	1.736916	12.563742	12.495161	15.202069	6.452638	6.381453	7.644556	22.58568	19.512133	21.484079
LOC_Os02g18080	LOC_Os02g18080	0.251449	0.08228	0.051314	3.996725	2.203844	3.666281	2.478194	2.012054	0.781901	2.012389	4.595612	4.310609	1.333588	0.801922	0.203979	2.89501	3.519718	2.706438	1.949028	2.071315	2.104596	6.143556	4.854852	4.960827
LOC_Os01g48620	LOC_Os01g48620	0.215749	0.314229	0.169096	3.556072	1.704012	3.450628	5.047065	4.429983	2.648946	3.723253	11.185194	9.53039	1.316747	0.864788	0.516841	3.004323	5.106242	3.895126	5.845551	5.583158	6.488277	11.577253	5.488882	7.431602
LOC_Os02g02120	LOC_Os02g02120	2.050584	1.600525	0.820406	18.685217	8.72192	19.055706	8.024756	7.811318	3.818654	12.632581	25.116226	24.222174	7.561123	4.332652	2.440882	21.163338	15.163272	18.493288	9.508241	9.643707	11.866148	36.991871	32.150692	18.313921
LOC_Os01g41750	LOC_Os01g41750	0.90594	0.560368	0.411146	4.863725	2.455238	3.799964	3.5927	4.093947	3.49367	5.660182	9.774384	9.495942	1.663387	1.30078	0.828081	5.152463	5.050825	6.767255	3.448364	4.166903	4.023921	12.048936	7.853706	8.517316
LOC_Os12g08180	LOC_Os12g08180	4.896789	3.824148	2.496787	21.890148	12.731439	23.127632	12.935469	15.283596	8.577574	15.761434	32.577415	27.528221	6.418587	5.201148	3.99465	16.325434	14.107514	16.090668	14.066841	14.988496	17.137758	32.281384	28.976851	23.759792
LOC_Os08g04450	LOC_Os08g04450	39.6531422735909	48.5676405098163	39.3926970392654	208.698965352122	521.786641820139	328.107268524383	404.042242766941	385.412695979734	259.106664327422	485.874105272324	391.937299918936	326.401332742242	35.0592577340089	42.4100561836605	38.4422835687144	195.018429569348	325.03846660798	223.96873680114	300.241618804307	251.151746332489	330.78880959088	333.666629126662	316.432061759975	458.756850854338
LOC_Os03g02260	LOC_Os03g02260	11.443048	11.155718	12.769454	7.484373	4.28083	6.422906	8.216046	8.637891	6.844502	4.10331	6.121612	7.077323	12.788018	12.173519	12.190369	7.590971	4.901432	9.939544	7.484667	7.974483	10.770121	5.668567	4.812325	4.009326
LOC_Os01g28450	LOC_Os01g28450	0.331505	0.938174	1.727288	27.502207	133.693436	62.769394	46.837627	52.116791	10.622073	307.127075	198.233353	251.085815	6.732852	9.121199	6.950448	69.439743	194.605682	92.404755	39.984768	53.612671	132.502777	17.215725	30.749422	43.720028
LOC_Os04g03210	LOC_Os04g03210	0	0	0	0.146793	0.17351	0.05088	0.047196	0.065177	0.103332	0.922392	2.378775	3.003614	0	0	0	0.09777	0.147602	0.110706	0.100272	0.14797	0.265857	0.177573	0.254439	0.233549
LOC_Os03g04140	LOC_Os03g04140	32.9245456873614	20.9057048713969	39.7828746563193	12.8778512572062	13.7438065232816	14.1420142616408	8.61181179157428	8.00950529490022	5.19066098669623	7.37773048115299	5.95705285809313	7.73720452993348	26.8009105365854	27.53970227051	34.7548985698448	14.3698926230599	17.9713170687361	11.6930751707317	11.987164248337	10.3256593769401	10.7593309356984	7.08717031707317	8.17796262084257	7.11009670066519
LOC_Os10g27430	LOC_Os10g27430	0.636651	0.655487	0	12.636313	25.854076	23.868793	16.001022	10.296364	2.822507	42.740841	31.550507	26.954163	2.589658	1.82006	0.701934	18.074581	14.109311	9.984853	14.997399	11.288386	9.760626	18.585775	16.200361	26.558485
LOC_Os02g37300	LOC_Os02g37300	17.860836	15.182028	13.518482	116.9505	80.742821	106.945267	33.913963	32.003635	15.684084	147.074646	177.88382	272.675385	36.259304	24.08721	13.661326	87.24128	70.788864	76.781219	37.593704	30.947243	39.432213	167.962708	161.405914	108.711533
LOC_Os08g37610	LOC_Os08g37610	48.6847353426053	38.0637659798953	41.771294	28.8452997477279	31.8111845896447	33.3074954246764	23.376805511154	24.8842534037455	23.0958959862297	15.701105	21.719347	19.6833459669513	44.1100367113743	37.673038	41.8537932492426	28.0307700090884	38.8684523439824	31.2057401302671	22.3518891470669	22.630375	29.2075966488571	25.6408762539245	24.7814289143487	17.4881050925365
LOC_Os09g38350	LOC_Os09g38350	0	0	0	0.872521	0.52452	0.625514	1.104421	0.281994	0.140278	0.4474	1.331638	1.267045	0.072673	0.095694	0	0.423057	0.66432	0.362934	0.039335	0.048322	0.060082	0.056339	0.103642	0.230996
LOC_Os09g20090	LOC_Os09g20090	0	0	0	0.957238	0.160364	0.505662	0.292495	0.585803	0.13252	1.050534	1.362053	1.891068	0.052404	0.12095	0	0.387215	0.197298	0.305786	0.187036	0.417998	0.35594	0.385499	0.498732	1.210575
LOC_Os11g39370	LOC_Os11g39370	24.4258582742897	15.800032868818	17.9112004629954	87.6914457800772	82.6972701153981	101.699139337776	76.0713171076815	84.7544287428972	54.9963754261663	79.587339406524	146.949269619081	134.258750228692	53.4336146846721	35.8993431466152	27.6042325226236	87.7669535889162	102.999643629253	90.4382993679411	65.8974766878288	66.9700156422308	91.2644508263767	163.634721073658	151.207519827078	111.126427340933
LOC_Os01g47570	LOC_Os01g47570	1.473403	1.12453	0.569097	12.982258	21.959862	15.985299	19.886869	13.613935	8.332265	66.208054	32.518768	20.358025	2.133203	2.580815	0.712517	13.25337	10.767383	16.315205	11.646903	10.229491	9.713714	25.847458	21.423243	30.781494
LOC_Os02g36140	LOC_Os02g36140	0.0536121159286593	0	0.0163218717712177	0.795693832718327	1.88273386777368	7.47785324384994	4.44173904182042	4.50364707841328	2.70848641758918	8.84947922324723	19.8634417905904	21.9613947509225	1.71135322355474	1.0732522804428	0.402126124538745	2.44274960608856	4.63619060086101	2.79239385301353	1.66654364790898	2.44770375768758	12.6245831512915	2.1001067100246	1.9483595095326	1.70157107595326
LOC_Os07g33780	LOC_Os07g33780	3.667294	3.579221	4.166418	45.812721	38.254803	44.75378	46.069046	47.204662	20.282936	62.024963	129.634705	153.694519	18.783689	13.993499	4.608357	42.934898	52.006622	57.724865	26.699669	31.39496	49.14476	60.37326	46.709087	82.247536
LOC_Os11g47630	LOC_Os11g47630	0	0	0	0.811958	0.202008	1.410696	4.116624	1.647805	0.543034	7.766158	8.888023	11.196071	1.629175	1.746547	0.25825	1.309154	1.616001	0.861782	1.36685	0.997435	1.813848	4.601641	2.320425	3.331476
LOC_Os11g12320	LOC_Os11g12320	0.479364	0.481701	0.296631	5.790901	2.555366	7.287374	4.510117	3.723452	1.110961	3.403499	7.922292	7.269274	0.815874	0.986385	0.619158	2.955452	2.203924	2.224905	2.259894	2.451425	4.0347	9.994127	8.22631	7.401126
LOC_Os01g66740	LOC_Os01g66740	0.032264	0.104221	0.069678	1.6061	1.344265	3.619834	1.625844	1.32732	0.315379	1.637028	2.945122	4.216136	0.050386	0.066523	0	1.392602	1.508471	1.636937	1.404383	1.412549	2.001799	2.754686	1.947308	1.652919
LOC_Os08g41090	LOC_Os08g41090	11.453133	10.211244	12.485672	42.73555	63.783958	69.839302	78.89566	72.755943	51.879208	84.408409	79.194046	60.857197	10.783575	13.837992	15.429897	41.671577	50.257061	43.915314	60.198784	54.24992	62.890087	91.883873	71.312492	69.487038
LOC_Os07g33700	LOC_Os07g33700	0.016671	0	0	0.119202	0.119719	0.185345	0.090287	0.121737	0.050532	0.111806	0.19843	0.175589	0.011303	0.057611	0.024192	0.17741	0.229355	0.167897	0.186556	0.198978	0.214409	0.427623	0.425882	0.364726
LOC_Os11g12050	LOC_Os11g12050	1.0468957537155	0.73269651433121	0.32381473858811	6.40733486889597	2.971860757431	8.77219656581741	2.84335611464968	3.58029163296178	2.05062085801486	2.69043521098726	7.22852598938429	6.14021784474522	2.69038899177282	1.79980155493631	1.29118948991507	4.59713897160297	4.41055898673036	4.42038804909766	3.4570547131104	3.89542222611465	5.86351475265393	8.78514013163482	9.38172188906582	9.32732363375796
LOC_Os02g37330	LOC_Os02g37330	6.376255	3.216777	4.906235	43.764	55.128338	54.477779	24.264698	19.944984	7.892004	61.865505	88.011223	53.4063	18.092657	14.05355	5.631205	20.546532	33.523502	18.989391	16.702684	10.658153	13.148082	87.89502	62.237114	67.265244
LOC_Os01g08090	LOC_Os01g08090	0.5349	0.340757	0.246143	5.547952	4.276052	4.274219	2.258292	2.318218	1.130628	6.925217	10.833109	10.303709	2.345822	1.143555	0.32231	5.09966	6.061228	5.207832	1.394553	1.696745	2.401942	8.269261	4.78037	5.730937
LOC_Os09g24580	LOC_Os09g24580	5.992295	4.968411	5.583358	50.167568	31.903822	35.837288	17.287981	13.734106	7.683026	39.616375	60.458202	79.341156	19.570841	13.296369	7.769323	25.54958	23.52183	32.786793	16.967684	11.340047	11.051244	51.490253	50.246838	51.203705
LOC_Os10g37740	LOC_Os10g37740	17.083853	13.843984	18.913305	12.582078	11.017657	12.925163	10.088418	8.922828	9.36523	7.149452	7.82761	8.709825	14.242017	14.232666	17.93478	12.531846	11.242478	11.848408	8.223814	9.532659	9.42004	9.095987	7.600735	7.032866
LOC_Os06g18000	LOC_Os06g18000	18.875755	11.243933	6.350166	118.335007	80.3461	106.521454	76.447166	76.201279	32.426544	88.907173	149.167511	158.88588	36.765743	25.875462	10.211872	98.168076	68.299286	110.30056	78.292244	69.412849	88.367508	146.874527	134.59964	126.999649
LOC_Os07g28850	LOC_Os07g28850	0.561196	0.278694	0.246625	3.63294	1.655008	3.941125	2.09027	2.747665	1.516947	2.78699	5.951464	7.226247	2.319425	1.489579	0.746794	3.756989	3.262446	3.719509	2.33141	2.878429	2.543212	6.409636	5.516528	5.984972
LOC_Os03g03500	LOC_Os03g03500	8.067843	9.574993	6.727179	2.922636	3.635946	2.220883	1.440582	1.860709	3.933386	1.151506	1.223358	1.095985	5.725141	5.377252	6.847003	3.398813	3.540011	2.563288	2.499828	3.080582	1.78786	0.98621	1.387674	0.826491
LOC_Os01g51670	LOC_Os01g51670	1.614307	1.42709	0.518854	26.233522	10.625732	14.970361	7.57996	6.132145	1.934359	13.877194	29.567192	39.765312	6.573993	3.338854	1.842274	16.155182	15.203968	22.18556	7.795793	6.263812	7.007619	33.510326	27.168076	35.042946
LOC_Os02g40130	LOC_Os02g40130	0.642117	0.256408	0.125891	6.734756	7.468234	8.025082	6.871264	8.885392	3.629478	5.925044	24.078478	23.766323	3.410908	2.134727	0.541323	7.754469	16.506136	9.936296	5.732162	6.12641	8.728431	22.956884	14.296744	11.672406
LOC_Os05g24660	LOC_Os05g24660	0	0	0	0.216996	0.749372	0.289831	1.149918	0.605748	0.33823	1.302639	2.348791	2.762661	0	0	0	0.105043	0.330382	0.228202	0.184863	0.117627	0.464493	0.175018	0.134552	0.045855
LOC_Os01g53710	LOC_Os01g53710	13.410233	15.427298	15.890364	11.29472	7.450684	10.651809	8.195333	6.965289	11.307199	6.645682	8.617207	9.97442	10.637236	15.280037	14.75493	9.710693	8.022993	8.674711	9.780203	11.778382	10.773654	7.833897	7.402842	6.533844
LOC_Os03g13740	LOC_Os03g13740	0.046889	0.076156	0	0.914577	1.110245	0.838482	0.767143	0.969565	0.199117	1.385069	1.646534	1.787675	0.087208	0.025633	0.116428	0.515799	0.43794	0.656777	0.613398	0.639981	0.842708	0.352668	0.248533	0.39446
LOC_Os11g30760	LOC_Os11g30760	2.84631817094862	1.84038346640316	0.812634740118577	30.9744538468379	22.2812410909091	29.3336889219368	30.2209123527668	25.1741390681818	6.81359925395257	27.6067780612648	31.9913849802372	38.1577791867589	12.5232033636364	10.7397828942688	2.22141799209486	26.3630624476285	18.6173405227273	19.7956722183795	30.1692342411067	30.9034705998024	25.132780222332	27.6424755167984	29.9233556146245	44.6434306195652
LOC_Os04g09900	LOC_Os04g09900	0.0541414719309068	0.0361072177668106	0.162798149290561	2.12626362862431	3.64977753608883	2.64263189019124	9.79858088710672	6.29488406662554	2.6339084305984	13.8832960777298	20.2995751634793	20.3320007526218	3.25008224305984	1.74662169031462	0.405404071560765	3.8193893929673	4.5941108821715	5.25433828130783	2.11314996421962	2.69472851573103	7.49838174213448	3.5032576471314	2.33560071437384	2.83096984824183
LOC_Os04g15580	LOC_Os04g15580	3.496919	2.315388	1.90002	14.809094	11.219837	15.587946	9.746561	10.642369	6.52803	11.276797	19.536371	18.136194	6.950953	4.767094	2.078138	11.176687	11.102314	12.567589	8.908384	9.337583	10.377936	19.331095	15.296006	15.582442
LOC_Os09g28050	LOC_Os09g28050	52.405682085436	40.997917544046	54.8506696812749	36.202145770695	40.6961673656485	34.3758968074369	36.9985793399734	36.3717223235945	31.7113335157149	31.689553768039	30.0714069893758	33.3059030708278	51.3167600686144	48.3634807627269	49.911318226649	34.1167177853032	38.1526259946879	36.7534866201859	34.0817559756529	32.0065758136344	37.7602106507304	31.2482170163789	31.6662921345728	30.5633946520584
LOC_Os04g15530	LOC_Os04g15530	0.642138	0.759808	0.585556	4.602231	5.047513	4.689291	4.132566	4.620692	3.306088	3.497756	7.944384	8.51841	2.646831	1.243394	1.298504	5.717124	6.069757	5.555925	5.284631	4.82965	5.877662	13.164893	10.346847	5.189287
LOC_Os11g31530	LOC_Os11g31530	0.271734	0	0	3.718917	17.333647	6.996464	13.837546	9.345639	3.481075	38.537762	59.901497	65.318626	1.517027	0.39189	0.345136	4.074508	16.201689	7.686007	6.444442	5.9622	12.736428	15.697733	8.403993	23.191774
LOC_Os04g32920	LOC_Os04g32920	6.79751654197789	2.00747104989543	2.97424649387511	46.692939361219	29.0847525781297	38.0214467215417	28.6950013869137	28.7986897681506	13.1479301472961	31.9678187098895	59.480981124888	47.9629663310427	13.1144843391096	7.91950130236032	3.76890173648043	31.5378394905886	25.1441960681207	44.6317190734987	17.8146218192411	17.0638361998805	30.2145528616672	57.2789452668061	42.9543373420974	36.1614777938452
LOC_Os01g59970	LOC_Os01g59970	40.807465	22.88932	23.62805	20.424597	16.370529	22.599501	19.509529	19.5116	19.575907	11.847276	14.735315	14.45875	33.088535	28.997572	26.228615	24.44799	13.849125	19.255625	16.718901	16.577555	17.141922	19.399055	17.581268	12.351907
LOC_Os05g49590	LOC_Os05g49590	12.555021453633	11.437431471307	8.70563966419376	9.83319127318351	5.18044231747763	7.56317839035566	6.76862962950033	7.70907189177395	10.5754611287366	3.44423847217979	6.83235829631246	6.5139370663321	11.9554453019856	10.1915214599607	9.91148077874755	8.29415023936286	7.43208112131791	8.84565717237617	7.63141220096007	8.17469935129828	9.00065351298276	8.02956822496182	7.5236557639101	5.49274467204888
LOC_Os04g29800	LOC_Os04g29800	0.032303	0	0	1.199524	0.138537	0.566969	0.406417	0.611534	0.334235	0.189074	0.939169	1.283376	0.405987	0.227826	0.120868	0.758425	0.405471	0.533161	0.400935	0.692487	0.586005	1.22747	1.251543	0.804686
LOC_Os07g05640	LOC_Os07g05640	15.195766	9.837101	10.206194	59.229019	61.605095	54.928474	48.778088	48.513718	29.030172	77.11528	76.275337	56.906677	24.602831	22.039032	11.059415	50.467014	41.48632	56.08699	41.267574	37.192204	47.16444	72.200951	71.53714	83.029213
LOC_Os05g33160	LOC_Os05g33160	0.017686	0	0.047777	1.54563	0.761261	1.122045	0.993936	0.761141	0.092418	1.830576	2.541114	4.161053	0.126919	0.094232	0.032592	0.506353	0.184705	0.52771	1.142926	0.665813	0.849971	1.92627	1.335048	2.149369
LOC_Os04g49210	LOC_Os04g49210	1.711046	3.106318	1.370088	0.28693	0.165687	0.168349	0.224875	0.40932	2.014508	5.150949	18.255722	22.799828	1.441944	1.185732	1.111138	0.816968	1.164036	0.482451	0.493956	0.586385	1.048517	1.477309	1.331167	0.633928
LOC_Os03g20290	LOC_Os03g20290	0.017596	0	0	0.283559	0.685767	0.658762	0.070625	0.052994	0.022873	1.030481	1.186329	2.243679	0.108359	0	0.021836	0.702514	0.553655	0.309035	0.150301	0.101133	0.220352	0.542198	0.228553	0.588584
LOC_Os06g34960	LOC_Os06g34960	0.18388	0.031192	0.073449	1.608509	1.311022	2.648088	1.063057	0.936301	0.351113	1.907881	2.345724	2.130898	0.281097	0.498028	0.123006	1.649513	0.719204	1.123284	0.718922	0.292232	0.423589	3.504707	2.233432	2.735876
LOC_Os02g44370	LOC_Os02g44370	21.999685	17.712803	19.535791	20.316525	12.222841	13.850329	10.193192	11.429215	10.485829	7.28586	11.016553	11.262384	23.415083	19.453745	19.786295	18.246847	12.825067	17.564888	14.887151	14.545412	15.517029	10.74845	10.889516	9.202417
LOC_Os01g51690	LOC_Os01g51690	0	0	0	1.81199	0.742839	0.921127	0.418584	0.055803	0.064228	0.895823	3.296185	2.226819	0	0	0	0.356444	0.548774	1.036195	0	0	0.020001	0	0.051037	0
LOC_Os07g48260	LOC_Os07g48260	0.965425	0.5851	0.663598	7.524436	4.955915	12.206575	9.36008	7.192095	4.177149	11.13174	25.914114	16.167355	4.031589	2.051948	0.859563	9.791512	10.24218	9.194837	5.691537	5.581154	6.662686	19.803577	6.839001	8.540303
LOC_Os08g01430	LOC_Os08g01430	2.207965	2.343441	1.117669	8.053926	6.030744	7.037755	6.143389	7.102885	5.766225	7.329615	9.868058	9.031585	2.302276	2.0615	1.551375	6.801236	5.531048	8.977228	4.661454	5.513477	5.788571	10.369344	9.91783	10.086182
LOC_Os02g50450	LOC_Os02g50450	0	0	0	0.28395	0.722313	0.368752	1.537677	1.180974	0.326061	1.81532	3.706293	4.400681	0.14792	0.211962	0.026163	0.224518	0.367058	0.222736	1.020347	0.898371	1.173767	3.200824	0.778808	0.877557
LOC_Os05g49620	LOC_Os05g49620	0.112599	0.139753	0.194124	4.638288	1.527409	3.923038	4.320129	1.985463	0.688233	7.246492	10.941058	9.266892	1.559279	2.785463	0.484099	2.730635	3.546962	3.574779	1.250505	1.278673	1.410536	3.537232	1.773103	2.16006
LOC_Os11g12040	LOC_Os11g12040	0.181063	0.146585	0.132071	1.638302	0.618742	2.108668	1.189153	1.455585	0.487104	0.751752	2.65767	2.107509	0.501901	0.368236	0.25536	1.21214	1.028656	0.934903	1.27734	1.258792	1.340661	4.056529	3.404364	3.000739
LOC_Os08g09840	LOC_Os08g09840	8.271615	3.702292	4.44186	39.117081	21.552547	41.775845	32.757385	37.383095	20.008127	28.83639	66.663216	68.935722	17.883865	11.387548	7.006962	33.653854	29.048025	33.042324	29.499029	31.626482	41.843239	70.866478	59.270348	42.251469
LOC_Os03g13560	LOC_Os03g13560	7.031777	8.695045	9.845865	4.845147	3.982812	2.324821	3.547747	4.762456	4.362688	2.881667	3.961399	4.04669	7.28626	6.658499	9.771207	6.454626	5.334095	13.2609	4.431605	4.964526	4.754427	3.151369	3.595613	2.165626
LOC_Os04g50930	LOC_Os04g50930	1.636668	1.543674	0.57919	8.469349	4.513843	6.515233	7.000949	7.927977	3.82362	5.77579	9.860491	10.592425	1.56696	1.698275	1.222712	5.422375	5.607178	6.657782	6.016233	6.855947	8.043074	10.151617	9.587255	8.160556
LOC_Os01g72130	LOC_Os01g72130	13.441242	6.342165	13.252154	4.520449	3.266127	7.042959	8.868817	8.694529	6.09188	20.226616	30.995672	27.800268	15.833675	12.954726	9.915951	8.053456	13.160916	13.362289	6.858447	8.002617	9.304852	23.772684	16.767565	14.993591
LOC_Os10g38780	LOC_Os10g38780	18.063248	4.512836	6.541178	67.72982	109.554283	93.651611	46.787399	44.755852	20.355614	194.119278	195.6595	144.318954	35.092274	30.926153	9.789186	85.460915	91.254662	80.852707	43.41853	39.502121	40.686821	149.012543	116.705994	165.39415
LOC_Os06g07120	LOC_Os06g07120	14.878488	15.55049	28.559229	7.374464	9.533237	10.726551	5.877467	6.221759	6.150312	3.896556	4.018806	5.256851	9.512565	12.41454	21.017464	7.763627	9.055627	7.293771	6.984769	7.994468	7.079513	3.683835	3.949159	3.090233
LOC_Os02g42920	LOC_Os02g42920	4.331247	3.493703	4.541836	2.958561	2.48085	2.883142	2.973199	2.543502	2.449852	1.443988	2.188166	1.828491	4.674771	3.772067	4.232492	2.732101	2.568415	2.24978	2.659956	2.067584	2.334598	2.176074	2.442959	2.128022
LOC_Os05g02040	LOC_Os05g02040	1.472977	1.836385	2.005487	0.969614	0.758438	0.986212	1.130155	1.641666	0.977257	0.469935	0.850119	0.919427	1.815334	1.816502	1.942989	1.212461	1.379063	1.792072	1.006323	1.68225	1.902464	1.049139	0.900663	0.661381
LOC_Os08g15710	LOC_Os08g15710	0.065604	0.03536	0	1.136358	0.291961	1.470708	2.696013	2.116857	0.468475	4.607108	5.104688	7.440842	0.086527	0.107593	0.152247	1.00044	1.497591	1.491546	0.898433	1.78509	0.88008	2.261349	1.206694	1.2305
LOC_Os04g10160	LOC_Os04g10160	0.205099	0.12443	0.135563	2.350137	2.725526	2.520837	9.405148	5.898314	3.085069	9.971536	19.244017	18.174456	0.989985	0.268757	0.242885	2.025859	2.140611	2.379864	1.249438	1.860749	7.374043	1.78528	1.464386	1.420904
LOC_Os06g03690	LOC_Os06g03690	20.6512028637621	13.8016569232365	21.2190930290456	12.1846272337483	14.7340397835408	12.5033612704011	12.5371947074689	12.6857805408022	9.98388788381743	8.31198886929461	11.1106617185339	10.1285671417704	19.1011486493776	16.5166818582296	18.9768753824343	12.3551461943292	11.9741894100968	15.5916944550484	8.3352014515906	8.82302885338866	9.74853064937759	10.8441596106501	11.7035541390041	10.6472894343015
LOC_Os10g05250	LOC_Os10g05250	7.868803	2.474224	3.110076	26.828682	26.709602	30.055975	36.360546	34.429707	17.260477	41.752007	62.754311	52.896561	15.81073	10.964637	5.691491	36.032959	33.080074	44.536469	28.746174	31.87841	41.327862	89.426888	69.511124	68.172455
LOC_Os11g12300	LOC_Os11g12300	0.445165	0.227863	0.203647	4.206271	1.686651	3.461358	1.748191	2.530942	1.14453	1.344302	6.177314	5.837039	0.456277	0.672424	0.754718	2.577644	1.954612	2.279745	2.589607	2.696087	3.369005	11.009906	8.853341	4.622892
LOC_Os01g19260	LOC_Os01g19260	0.287615	0.109914	0	5.346741	2.080194	4.121703	2.238905	2.734403	0.639223	4.591706	7.634531	6.532231	1.502581	0.881529	0.386574	4.946678	2.286708	4.779052	3.963673	2.738199	3.915992	8.390522	3.61347	9.511614
LOC_Os10g39300	LOC_Os10g39300	0.053575	0.122723	0	1.349897	0.69824	1.086244	1.039254	1.169136	0.330514	3.10607	1.992303	4.888133	0.395583	0.241625	0.137128	1.887135	1.894922	1.555745	0.862534	0.631514	1.085511	1.370275	0.795649	1.135962
LOC_Os07g39030	LOC_Os07g39030	0.413397	0	0.142672	2.782108	5.71876	6.832679	4.105454	3.607026	0.762663	3.84211	9.34273	2.642167	0.882837	0.902152	0.690789	2.490525	4.055557	2.259121	1.667174	1.262971	1.284127	4.227183	4.246115	4.185157
LOC_Os01g10110	LOC_Os01g10110	1.240101	1.218081	0.792505	0.310457	0.381363	0.398312	1.187728	1.330549	0.702837	1.485353	2.183432	4.131608	0.579395	1.369985	0.754983	0.783486	0.538337	0.849607	1.432603	0.858267	1.102681	0.12408	0.111572	0.145544
LOC_Os02g04130	LOC_Os02g04130	0.654708	1.09874	0.344192	9.281108	3.626524	6.235196	1.988501	1.541103	0.803884	18.475809	15.555289	27.177074	1.70321	1.013807	0.677394	8.692351	4.949968	12.471072	0.842737	1.340398	1.24475	3.416427	2.774659	2.656839
LOC_Os01g13610	LOC_Os01g13610	0	0	0	0.344955	1.013733	0.179316	0.494384	0.613086	0.085661	5.440213	5.634728	3.483121	0	0	0.054919	0.234525	1.424309	0.274233	0.323656	1.192837	0.913883	0.676197	0.617358	1.351718
LOC_Os07g04560	LOC_Os07g04560	0	0	0	0.805254	0.599472	0.626824	1.000634	0.594916	0.259166	3.12375	9.089824	8.461632	0.195415	0.510006	0	0.443079	0.619363	0.319932	0.055207	0.424892	1.195868	0.559542	0.505651	0.99291
LOC_Os08g02540	LOC_Os08g02540	24.778316	20.905661	51.008938	16.584883	9.804987	12.945982	9.286712	9.516354	6.251143	5.016049	4.834922	5.482955	21.027531	19.632837	34.465542	15.894889	7.846781	17.691238	8.290936	8.730235	9.525547	3.881949	4.70353	3.390422
LOC_Os07g03600	LOC_Os07g03600	0	0	0	0.30258	0.300113	0.236066	2.185529	2.185147	0.234973	3.472023	5.310943	4.929002	0.574462	0.791666	0.867431	2.181321	1.201204	0.800782	3.202276	3.007679	1.771881	1.232151	0.77312	0.680671
LOC_Os06g46149	LOC_Os06g46149	6.01494588741722	2.59132008609272	1.41481578145695	26.3678553112583	14.3360901986755	29.6072992980132	28.8017954039735	33.1773708278146	16.4935533576159	28.5994192384106	55.0272995099338	57.797452615894	13.2177487152318	11.2656639470199	4.37049089403973	23.6981552649007	20.7928706357616	26.711251192053	27.9055390066225	25.5153031788079	27.975155807947	63.5083004900662	44.9699458344371	37.9493172251656
LOC_Os03g56160	LOC_Os03g56160	3.953654	2.908883	2.570116	24.045504	10.550924	22.442177	19.598375	17.101889	9.683698	25.067924	46.199825	47.36269	13.070465	9.662609	4.144727	28.249062	22.294472	39.824581	18.589697	17.256367	24.936014	41.112152	33.221062	33.728394
LOC_Os05g51130	LOC_Os05g51130	2.135127	1.036817	1.56476	0.597669	0.606074	0.785673	1.166488	1.427695	1.54726	6.714622	10.440464	20.047579	3.002561	2.140635	2.42699	0.697348	1.211596	0.721451	1.153975	1.061658	1.513576	1.684448	1.916708	0.873671
LOC_Os05g05100	LOC_Os05g05100	0.44555	0.591426	0	0	0	0	0	0.077456	0.08915	4.814425	3.152452	4.054488	0.295358	0.71234	0.192135	0.340737	0.159168	0.070858	0.411021	0.33643	0.557584	0.340345	0.120463	0.12316
LOC_Os05g48180	LOC_Os05g48180	0.293626	0.078446	0.183374	2.043438	1.946671	0.937615	3.433317	2.693019	2.339174	4.071836	4.016988	3.900009	0.360859	0.402804	0.265027	1.023642	0.901583	1.079857	2.116435	1.537657	3.312656	4.139847	4.610317	5.5029
LOC_Os01g09990	LOC_Os01g09990	0.03211	0	0	0.403846	0.375659	0.475861	3.119166	1.800367	0.827532	4.221405	7.474518	6.38038479210673	0.198911	0.047527	0.182574	0.52946	1.051364	0.561665	0.199721	0.599556609783213	1.666508	0.860556	0.491759	0.650917
LOC_Os08g26870	LOC_Os08g26870	69.1747766241513	38.1195004776916	44.9962651939864	159.633642815228	329.329277877304	237.96394522163	242.144330348206	213.511972824442	185.824429913191	425.758228514064	303.342711596023	256.259897112512	79.8429392972842	78.4268016789525	56.9754595058196	192.747291163434	278.163712322987	177.9321931387	186.246028730844	179.949890461688	191.92629828322	328.487890751697	310.81586928807	291.781735197866
LOC_Os04g30110	LOC_Os04g30110	0.395005	0.05061	0.031708	4.564926	1.86621	3.241285	4.116227	5.016188	1.690616	2.579281	6.762061	10.774436	1.886431	0.71557	0.32745	4.314419	3.112934	3.744523	5.000386	5.873466	6.983796	6.186792	4.545985	3.068845
LOC_Os09g09830	LOC_Os09g09830	36.322834	25.80345	46.290249	140.479736	222.269582501247	215.467561992519	177.5867	155.484634	78.154549	205.140366	192.555496	225.001663	60.996361	48.59631	32.4681660149626	158.639481	180.721542640898	199.62207	144.582016	129.225372	183.392810428928	283.556760169576	222.852547249377	175.869401568579
LOC_Os08g29660	LOC_Os08g29660	7.755332	3.542029	4.117507	41.52298	21.891014	32.01815	24.343136	20.175758	7.738412	50.090786	81.007629	81.966568	12.237068	9.092164	5.146789	27.71792	17.636145	27.671783	22.679276	16.24881	19.675301	86.01799	64.247505	59.935944
LOC_Os11g38790	LOC_Os11g38790	0.253868876155268	0.273923330868762	0.098115	1.64328677264325	1.68336851386322	1.23310334935305	1.72146588909427	1.65400621626617	1.12536987430684	2.61691304436229	4.2448479038817	4.22557787060998	0.446578293900185	0.234857343807763	0.301458092421442	1.85365841404806	1.48718124399261	2.83776608687615	1.14147763401109	2.00383207208872	1.57364612939002	1.52178571534196	1.41378562661738	2.49772232162662
LOC_Os03g51910	LOC_Os03g51910	0.995506	0.372348	0.442274	3.049431	4.269446	5.049311	3.892648	6.198287	2.523309	3.185468	5.340179	6.257823	1.021547	1.446745	0.951414	3.196542	7.629219	4.346452	2.681592	3.807028	4.561653	6.537922	7.831238	4.41521
LOC_Os12g43870	LOC_Os12g43870	2.378654	2.084364	2.797387	19.160688	14.324632	19.543123	16.791664	14.743825	3.80285	27.136742	41.927296	34.797527	4.050141	4.966638	2.276578	12.188609	7.211195	10.375113	10.851913	11.57838	11.508359	24.614594	20.589382	26.23505
LOC_Os09g14490	LOC_Os09g14490	0.888393	0.592104	0.222484	2.949069	2.125209	3.252389	2.127064	2.238866	1.966475	2.349802	4.827595	4.921292	1.381422	1.159915	0.571047	2.747318	3.880542	3.12338	2.03064	2.231081	2.535494	5.006631	4.799147	3.588254
LOC_Os02g07260	LOC_Os02g07260	110.938811080083	103.872509269891	137.097922481019	85.8885430447218	77.3755724269371	86.6455149448778	89.7537417306292	93.375207875715	60.4014292303692	78.9518471539262	84.3962358772751	93.9205410520021	118.568554161206	128.259810090484	132.941360286531	95.2226846219449	61.787821224649	106.713911089444	82.0499115059802	106.860903180967	95.4409708725949	54.6510961736869	57.2180293530941	65.251352674987
LOC_Os12g36850	LOC_Os12g36850	7.784108	0.980236	6.963013	45.263535	233.316025	153.154282	213.10939	162.662201	44.818604	333.173798	514.787781	413.213257	30.658844	14.630534	6.547731	75.198929	250.78508	62.01128	37.955612	53.650414	103.027603	58.411858	42.852097	67.170753
LOC_Os06g47650	LOC_Os06g47650	2.268415	1.938909	1.795532	1.76655	1.203653	1.274676	0.729421	1.273964	1.332729	0.595069	0.872189	0.796453	2.878415	2.140966	2.194737	1.438712	1.691796	1.786697	1.507385	1.473219	1.331794	0.907882	1.066098	0.749022
LOC_Os01g45840	LOC_Os01g45840	0.318769	0.304928	0.392459	1.481572	1.948264	2.444199	3.88501	4.374364	3.134298	4.58498	4.763391	6.22446	0.313772	0.258394	0.765053	2.297667	2.848048	2.487807	3.450621	4.786888	4.853844	6.953378	9.103248	6.389181
LOC_Os11g15700	LOC_Os11g15700	0.373376	0.216627	0.196776	1.710409	1.177973	1.430365	2.112448	2.086869	1.37898	2.813637	2.034879	2.359776	0.521002	0.373628	0.273022	1.504667	1.020625	1.001316	1.918892	1.939355	1.949432	2.652626	1.922091	2.629485
LOC_Os06g22440	LOC_Os06g22440	7.98280435877863	6.02944554961832	1.59836563358779	32.910967519084	31.1938928091603	33.3874913282443	22.056668129771	19.5400949160305	31.6039354351145	50.3557845648855	32.6974116870229	22.6039130839695	6.3690399389313	8.0700997480916	3.69044938931298	31.7157588778626	21.0086651450382	28.948060740458	20.0936846412214	21.3363678854962	16.8792005343511	50.295952259542	33.3740762748092	43.790264221374
LOC_Os01g51040	LOC_Os01g51040	1.424458	1.503474	1.201706	0.663562	0.590695	0.595859	0.528542	0.331224	0.711334	0.100608	0.456984	0.464368	1.11366	1.399002	1.456087	0.799843	1.065835	0.825963	0.400974	0.410271	0.566046	0.390443	0.362047	0.296904
LOC_Os02g06890	LOC_Os02g06890	15.708559	14.952046	21.902309	9.517499	9.965555	10.785234	10.805674	10.678383	9.219184	8.870502	10.315203	11.520994	8.321144	12.525574	21.672907	11.728616	9.769054	11.879522	7.948282	11.503216	10.382458	7.725341	8.754655	7.837697
LOC_Os01g01840	LOC_Os01g01840	0.570867	0.687252	0.555328	0.179373	0	0.069602	0.507754	0.801978	2.361701	9.483625	7.413308	10.530641	2.885842	1.378331	0.701856	0.398614	0.337395	0.581407	2.349029	2.076607	0.647387	2.129128	2.134158	1.538502
LOC_Os11g48080	LOC_Os11g48080	2.63176	2.385749	1.434488	8.484746	5.788692	6.71988	9.002624	8.774798	7.631835	7.199521	9.58775	8.848937	2.889297	2.242294	2.328508	7.610884	5.547429	7.793348	8.861435	7.487638	8.510345	11.049226	9.520732	10.271873
LOC_Os06g37410	LOC_Os06g37410	0.052294	0.100353	0.080992	0.423496	0.871532	1.04251	1.410396	0.905915	0.529211	1.299394	1.928607	2.610997	0.191657	0.315046	0.113855	0.608168	0.91392	0.600597	0.303408	0.37488	0.539048	0.3551	0.268361	0.410445
LOC_Os06g06360	LOC_Os06g06360	0.375849	0.288596	0.344271	4.774091	1.815246	4.648254	2.911688	2.926306	1.02737	3.136469	9.981606	4.784346	1.108957	0.970838	0.394319	1.568382	0.488158	1.1992	1.159565	1.204153	2.249193	5.853969	3.684079	2.481755
LOC_Os03g10300	LOC_Os03g10300	0.067775	0	0	1.131815	0.844795	1.260858	1.926125	1.265527	0.363979	2.717056	5.219337	5.190533	0.185834	1.242758	0.088276	0.367342	0.817503	0.616823	0.406753	0.194183	0.329771	0.518769	0.720888	1.203994
LOC_Os06g13880	LOC_Os06g13880	0.062277	0	0.08412	2.346348	1.39211	2.222884	3.135339	1.61445	0.404779	2.283092	3.406427	3.039095	0	0.204273	0.068205	0.618216	0.288835	0.204402	0.591622	1.025663	0.762041	2.668363	0.829543	1.226502
LOC_Os12g39110	LOC_Os12g39110	3.735086	2.145415	4.639602	14.69978	16.022243	19.243967	13.746661	11.98657	8.696382	26.763958	21.138206	18.788586	4.02673	3.082357	3.661061	17.642754	10.35441	15.043437	7.007301	9.091476	8.710369	26.144611	25.14436	19.45986
LOC_Os02g16940	LOC_Os02g16940	0	0.017628	0	0.189561	0.424325	0.17222	0.80063	0.643935	0.358269	2.244557	7.964118	9.280364	0.350301	0.240067	0.015221	0.780698	0.96637	1.331859	0.886676	1.03888	1.624899	0.654713	0.447412	0.815146
LOC_Os07g35690	LOC_Os07g35690	5.33211335705368	2.70824227091136	3.53329188847274	13.9782829475655	14.2805501743654	13.2490907353308	9.148695656263	10.723403645027	7.55623956637536	10.6707840574282	18.4099251027882	20.5850533857678	5.99939360466084	6.07174003786933	4.97627749271744	9.88777836454432	15.7829797890137	11.1985026766542	7.43452193841032	11.003311230129	9.65379613982522	20.9178716337911	20.1581857236787	17.1737797007907
LOC_Os08g26820	LOC_Os08g26820	4.57218372972973	2.45734437837838	1.84989160540541	17.7803509297297	7.87072422702703	14.8269037621622	10.3090725405405	9.79285822702703	8.53161629189189	16.9177337351351	23.1756113189189	21.9808192378378	7.26110721621622	5.54137052972973	2.47816540540541	12.310050572973	8.37498357297297	12.9885991351351	8.08969455135135	9.10983615135135	8.9893170972973	16.2082311513513	14.7319485783784	13.7480226594595
LOC_Os01g38110	LOC_Os01g38110	0.020277	0.065574	0	0.445162	0.958454	0.629782	0.902345	2.435215	0.592015	1.871319	3.343647	3.344356	0	0.04434	0	0.261398	0.457428	0.785423	0.880142	1.081806	1.017846	1.211956	1.806008	1.940466
LOC_Os03g21710	LOC_Os03g21710	0.075272	0.069949	0.03506	0.848852	0.660469	1.162956	1.96297	1.168084	0.534786	5.264528	9.704495	8.864445	1.111014	0.817685	0.1092	1.195956	0.86123	1.70715	0.838266	0.767155	1.211069	5.571391	2.697032	4.794764
LOC_Os05g50890	LOC_Os05g50890	33.5022317320614	37.329338780589	15.7429614276234	22.9156216731647	16.712562642472	20.8623291389465	18.4338293537951	20.1983414197428	33.0315882807963	13.9358868842804	21.464439237246	26.3723982169224	29.4568630016591	32.8289421820821	23.5292684977188	21.5535150543343	18.7869571547076	26.2413711078391	21.6377800078806	23.436085	23.900715	22.6784804367482	20.9586906739942	14.6440895856491
LOC_Os07g46846	LOC_Os07g46846	6.364251	6.582017	1.651826	1.234736	2.77085	1.698456	10.870903	13.66002	12.031985	29.38983	47.345661	54.02422	13.096936	9.887468	4.649217	2.133792	2.937811	2.17483	14.504707	14.37289	14.166262	11.112033	17.150997	13.900187
LOC_Os01g02830	LOC_Os01g02830	1.358515	1.709873	0.560639	5.021592	3.000888	4.964829	3.523935	3.95842	4.986011	6.412941	9.535319	9.958246	2.268826	2.595985	2.250835	7.94532	7.5909	7.763362	5.019273	5.985443	6.117044	11.874335	10.861018	8.324438
LOC_Os11g12310	LOC_Os11g12310	0.320103	0.315952	0	4.344221	1.440208	3.900359	1.996994	1.814012	0.891909	1.086395	5.703413	4.351835	0.790945	0.434193	0.464806	1.995669	1.341786	1.660533	1.682283	2.018107	1.426476	6.329564	6.161973	3.427476
LOC_Os08g42800	LOC_Os08g42800	0	0	0.110125	1.985397	1.498617	2.654427	1.45556	1.963741	0.05511	4.145636	7.342664	10.672285	0.192798	0.081414	0.194262	0.661609	2.138799	0.57224	0.473402	1.002203	0.860324	4.761031	4.210257	2.591163
LOC_Os02g15290	LOC_Os02g15290	0.919259	0.322187	0.403489	5.025002	5.173	9.222811	7.126844	3.529356	1.263895	5.126008	10.296473	5.58146	0.981316	0.980534	0.230843	2.054503	1.214693	1.023453	1.196007	0.612002	0.883681	6.127694	4.789288	3.962972
LOC_Os01g44120	LOC_Os01g44120	0.225069	0.228383	0.455609	2.756269	2.739345	2.527795	1.896366	1.015586	0.409211	5.701925	7.018401	8.833966	1.052833	0.314161	0.356123	1.688819	1.282557	1.530579	1.093211	1.102985	1.008651	6.295706	5.269406	4.534582
LOC_Os04g30060	LOC_Os04g30060	0.075717	0.04081	0.021648	0.76587	0.7912	0.916968	1.711926	1.982088	0.67553	3.033916	5.179161	8.438885	0.630417	0.650413	0.070356	0.67062	0.289513	1.161067	1.541435	2.090013	2.200444	3.129132	3.367034	1.734121
LOC_Os04g43440	LOC_Os04g43440	0.729035382566586	0.520462336561743	0.33575913559322	3.43232170460048	1.70638741162228	3.07410385714286	2.13910174576271	1.71028643825666	1.15412581598063	2.01545941162228	5.20582053995157	6.46381093220339	0.890721588377724	0.891769489104116	0.786386302663438	2.08381080145278	2.38935297820823	2.03808630508475	1.54214265617433	2.10889871912833	1.94572972881356	5.00354086924939	7.56290454479419	9.12150710411622
LOC_Os01g39990	LOC_Os01g39990	0	0.025549	0	0.745609	0.103076	0.379714	0.256381	0.294185	0.215568	0.745321	0.812291	1.038657	0.233536	0.470598	0.03309	0.411995	0.219665	0.666815	0.39075	0.523793	0.253815	0.268575	0.114348	0.283663
LOC_Os05g48210	LOC_Os05g48210	13.254783	14.864539	1.432299	74.976051	58.426334	80.575439	28.432009	22.440704	23.45656	73.389648	90.020691	78.200912	16.256798	20.363701	6.204783	61.359283	40.587185	55.132675	29.571892	30.06036	30.853622	127.89576	80.659805	96.948227
LOC_Os12g12090	LOC_Os12g12090	21.186146	3.175432	5.148937	69.241188	117.085693	99.913506	229.098221	189.866852	67.508865	160.390533	234.734909	171.502792	74.777008	47.808208	14.715939	100.250214	77.94207	110.969162	157.296188	148.393539	175.815674	323.279999	217.349716	308.061707
LOC_Os11g10470	LOC_Os11g10470	1.366838	0.120143	0.527784	8.648287	10.723271	9.327773	9.747404	4.804281	1.630692	26.315001	33.067635	31.412424	7.572188	7.704064	1.217464	8.248843	11.466912	8.149137	6.606484	7.295043	6.753132	29.761648	25.578091	39.220974
LOC_Os04g57200	LOC_Os04g57200	16.3126796966038	19.1839577660377	6.70864606188679	52.3984600550943	57.6142829298113	49.8794707698113	21.8241478754717	17.5919579162264	14.1666514007547	44.7542738988679	52.2512783592453	52.4448272558491	18.2216880090566	20.0185054958491	10.2499883818868	30.0392088090566	33.2668826241509	27.165527010566	21.5493330362264	14.076700274717	15.8018137381132	64.1069724792453	59.114913525283	53.0434322060377
LOC_Os07g12240	LOC_Os07g12240	0.142343	0.484809	0	0	0	0	0.718932	0.227636	0.322064	6.962672	3.304338	2.763432	0.500743	0.745176	0.484597	0.076254	0.08742	0.227655	0.582131	1.53738	0.339365	1.561721	2.695491	2.126981
LOC_Os08g36920	LOC_Os08g36920	0	0	0	0.291145	0.203089	0.103778	0.33275	0.158093	0.044922	0.988843	0.930284	1.238855	0.043138	0.114881	0.135937	0.193734	0.306991	1.432512	0.066895	0.08562	0	0.284392	0.091152	0.104828
LOC_Os06g11240	LOC_Os06g11240	1.021219	1.279641	0.685411	8.591849	3.629935	5.598913	3.368035	3.035922	2.312306	8.635708	14.815541	16.32629	2.784791	2.47512	0.633318	2.84186	2.308747	4.057275	2.342376	3.202881	2.575608	9.284422	6.956919	5.154134
LOC_Os01g09150	LOC_Os01g09150	0.146298	0	0	2.64292	2.520743	2.169623	2.512358	1.329892	0.138392	6.967852	7.282591	7.856759	0.300815	0	0.048574	1.692964	2.996304	2.450559	1.164099	0.621429	0.96825	6.001226	3.408793	3.816866
LOC_Os04g56700	LOC_Os04g56700	0	0	0	0.034532	0.433237	0.284291	0	0	0	0.949995	1.268519	1.104926	0	0	0	0.055479	0.189121	0.252445	0	0	0.08465	0.114487	0.04803	0.116005
LOC_Os12g09790	LOC_Os12g09790	0.314774	0.046711	0.283346	0	0	0	0.262929	0.059361	0	2.040984	3.311674	2.82296	0.151049	0.067044	0.407069	0	0.040661	0	0.017519	0.042829	0.160857	0.039366	0.13048	0.020835
LOC_Os06g02370	LOC_Os06g02370	4.05932852342882	4.73400533155674	1.89457492338441	17.1310044561403	9.76573792294026	12.5126032782589	8.05623817854763	9.97724660115478	12.4691681565623	9.34551793937375	14.3815441547857	12.1297199118366	4.6536074841217	3.88320831090384	2.55282489029536	12.2740105700644	9.75450224472574	12.4063563109038	7.18926376260271	12.2576208876305	11.8365296702199	23.7640435860537	18.6565380266489	13.9695102858095
LOC_Os02g13510	LOC_Os02g13510	22.681797	11.739264	11.226093	77.406822	66.353729	70.552292	119.000282	128.549393	58.089191	111.332512	122.908272	125.581993	83.792419	55.585423	24.432791	101.299461	80.43576	119.107483	150.100311	149.254074	217.98671	184.26413	149.612228	159.52301
LOC_Os03g03550	LOC_Os03g03550	0.34808	0.328261	0.296482	0.044948	0.032738	0.245524	0.185926	0.276363	0.217598	1.301363	1.436387	1.990535	0.537027	0.280958	0.442089	0.121626	0.142394	0.096272	0.592459	0.478846	0.469081	0.230353	0.455229	0.32344
LOC_Os01g64440	LOC_Os01g64440	9.235789	1.951489	6.618896	33.646984	33.764534	40.259094	24.001408	20.364498	7.543139	57.736061	63.500355	49.74506	13.6018	10.509908	8.089412	29.194801	26.1294	26.554188	25.426228	20.816807	25.900301	70.392151	59.107437	52.758526
LOC_Os11g30200	LOC_Os11g30200	1.701748	1.398512	1.630207	5.827798	8.624701	4.696686	8.537844	6.742093	6.514542	15.253209	12.012873	10.561903	1.002475	1.056432	1.395678	4.195548	6.268767	5.514342	5.65926	6.391851	6.379087	13.934514	12.762635	10.102872
LOC_Os10g30790	LOC_Os10g30790	26.6219850547897	16.9198593018735	11.6935506818664	113.951338411453	66.5069488289148	81.5822193877695	64.1958488059385	75.3060187430187	34.49465003959	89.1748544924002	141.431107782255	138.190479774125	50.8484735659244	40.0253677408978	16.0795284839166	85.5699760523153	70.9835060830682	119.561307218452	63.7267542697066	65.1726233927183	88.8443085867798	178.513008383174	162.717517711912	197.963047552139
LOC_Os07g35290	LOC_Os07g35290	0.441015	0.351068	0.065484	2.580424	1.735474	2.455195	0.643854	1.133019	1.478474	1.061726	3.341042	3.924509	1.21985	0.567446	0.35519	1.42232	1.268062	2.173246	1.306819	1.448488	1.13659	2.453059	2.465265	1.263204
LOC_Os07g26870	LOC_Os07g26870	0	0.013197	0	0.312947	0.3767	1.447851	0.765847	0.331737	0.136222	2.202785	1.019503	0.74941	0	0.087358	0	0.691762	0.723944	0.675933	0.232268	0.312202	1.051951	0.060346	0.271371	0.338758
LOC_Os04g10010	LOC_Os04g10010	0.49339	0	0.209968	3.400375	4.503152	8.111541	23.275808	12.440925	4.770043	20.610014	44.042751	38.808002	1.903851	1.732664	0.332578	3.857476	5.582473	4.576128	2.728971	3.745946	9.557822	2.449965	2.126233	1.7526
LOC_Os01g50420	LOC_Os01g50420	0.083401	0	0	3.016538	1.174167	1.264501	1.115796	1.379977	0.170691	12.731578	9.456257	17.161013	0.088019	0.208823	0	1.338465	1.117323	4.608986	0.071382	0.029328	0.133112	2.023832	1.242679	0.942845
LOC_Os06g19370	LOC_Os06g19370	1.110471	1.93342611931528	0.101712	13.4163697102708	5.30399466734798	12.3196969468574	6.99732516964742	8.36070223939704	6.62363141824221	4.00482741159939	12.8244467202351	11.3492973630557	4.05079016913643	2.90492	1.154059	8.35891501890649	6.70593761931528	8.67932148185999	8.43670880710271	7.11029425830352	9.89937398262647	13.5334302266224	12.4714026722024	11.1280836371998
LOC_Os03g03490	LOC_Os03g03490	9.654074	8.390614	12.058599	6.354848	7.234128	7.408814	7.902378	6.740493	6.997727	5.730252	4.205238	4.987988	9.518962	8.424428	8.739759	6.338961	8.856389	5.262086	8.756327	8.334489	5.478014	4.369939	4.141054	4.340747
LOC_Os09g09370	LOC_Os09g09370	3.09321950698758	3.2567425318323	2.21716154968944	2.03500601979814	1.78469512888199	1.77560980628882	1.67662924534161	1.77453901164596	3.44420722787267	1.65535029541925	1.22811235559006	1.74798667973602	3.39629503726708	2.54884422321429	2.52326819759317	2.45004684045031	1.75469175776397	2.13041532259317	2.43467028338509	2.2476021265528	2.23131485248447	2.00576203454969	1.28520559122671	0.989039764363354
LOC_Os09g23430	LOC_Os09g23430	0	0	0	0.75817	0.222008	1.850782	2.602142	2.738002	0.387994	5.411949	11.048944	11.418666	0	0.45673	0.072788	0.321195	0	0.156885	1.898989	1.172026	1.035523	4.145831	1.75654	1.199971
LOC_Os03g61240	LOC_Os03g61240	9.397343	11.070553	9.789555	8.507177	6.20731	5.211067	5.450216	5.214765	4.551308	4.220564	5.532849	7.712159	7.670662	7.932927	7.615381	7.280071	4.004673	4.816205	5.151363	5.39814	3.847731	2.863322	5.587052	2.756227
LOC_Os03g52410	LOC_Os03g52410	0.309996	0.068331	0.213344	2.99867	1.688537	2.390409	1.710679	1.070071	0.283886	5.289587	7.775228	11.644807	0.310738	0.483533	0.495715	2.635247	2.759803	5.40222	1.001989	0.703672	0.210407	5.637681	4.347373	3.653831
LOC_Os10g08018	LOC_Os10g08018	3.742233	5.151897	2.923383	2.130213	1.282255	1.431276	1.634204	1.079205	4.22237	1.228652	1.137207	1.070623	4.7362	4.710751	2.955217	1.680874	2.016362	1.129736	3.049005	2.915521	1.408008	0.869641	0.809016	1.296651
LOC_Os10g39140	LOC_Os10g39140	13.3861266435518	5.91124986384778	6.75237306300211	65.1268362951374	32.2629500160676	56.1407547784355	45.0713851902748	45.6697186156448	17.3367486109937	63.7085737420719	157.654647950529	182.283532303594	32.0305239369979	21.7191884448203	9.50814531754757	67.5133153276956	78.7273927408034	77.6371537179704	37.6569225940803	37.0335863623679	58.212101443129	105.045037339535	84.9551059767442	52.4996088807611
LOC_Os03g45450	LOC_Os03g45450	1.395698	0.871968	0.386185	5.285858	6.128614	11.361482	11.559641	9.341809	5.277013	13.365166	26.730524	21.617567	3.009695	2.280124	0.454837	7.01095	5.697961	7.510529	2.755566	2.265256	7.574147	15.555434	16.045835	20.374298
LOC_Os11g17480	LOC_Os11g17480	10.558778	14.422019	9.369759	6.560235	5.481619	6.517078	2.489905	3.633199	8.442368	2.236787	3.00386	5.386834	8.539325	11.038532	10.837368	11.912954	6.904431	10.474081	3.611611	5.061848	4.452329	2.983711	4.610837	2.729361
LOC_Os08g41080	LOC_Os08g41080	0.192338	0.032549	0.142064	1.125905	1.640185	2.205599	1.467499	1.317165	0.821133	2.507116	2.241151	1.19352	0	0.142151	0.416576	0.714221	1.015094	0.799611	1.232053	0.953089	0.948733	2.487705	2.629628	2.01021
LOC_Os02g42150	LOC_Os02g42150	0.691626	0.263187	0.13845	3.701536	1.659719	2.587901	3.228109	3.323649	1.357823	7.38623	16.702209	18.945723	0.991722	0.987705	0.296068	4.701386	3.300096	7.66979	1.885476	1.614034	1.879666	10.63162	7.32198	4.203234
LOC_Os07g08750	LOC_Os07g08750	7.266169	7.985484	6.990778	6.872919	5.750222	4.488316	4.578408	5.952807	4.199157	2.329425	3.479997	4.641717	7.106624	7.0995	8.895196	6.507874	4.581142	7.17682	4.262439	6.466062	6.135017	2.790355	3.756211	2.977345
LOC_Os09g14450	LOC_Os09g14450	0.967465	0.813563	0.456265	3.713173	1.934577	3.578126	2.629369	2.872801	2.267415	1.618531	3.722855	3.685838	2.208131	1.540115	0.879926	4.10532	2.581755	3.154827	2.493853	2.55621	3.214801	5.795851	4.381642	3.780153
LOC_Os01g48020	LOC_Os01g48020	0.587539	0.401808	0.196542	2.198819	1.302179	2.226478	2.354998	3.522933	1.386652	1.903159	4.274967	4.774007	0.492426	0.282152	0.470739	2.243051	1.759005	1.678419	3.523786	3.565241	5.138832	6.101073	4.763855	3.888164
LOC_Os09g28440	LOC_Os09g28440	0.142422	0.076891	0.120636	0	0	0	0	0	0.046439	1.185305	0.748311	2.754109	0.131708	0	0.099752	0.301265	0.39328	1.749064	0	0.043885	0	0.760473	0.751853	0.448372
LOC_Os03g38800	LOC_Os03g38800	0.038376	0.085148	0.005513	1.08069	0.171567	0.567816	0.29493	0.273281	0.282112	0.884281	1.664425	1.741372	0.895286	0.903208	0.23079	1.246673	0.800435	1.316455	0.912698	0.890603	0.271794	2.014203	0.683374	2.266294
LOC_Os01g49614	LOC_Os01g49614	1.11929857767465	0.709474913531998	0.780954717391304	3.94710949462628	2.35898858915486	4.42302925915975	2.38415087957987	2.97668813141182	1.41354438422081	3.64509887860283	6.41234275232047	7.30137055153884	2.08359427308256	1.35101765632633	0.99146861382511	2.83284632510992	2.95974377332682	2.89214950757206	1.93262750659502	1.85164472520762	3.11494987176356	7.06694245383488	5.52933081191988	3.8728194433317
LOC_Os05g31740	LOC_Os05g31740	0.340251	0.365035	0.470608	1.73359	2.539592	1.389495	2.857475	2.790691	1.402791	4.7391	4.559474	6.974782	1.250323	1.295079	0.591338	1.399554	1.570123	2.147095	2.217076	2.246989	2.108712	2.093201	1.911962	1.870095
LOC_Os02g46030	LOC_Os02g46030	0.541073	0.34432	0.369411	0.055285	0.109393	0.112086	0.144277	0.648191	0.159078	2.786504	2.415125	5.935652	0.453122	0.319851	0.307503	0.168654	0.302305	0.038984	0.075461	0.192576	0.163587	0.201586	0.23893	0.383588
LOC_Os03g17790	LOC_Os03g17790	1.096885	0.372575	2.209792	0	0	0.115053	2.184202	0.796142	0.245409	4.857913	3.713209	6.203523	1.622051	2.083696	1.829264	0	0.439322	0	1.34874	1.229328	0.845354	0.477424	0.676067	1.050625
LOC_Os02g39710	LOC_Os02g39710	110.964905	83.361038	137.441071	76.425415	59.341717	54.780701	55.189747	45.91806	33.409767	39.137123	23.527618	21.296511	111.181091	109.895973	104.330521	158.011322	81.007484	155.11235	68.552177	57.549011	55.909698	22.113331	19.561417	35.89967
LOC_Os02g06840	LOC_Os02g06840	13.9744432348647	21.2744618527265	6.05144107342207	6.80594755259768	5.23114104036067	5.98409213482181	4.21179286217261	4.2001926350365	16.4500335817948	3.26107101459854	5.34023599398884	6.70331756161443	12.66975878231	13.4161130184629	10.8078153851438	6.94150151309575	7.7934609145556	8.34433684199227	6.38972180377845	11.7523735556033	6.16117437913268	8.54011035379991	6.63329994976385	3.95677546500644
LOC_Os06g40490	LOC_Os06g40490	15.54284	20.96636	9.770468	14.515366	8.272115	12.704327	8.722834	10.118151	16.399033	6.713842	9.709484	11.160004	11.258226	12.488699	12.833455	12.52637	9.796802	15.00945	9.062907	12.516614	11.205518	8.866014	10.049218	6.095282
LOC_Os06g02360	LOC_Os06g02360	0.078489	0	0	0.543332	0.82959	0.673717	0.252031	0.432987	0.03401	0.182965	1.046211	1.230023	0	0.057211	0	0.857055	0.242885	0.463863	0.469356	0.257119	0.162695	1.797171	1.559886	1.643826
LOC_Os01g50410	LOC_Os01g50410	1.941116	1.37999	0.494426	6.941452	7.735725	4.292158	2.127692	2.139451	2.061767	18.900646	17.966114	27.775642	0.744895	1.886981	0.780995	4.386522	4.406182	8.328864	0.576838	0.624901	0.841777	1.76745	1.116797	1.413672
LOC_Os04g44910	LOC_Os04g44910	6.69808	5.958927	2.992853	27.808359	12.201024	17.892761	15.193316	16.757915	12.610483	17.545918	30.171497	27.636585	10.603637	7.605539	3.870252	21.620434	16.029902	22.417648	15.131501	15.255065	19.385338	32.966454	28.783941	31.681473
LOC_Os01g24490	LOC_Os01g24490	0.261732	0.308433	0.117487	0.98609	0.838303	1.145264	0.707647	0.810404	0.656921	1.175045	1.301733	1.310616	0.505694	0.335079	0.225247	0.832786	0.572277	1.067019	0.396198	0.709318	0.789825	1.365174	0.974388	1.015142
LOC_Os03g04920	LOC_Os03g04920	12.765786	13.780267	7.483647	9.004663	3.046635	6.815896	3.774254	4.807101	10.962325	1.780828	5.138877	5.800876	12.35886	10.95025	10.912875	9.369028	7.901207	10.286158	5.620516	7.252999	5.312842	4.686403	4.844697	2.984349
LOC_Os01g56690	LOC_Os01g56690	0	0	0	1.09751	0.201145	0.402664	0.309927	0.092183	0	3.484429	2.302187	4.400754	0.295813	0.472226	0	0.965535	0.662447	2.747343	0	0.108842	0	0.27138	0.182866	0.539568
LOC_Os01g50840	LOC_Os01g50840	31.644104	26.817999	27.739452	100.130669	108.036659	82.710205	71.942436	62.671303	36.29636	138.248947	95.991982	103.529427	28.044901	29.594786	23.05204	73.482719	63.753765	60.342949	62.061066	60.031483	64.44474	71.973671	85.672241	100.518829
LOC_Os08g30100	LOC_Os08g30100	0.153068	0.034162	0	0.958256	0.645925	0.792311	0.416329	0.468399	0.226578	2.963228	4.357331	4.96026	0.117098	0.034649	0.020156	0.263367	0.262087	0.282573	0.107853	0.369452	0.791085	0.057408	0.190098	0.151512
LOC_Os07g35260	LOC_Os07g35260	5.71916347310127	2.81586273338608	3.63243870806962	16.7649316693038	13.3556039193038	14.1316532808544	19.6828261218354	23.8227159897152	13.3344685799051	11.1781358868671	23.1442882998418	32.6210110324367	8.73354410838608	6.70886879905063	6.43100775949367	12.5475191803797	15.5045891075949	11.1354603346519	22.2543097594937	20.6852942768987	16.936636318038	24.5968518844937	18.1944292761076	20.5289022626582
LOC_Os02g36030	LOC_Os02g36030	0.3432	0.246776	0.216321	0.067108	0.132789	0.104392	0.355075	0.722977	0.265934	3.223413	4.475332	3.882185	0.338464	0.299539	0.106431	0.068191	0.026574	0.023661	0.834929	0.799128	0.592992	0.879048	1.272973	1.203408
LOC_Os05g50510	LOC_Os05g50510	12.677336	19.673527	7.223416	9.920109	6.011678	9.119522	7.297784	7.742756	15.268313	3.014238	7.16776	7.740552	10.987123	11.67995	10.867723	9.882566	7.420946	12.040166	7.328521	12.902892	11.402126	7.434624	6.392685	4.963457
LOC_Os08g31250	LOC_Os08g31250	0	0.109736	0.0497	0.860808	0.639894	1.025768	0.597983	0.579018	0.143332	1.311864	2.197375	1.998492	0.067978	0.060345	0.034247	1.152807	0.290632	1.08144	0.162262	0.301486	0.435337	0.560043	0.180211	0.657982
LOC_Os09g26160	LOC_Os09g26160	1.99368727515286	1.18366419649805	1.56063233018344	5.50178895636465	5.10148193385214	6.61509814563646	4.68111542690384	5.41114474986103	2.61454032712618	4.56562040161201	9.68983022317954	8.22046511423013	1.81826565953307	1.58829134658143	2.01855255225125	3.54727969093941	5.7443105241801	3.06779474708171	4.75398569872151	4.84873346247916	5.8566293540856	10.2543350194553	9.97878858643691	8.35012120011117
LOC_Os06g46950	LOC_Os06g46950	6.594347	6.527984	1.848067	29.700771	18.828615	15.427117	10.581223	7.950577	8.130363	34.704018	61.94878	99.252151	6.650815	8.563833	5.114066	28.650171	25.753033	46.137638	9.503782	8.420079	8.314325	54.64558	44.296009	36.633385
LOC_Os05g46790	LOC_Os05g46790	0	0	0	0.492289	0	0.232993	2.022342	0.573472	0.706956	7.829616	11.915406	14.428474	0.289847	0.297194	0.045219	1.992754	0.840907	2.810548	0.122788	0.511951	0.059413	0.550499	0.270052	0.050557
LOC_Os01g71760	LOC_Os01g71760	0.023141	0.034677	0	0.209914	0.636364	0.638784	0.27137	0.559441	0.241252	2.186821	6.344882	6.445003	1.665774	0.312726	0.058177	0.689525	1.188489	1.026064	0.100425	0.35194	0.577111	0.601454	0.803894	1.522925
LOC_Os01g04280	LOC_Os01g04280	5.273479	2.188503	1.124836	20.483557	9.684234	19.757471	12.749668	10.278489	4.709599	20.940523	34.474003	44.797558	9.384175	5.036825	2.451814	21.976698	9.681924	16.954819	19.715092	15.521091	15.978931	59.326984	44.34449	57.419647
LOC_Os04g43550	LOC_Os04g43550	5.4283	3.518637	1.306769	9.058596	21.56053	11.872235	17.61058	16.493799	19.02187	24.437492	25.034529	22.293928	8.121737	6.726647	3.351503	14.97747	22.102495	18.870733	16.225067	17.383257	16.133348	27.061417	19.619883	19.099621
LOC_Os02g36070	LOC_Os02g36070	0	0.023417	0.029342	0.095487	0.659832	0.099025	1.959541	1.973929	1.210293	10.974463	19.87307	20.607981	0.347641	0.42617	0.161414	0.090372	0.376359	0.256986	0.454509	0.61341	2.133416	1.49658	1.5	1.492119
LOC_Os02g48690	LOC_Os02g48690	0.256582	0.737776	0.122585	2.629767	2.39168	3.651775	5.760888	2.233953	1.084571	6.627743	9.481924	9.810202	0.628246	0.291518	0.240144	3.315423	2.806295	2.958872	1.860187	2.622299	2.600449	5.118672	2.159337	1.684916
LOC_Os01g43372	LOC_Os01g43372	35.880749	46.006561	75.713295	40.545528	28.614992	31.3971	20.193674	26.036491	11.855552	9.125508	9.288613	13.897154	23.400322	28.26593	51.706219	37.76572	35.894974	45.93716	27.110502	28.30607	31.702738	7.514893	10.716247	8.23947
LOC_Os10g39100	LOC_Os10g39100	1.002345	0.170974	1.257426	6.826789	6.017055	6.195473	8.28323	6.344008	1.816245	8.958295	13.605571	17.309803	1.488722	1.244245	0.533286	3.505542	5.840849	4.457695	3.371764	4.70239	6.651135	7.137059	5.868972	6.655636
LOC_Os09g09490	LOC_Os09g09490	0.903802	0.985035	0.420434	3.605774	1.578647	3.556021	2.470095	2.630604	2.514029	2.034345	4.36618	6.516656	1.456393	1.392049	1.201578	2.667387	3.12437	2.078297	2.918294	2.536864	2.602134	5.751878	4.912795	3.455456
LOC_Os09g32944	LOC_Os09g32944	0.950232	3.104776	1.382904	1.026985	0.55026	0.475516	0.496855	0.679529	0.968117	0.683887	0.500178	0.211739	0.822477	1.465687	1.222358	1.155034	0.858747	1.234736	0.801708	0.897894	0.318792	0.558946	0.29624	0.293206
LOC_Os09g13600	LOC_Os09g13600	5.60346955128205	8.62832131410256	3.94319471153846	19.3026738782051	32.7854831730769	23.2572584594017	32.6771033653846	25.9968440106838	19.9393157051282	66.6679378461538	40.0009887820513	35.2430769230769	3.74086137820513	7.96496394230769	5.22144230769231	17.567736025641	14.2789294978632	15.6541378205128	22.0553073034188	15.7820568910256	17.0982060641026	22.89343925	35.2159326517094	32.6272892628205
LOC_Os02g21040	LOC_Os02g21040	1.808027	1.616612	1.256798	10.262667	4.693994	6.854156	5.180428	4.513206	2.63835	4.794665	11.315518	18.587992	4.055448	2.903957	1.170372	7.301606	5.163352	8.45428	4.472822	4.887416	5.045537	10.59896	10.782898	10.304592
LOC_Os10g03570	LOC_Os10g03570	0.341976	0.247776	0.146654	1.519055	0.446131	1.266374	0.919442	0.948191	0.973151	1.24371	2.6563	3.210365	0.680947	0.776584	0.41895	1.929227	1.775257	1.779434	0.736795	1.303783	1.155143	2.745632	2.52087	2.125308
LOC_Os03g60560	LOC_Os03g60560	0.934208	0.800354	0.798591	0.093164	0.431097	0.096615	0.870666	1.081644	0.110266	3.877258	3.742117	7.352699	1.279863	1.276574	1.20562	0.696258	0.344929	0.482829	1.103125	0.909813	0.541947	0.55746	1.00665	1.543141
LOC_Os12g03050	LOC_Os12g03050	0.204672	0.243471	0.292504	0.035281	0.139623	0.054882	0.043491	0.194625	0.16873	0.55522	1.665452	1.871066	0.370417	0.326695	0.672052	0.623292	0.460953	0.626189	0.16855	0.1478	0.293509	0.432182	0.956358	0.722809
LOC_Os02g50730	LOC_Os02g50730	5.152761	4.049528	2.023375	2.400816	2.471081	3.649524	4.239343	3.575286	3.46991	4.967988	8.920216	10.542637	4.916741	5.104504	2.831677	3.50181	3.032346	3.551162	3.313946	3.579035	3.586906	5.333431	5.64157	6.46883
LOC_Os06g34970	LOC_Os06g34970	0.446372	0.24482	0.038611	3.789346	1.319197	1.326938	1.378335	2.24536	0.300537	3.802935	4.372885	3.927342	0.870511	0.573558	0.322576	2.079775	0.999883	1.682155	2.586449	1.604503	1.445158	6.521712	6.328975	4.019114
LOC_Os10g36520	LOC_Os10g36520	0.433804	0.189323	0.118615	1.377176	3.16231	0.884897	3.058716	2.934345	2.218546	11.100503	4.016575	5.670348	0.518975	0.767616	0.366167	0.794785	1.416113	0.677145	2.677994	2.019058	1.821487	2.154937	6.480409	5.141876
LOC_Os06g39120	LOC_Os06g39120	17.352083	4.725865	19.487659	73.169716	92.764969	101.458794	239.514511	227.537338	80.546669	256.143555	235.38533	165.210541	211.254898	143.129349	49.537483	209.07016	158.627075	201.448776	413.774872	265.749939	301.665497	380.503143	216.529572	355.674347
LOC_Os01g19170	LOC_Os01g19170	8.31599	9.135991	2.303532	3.496669	3.042196	3.479629	3.237144	4.782224	5.59287	2.777364	2.94802	2.368752	7.76532	9.899267	4.248928	6.812071	2.909272	10.134128	5.461525	5.75579	8.508357	2.835631	2.077734	2.998752
LOC_Os01g64970	LOC_Os01g64970	31.868355	47.164047	18.354893	27.720434	22.417473	22.514544	19.488142	18.48991	44.743286	16.336939	15.811904	19.586742	26.121914	32.609825	27.923883	32.58028	25.469439	28.902676	22.757782	34.154762	23.189909	16.697458	18.890873	14.709319
LOC_Os03g09910	LOC_Os03g09910	0.169836	0.064038	0.095551	0.937419	0.425223	0.768658	0.218165	0.188187	0.293041	2.773923	9.752374	7.664114	2.027293	1.208854	0.422487	1.894868	3.450972	3.259169	0.461277	0.386897	0.61912	0.803007	0.694862	0.648158
LOC_Os04g27910	LOC_Os04g27910	0.24731	0	0	0.87298	0.976758	0.761678	0.760247	1.094306	0.507125	0.725172	0.968755	1.390898	0.148656	0.05688	0	0.845537	1.478099	0.726162	0.703742	0.788016	0.651453	1.472725	1.698409	0.952074
LOC_Os02g30955	LOC_Os02g30955	1.005461	1.34217	0.761603	0.226689	0.373795	0.466257	0.327464	0.204437	0.871272	0.119815	0.392398	0.14352	0.317588	0.977528	1.490395	1.263181	1.077204	0.744539	0.795206	1.328696	0.888044	0.444483	0.362187	0.185224
LOC_Os11g44380	LOC_Os11g44380	2.768379	1.495556	0.514034	11.406108	3.904766	10.658467	5.58971	5.171436	4.227952	10.344343	20.870468	19.082676	9.741695	5.773129	1.919643	12.02083	7.683968	13.404425	6.765167	8.235922	6.643036	28.413372	16.737356	21.495373
LOC_Os08g38220	LOC_Os08g38220	12.957829	19.531639	6.495105	9.609952	4.634026	6.134353	2.998195	3.16823	8.589596	2.379924	3.902201	7.045175	15.489993	14.297052	10.43771	10.711276	4.753541	9.85664	6.735492	8.044303	4.753431	4.537485	5.371591	4.357197
LOC_Os01g74370	LOC_Os01g74370	0.412344	0.162127	0.15878	2.740337	0.712491	1.567131	0.537919	0.813525	0.20136	0.68037	1.635101	2.603884	0.611266	0.199839	0.373495	0.922057	0.908185	1.147175	0.443655	0.576865	0.941016	2.351402	1.795762	1.8287
LOC_Os06g37300	LOC_Os06g37300	9.47756492487047	8.70115890414508	8.23936658549223	3.2272019119171	8.32796682901554	3.93481907253886	32.1961320803109	32.7385210829015	17.4562758601036	47.9057731761658	77.6568496994819	89.2222365129534	17.3056086373057	11.5864831632124	8.54367371761658	4.81768436787565	10.6087061813472	4.72009801295337	19.9369093989637	22.1958780207254	30.3199407150259	18.2065170880829	23.5174974637306	21.2544857098446
LOC_Os01g08840	LOC_Os01g08840	0.082289	0	0	0.19439	0.735207	1.044114	1.621107	2.140078	0.477358	6.242994	6.781197	9.990612	0.020339	0.539821	0.057052	0.196077	0.263086	0.452285	0.39744	0.248934	1.080868	2.92963	2.494055	0.844433
LOC_Os07g34940	LOC_Os07g34940	2.008102	1.618313	1.55474	7.31681	4.210207	6.936959	5.70522	4.448875	2.391011	8.339238	9.974799	9.914911	3.14206	2.592884	1.23384	4.319253	3.497824	4.806705	4.819746	3.918824	5.311364	6.807058	8.663768	6.428178
LOC_Os03g08310	LOC_Os03g08310	0.50875	0.81185	0.355904	0.220848	0.108976	0.172107	1.429101	0.553286	0.268979	5.169375	5.255569	8.614648	0.185643	0.391719	0.175508	0.615706	0.372136	2.24737	0.507733	0.554703	0.461338	0.324816	0.264752	0.383028
LOC_Os07g46870	LOC_Os07g46870	6.33233	8.067333	2.277104	2.929426	2.745193	4.07837	2.537545	5.441658	7.678051	14.186889	19.01368	20.340191	10.291384	10.051476	4.831366	7.679528	10.494246	6.684184	10.096602	10.279099	6.271452	7.474706	8.610607	9.755844
LOC_Os02g26860	LOC_Os02g26860	35.251553	24.497328	43.529308	18.476643	34.917053	16.768457	17.130775	15.800217	10.947407	18.500706	13.394972	13.806001	33.536327	30.313625	33.698067	14.507907	24.233871	14.282333	14.553375	14.175549	17.978319	10.475691	10.782469	13.316379
LOC_Os11g43990	LOC_Os11g43990	1.399958	0.834728	0.660452	4.31425	2.779927	3.212484	2.725927	2.783913	1.353287	3.096823	7.726445	8.333379	3.894506	2.727815	2.269203	8.661048	8.080121	7.119314	5.892901	5.0484	7.297918	12.223233	14.109647	14.489044
LOC_Os01g58500	LOC_Os01g58500	0.938429	0.385017	0.266445	3.132528	1.640432	2.003474	2.213319	2.006357	0.881788	3.1529	4.375207	4.080947	1.195006	1.257622	0.492214	2.517158	1.94241	1.899179	1.794153	1.898003	2.47563	3.839366	3.911585	4.040619
LOC_Os10g04490	LOC_Os10g04490	0.124518	0.070345	0	0.701266	0.561638	0.872553	0.806275	0.689551	0.225042	1.103918	1.527284	1.56491	0.184701	0.04595	0	0.507492	0.798101	1.097228	0.281778	0.506142	0.619907	1.561002	0.843413	0.724987
LOC_Os09g29560	LOC_Os09g29560	0.191353	0.030898	0.12878	1.87569	0.215723	1.609318	2.886153	3.360796	1.288313	2.722542	7.963984	11.037339	0.833034	0.345995	0.097424	0.6046	0.304302	0.321619	2.277932	1.931751	2.894546	6.084158	3.413833	2.1669
LOC_Os01g53930	LOC_Os01g53930	21.7206055357513	22.3536595295337	23.5438747875648	26.446129256304	8.23463914576857	18.4504110597582	11.6489267043178	13.9478236884283	23.1273397312608	9.92140664110535	11.4641939682211	10.8288956725389	19.3252283671848	27.7651511620035	27.2510874214162	22.8512069226252	13.6356382127807	15.2896415585492	14.5831542694301	15.4766695993092	13.9353464891192	15.9416611488774	13.5451787464594	10.6882932956822
LOC_Os04g53606	LOC_Os04g53606	0.02009	0.043169	0	0.287698	1.27951	0.305074	0.072575	0.090761	0	2.218924	2.115802	3.093755	0	0.175727	0	0.239295	0.372553	0.124544	0.10045	0.147751	0.122882	0.109363	0.105867	0.336256
LOC_Os12g06410	LOC_Os12g06410	0.952022	0.720415	0.513564	2.590467	3.574343	2.797931	2.399191	2.036489	0.679812	4.43254	6.366214	4.190144	1.143585	0.724155	0.55068	1.795317	2.506008	2.678855	3.56068	2.315487	3.205783	3.896696	4.273195	3.313459
LOC_Os05g02890	LOC_Os05g02890	12.516152	12.318609	5.215159	11.590833	4.691011	5.133933	6.258074	6.213498	11.876207	6.580848	5.052301	6.534012	10.326905	10.971773	8.198302	9.102685	6.582997	8.723936	9.549994	12.244521	7.99678	5.749984	6.960003	6.031584
LOC_Os11g01530	LOC_Os11g01530	74.0134657921036	47.8386006644047	179.547607119062	71.4638061906231	18.8978453497841	69.5137446255398	61.8281174083899	82.0591014367674	33.6007353892659	46.8856007550894	53.7970107378162	57.0934232449105	91.4151590302283	94.1995599265885	100.743236198026	84.7979261610117	30.0798098716841	80.7595301418877	48.4475354256632	45.0033940357804	52.0376931684146	26.1186489802591	33.8679278673658	30.256697853794
LOC_Os01g50100	LOC_Os01g50100	1.522161	0.997682	0.86542	6.358655	4.072648	5.178005	10.452736	10.655785	4.146893	14.666498	34.611801	45.873302	5.642785	5.905911	1.332798	3.213375	5.053071	4.884359	4.309155	5.69669	7.987964	15.43259	13.262259	15.135253
LOC_Os07g28890	LOC_Os07g28890	2.31075	1.904616	1.583152	1.520986	0.866134	1.379042	1.048846	1.226654	2.063985	0.578109	0.735443	0.644451	2.090122	1.644376	1.589052	2.082908	0.63498	1.35751	2.565215	1.504194	1.520395	1.563715	1.311209	0.856917
LOC_Os06g36670	LOC_Os06g36670	2.816219	1.750706	2.210622	1.390305	0.899877	1.090128	1.339429	1.282839	0.411152	1.142841	1.252321	1.347746	2.705778	1.356339	1.389438	0.693729	2.075503	1.303813	1.360382	1.320319	0.774943	0.83329	0.351429	0.303203
LOC_Os03g02750	LOC_Os03g02750	9.427525	13.683935	11.545049	6.942178	1.773781	1.967134	0.444737	0.883823	5.028036	1.653564	1.756786	5.300102	12.163956	8.484669	13.082007	7.081775	5.503876	6.170301	6.231389	8.631033	4.641432	0.407417	1.729112	1.586108
LOC_Os09g17146	LOC_Os09g17146	0.176469	0	0.059243	1.550533	1.085455	0.767425	0.635348	0.236538	0.243553	1.754807	1.991473	3.467852	0.135956	0.217241	0	1.062498	0.933553	1.667399	0.739048	0.271202	0.65263	0.696554	0.957048	1.135471
LOC_Os04g59590	LOC_Os04g59590	1.59290717489569	2.69766423817802	1.47559919645341	2.12763304207232	1.08058294089013	1.35795548504868	1.4740423786509	1.38438412621697	2.92293351599444	1.23893028616134	1.28448176599444	1.45187168393602	2.12666907023644	2.41894450312935	2.11323767976356	2.21649311126565	1.88123160187761	1.99532228303199	1.88457316168289	2.25595732371349	2.58159244749652	2.07862285292072	2.08633839464534	1.2357373852573
LOC_Os02g12440	LOC_Os02g12440	0.187867	0.239447	0.068588	0.929925	0.473952	0.597282	0.658812	0.768831	0.453394	0.531274	0.889577	1.259099	0.371544	0.282593	0.235246	0.532892	1.096179	0.68028	0.516877	0.628358	0.844913	1.283812	1.11479	1.228525
LOC_Os02g05960	LOC_Os02g05960	1.302125	0.538504	0.865157	4.922584	1.848891	3.263127	1.652629	1.974754	1.59888	2.171596	5.001502	5.201084	1.92186	1.023009	1.052167	3.294354	2.846513	3.994283	1.977452	2.085096	2.479797	7.77092	6.943177	4.166206
LOC_Os05g38350	LOC_Os05g38350	4.117351	3.333098	2.716031	3.291607	1.791775	2.564956	2.485308	2.871346	1.965197	2.357788	5.707349	8.3266	3.550893	2.992939	2.102023	3.518009	2.049222	3.166999	2.150586	2.084588	2.476688	3.624722	5.066469	2.74275
LOC_Os08g31850	LOC_Os08g31850	0.101197	0.136381	0.034201	0.684986	0.989448	0.575961	0.335276	0.556302	0.2304	1.883831	1.525727	1.935451	0.327243	0.304153	0.066537	0.200861	1.012815	0.510309	0.366882	0.310525	0.309825	0.25269	0.709526	1.676857
LOC_Os01g52100	LOC_Os01g52100	1.2048	1.245378	0.477732	0.629748	0.250541	0.531916	0.362352	0.513313	0.425396	0.21796	0.225678	0.682659	0.572833	1.30391	0.356341	0.518291	0.369594	0.5228	0.547102	0.268301	0.431926	0.286649	0.444477	0.372251
LOC_Os03g43970	LOC_Os03g43970	1.782413	1.856995	0.997963	7.204801	3.683454	6.272705	3.942522	5.0794	1.95543	4.326106	10.191496	12.17428	3.041322	1.653956	1.802557	3.750198	3.137558	4.213819	3.369596	4.349746	5.390966	8.584978	8.035379	7.034864
LOC_Os03g47614	LOC_Os03g47614	0.71893	0.311407	0	3.209916	4.361928	2.761019	1.486579	2.311389	9.9085	10.217415	6.837367	8.204483	0.193755	0.329323	0.112638	1.619932	1.97594	0.152945	1.378181	2.0363	1.357729	5.034624	9.441068	5.953353
LOC_Os01g58510	LOC_Os01g58510	0.362582	0.415213	0.333714	2.043392	0.905864	1.807037	1.332509	1.328738	1.229302	1.107206	3.779502	3.40666	1.267031	0.550801	0.610313	1.491952	1.51649	2.216307	1.427476	1.292967	2.256666	4.47176	3.601283	3.26794
LOC_Os06g35650	LOC_Os06g35650	0	0	0	0.031654	0.046559	0.032827	0.364191	0.073198	0.084249	0.654257	0.862971	1.424797	0.026608	0.035431	0	0.085152	0.060919	0.156245	0.021603	0.159233	0.110237	0.0784	0	0.06466
LOC_Os02g10830	LOC_Os02g10830	1.201839	0.85745	0.927076	0.371449	0.607133	0.205032	1.626529	1.5462	0.481597	3.078499	6.664411	4.733956	1.151825	1.585455	0.331507	0.612934	0.440765	0.166269	1.684435	1.387765	1.563031	3.040577	1.770906	1.311581
LOC_Os01g71700	LOC_Os01g71700	0.019473	0	0.084844	0.316225	0.281275	0.369608	0.791682	0.402878	0.304577	1.317075	2.283572	2.153999	0.753812	0.399516	0.136403	0.298749	0.787975	0.410777	0.195581	0.317492	0.410742	0.754793	0.302057	0.501766
LOC_Os01g57700	LOC_Os01g57700	0.271308	0.036416	0.030488	0.777294	0.522001	0.852754	1.087164	0.770718	0.693529	0.830718	1.295107	1.103779	0.611608	0.320163	0.083964	0.322455	0.487662	0.603387	0.883205	0.634503	0.808992	1.498719	0.949808	0.972376
LOC_Os07g42310	LOC_Os07g42310	2.488133	3.603541	1.147354	9.220647	7.065482	10.250452	15.257351	16.355099	8.355652	15.73104	27.168112	22.591728	6.816589	4.277129	1.884207	12.937196	7.404817	10.53437	13.347033	12.829936	14.73954	17.908998	12.610458	14.945368
LOC_Os08g28784	LOC_Os08g28784	17.149799	29.020496	3.682813	7.863913	7.447253	7.984345	4.927215	4.818345	21.053535	8.132604	6.638582	10.556456	11.190974	18.387074	12.59712	9.059386	6.911354	8.005302	9.975754	12.138321	7.757987	6.114731	5.252682	5.113148
LOC_Os12g11370	LOC_Os12g11370	0.194898	0.106227	0.088639	0.506108	0.347872	0.571389	0.460493	0.640196	1.087798	0.567603	1.153526	1.539219	0.435635	0.484443	0.320442	0.565581	0.464636	0.672732	0.453802	0.517308	0.515576	0.491291	0.588674	0.373204
LOC_Os06g47780	LOC_Os06g47780	3.082289	1.997928	1.147582	5.136889	6.456227	7.895369	4.648528	5.265361	3.125412	10.873334	13.442245	14.41123	4.653983	3.376585	1.753544	4.624866	7.265172	5.573944	4.324307	4.175117	5.17554	14.448574	13.036457	10.733438
LOC_Os10g37570	LOC_Os10g37570	0.029436	0	0.119281	0.895384	0.382052	0.688368	0.738315	0.33245	0.152675	0.572041	1.739578	2.067099	0.108765	0.375692	0.077079	0.677717	0.136634	0.469274	0.573891	0.141146	0.444199	0.774201	0.792283	1.176116
LOC_Os05g39150	LOC_Os05g39150	0.590936	0.170529	0.142556	1.092285	1.99137	1.188031	1.381278	2.080004	0.8929	1.791248	1.668043	2.161251	0.685997	0.287669	0.254601	1.02595	1.114925	2.318671	1.193126	0.982108	1.840658	2.386667	2.078127	2.263387
LOC_Os07g11970	LOC_Os07g11970	0.697345	0.25371	0.395014	0.810866	4.777619	1.829169	4.276524	4.036442	1.237257	3.809747	4.707354	6.00657	0.683067	0.666222	0.622278	0.892043	1.856077	1.173981	1.672965	1.655703	2.045274	0.932686	0.894549	1.545743
LOC_Os01g50610	LOC_Os01g50610	0.384515034402332	0.206301906705539	0.364042761516035	0.81942207638484	1.016316	1.67192795801749	0.849863055393586	0.721673212827988	0.552338684548105	1.40824983323615	2.50747782973761	2.2860883819242	0.71326038483965	0.723221827988338	0.532820518367347	0.604413914868805	0.822602303790088	0.933163393002916	0.506153394752187	0.790659934110787	0.413278171428571	3.34639126997085	2.7703417638484	2.12652612886297
LOC_Os05g04930	LOC_Os05g04930	0.088308	0	0	0.220108	0.754147	0.441766	1.32918	1.373353	0.374992	2.280503	4.745109	5.023024	0.584309	0.157271	0	1.258325	1.900125	1.782513	0.894246	0.739116	0.801781	0.746694	0.548756	1.040555
LOC_Os07g30590	LOC_Os07g30590	0.170857	0.052622	0.131876	0.425822	3.039858	0.702948	5.1071	3.731407	1.39479	10.478933	25.330694	33.411903	0.480397	0	0.227179	1.986539	1.58199	2.638846	1.07198	1.438225	2.303784	4.623721	2.019883	3.601092
LOC_Os06g05470	LOC_Os06g05470	0.342565	0.15826	0.198306	1.288773	1.594065	0.706186	1.02966	0.938491	0.222654	3.957354	5.454985	6.210366	0.421921	0.267173	0.432412	1.725004	2.269481	1.869961	0.194768	0.674313	0.699199	1.242427	1.845689	1.901214
LOC_Os04g30930	LOC_Os04g30930	0.238991	0.290924	0.169952	1.260009	0.469919	0.971492	0.763848	1.304395	0.845553	0.91324	1.717994	1.587899	0.562505	0.388187	0.196353	0.700975	1.291236	0.534546	0.817684	0.920806	0.898752	1.69764	1.767284	1.691766
LOC_Os11g10770	LOC_Os11g10770	2.346072	1.800408	1.017813	1.126923	0.285669	1.271141	0.87953	1.951741	1.180036	0.594928	3.306261	3.443056	1.572269	0.780799	1.510022	2.013663	2.08481	1.948785	1.324638	2.38269	1.832464	2.047011	2.5473	1.34791
LOC_Os02g17750	LOC_Os02g17750	0.01179	0.025419	0.02357	0.145689	0.076912	0.19707	0.184562	0.126457	0.091703	0.335351	1.132246	0.94154	0.191152	0.038673	0.021911	0.145392	0.109455	0.08519	0.078561	0.079563	0.150004	0.619912	0.519007	0.359545
LOC_Os10g21192	LOC_Os10g21192	4.02453	2.130192	5.706082	1.220437	3.116173	2.165028	2.93468	3.138075	2.248088	2.917704	2.218695	2.007406	2.367262	2.551247	5.116652	6.627129	3.511893	1.529956	2.638535	2.658075	2.194736	2.281569	2.236269	2.472534
LOC_Os12g05440	LOC_Os12g05440	0.148113	0.055374	0.034693	2.006732	0.559487	1.151574	0.822048	1.352156	0.494026	7.13566	9.322862	16.117012	0	0.438827	0.023906	3.476162	2.7205	13.117117	0.025684	0.394606	0.177716	0.194495	0.082259	0.161436
LOC_Os07g33690	LOC_Os07g33690	0.554091	0.212989	0.336277	1.356231	0.968817	1.472012	1.118448	1.704491	1.24545	0.466247	1.693902	1.938632	0.631207	0.463207	0.485796	1.644021	1.458051	1.522707	1.207058	1.702042	1.864613	2.218994	2.175187	2.417985
LOC_Os10g41310	LOC_Os10g41310	1.254645	1.649473	1.512871	1.060199	0.591958	0.559624	0.153369	0.340616	1.380115	0.399538	0.500653	0.680933	0.923076	1.411258	1.495991	0.547359	0.662184	0.447171	0.414286	1.538397	0.581304	0.265668	0.396169	0.246368
LOC_Os07g28300	LOC_Os07g28300	0.163386	0.079593	0.09112	0.393393	0.315116	0.384625	0.511234	0.511047	0.607062	0.589482	0.965163	0.844236	0.234713	0.187026	0.093144	0.352225	0.476038	0.609671	0.307311	0.409857	0.504767	0.848713	0.89723	0.628102
LOC_Os02g06430	LOC_Os02g06430	15.970738	27.949398	9.750113	13.635516	5.796095	11.422093	2.355141	2.800177	13.646667	2.071987	3.075694	4.347179	13.672606	13.808839	16.999809	12.489463	10.640296	7.310099	6.393016	11.869027	5.687387	3.989915	3.829364	2.438188
LOC_Os10g33960	LOC_Os10g33960	11.9331964662224	20.9790557182672	5.14377103423205	11.172762655256	6.64423051681309	8.95228061254165	4.31507547076643	5.16633055952742	14.9094102393214	3.42884902272039	4.6875435428658	6.06716515207513	10.9954383380794	13.3039515683126	10.1358349942442	9.98118659921236	7.22963569342623	7.53105900696759	6.18008209996971	8.56440813238413	5.88269453680703	4.98506980339291	5.28819335383217	3.37980001757043
LOC_Os04g58090	LOC_Os04g58090	0.172465	0.092769	0	0.657828	1.151018	0.313704	1.248379	0.818161	0.538386	3.636111	5.07899	7.669954	0.127422	0.680064	0.064337	0.795965	0.991712	0.571468	0.205409	0.551238	0.898374	0.564729	1.07231	1.653748
LOC_Os03g08320	LOC_Os03g08320	1.522786	1.005779	0.275408	6.408078	3.097063	3.795284	6.23031	5.455387	4.029501	13.67848	26.203648	34.942078	1.112187	3.103594	0.577325	8.879547	5.098144	18.167185	3.437576	3.898447	5.258796	4.426418	5.544668	2.327631
LOC_Os08g38160	LOC_Os08g38160	1.339638	2.501789	0.880472	8.01789	2.883649	6.17298	3.68375	4.653534	2.17678	4.573199	9.130418	8.020955	1.971134	1.963021	1.527761	3.409914	2.467359	3.913437	2.587281	1.756637	4.415578	6.14011	7.256583	5.54785
LOC_Os01g02840	LOC_Os01g02840	0.214171	0.245937	0.131804	0.945116	0.3603	0.68805	0.574622	0.98802	1.068975	0.737964	1.502058	1.520592	0.38	0.429907	0.373807	0.555642	0.948066	0.71968	0.724028	0.616811	0.620214	1.006509	0.853813	0.771807
LOC_Os08g26350	LOC_Os08g26350	0	0.176399	0	0	0	0	0.526311	0.622711	0	1.641132	2.798427	1.953595	0	0	0	0.677844	0.20117	0.06024	0.62734	0.507808	1.000619	0.247732	0.214208	1.198977
LOC_Os07g08080	LOC_Os07g08080	0.386003	0.057695	0.120535	1.292891	0.569227	1.018795	0.556137	1.565377	0.625263	0.869662	1.868227	2.377489	0.240902	0.45009	0.265083	1.052376	2.622576	1.239382	1.091309	1.507289	1.268347	1.577752	2.399999	1.277791
LOC_Os07g31070	LOC_Os07g31070	0.017028	0	0.020252	0.155526	0.051669	0.08197	0.16376	0.100112	0.038066	0.390953	1.064443	0.717103	0.105839	0.052935	0.044828	0.464328	0.438398	0.450595	0.10963	0.141799	0.184819	0.264189	0.354249	0.944155
LOC_Os02g15060	LOC_Os02g15060	0.215911	0.179205	0.259068	0.80076	1.523014	0.785101	2.199405	1.777761	0.606634	11.204405	7.991491	4.914627	0.359774	0.29652	0.196605	0.859703	0.739563	0.311141	1.215621	1.042281	0.922821	4.652387	5.057681	7.104896
LOC_Os04g37490	LOC_Os04g37490	8.52096	1.69825	1.235305	1.769676	1.389369	2.387617	5.551497	4.202049	2.634196	13.761604	23.609245	20.650864	15.868382	8.176275	2.683833	2.810348	3.221628	5.604095	3.594978	3.736831	5.430541	14.487914	8.578536	14.683467
LOC_Os01g17330	LOC_Os01g17330	0.03051	0.0483464557453416	0	0.112014866459627	1.07121089285714	0.343684477484472	0.130846280279503	0.131124391304348	0.246106	4.19059160714286	2.01931500155279	5.27933848990683	0	0.133433017857143	0	0.151586	0.289259	0.31018499378882	0.091223	0.053116	0	0	0	0
LOC_Os05g40890	LOC_Os05g40890	7.773167	6.044647	4.867002	5.161834	2.82049	6.748512	4.238636	5.359095	9.632204	6.978087	10.234741	7.55991	7.671307	7.515235	3.885662	8.76935	4.106933	9.522541	4.470364	7.516283	5.18789	5.396374	6.646289	6.529966
LOC_Os10g34440	LOC_Os10g34440	1.357473	1.940234	0.645297	2.840639	4.56864	5.137586	2.87353	1.787461	1.455412	7.611549	7.932564	6.193263	1.410351	0.956407	0.693637	4.300552	4.17452	4.150655	1.906188	2.269838	2.589024	3.964785	2.78492	3.296839
LOC_Os03g51010	LOC_Os03g51010	6.987737	11.359233	3.211948	4.118509	5.175465	5.122629	2.380368	2.566338	8.219832	2.74035	3.508833	4.961595	5.854225	10.004544	3.751906	4.281433	6.553564	4.893564	3.511885	3.840166	4.000941	2.364321	3.076421	1.970387
LOC_Os05g46760	LOC_Os05g46760	1.173188	0.566902	0.223193	0.324211	0.582109	0.252343	0.749298	1.185087	0.861944	9.123747	8.692619	19.788502	0.834188	0.665423	0.745523	0.63182	0.224848	0.300434	0.80217	0.628004	0.876505	6.213643	5.755919	6.773241
LOC_Os10g04270	LOC_Os10g04270	9.300303	9.72438	2.611815	22.397575	21.060854	30.575794	45.792988	41.185314	16.112057	25.997686	45.383495	48.296234	15.678965	16.339767	7.878773	28.783768	12.586193	22.317984	45.520802	43.332626	48.889847	60.281197	41.954441	46.062126
LOC_Os03g60570	LOC_Os03g60570	0.042948	0.230709	0	0.691996	1.057769	0.195778	0.930689	0.873091	0.502084	5.902892	7.32708	11.456955	0.576397	0.046957	0.359763	2.706932	1.708442	2.549242	0.55802	0.791025	0.481687	2.337203	2.429967	5.647353
LOC_Os01g06740	LOC_Os01g06740	1.355424	0.363235	0.705485	2.251455	3.341617	3.884763	4.951958	5.497575	1.944662	11.068181	18.493223	16.224056	8.977854	5.063944	1.889134	3.493037	5.685719	3.468001	3.217622	3.989527	4.316922	13.641104	9.967592	8.515929
LOC_Os04g58840	LOC_Os04g58840	0.962822	1.186631	0.770141	0.54496	0.202469	0.296094	0.022554	0.253642	0.435919	0.061564	0.152513	0.285743	0.573592	0.61854	0.816303	0.536963	0.400445	0.501487	0.121685	0.791988	0.375362	0.049054	0.213853	0.0148
LOC_Os06g12560	LOC_Os06g12560	2.801821	2.894305	1.224659	1.77098	1.135645	2.123661	1.112051	0.819785	2.173256	1.358232	1.708818	2.610189	2.317179	2.743841	2.328192	2.121874	1.281665	1.989908	1.012445	2.949219	1.67168	1.002933	1.495306	0.723377
LOC_Os10g38910	LOC_Os10g38910	0	1.414106	0	0	0	0	6.669244	4.443481	0	30.421482	10.274725	11.558063	0	0	0	0	0	0	6.144083	0	8.223829	12.312444	14.677952	0
LOC_Os05g25770	LOC_Os05g25770	33.587341	17.560976	16.332813	23.105232	7.633667	23.450726	38.731075	27.353395	29.264336	116.572739	160.488663	188.521973	72.050018	47.818176	18.771629	43.372215	41.984695	45.388214	31.199699	25.467274	32.849648	86.373932	58.487339	53.122505
LOC_Os08g14350	LOC_Os08g14350	8.345082	11.716742	0.074655	0	0.079587	0	0.066331	0	0.56735	130.385025	0.167328	0	0	0	0	0	0	0.014276	0	0.067896	0.054901	0	0.048541	0.06617
LOC_Os01g45700	LOC_Os01g45700	5.824419	3.338634	2.071752	3.436812	0.735984	1.869007	0.974529	0.498031	2.135103	0.324658	1.201329	1.877431	3.222498	3.937137	2.854879	5.006294	2.212344	3.456567	1.992833	3.064201	1.239308	0.695064	0.683726	0.416898
LOC_Os02g36530	LOC_Os02g36530	13.421833	6.919478	9.932788	6.724009	11.572495	4.396788	11.762356	11.05176	7.837202	67.676292	42.440632	66.629135	11.834834	17.9312	9.612927	4.561502	8.139977	4.379995	8.411638	7.145276	9.172871	9.849993	8.231332	9.115133
LOC_Os05g10620	LOC_Os05g10620	0.670766534854246	1.13842666666667	0.386495181242079	0.422640100126743	0.541024249683143	0.264757152091255	0.668500506337136	0.276612021546261	0.718140283269962	0.90891494486692	1.19818329150824	2.58290193346008	0.70974554626109	0.639040984790874	0.731923017110266	0.875323811787072	1.80703936121673	1.08605211153359	0.9682519252218	0.530119253485425	0.355606746514575	0.318038822560203	0.97222416730038	0.510138366286439
LOC_Os03g22250	LOC_Os03g22250	2.12465	2.247104	2.985052	1.556222	2.43806	1.787223	1.137484	0.679933	1.104819	0.670473	0.761148	0.978451	1.587953	2.359661	3.413021	1.37582	2.249364	2.016912	1.271932	0.945414	1.880451	0.680112	0.454374	0.526678
LOC_Os04g27020	LOC_Os04g27020	0.38197	0	0.220245	1.03687	1.51762	1.620187	5.093344	4.007972	1.362104	18.098322	30.665361	33.325977	3.160205	1.3436	0.461802	2.102498	1.579135	3.061414	2.136559	2.349482	5.92066	6.452997	2.366453	3.774785
LOC_Os02g35329	LOC_Os02g35329	0.351077	0.325335	0.048024	1.586256	1.343695	1.122636	2.812134	2.793	0.879039	8.408111	15.436643	14.105679	2.944492	2.578609	0.235113	1.133757	2.135036	3.919097	2.052217	1.098072	1.233414	4.053444	2.227171	5.242889
LOC_Os02g47220	LOC_Os02g47220	16.4321772072588	29.3788671668259	6.35087165011143	14.2288905520535	11.4102914068768	14.4652117863738	8.40615440687679	11.1236022164916	27.1040529200891	6.69142782744349	10.5085110324737	10.6300447647246	14.5304195813435	17.6437924508118	15.0673562120344	13.322220773639	13.7956033024515	10.2922199528812	12.8105209188157	23.0462635921681	13.3390249340974	11.0027280296084	11.9689840359758	9.07842804998408
LOC_Os01g66820	LOC_Os01g66820	1.354036	0.717468	0.240461	2.653485	2.320553	3.093204	3.517373	4.007398	1.24448	3.028798	5.262073	5.758325	2.120961	1.46053	0.840091	2.638004	1.502207	2.858457	4.060828	3.876615	4.89188	7.595771	5.894753	5.458127
LOC_Os01g46800	LOC_Os01g46800	6.258157	2.96766	8.271046	23.127876	15.641241	21.470226	11.15481	11.765839	4.919248	15.790742	33.703819	19.152666	9.520211	9.166464	6.381199	14.579665	9.481825	12.109339	8.937459	5.113729	5.941885	27.865587	20.942276	21.668417
LOC_Os02g50404	LOC_Os02g50404	0.140347	0	0.151657	0.37015	0.325251	1.275567	1.174858	1.07764	0.651917	0.974496	1.959626	2.029714	0.276574	0.183728	0.155709	0.380072	0.776748	0.231622	1.032554	0.516992	1.363348	1.731681	1.007934	0.597497
LOC_Os02g37280	LOC_Os02g37280	1.222699	1.216897	1.331261	4.051728	4.944078	5.034392	9.21756	9.858364	3.763939	16.227119	17.093628	18.807436	3.457498	2.586036	0.569188	4.64046	2.625862	3.756885	7.309682	7.676888	7.866308	16.118591	10.607671	16.102598
LOC_Os07g39260	LOC_Os07g39260	0.609929	0.615351	0.959008	0.69357	0.676299	0.383268	0.606266	0.477253	0.55219	0.518141	1.256084	1.009025	0.477345	0.635856	0.65439	0.943451	0.923037	0.762308	0.581732	0.94523	0.598667	0.976135	0.67632	0.38166
LOC_Os12g35340	LOC_Os12g35340	10.039229	16.398155	36.11974	10.032707	16.195625	6.562357	6.024966	6.702285	9.336791	4.896494	2.058155	2.396556	8.531323	13.247207	28.56966	11.221838	13.301268	3.142545	8.916238	7.644886	8.731791	0.67902	1.741624	3.038695
LOC_Os12g13380	LOC_Os12g13380	6.739462	8.2738	1.578222	3.330381	3.222833	4.367018	2.89668	2.798887	9.762397	3.271687	5.114542	4.422355	3.610568	7.38384	4.997196	5.989371	4.817135	7.451571	3.359997	7.490908	4.091893	3.328759	3.715284	2.562985
LOC_Os10g42770	LOC_Os10g42770	2.151055	6.260476	1.407742	2.442229	2.061503	2.457176	1.635167	1.680509	4.120386	1.403165	1.489567	2.661518	3.763663	2.542809	2.623677	2.031656	2.61868	1.683945	2.062362	4.03783	2.429479	2.015688	1.996479	1.078275
LOC_Os01g22010	LOC_Os01g22010	151.746385921041	266.547807897307	48.333741929256	119.327374453218	53.4270776508444	83.8422128014605	21.2121112715655	22.2035559808307	181.612641686445	31.0548546115929	61.0723757950707	75.2064253692378	80.9460099794614	149.846199478777	97.6025378895482	76.3201990616157	67.0346856047467	71.5376009671383	41.1927080036513	66.3046681766317	55.4023739607485	36.1456073989046	30.6557197115472	31.6168723026016
LOC_Os07g11870	LOC_Os07g11870	0.057007	0	0	0.139214	0.110186	0.115498	0.719545	0.699498	0.468838	12.968425	42.288822	33.345253	0.397018	0.072717	0.05306	0.292045	0.088204	0.366029	0.094947	0.2332	0.222951	0.42077	1.090397	0.318045
LOC_Os06g34730	LOC_Os06g34730	11.973357	15.982534	9.1684	7.511846	10.273164	5.492361	1.399933	1.94484	5.734682	4.433823	2.868286	3.672298	6.420865	12.252499	5.655075	8.466437	5.663026	5.807099	4.031098	4.864842	1.876732	0.650152	2.614595	2.093693
LOC_Os01g50720	LOC_Os01g50720	1.84908	3.431243	0.306624	0.461715	0.109569	0.792841	0.200654	0.310789	3.248485	0.176094	0.304269	0.348397	1.018024	2.283581	1.248541	1.013305	0.790272	0.800477	0.529246	2.961301	1.035035	0.525707	0.420369	0
LOC_Os03g40670	LOC_Os03g40670	5.767313	10.221166	1.930374	24.325039	9.384422	23.547508	16.785444	21.980631	15.296684	19.182684	37.194633	54.64621	8.742169	9.803586	5.895257	14.324429	7.834679	9.620331	16.767397	24.215336	22.07811	31.618235	38.701248	21.478142
LOC_Os02g35347	LOC_Os02g35347	0.731348	0.479864	0.229239	2.670199	2.076841	1.894089	5.150054	4.250087	1.712854	14.205096	26.611019	25.47986	5.07221	4.466659	0.489923	2.48532	3.610027	6.752264	3.445002	1.67097	2.248792	6.436385	3.514588	8.946421
LOC_Os08g37250	LOC_Os08g37250	2.854717	2.210477	0.692122	1.427025	0	0.517116	0.406813	0.316186	1.067633	0.137821	0.056468	0.122064	2.94381	2.916417	0.995217	1.133072	0.1938	1.103426	0.257546	0.35799	0.479979	0.284152	0.117124	0.050146
LOC_Os07g33440	LOC_Os07g33440	0.22918	1.013375	0.056679	3.225607	1.023448	1.628351	1.840372	1.435251	1.100663	2.967075	6.079581	7.186601	0.82993	1.094282	0.228607	1.388621	1.296064	1.519504	0.808652	1.369954	1.183067	1.875059	1.114429	2.122347
LOC_Os09g27010	LOC_Os09g27010	3.528866	3.594454	0.265251	15.109102	4.583325	8.081324	14.063107	15.785352	23.408962	13.306934	18.689329	24.35099	3.814057	4.490616	1.613227	13.461373	5.660305	11.146112	26.735523	21.74214	20.340569	21.586533	22.978918	22.084261
LOC_Os02g50960	LOC_Os02g50960	20.6579602190179	23.7864127248636	7.65012776461419	15.0620677747467	8.50437659781761	12.9448621293843	2.65613481060016	3.16063990724864	17.0535874411535	2.67286428682775	5.12074509431021	7.74633100155885	13.531268086516	19.4197500584567	11.7363073733437	14.3378021208106	12.2706187521434	12.0230483413874	6.66516115354638	10.2290029508963	6.25471068511302	2.55785010132502	2.429335208106	2.03421952922837
LOC_Os10g34040	LOC_Os10g34040	0.051207	0.017253	0	0.285164	0.073406	0.169308	0.358418	0.290368	0.05754	1.495708	1.797172	1.998062	0.093364	0	0.02478	0.231894	0.226051	0.326701	0.301643	0.067641	0.054342	0.91683	0.322679	0.302128
LOC_Os02g43470	LOC_Os02g43470	0.261137	0.225915	0.327964	0.115198	0.036967	0.37746	0.342859	0.157447	0.375976	0.867111	1.95188	2.244319	0.264912	0.272026	0.266559	0.333407	0.393134	0.357914	0.310259	0.314496	0.257996	0.053327	0.208555	0.053436
LOC_Os08g15010	LOC_Os08g15010	0	0	0	0	0.513376	0.781464	0	2.188109	0	0.023881	2.814736	0	0	0	0	0	1.003001	0.01302	0	0	0.013298	0	0	0
LOC_Os03g02580	LOC_Os03g02580	10.865707	18.482647	2.123972	6.318274	5.69515	7.703955	2.342357	2.525878	12.730306	2.759998	3.263418	2.168023	7.851849	14.086143	5.823971	7.055981	5.688415	5.267355	5.158335	6.120572	4.253145	3.089711	2.965515	2.615037
LOC_Os09g21380	LOC_Os09g21380	5.947588	7.262475	2.046615	5.3184	0.288425	2.794647	1.908144	1.687522	4.921742	0.920321	1.628394	1.538646	3.092014	5.224201	2.742779	5.560474	1.396982	1.910167	3.675363	4.05144	2.521585	1.383606	0.896329	0.702296
LOC_Os08g17410	LOC_Os08g17410	1.380123	2.594899	0.304944	1.20097	0.072754	0.504275	0.196406	0.304572	2.270685	0.235884	0.174893	0.488616	1.118577	1.746782	0.670908	0.777603	0.829138	0.463875	0.620098	1.363294	0.445516	0.39052	0.434824	0.285306
LOC_Os02g35365	LOC_Os02g35365	0.146792	0.10842	0.029414	0.600049	0.444699	0.374955	1.059988	0.972885	0.354266	3.027675	5.532116	5.096282	1.031671	0.875329	0.099664	0.516927	0.759778	1.379914	0.738831	0.387699	0.445384	1.333977	0.76427	2.003596
LOC_Os08g17500	LOC_Os08g17500	0.207555	0	0.074636	0.040549	0	0	0	0.156275	0.035614	0.457914	0.750992	1.373961	0.953124	0.270601	0.20546	0.027499	0	0.114275	0.23384	0.237404	0.197508	0.225714	0.240859	0.066263
LOC_Os03g27370	LOC_Os03g27370	0.374447	0.864078	0.086444	0.347136	0.215883	0.190106	0.135333	0.202942	0.925762	0.207482	0.167192	0.155088	0.751777	0.47639	0.396776	0.329568	0.260892	0.578557	0.356715	0.458713	0.361077	0.244798	0.269794	0.250197
LOC_Os02g56600	LOC_Os02g56600	1.039302	2.463169	0.234931	0.672902	0.028398	0.74159	0.223778	0.25377	2.014886	0.15549	0.473463	0.817401	1.168912	1.051359	1.091199	1.283642	0.35228	0.986971	0.947405	1.142035	0.636947	0.198612	0.67821	0.31048
LOC_Os01g72710	LOC_Os01g72710	0.209444	0.543088	0.028553	1.835618	0.395302	1.213089	1.528719	1.678833	1.348384	1.437714	3.179981	1.919185	0.972434	0.894207	0.291781	0.813387	0.302703	0.781256	1.331927	1.070996	2.313769	2.970638	1.176475	1.855137
LOC_Os05g50580	LOC_Os05g50580	0.07097	0.10929	0	0.653135	0.104938	0.523586	0.146335	0.160231	0.144709	0.790627	0.566661	1.715582	0.024974	0.198938	0.075303	0.745104	0.411701	0.268372	0.323953	0.199107	0.123885	0.321815	0.080078	1.235246
LOC_Os01g32380	LOC_Os01g32380	0.880719	1.711304	0.407007	0.39303	0	0.50949	0.080749	0	0.853128	1.024948	1.484185	2.047279	1.646384	0.828024	0.374497	1.532618	0.622289	0.876466	0.656501	1.617646	0.478375	0.482259	0.107386	0.071989
LOC_Os06g46284	LOC_Os06g46284	6.48397837258065	7.48432945483871	1.19030512903226	4.67648059516129	2.68124756935484	2.777692175	2.30280600403226	2.96938707741935	11.9308716225806	2.83937036129032	2.66657006532258	4.36704793951613	5.62801988064516	7.87910061774193	3.64700222903226	6.38491319919355	4.954296875	3.13774314677419	5.69136082983871	6.89678108064516	4.90308358467742	1.46417052419355	3.24137551209677	2.18018668145161
LOC_Os03g38940	LOC_Os03g38940	1.686856	1.602819	1.328159	5.858047	3.126137	4.202382	8.225287	9.696828	10.752417	8.000797	10.712171	9.446699	1.104274	1.062043	1.511883	5.467446	4.405946	4.36247	7.233567	8.002423	8.150411	12.564328	12.362617	8.222038
LOC_Os06g08720	LOC_Os06g08720	13.6098544439342	17.5603137420589	7.86500019211634	27.7136057623421	37.1622024630693	36.5231135908917	103.202814838117	98.7422147198622	66.4977432747799	93.2233324083429	120.899638881745	101.261365163031	17.9172819047072	14.3448329108305	13.1020169188672	33.8661318013777	45.0734041760429	43.8179804003062	52.2381975376961	63.576708608496	77.4704811331803	121.78368228052	122.329745493685	101.145982571757
LOC_Os07g08340	LOC_Os07g08340	10.5442987086247	11.0555735184149	6.88617977202797	26.7132181734266	22.6849768251748	32.9475684088578	28.9327376885781	31.6350993268065	29.6973011417249	25.6492024083916	38.6726148839161	39.3611360097902	10.0829500909091	9.80401194219114	9.18147564522145	19.4028198951049	14.5058592377622	19.812886172028	24.4811588671329	26.4995051095571	30.72552684662	44.0145605958042	37.2636766680653	35.4355816135198
LOC_Os09g25740	LOC_Os09g25740	6.780573	6.280007	3.619824	13.760916	10.676285	14.099195	16.260948	16.410261	15.09457	14.402871	18.553276	21.356327	7.173286	6.380954	5.242603	16.536499	16.567694	15.581724	16.99678	19.472584	17.1458	20.208942	22.775448	18.32683
LOC_Os06g36400	LOC_Os06g36400	9.152064	14.307128	4.861984	22.123917	18.811613	22.259138	45.622723	40.495762	39.411339	48.362465	46.088318	47.965031	12.144908	15.893878	11.128535	29.973701	21.545218	30.387529	49.150757	46.795357	41.264545	46.337002	51.417774	52.733658
LOC_Os08g36500	LOC_Os08g36500	26.99279	16.978428	18.243834	20.954668	13.478395	16.498014	10.832576	10.63116	8.935019	7.512893	8.671681	8.767361	22.119307	17.202765	15.044133	13.903263	15.045712	20.330534	16.012043	12.859279	20.926458	8.241173	7.304354	5.84914
LOC_Os08g42100	LOC_Os08g42100	17.930647	21.209372	13.54718	32.296455	30.882105	33.699089	43.299046	47.501396	57.848782	55.163502	54.458664	47.000435	20.313459	19.548725	14.738958	42.097435	36.590183	35.86821	46.702263	47.752682	45.726082	53.015488	52.323639	60.843681
LOC_Os09g25760	LOC_Os09g25760	113.611427	88.052963	88.517212	284.432709	186.999664	242.761917	307.384521	339.817657	242.133087	298.28775	538.127686	569.715759	108.553017	88.77652	76.852203	197.042892	187.098495	220.602371	255.28009	266.145477	284.882568	350.042267	412.972137	404.339966
LOC_Os04g10000	LOC_Os04g10000	0.450938	0.974237	0.799804	1.5139	3.682021	2.352824	15.336144	8.753522	3.365319	15.989866	22.946775	22.142584	1.718178	1.106731	0.454688	2.306038	2.912865	1.338686	4.336804	5.247085	7.383385	4.979163	4.459732	5.877538
LOC_Os01g66830	LOC_Os01g66830	1.266101	1.4515	0.672022	3.69936	3.301924	1.651987	4.587803	4.506528	6.022454	7.089565	7.797215	7.928405	1.928901	2.127938	1.618811	2.659088	3.449471	2.082598	5.160866	5.97109	5.679797	7.710302	6.009419	7.47032
LOC_Os06g22030	LOC_Os06g22030	3.933863	1.59886	2.381729	6.603815	5.739326	7.443929	9.763048	10.683986	6.671106	11.482056	13.994161	13.749947	2.887877	2.167147	2.797116	6.486989	5.903215	5.669284	7.321071	8.053203	9.967693	15.610641	13.71371	10.614424
LOC_Os01g02800	LOC_Os01g02800	0.830038	0.849025	0.537078	2.158864	1.919247	2.332619	1.842704	2.363295	2.316051	3.224281	5.58891	5.782609	1.313664	1.37869	1.36408	3.266373	4.015183	3.491506	2.467534	2.817994	2.917694	6.805147	6.386295	4.452227
LOC_Os02g36190	LOC_Os02g36190	1.283046	0.748227	0.927636	1.004229	2.168238	1.27265	9.185981	8.355582	3.045614	21.794889	32.253956	35.885277	1.564093	1.073187	0.967326	1.667169	2.099525	2.541067	4.944527	7.047026	14.735066	5.358622	5.913015	7.02419
LOC_Os08g35319	LOC_Os08g35319	1.484123	0.883451	0.720872	3.157181	3.273999	2.835838	3.441154	3.805316	3.183279	4.049512	4.348028	4.099285	1.624928	1.612146	1.367371	3.801425	3.165526	4.742873	3.885415	4.052042	3.774151	4.778049	4.681324	5.402511
LOC_Os06g11190	LOC_Os06g11190	1.918539	2.45481	1.149335	5.252922	4.175748	5.5908	5.205217	5.641063	4.791183	5.010489	7.453467	7.696034	2.733622	3.21901	2.258216	5.092056	4.686339	4.811762	4.648398	4.164813	6.151654	5.748972	5.243804	5.262217
LOC_Os07g07320	LOC_Os07g07320	15.086147	9.666065	6.761932	11.813598	17.625816	13.753236	32.451252	27.464605	42.822746	84.387527	87.633911	71.181168	7.677347	11.843634	6.266079	11.126104	9.962893	10.587512	24.784307	24.911562	28.391621	58.239136	54.304577	55.450901
LOC_Os07g34964	LOC_Os07g34964	1.356891	1.178788	0.572384	2.283298	1.320109	3.172212	3.275862	3.405519	4.47448	2.528016	4.757617	4.752504	1.888015	1.439761	1.429153	1.937224	2.638757	1.986739	3.052215	3.265301	3.23783	5.656082	5.208354	4.388908
LOC_Os02g15120	LOC_Os02g15120	7.44936	7.218582	3.379992	16.314949	19.771141	15.206968	25.884186	17.690956	17.431019	36.436935	25.904287	26.242868	5.746601	7.245265	4.849189	11.601101	8.649767	9.489429	19.894211	16.092392	16.111984	13.664803	18.948288	15.723668
LOC_Os03g55410	LOC_Os03g55410	14.877029	16.311913	10.821816	42.990784	24.338675	25.618109	35.403923	41.35313	40.227562	40.717358	38.102818	45.294876	17.540314	18.023603	13.12612	39.488373	30.813747	28.035582	62.713329	61.576912	51.676857	46.570656	70.819206	66.360535
LOC_Os01g07770	LOC_Os01g07770	14.272662	8.953183	10.387499	11.425833	9.769724	7.294275	3.19923	2.531587	8.232147	3.449827	3.295787	3.136646	12.361931	15.931498	9.0367	8.647801	4.466213	7.463936	4.593422	4.929394	4.578616	2.436404	3.027148	2.629499
LOC_Os09g18594	LOC_Os09g18594	24.4947011872824	20.5833162320724	12.1735590243676	70.4881872072407	37.660059624971	71.1742028517057	64.1455586957531	81.3136850944535	52.8022296207937	49.3992537656069	127.949823893247	155.551997991181	39.7484742297517	27.1179448438153	21.8230117094453	61.8132393511256	61.11537267301	73.6551489626363	62.234451080065	73.4176090944535	84.5774937266187	117.76223677605	101.401721854723	60.7873890025528
LOC_Os01g02550	LOC_Os01g02550	0.599616	0.180953	0.147839	0.67497	1.143202	0.499308	1.337881	1.661065	1.97944	2.006507	2.089735	1.181896	0.577441	0.597341	0.387295	0.954439	1.986976	1.254894	1.0023	1.394867	1.524902	2.577888	1.882822	2.284942
LOC_Os08g39810	LOC_Os08g39810	0.689756	0.157707	0.481569	0.92283	1.440323	1.477186	1.65478	1.95008	2.200597	2.650853	3.83763	4.334585	0.306216	0.20378	0.377033	1.03204	0.780298	0.849719	1.236283	1.716278	1.650034	3.632521	3.242613	2.243356
LOC_Os01g45110	LOC_Os01g45110	0.019227	0	0	0.029865	0.029547	0.061736	0.134904	0.13597	0.132389	0.660505	0.955461	1.09126	0.297231	0.15488	0.132796	0.031933	0.023652	0.063177	0.040696	0.025038	0.190501	0.036984	0.050241	0.121603
LOC_Os04g10800	LOC_Os04g10800	0.05147	0	0	0.124907	0.071995	0.091804	0.618419	0.535376	0.09277	0.442189	2.448484	2.476827	0.031696	0.028043	0.071858	0.238173	0.059627	0.106002	0.356403	0.215746	0.77918	1.497457	0.73749	0.907357
LOC_Os11g16470	LOC_Os11g16470	2.40212046470867	1.87030034249171	1.02193728327807	4.05339576551397	2.27120535291331	4.39756517432496	4.63257285220275	5.45791027901469	5.61685526575083	3.39998945428707	8.22243189957366	8.00212219327333	3.12435684036002	2.54804176030317	2.80908939602084	5.13431028375178	5.60280866224538	3.91782339791568	6.55845350402653	7.71390683467551	6.69617202558029	10.1466292643297	11.4003123633349	6.21468367550924
LOC_Os01g40260	LOC_Os01g40260	3.478304	1.063024	3.775603	5.605961	5.92662	6.485928	28.375566	21.151831	5.052741	41.494789	54.591125	50.70789	9.845985	9.218046	3.697708	6.354951	8.675844	5.976413	10.847157	15.757005	16.694515	31.701286	27.990475	44.740078
LOC_Os07g29960	LOC_Os07g29960	0.267392	0.066311	0.03	0.81647	0.116746	0.347652	1.921655	1.364548	0.650247	1.4235	1.589309	1.381827	0.277323	0.070725	0.108883	1.172456	1.62067	2.069913	1.550867	2.362453	3.772964	4.903359	2.091909	4.08973
LOC_Os01g55974	LOC_Os01g55974	0.748889880942706	0.695897015847217	1.0073916416091	1.69142240552621	2.13468157456319	2.64016584030882	2.75799533197887	3.1103940219423	1.86960011052418	1.93371839374238	3.51497432100772	3.05080609548964	1.46417205241772	1.26157565014222	1.40169298455912	2.5788981828525	2.72527657456319	2.47937500325071	2.40597085493702	3.42350774319382	2.75693335960991	4.49410884274685	4.14315183624543	3.06307319707436
LOC_Os03g07340	LOC_Os03g07340	2.125918	2.34437	2.334212	2.710407	4.402961	2.936663	10.186673	9.742335	6.519808	16.398907	8.150506	7.674407	2.5006	2.472106	2.950216	4.386541	4.498799	5.2349	6.708001	6.502018	7.846843	7.833668	7.605302	8.596613
LOC_Os06g38780	LOC_Os06g38780	0.404323	0.482048	0.363029	1.236071	0.711793	1.503299	1.969604	1.902907	1.090773	1.013708	2.949915	3.679565	0.750927	0.822255	0.471016	1.97633	1.569566	1.658963	1.941497	2.35229	3.419979	2.637125	2.765145	1.915951
LOC_Os02g45170	LOC_Os02g45170	5.62745	2.767146	4.671217	12.962834	8.575117	9.927767	13.739373	16.418736	8.852138	13.571917	21.816589	21.24	8.236499	5.474885	5.626723	17.149057	13.22812	14.622844	17.678267	17.340937	21.797031	30.078215	25.352451	16.029219
LOC_Os09g09800	LOC_Os09g09800	1.656497	1.123565	1.023876	2.187521	3.148229	2.413958	3.945865	4.110308	3.12675	3.068744	3.737368	4.288922	1.465206	1.286775	1.302246	1.595132	2.609209	1.18047	2.549298	2.991293	2.489278	4.478173	4.582907	3.016145
LOC_Os07g37730	LOC_Os07g37730	0.137128	0.197477	0	0.54211	0.520724	0.4723	2.57179	2.031563	0.892893	3.89661	11.113278	13.676656	0.578344	1.611165	0.191145	0.660865	0.158446	0.896094	0.884262	1.026525	1.063511	0.727856	1.904389	2.859641
LOC_Os02g13304	LOC_Os02g13304	6.746433	5.125451	6.169222	10.843387	22.520979	15.548231	30.26436	22.574589	13.256188	30.094444	23.823187	19.178402	6.235627	8.792109	8.566957	14.369656	18.672468	11.376712	16.103115	14.055603	16.719526	23.953751	20.798422	24.395277
LOC_Os07g03950	LOC_Os07g03950	0.31099	0.066501	0.111104	0.384864	0.149049	0.60108	1.082563	1.120817	0.6689	1.137265	2.949262	3.842848	0.299031	0.291607	0.382091	0.91331	0.973439	0.785827	0.697434	0.815513	0.948214	1.762899	0.737028	0.726262
LOC_Os11g45280	LOC_Os11g45280	9.70173485180412	5.76202845425258	5.28879907152062	12.976350558634	16.2883801430412	18.5459615779639	20.2993830676546	22.5349586907216	13.1498606713918	13.1121090289948	24.5799891668814	18.1114437313144	9.89558586726804	6.64606398131443	7.88489025386598	18.3281889858247	24.2711422944588	16.5615989864691	18.8199619175258	19.4421307770619	18.9286468434278	31.1647434896907	28.2417683389175	17.401918876933
LOC_Os07g35580	LOC_Os07g35580	7.349242	5.993783	4.312724	17.731325	9.628584	18.55368	15.419612	18.539463	13.043063	17.121496	27.588263	31.000715	17.131744	13.516693	7.33126	16.070944	13.225471	13.198122	18.701241	17.993092	17.759624	31.564489	24.443092	20.37466
LOC_Os01g25740	LOC_Os01g25740	2.594631	2.36015	1.667689	6.070252	2.624314	5.858824	5.762771	8.13844	6.09919	3.36841	7.426386	7.929083	3.504085	2.295688	2.259297	4.712929	5.644841	4.061505	7.058119	7.158355	9.185509	10.749056	10.694264	5.056757
LOC_Os06g45970	LOC_Os06g45970	0.655929	0.052688	0.837573	1.387432	2.409498	1.886926	11.645291	5.650442	1.183467	33.821835	34.61208	24.245167	2.595802	1.745334	0.621426	1.141989	0.283592	0.957805	3.309546	3.03814	3.531553	13.985677	10.279962	15.90703
LOC_Os04g01470	LOC_Os04g01470	0.137691	0.443993	0	0.121049	0.357021	0.146456	1.407074	1.985222	1.249691	5.805996	12.355356	9.463766	1.409954	0.523894	0.587641	0.242901	0.25565	0.197843	2.666192	2.798561	2.733279	2.0123	2.276497	2.720945
LOC_Os07g47390	LOC_Os07g47390	0.479016	0.15345	0.285486	0.937371	1.130366	0.816219	2.676369	1.79491	1.124392	9.921663	4.339146	2.120756	0.22842	0.219211	0.36156	1.48424	2.122648	1.179895	2.056032	1.953948	2.869351	3.433652	4.27637	3.718753
LOC_Os03g51479	LOC_Os03g51479	0.978997082051282	0.39601052991453	0.412012616666667	1.63020994957265	1.81703058803419	2.13550118504274	2.54338114358974	2.4013343517094	1.02493695769231	2.71070561025641	3.4423677534188	4.59050167264957	1.59098745512821	1.36970696752137	0.77960498034188	1.74417511452991	1.61743656239316	1.79369591452991	1.71763728247863	1.80908832350427	1.57558957692308	3.62024823418803	3.14960377008547	2.44574191709402
LOC_Os12g04220	LOC_Os12g04220	2.022518	1.571223	1.091231	4.163675	3.946443	4.895478	3.305592	4.753582	4.415165	2.38575	5.648273	6.995541	2.710681	2.407667	1.535933	4.903271	6.559841	4.620959	3.64831	4.753055	5.381145	8.427378	8.147161	7.011685
LOC_Os06g21110	LOC_Os06g21110	152.293335	90.156548	117.996605	171.081528	271.571106	316.86499	461.439026	393.20929	204.511505	510.496582	523.511414	368.582397	169.219757	155.359604	125.751129	188.687683	167.807175	141.796707	379.421448	296.417511	294.656647	565.474915	468.895477	428.574768
LOC_Os04g51160	LOC_Os04g51160	0.887865	0.355238	0.369347	0.505279	0.16696	0.697301	5.90865	3.990261	1.636209	6.314038	17.132414	19.568312	3.842278	3.671365	0.651343	0.344005	0.903545	0.338992	1.183024	0.991254	2.063646	6.23194	5.080367	8.659849
LOC_Os05g46000	LOC_Os05g46000	4.346224	2.280429	3.219872	5.859339	11.996281	8.228913	12.8402	10.392465	7.160548	7.821813	9.91282	9.092266	6.466255	4.766171	5.622744	9.570589	10.926026	7.538105	8.802343	7.636488	8.158077	17.566093	10.935991	9.513947
LOC_Os12g43880	LOC_Os12g43880	11.158601	6.437953	6.953952	24.225109	24.455307	25.006109	29.190447	26.399738	13.067673	35.574345	46.84956	38.542526	16.275667	13.309266	7.839077	19.519724	16.612722	22.526772	20.81674	20.249636	24.869896	40.674992	35.600567	56.413857
LOC_Os07g12730	LOC_Os07g12730	8.837012	7.147971	2.661761	9.663999	7.31185	11.053397	15.949203	16.761131	14.981081	13.321605	21.431181	22.423605	7.939929	9.525118	5.752253	13.346806	7.922151	13.496321	13.729877	19.137255	17.331881	18.967937	20.354189	16.505377
LOC_Os12g40900	LOC_Os12g40900	10.303327	8.171443	4.573374	8.368608	4.666685	5.7701	2.045143	1.990323	6.911459	3.04756	4.661442	2.516905	8.733318	8.836586	5.04027	7.122678	4.951636	4.352398	3.67119	5.069711	3.444673	4.555298	3.905487	2.828706
LOC_Os04g37990	LOC_Os04g37990	7.380012	6.447244	6.709291	5.399029	10.300727	4.12306	3.762325	4.480396	4.031638	4.247855	3.615931	3.875164	6.141362	8.092853	7.424351	5.932386	5.691087	6.0501	4.87313	5.147503	4.731732	1.888928	3.240946	3.49298
LOC_Os08g05440	LOC_Os08g05440	1.269196	0.724068	0.541605	2.642689	1.237537	2.890015	2.14729	3.120289	2.60306	1.666293	4.653437	5.104049	2.012766	1.334225	0.934149	2.684898	2.719126	2.34885	2.37392	2.639608	2.462058	4.449543	4.364481	2.132032
LOC_Os11g47160	LOC_Os11g47160	0.39834	0.305635	0.16224	0.836807	0.282321	0.586532	0.848928	0.806784	1.025628	0.785581	1.118491	1.310202	0.283384	0.508341	0.30397	0.544049	0.643243	0.632075	0.53867	0.843851	0.704568	0.591455	0.895898	0.523836
LOC_Os07g40290	LOC_Os07g40290	0.678156	0.171655	0.451759	1.587424	0.433358	1.260762	2.476425	2.46004	1.245273	2.152004	3.581528	4.606759	1.210045	1.2297	0.375149	1.57848	0.805037	1.419055	0.956257	1.148014	1.541699	2.027821	1.368593	1.74908
LOC_Os01g43844	LOC_Os01g43844	21.825764	12.635615	15.131326	31.128201	51.717163	31.123116	54.018616	46.433117	36.260544	72.546532	54.839989	43.526047	18.765806	23.167995	11.542	30.371477	32.768837	31.430363	32.37458	36.589973	32.672821	64.356354	51.255424	58.16423
LOC_Os05g48870	LOC_Os05g48870	23.2350187810978	26.3126424988633	12.5515576885352	20.5024272721663	12.0108352273465	19.1704914030529	7.67117787106203	9.20905923189347	22.451648509581	5.29853699350438	7.02080517797986	8.20543098733355	17.8180752819097	20.5557135664177	18.0339945108802	18.0498479389412	14.8494496079896	12.916282118545	11.0082332455343	13.2096225531017	9.78483973205586	8.42598205196492	8.59830947093212	6.39820419941539
LOC_Os03g06570	LOC_Os03g06570	1.245333	1.244606	0.85119	1.789982	0.346591	0.810648	0.28894	0.154144	0.525854	0.287054	0.109606	0.312031	1.729034	1.044484	1.260422	1.785352	0.829164	0.454358	0.603031	1.533525	0.787573	0.241959	0.237193	0.088053
LOC_Os04g29424	LOC_Os04g29424	0.32178	0.764502	0.419475	1.531095	1.48615	1.680292	1.368327	1.270949	1.975604	2.50128	2.610459	1.512946	0.349415	0.525131	0.392486	1.763983	1.676981	1.328074	1.574132	1.910889	1.472945	1.849074	2.177801	1.993505
LOC_Os03g39110	LOC_Os03g39110	3.18502814632588	3.61497865303514	1.63581367412141	2.77189014632588	1.82413695463259	2.602156	1.23815	1.129736	2.0622544172524	1.352993	1.129022	1.552969	2.59934142555911	2.76781152332268	2.08038853546326	1.82233656549521	1.646127	1.50463340958466	1.444292	1.79131056357827	0.635088	1.09485420511182	0.977303776996805	1.62333144728434
LOC_Os09g38772	LOC_Os09g38772	3.816615	2.252506	2.792195	4.887502	8.406668	6.339788	9.326298	8.125755	6.950151	8.422136	7.738533	6.832742	4.217749	3.794384	4.311486	4.504215	9.463697	4.617843	6.592687	7.65113	6.124279	10.731153	10.946381	9.94379
LOC_Os01g19548	LOC_Os01g19548	0.891036766493056	0.362397599826389	0.686132404079861	1.05189168315972	1.86450379427083	1.32348266145833	1.74810954340278	2.06962456640625	1.90199187065972	1.32788319053819	2.10236407942708	1.68983216970486	0.427144916666667	0.568553484375	0.790043403645833	1.48103461675347	1.03228159418403	1.44237532855903	1.23488521440972	1.46255519053819	1.68425518836806	2.02590491493056	2.18974638975694	1.85519767057292
LOC_Os02g57350	LOC_Os02g57350	0.053095	0.056687	0	0.408829	0	0.27241	0.409146	0.484181	0.324775	1.563933	1.289844	1.219683	0.131894	0.313485	0.066633	0.408892	0.041607	0.333407	0.427979	0.564959	0.329078	0.812802	0.629583	1.260739
LOC_Os01g40290	LOC_Os01g40290	0	0.104854	0	0.285044	0	0	1.258321	0.71297	0.158054	1.675445	3.394567	4.711741	0.628766	0.31905	0.226789	0.072491	0.112499	0.150748	0.097106	0.476765	0.545971	1.317104	0.729265	1.45605
LOC_Os03g02530	LOC_Os03g02530	1.884251	4.045209	0.212966	1.359479	0.961637	1.459971	0.301425	0.141729	0.873508	0.650592	0.192748	0.695023	1.025829	1.583446	0.706956	0.639691	0.721749	1.23474	0.545079	1.235979	0.64108	0.644516	0.719643	0.209242
LOC_Os03g18790	LOC_Os03g18790	1.594051	0.918165	0.476771	3.59953	2.50932	2.130163	2.626054	3.110644	2.778606	3.78435	4.89928	5.010009	1.605155	1.589347	0.583967	2.429551	1.505935	2.310066	2.139147	2.15711	2.509408	4.444398	4.331279	6.471688
LOC_Os05g03750	LOC_Os05g03750	54.097252	39.443798	59.069969	64.388969	137.676559	99.734146	161.199997	148.229492	108.665367	187.423782	181.372223	142.463272	48.64357	61.241264	56.934368	64.826385	99.889168	51.063232	143.286972	126.88913	121.243011	167.519043	164.778122	185.770645
LOC_Os05g48330	LOC_Os05g48330	5.648474	12.456656	0.080181	2.473438	1.51018	1.677114	0.165671	0.044695	1.578705	0.173277	0.377137	0.409652	3.962285	5.101253	1.319384	3.237915	1.404329	2.453468	1.894171	0.897582	0.670084	0.017952	0.358971	0.302118
LOC_Os06g20790	LOC_Os06g20790	0.503504	0.620483	0.671705	0.572106	0.872627	0.325778	2.293042	2.968659	1.153082	2.698186	5.324002	6.092348	0.767733	0.277689	0.706625	0.944839	1.406571	0.985412	1.508654	2.124061	2.967193	2.161948	2.869313	2.46724
LOC_Os02g36280	LOC_Os02g36280	0.55984	0.403033	0.239219	0.864116	0.555115	0.834835	2.60518	1.718835	0.439633	4.422575	5.3463	6.342872	1.251414	0.773893	0.38438	1.460325	0.912718	1.379475	1.375596	1.376184	4.305013	1.168473	0.948392	1.022139
LOC_Os12g02800	LOC_Os12g02800	5.16169771628722	4.54081502977233	5.632431676007	5.66578162872154	4.25215333450088	2.67432676970228	3.54946238441331	3.10843259807356	3.49037824255692	2.98823799912434	2.47751991768827	2.52033505954466	5.30934686865149	5.19174862697023	7.34613726532399	2.7268605262697	3.89211236252189	3.59343634588441	5.58800652101576	4.84529462434326	2.79849795271454	3.31692938091068	2.98580955078809	3.08785298336252
LOC_Os10g24690	LOC_Os10g24690	0.036085	0	0.048742	0	0.261553	0.164496	0.347468	0.244394	0.090689	3.385464	1.806479	4.691937	0.08889	0.118362	0.117553	0.430166	0.564193	0.186416	0.252593	0.155151	0.42326	0.547934	0.380305	0.581067
LOC_Os07g27670	LOC_Os07g27670	0.376576	0	0.262489	0.375488	0.840381	0.877583	1.420964	2.695284	0.927614	1.381062	3.18859	2.399474	0.167875	0	0.284075	0.994394	0.7775	0.803646	0.865079	1.361355	2.010443	2.611644	1.412066	1.259939
LOC_Os07g13969	LOC_Os07g13969	0	129.272873	0	14.196838	5.938549	14.394919	0	0	0	204.038055	126.430031	108.053345	0	0	185.777527	19.370764	3.160048	5.887898	0	87.671951	82.232262	0	54.786816	0
LOC_Os12g12514	LOC_Os12g12514	4.664446	13.664367	0.968557	5.399095	3.466989	4.318841	0.8561	1.45724	4.313362	1.447559	1.038843	2.4025	5.595408	4.156988	3.414461	6.117435	4.723949	3.485096	4.568726	4.158788	3.621017	1.12114	1.500161	0.340308
LOC_Os12g32610	LOC_Os12g32610	0.691171	0.52797	0.634165	0.747568	1.209795	0.987755	0.245448	0.369082	0.345156	1.910011	2.2821	3.608087	0.661103	0.533569	0.816811	0.887182	0.445588	0.632517	0.326107	0.427207	0.124231	0.921573	2.109864	2.002839
LOC_Os12g36880	LOC_Os12g36880	68.614815	50.603394	70.838844	76.129326	197.868561	151.856598	247.733612	258.125122	89.831589	780.212646	896.185669	918.088257	224.188904	132.736832	80.788071	111.223663	223.437698	138.3806	162.994247	194.151581	320.546051	250.892685	215.996796	273.116974
LOC_Os05g50100	LOC_Os05g50100	5.137032	5.504469	4.399731	16.836521	8.701685	11.984757	25.619043	15.935848	4.786591	38.122284	77.068146	60.656582	11.730535	8.926262	4.410925	6.872301	7.0488	8.663857	9.567042	12.051224	13.068914	29.17156	14.379273	21.182539
LOC_Os01g20206	LOC_Os01g20206	1.049388	0.645951	0.940784	1.999029	0.979198	0.857064	3.508301	3.375213	1.974703	9.653398	24.100807	25.263071	3.023018	5.730496	1.463187	1.351154	1.444052	2.576984	1.281687	0.706498	0.910156	4.192096	3.32406	3.355316
LOC_Os09g21710	LOC_Os09g21710	0.83039	0.986041	0.876118	1.315905	2.824422	1.405362	0.624714	0.544886	0.143492	3.86591	3.708118	5.868295	1.517633	1.510707	0.737682	1.594844	1.58376	1.744344	1.020229	0.56627	0.314374	2.434368	2.984116	2.53948
ChrSy.fgenesh.gene.25	ChrSy.fgenesh.gene.25	3.774634	3.64011	0.834007	7.273801	4.893067	8.290456	7.44217	4.642721	10.114855	6.633033	6.484739	6.37132	5.748543	4.785339	2.246201	6.120211	4.319172	6.013575	6.407209	6.172185	4.578342	8.43185	8.718218	7.07433
LOC_Os10g36500	LOC_Os10g36500	21.4529109972299	25.1311148074792	22.0717031288089	37.5791426592798	108.4013966759	63.1755878261773	65.9331501759003	90.7740563358726	52.0594454972299	145.841349418975	85.0134320436288	118.032111163435	19.8907545090028	19.6864045602493	14.3122983137119	23.7108444605263	33.3321480401662	19.4213357804709	71.8960358691136	73.5367312416898	62.8684255713296	27.381212316482	118.20709140097	91.576229215374
LOC_Os05g46470	LOC_Os05g46470	6.405849	4.54035	9.771355	8.361223	5.559308	7.519712	4.89407	3.325357	2.970217	2.623174	1.927625	2.469876	4.410534	4.801422	7.616166	5.377685	2.634536	1.005975	4.81885	2.748697	2.622083	2.919913	2.750741	1.769863
LOC_Os11g29130	LOC_Os11g29130	6.756745	5.572677	18.678513	8.792852	12.18924	5.95203	7.129067	5.659526	3.653923	6.071237	3.312711	3.942553	6.608061	4.112069	12.929358	6.138574	7.808315	6.471247	4.907665	3.605511	3.931506	3.598993	3.125003	2.971495
LOC_Os09g23450	LOC_Os09g23450	0.26254	0.11948	0	0.287074	0.785519	0.145453	1.569205	3.152901	0.390764	5.228104	7.491208	8.557373	0	0.100375	0	0	0	0.949682	0.851417	0.631963	1.023168	2.248835	0.392815	0.985842
LOC_Os07g37720	LOC_Os07g37720	0.155824	0.090024	0.146659	0.527244	0.302517	0.489698	0.578548	0.466006	0.293286	0.68058	0.763385	0.436512	0.211616	0.263246	0.166561	0.698435	0.483362	0.236329	0.39667	0.405053	0.697785	0.624968	0.368491	1.051345
LOC_Os06g46740	LOC_Os06g46740	0.134237	0.100338	0	0.195539	0.241012	0.357253	1.191194	0.384519	0.087176	2.308769	0.974604	0.7336	0.123828	0.231964	0.077737	0.133054	0.520846	0.034702	0.44614	0.528676	0.509128	0.532854	1.091229	1.580028
LOC_Os03g38950	LOC_Os03g38950	323.811322125093	125.240887402829	367.119551985108	413.79432552271	1272.083034449	872.502866548771	1007.18473288012	895.248190840655	423.876276387937	1268.09576720402	1653.06166084959	1304.13940372301	316.230186730454	232.401264425912	209.84769523306	648.344665507818	756.575700016381	722.825809714818	612.550010626955	742.505505367089	797.953008567387	1319.28260443485	1081.41591831124	1465.7533844341
LOC_Os07g03020	LOC_Os07g03020	0.144427	0.186411	0.221629	0.549924	0.499052	0.474526	0.5859	0.682357	0.337564	2.048644	2.424093	3.395848	0.706179	0.553351	0.180898	0.390228	0.594766	0.604832	0.518633	0.693972	0.622561	2.143228	1.371327	1.468887
LOC_Os05g03050	LOC_Os05g03050	0.136531	0.218561	0	0.467379	0.373718	0.467235	0.561938	0.449006	0.533403	0.407519	0.696724	0.320427	0.234953	0.26316	0.10873	0.10677	0.384125	0.26711	0.105916	0.632885	0.487812	1.147171	0.999638	0.368024
LOC_Os01g17050	LOC_Os01g17050	1.274306	1.633704	0.63613	2.271074	1.163272	0.774955	0.664529	0.650475	0.447081	2.620231	4.580423	12.358234	1.471725	1.011625	1.527153	1.215731	0.267458	0.751571	1.794257	1.047903	1.069312	3.557907	4.166484	3.162373
LOC_Os04g46470	LOC_Os04g46470	1.746917	1.898396	0.605209	0.755388	0.809038	1.087038	0.329003	0.273966	1.308193	0.321387	0.188122	0.33769	1.071398	2.574491	0.584075	1.535638	0.803037	1.858081	0.840107	1.391625	0.493145	0.229394	0.36604	0.407063
LOC_Os12g13800	LOC_Os12g13800	0	0	0	0	0	0.051581	0.178627	0	0.067295	1.924209	5.288095	2.970484	0.070918	0	0	0.193263	0	0.334849	0	0	0	0.045187	0	0
LOC_Os04g27810	LOC_Os04g27810	3.260011	1.504638	1.263427	0.992052	0.420055	1.924061	0.409687	0.659648	0.864284	3.117258	7.282364	8.361959	7.680159	2.745009	1.30549	1.90171	1.475308	2.055268	0.229086	0.104489	0.749998	1.627502	0.443983	0.050917
LOC_Os02g41650	LOC_Os02g41650	67.1248952266831	335.944236153181	19.7218914663372	162.850852686844	27.2198803014206	121.870924385423	13.2561900877085	13.3382972032119	108.590665852996	43.9270901593576	58.7305100333539	29.9169333761581	53.9304204397776	84.5922580358246	95.3634536059296	42.352075278567	70.9587584385423	27.8406316170476	55.3586160543545	88.3067331982705	70.6068637134033	27.2954567263743	42.8069196343422	81.8199724595429
LOC_Os11g37210	LOC_Os11g37210	0.524028	0.761829	1.625658	2.439837	2.604177	2.908005	2.060986	4.74633	1.844697	3.785035	6.132744	7.48034	1.286172	0.728396	0.820188	2.496696	2.216407	3.74441	3.688888	3.427921	4.341378	2.210746	3.223343	2.831915
LOC_Os01g46610	LOC_Os01g46610	87.218185	85.735847	62.66016	194.259964	209.098053	245.818375	198.974609	212.056259	198.598404	286.539429	354.331726	324.368713	98.965279	93.783539	84.799774	232.05098	237.473831	295.374115	212.486954	258.84845	257.12207	334.447052	404.404724	312.661011
LOC_Os01g06550	LOC_Os01g06550	5.748134	5.783173	3.836354	14.462978	13.400843	12.704478	10.716057	13.076005	14.625511	18.97543	19.516293	19.486067	4.961704	4.535232	4.584669	11.798344	12.044537	13.723668	10.372478	11.875853	11.521449	18.614563	19.652409	15.386748
LOC_Os06g03580	LOC_Os06g03580	17.2581157855489	13.5598042047244	14.3586853761	30.0435948133395	25.0200753302455	29.7064790138953	47.1711733802686	40.1844993089393	26.9425965924039	81.7356853251505	92.7264932491894	114.422051398333	34.4514423983326	29.2865320106531	17.043812537749	28.8657558235294	40.6003181014358	25.8228885590551	40.449872483094	39.3627350064845	50.4467471125521	76.8120992394627	66.3350101273738	58.8720139851783
LOC_Os11g42790	LOC_Os11g42790	15.019201	11.97455	13.107605	46.603813	36.903767	43.030594	27.674456	28.916845	41.464912	38.540703	51.486546	49.035931	12.744347	11.897754	13.532819	34.844044	31.956894	33.266251	22.011379	27.603861	25.540398	54.972424	60.785568	43.960751
LOC_Os04g41500	LOC_Os04g41500	20.8438504362528	16.59922497949	16.3181310011086	26.9517590454545	30.9839902111973	37.0999738276053	23.8398175121951	24.4701582682927	24.8707143974501	46.3546103891353	55.2569054706208	57.4012548553215	20.3887561014412	19.2834457439024	19.0685579988914	28.2783073974501	29.5040607932373	25.7500696385809	23.8752195254989	24.6319579296009	22.1980061613082	61.608137554878	60.8775883054324	51.9435485060976
LOC_Os01g67054	LOC_Os01g67054	77.7486238627244	67.9776769514256	77.34	170.1032856283	189.046942111932	204.311105571278	156.826318739176	205.804957023231	120.250569321014	249.487387845829	350.907188891235	352.848584329461	128.959888340021	88.0353950496304	97.0241480591341	173.179918093981	185.568817984161	178.047543504752	169.036586259768	198.513102928194	197.792706007392	401.65517012566	274.721720522703	227.108481621964
LOC_Os11g11980	LOC_Os11g11980	26.795124	20.568319	32.981255	82.070236	89.138222	88.017242	77.649612	70.982155	45.909828	138.074448	124.147301	119.465851	34.748383	35.866737	31.391623	64.147591	56.870922	53.853661	66.067627	62.190567	57.987225	109.325302	98.648956	103.497231
LOC_Os01g14590	LOC_Os01g14590	2.236531	2.063538	2.172188	4.45276	3.755779	4.623635	5.917811	5.762398	3.858121	8.690886	13.065373	14.492956	5.345458	3.808619	2.226206	8.089897	7.008596	9.746311	6.932379	4.829429	5.741787	7.555906	5.924114	5.380097
LOC_Os02g35160	LOC_Os02g35160	10.4251892183236	8.80757736647173	10.9640129044834	9.362288791423	8.30208666471735	9.29034062573099	7.59051599805068	8.52940697465887	8.00265856140351	5.24708444444444	6.78130450682261	6.26442446978558	11.1561172690058	10.3125026042885	11.1500429980507	8.1983982962963	8.53164564132554	8.90579740935673	6.86027700194932	7.94131946003899	9.21238153216374	6.87624833918129	7.06104559259259	5.97177121052632
LOC_Os03g18150	LOC_Os03g18150	8.319572	7.369111	6.793468	21.115026	14.307981	16.390017	8.87375	9.219522	8.288833	17.733355	24.432972	39.102867	10.084577	8.449607	6.708594	16.107765	15.356136	16.983524	12.551953	12.023899	10.598946	31.864038	32.163715	22.982414
LOC_Os03g04120	LOC_Os03g04120	3.175752	1.979989	1.745677	5.092553	4.075449	4.601316	4.623652	4.754903	4.058345	6.861608	7.914757	8.300675	2.487654	2.667017	2.452826	3.889375	3.88976	3.786018	4.376033	4.309101	4.628416	4.941992	7.098166	6.214251
LOC_Os07g12340	LOC_Os07g12340	6.368438	4.081876	5.221623	17.013477	9.104495	10.490796	4.79989	4.43765	3.443666	18.319244	24.097866	30.252012	5.697214	4.664125	4.439935	9.085135	8.938329	12.227866	3.165043	2.461496	3.82409	19.566652	15.830782	14.561633
LOC_Os09g27580	LOC_Os09g27580	7.28282041734758	5.21117731646763	8.77207435449403	10.7114204516028	13.9315753155248	13.6145650468259	19.6285512379007	18.9753589000629	11.7964375766813	31.8256088038969	48.3736926612194	51.1993480040855	18.397295876807	13.4568096112508	7.8879342115022	12.5584779211188	21.1214511712759	15.7092868205531	12.2610060487115	12.7579954817725	18.4123341957888	21.8889625009428	20.8760836684475	20.3925209085481
LOC_Os08g05480	LOC_Os08g05480	9.284503	6.934735	4.721529	8.288551	9.058223	12.822407	12.575701	11.236551	6.846845	27.918915	28.949812	31.16608	9.807476	7.630807	5.19073	7.201886	7.718336	8.332686	9.693577	11.090807	9.728868	21.427153	19.153778	18.936722
LOC_Os01g36090	LOC_Os01g36090	24.062401	23.283754	19.104511	47.558681	47.025898	42.915749	44.105984	47.328766	41.012123	58.018673	59.967045	66.450333	23.613575	20.014397	20.264248	38.760803	30.249569	46.582947	37.249981	45.427639	40.804775	52.983589	61.059116	49.013901
LOC_Os08g09190	LOC_Os08g09190	18.657768	16.725807	9.327966	42.934395	33.218731	39.027977	32.50769	34.659317	43.935436	29.585258	47.957691	48.575855	17.100309	15.769088	13.689932	41.502838	36.667755	44.697941	33.055016	39.723373	39.767643	54.310375	55.802979	44.78883
LOC_Os10g26520	LOC_Os10g26520	6.043861	7.176519	4.288149	12.975245	10.407359	14.143593	9.686211	9.762406	11.736781	14.577294	16.966404	16.114725	4.815359	5.699843	4.315291	12.080692	9.640326	10.493665	8.144418	8.337174	10.442285	11.899621	14.135894	11.665953
LOC_Os03g16390	LOC_Os03g16390	6.702748	4.441153	4.329067	12.112875	14.88789	13.286388	9.544132	9.265609	4.81241	18.558121	23.033749	24.320972	9.591228	6.722446	4.288002	13.718684	12.094283	13.575198	9.548157	8.297878	10.400284	19.735804	17.888205	19.095198
LOC_Os07g37320	LOC_Os07g37320	50.504917	26.841089	25.925081	97.074547	88.566063	79.570671	62.416054	60.054195	46.557011	91.36747	159.414978	135.594482	42.913967	41.874023	29.054213	63.13393	95.227158	71.581123	53.73127	46.822796	58.105118	131.273865	164.700165	163.878845
LOC_Os12g03810	LOC_Os12g03810	18.7255034750198	16.9894893675654	11.5443317113402	13.3069414976209	11.4389469365583	15.8726895455987	9.57204807930214	10.62620670341	13.261381943299	7.38552042109437	11.1363423921491	11.7086538909596	18.0904549472641	15.9051988045202	16.6112241601903	12.8320902446471	15.3378729238699	14.7387451090404	13.4750880099128	14.4322224928628	11.5197799520222	13.368799518636	11.1778379452815	10.7576107275971
LOC_Os07g07930	LOC_Os07g07930	4.306538	2.69837	1.06487	6.166579	3.274884	4.313912	7.223	6.177197	4.363564	16.388466	24.495884	29.106976	4.583296	4.816326	1.535511	6.624872	5.241536	6.097452	4.454643	4.279568	9.236154	3.21639	6.64717	3.898202
LOC_Os01g32670	LOC_Os01g32670	0.312875	0.907702	0.252722	1.589838	2.126261	0.665582	0.827577	0.635343	0.650197	10.978666	5.524065	14.306793	0.231212	0.478457	0.46244	1.843816	1.303423	1.218692	0.187512	0.568834	0.489593	0.353116	0.109913	0.522911
LOC_Os06g45570	LOC_Os06g45570	17.045588	17.197779	14.624861	47.533875	26.322906	37.350861	22.807236	20.821983	18.929899	34.721302	61.269005	71.078957	19.717327	18.031435	13.240599	25.811581	21.257318	33.474735	26.289284	20.595879	22.149826	56.304905	58.537624	49.050682
LOC_Os03g23010	LOC_Os03g23010	152.654120887565	110.089496203276	113.086318040953	297.370464115413	319.022610395383	261.666140688757	217.860162612807	204.439012214445	190.119432507074	342.88998203723	330.434567134028	373.094404320923	151.422552394639	127.195651297096	95.4112598615041	261.587055740134	231.564298510052	272.710649565153	195.328311207744	186.518172956813	200.181808220402	344.641723263589	324.651514292628	345.734251898734
LOC_Os01g51870	LOC_Os01g51870	9.649983	5.056471	7.425848	17.094698	21.876881	24.211477	18.547575	16.54385	7.109886	44.814247	44.450748	32.33614	14.148887	13.015603	6.852469	12.486416	20.641964	14.250844	17.719814	16.824743	18.361696	27.828213	27.300251	32.898705
LOC_Os01g42380	LOC_Os01g42380	2.266069	1.889065	1.273841	7.604865	2.845634	5.761655	4.35976	5.029524	3.360422	4.027831	13.118625	17.680197	2.311769	1.665155	1.622304	5.524701	5.833411	8.935249	2.392863	3.421389	4.672311	2.834339	3.885283	2.289801
LOC_Os03g04110	LOC_Os03g04110	14.6792925127119	22.5944870466102	14.2161680550847	42.3210511228814	31.4671395762712	31.8136306779661	25.7548390084746	41.909110779661	37.8351644110169	38.4419956313559	63.2981319449153	96.8343573516949	20.6510563474576	20.0149481610169	22.8724615550847	31.7657523728814	30.3299682118644	30.9997626694915	36.0179518983051	41.4560021228814	41.5495317627119	39.7069796779661	57.5554365381356	60.8321284957627
LOC_Os04g12720	LOC_Os04g12720	0	0	0	0	0	0	0	0.025625	0	1.072032	1.600841	2.111076	0	0	0.02853	0	0	0	0	0	0	0	0	0
LOC_Os01g57340	LOC_Os01g57340	2.967814	2.566615	1.055312	6.812963	4.079096	6.322202	4.983671	5.950815	5.316399	4.782596	10.274879	9.58602	3.62898	3.024876	1.881914	6.274012	6.726552	7.05339	5.265497	6.048622	6.393537	10.830789	8.597145	8.182226
LOC_Os01g06882	LOC_Os01g06882	1.125656	0.114746	0.335242	0.282994	1.77815	0.729118	0.560357	0.771549	0.7833	7.261494	7.206713	8.958121	1.246267	1.531979	1.088581	0.682273	1.279585	1.034691	1.728798	1.72483	1.262082	3.176553	4.459519	4.7184
LOC_Os07g17330	LOC_Os07g17330	12.436474	8.134719	8.484773	9.410038	10.112567	9.735266	16.253145	17.387476	7.39059	28.330376	39.554382	57.100491	15.904072	14.997557	9.48719	12.677512	10.906838	17.644255	21.206617	18.737074	21.136984	20.551277	19.785416	20.150608
LOC_Os05g51590	LOC_Os05g51590	49.488174	55.986969	26.365776	98.961975	75.862518	91.842857	84.181435	87.944885	73.555229	93.191261	132.016953	130.5867	58.538925	51.527477	39.153053	92.58535	79.162949	101.293373	84.539856	91.777641	111.741669	157.760941	141.934372	144.717819
LOC_Os11g01869	LOC_Os11g01869	5.537679	3.414466	7.032456	4.01403	3.996448	5.687071	3.727095	4.320014	3.80755	2.337342	2.760292	2.537074	5.256694	4.9184038609375	5.627987	4.280076	4.42803	6.118492	3.890959690625	4.595584	5.364826	3.286754	3.537547	2.985279
LOC_Os05g47960	LOC_Os05g47960	1.461389	0.877254	0.383283	2.559845	2.565112	1.381119	0.949847	0.269476	0.311411	13.660211	11.604134	18.393513	0.946707	0.671793	0.134141	3.24449	2.336573	6.159801	1.153264	0.471527	0.465756	5.705007	3.211195	2.917527
LOC_Os09g34160	LOC_Os09g34160	0.023478	0.084732	0	0.098325	0.116734	0.180714	0.20854	0.137996	0.10462	0.4282	1.371537	1.415042	0.048574	0.174661	0.040904	0.149493	0.318743	0.062149	0.176545	0.248093	0.226711	0.20588	0.211751	0.328674
LOC_Os03g18870	LOC_Os03g18870	43.250992	40.988308	52.127136	84.006729	93.350586	95.709023	90.957214	91.268517	109.373619	140.314758	119.266602	132.515228	40.074162	39.000805	43.914986	110.627213	81.130066	109.110451	104.707466	102.808846	93.726807	108.61705	109.15052	106.215912
LOC_Os12g16720	LOC_Os12g16720	1.877647	4.899069	0.496505	2.826103	3.602187	3.413842	3.979398	5.446415	4.66819	15.694135	21.163998	26.040869	4.867152	4.4627	1.463372	1.892256	2.654217	2.354401	2.836851	3.364956	5.193958	2.103407	2.554657	2.540581
LOC_Os06g25250	LOC_Os06g25250	0.498318	0.471109	0.413886	1.377418	1.380271	1.591341	1.266071	1.187392	0.757642	1.167767	2.639581	2.679442	1.202884	0.636535	0.827502	1.408504	1.183279	1.17137	1.324499	1.205656	1.268309	3.033927	1.867586	1.686377
LOC_Os05g06510	LOC_Os05g06510	11.322597	8.18632	11.3155756617312	16.673346	18.6012278428246	16.8224599703872	24.9319433758542	24.6459938940774	21.1120686013667	29.0701686036446	31.4688943223235	27.7490246321185	9.645488	11.7181737665148	10.95705	15.197383	19.1320838154898	12.0117402494305	17.5199815751708	19.2482066298405	19.3067379145786	24.6610672824601	28.3105725774487	24.2026283428246
LOC_Os07g17260	LOC_Os07g17260	0.923357527343031	0.515315545019334	0.461995018228687	1.8414045415209	1.38375069858221	1.42417352366047	1.32891397422206	1.13433009335297	1.18198792395507	1.94778729184312	2.03795359860063	2.58321771736328	1.10873834505616	0.714904419075677	0.45838498306021	1.64561184054502	1.46854247007918	1.75759276229055	0.953393360707052	1.17924144190757	1.20331966102007	2.35089844282821	2.43328261443565	1.5376747403793
LOC_Os04g53120	LOC_Os04g53120	2.193255	0.959814	0.724626	4.531198	1.790221	3.91417	3.15101	3.720838	2.782622	2.989491	8.492027	7.510694	2.443521	2.059037	1.219722	4.636277	4.067124	4.948119	3.38095	4.088629	5.142766	9.37755	10.302115	6.65927
LOC_Os08g26840	LOC_Os08g26840	7.375428	3.311478	4.920417	4.637728	4.656642	4.22079	5.369568	5.529553	7.010831	14.667644	24.404099	20.574141	10.721067	9.745976	4.760961	6.018803	10.153105	6.453979	8.82916	7.827296	8.068551	13.314603	11.022777	10.300406
LOC_Os02g47210	LOC_Os02g47210	5.824941	5.960417	4.049773	13.757647	13.329491	10.220544	12.425647	11.37299	15.242268	19.212328	15.984895	12.186604	5.5737	6.845252	3.770887	13.088654	13.364693	11.718191	11.340737	11.844456	11.406733	17.241846	15.388256	16.178125
LOC_Os09g16330	LOC_Os09g16330	11.4671034090305	10.1655158798141	6.58378548472776	32.4734149907039	17.7156673266932	29.3496403280212	16.3771019734396	19.8725743592297	35.1606510132802	24.2101378187251	32.5809944262948	28.2535434422311	13.3746487848606	12.6786662662683	9.52648537317397	23.2634316467463	27.6867256387782	21.0711708240372	21.1646629455511	20.6051561500664	20.8199194880478	37.480292809429	39.055460497344	37.0936193432935
LOC_Os08g04560	LOC_Os08g04560	0.415625	0.129558	0.162175	0.636932	0.519105	0.239093	0.311965	0.276116	0.962442	1.43112	2.830237	2.710438	0.262226	0.473523	0.237519	0.266518	0.332879	0.634534	0.629196	0.83998	0.758299	0.344538	0.674151	0.431966
LOC_Os05g51150	LOC_Os05g51150	58.6941889697337	38.8472719822437	66.8318908946731	90.4384709745763	171.500207948345	120.987047581517	150.644635609766	141.35384680912	127.731334718725	228.554884986683	200.697340533495	191.523828387813	52.36074608636	42.9062859737692	59.1415696965295	90.6104019019371	125.578599748184	81.0660458607748	123.486582875303	120.562841962873	132.147212393866	254.535173568604	228.377480524213	196.465091755044
LOC_Os09g28160	LOC_Os09g28160	2.833396	0.843925	2.057511	4.497278	1.776125	3.554697	4.95869	3.716796	2.117183	6.921313	17.260017	19.729181	4.760576	3.493541	2.00394	2.431422	1.855261	3.756523	2.056512	2.737328	3.480052	7.820049	5.726246	4.94681
LOC_Os01g41420	LOC_Os01g41420	1.798451	0.574678	0.349096	4.891558	2.011682	1.614513	1.220236	0.756122	0.571384	7.95674	9.122056	16.403521	0.959817	0.978184	0.357669	2.511935	1.951422	9.188326	0.299321	0.410259	0.295605	4.676011	2.990015	2.743826
LOC_Os03g17670	LOC_Os03g17670	1.53655	1.28613	0.995858	2.674931	2.993126	2.831735	0.719192	0.704217	1.427568	5.817904	4.903679	6.357621	3.035646	3.027776	1.997281	4.196074	3.847739	2.712897	1.063352	1.088139	1.424295	1.287818	0.959442	0.735037
LOC_Os12g05260	LOC_Os12g05260	13.535211	5.020951	9.730079	10.845099	11.261412	12.186952	11.355552	13.162643	9.843214	49.513313	45.208023	29.720474	31.750986	24.193499	15.783081	20.682068	24.203901	20.153324	14.650095	15.479701	28.417303	36.24984	26.285324	34.765736
LOC_Os02g48560	LOC_Os02g48560	125.097344043874	205.337015926087	108.790241652174	231.44357514664	35.4067362636364	76.735804615415	48.3850637367589	62.8132711221344	147.488735264822	28.3100898217391	24.323921358498	33.747300670751	118.329045976285	146.671923803953	116.593756312253	121.564506596443	45.141204858498	53.0147100213439	118.849711354545	90.3774220770751	85.9695503320158	22.7920522557312	21.9102994715415	31.7899145217391
LOC_Os04g51150	LOC_Os04g51150	5.73649	3.961029	3.657826	8.857827	5.480247	6.120732	8.596717	9.123366	5.358285	8.723068	18.273687	21.120712	6.509147	6.315163	4.409333	6.122903	5.139466	8.816952	7.012992	8.611249	8.785057	11.789263	12.003389	11.804541
LOC_Os04g39010	LOC_Os04g39010	1.825038	1.104047	8.050733	10.9489	11.145967	17.199146	9.313824	11.989377	5.056816	32.006676	37.162022	39.100597	5.513877	6.541069	5.667072	27.82163	28.639376	26.720003	15.697293	14.242759	17.227945	23.910496	26.439203	36.76403
LOC_Os03g08940	LOC_Os03g08940	1.625506	2.886195	0.680912	6.347628	4.337023	4.768754	1.799162	2.051828	0.818999	7.635612	13.07084	14.618539	4.247289	1.357568	1.943265	4.886415	3.848413	4.773197	5.361056	5.247021	2.776299	6.764932	9.005481	8.402396
LOC_Os05g37520	LOC_Os05g37520	53.4279996535026	17.306169738599	37.5122860324401	75.9343248923366	59.9126234908322	65.357145700047	50.8460263831688	53.3687989120828	44.6767838763517	120.654320687353	122.969963843441	129.190716520451	43.7751729868359	33.9559000474847	31.1699437047485	67.4539543883404	54.3855822797367	74.2895654551011	60.063422790315	46.0883130479549	55.5549234188999	127.346660464504	117.855525328632	130.308516102492
LOC_Os08g43190	LOC_Os08g43190	179.061084100295	118.340731137463	156.393201575221	223.926042287906	434.64218720708	255.486046936873	428.209926978171	402.001782569911	276.349793064307	580.107120145133	483.69091139115	478.450792182891	161.577996291445	150.85031639528	134.315793423009	256.957926889675	343.447955300295	284.952650971091	357.829301372271	357.125960502655	375.935843636578	520.455587054867	499.428273092625	458.496423125664
LOC_Os09g35780	LOC_Os09g35780	0.072705	0.05865	0.073654	0.106529	0.105396	0	0.175093	0.43082	0.105852	1.540298	0.942479	1.863005	0.245808	0.079492	0.101506	0.069114	0.168739	0.220473	0.290813	0.306643	0.146418	0.507355	0.349171	1.371805
LOC_Os02g39330	LOC_Os02g39330	21.670023	12.709712	19.486261	36.710289	61.818535	44.251186	48.053265	48.730209	16.690287	73.867607	84.366737	84.662514	27.190268	24.844057	15.832728	31.35265	42.828243	39.910904	65.303818	52.260777	62.933701	88.456757	64.627823	98.675552
LOC_Os09g20500	LOC_Os09g20500	0.191807	0.021926	0.109897	0.50947	0.206302	0.246534	0.366813	0.298331	0.236819	0.530803	1.108851	1.658267	0.298202	0.255746	0.056795	0.255472	0.267098	0.350885	0.395555	0.706594	0.408306	0.848002	0.642252	0.629566
LOC_Os01g71790	LOC_Os01g71790	8.78625	5.14447	7.522456	14.630265	17.180965	21.453959	12.778424	11.812727	6.364277	33.705524	25.33139	24.133148	11.189299	13.485346	6.071328	15.681589	11.998613	11.979293	14.961557	13.272393	11.87358	20.027225	17.994011	21.627857
LOC_Os10g10480	LOC_Os10g10480	0.875114	0.602813	0.391207	1.204516	1.243883	1.01994	0.872846	1.128923	0.817173	1.513466	1.960956	1.658221	0.801112	0.70698	0.668078	1.192485	1.154058	1.155442	0.871742	0.923012	1.05692	1.535002	1.510084	1.33841
LOC_Os03g53020	LOC_Os03g53020	19.092991	7.764795	8.442996	15.006485	9.31691	9.304459	12.491281	12.401688	8.039558	29.864256	43.188377	57.324894	11.408342	10.310128	6.225296	8.758471	11.82534	16.456554	9.429352	9.578723	11.483406	32.170013	33.965527	26.922142
LOC_Os01g11160	LOC_Os01g11160	22.175108	14.720114	19.283808	50.806824	20.174919	39.180073	46.052017	36.562008	20.434389	89.689095	115.883568	95.598412	32.991798	23.137533	14.294922	56.057465	18.006186	68.321068	27.226944	22.87882	30.308645	67.592041	59.04813	81.014175
LOC_Os01g72910	LOC_Os01g72910	1.108138	2.620476	1.22665	1.927891	2.144883	1.286635	1.840254	1.736865	1.17364	12.016121	28.769724	7.520976	1.466701	0.73148	0.948425	2.816734	3.830991	1.665672	3.777908	7.112129	3.858371	3.834125	8.203021	18.016655
LOC_Os01g52530	LOC_Os01g52530	1.043037	2.779914	0.230432	3.487701	3.30969	3.757806	2.057808	1.720124	4.526909	5.747623	15.80086	18.868576	0.690307	2.37093	1.440231	5.37489	3.734773	8.053253	1.630615	2.567876	1.882963	0.711955	0.763385	0.831758
LOC_Os12g23280	LOC_Os12g23280	16.3832751280277	28.6896956076125	12.3872951418685	14.3596870214533	15.7160156491349	11.9953639889273	3.97401541038062	4.76859618892734	27.9092668380623	4.18981699100346	4.33610345605536	3.8444599432526	13.486115767474	21.3480852020761	15.7617806948097	18.7931413910035	9.54822611211073	17.2308547474048	9.7657907916955	20.7769053155709	9.76091511487889	7.47726851626298	7.41197928373702	4.18848486435986
LOC_Os03g51880	LOC_Os03g51880	2.013321	1.398682	1.919348	3.049612	4.082449	3.089174	4.117738	3.374003	2.773098	6.758922	5.534081	5.316541	1.263034	1.858342	1.788365	3.522435	3.141708	3.021324	3.19845	3.696669	3.449425	4.610788	4.634144	4.732381
LOC_Os11g02550	LOC_Os11g02550	4.752872	5.600805	2.343232	10.281548	6.73906	10.30866	5.808699	6.358281	9.006123	7.502109	16.461809	14.40383	5.222422	3.733894	3.419617	9.05819	10.33143	10.06547	6.639618	10.362747	8.697684	18.72241	18.284082	12.827044
LOC_Os06g41770	LOC_Os06g41770	13.105232	11.171209	9.468453	18.058685	23.329453	19.182219	19.388741	17.39172	14.213391	26.950882	29.691442	32.046291	14.563077	16.665184	9.559539	20.506697	14.330428	20.361271	18.794188	18.12739	18.796659	26.08605	20.440172	24.367218
LOC_Os01g49830	LOC_Os01g49830	8.951636	7.037179	8.57721	12.37166	14.534381	12.911963	17.263887	16.826754	11.169228	21.873833	25.113432	23.400761	11.13446	9.046026	5.569527	14.232582	15.059977	13.739946	13.348043	14.482496	15.998462	21.219234	16.058552	20.527641
LOC_Os04g41310	LOC_Os04g41310	28.6792116021863	15.7468960152091	25.5915160209126	52.7185406996198	61.8222072837453	71.4943476939164	41.353308230038	38.5225742357414	25.0090491430608	54.4165780071293	76.2157830289924	67.4782893711977	33.2877421934411	28.38608284173	24.9458642927757	50.6272163925856	54.8864926131179	52.8019009287072	41.0794688826046	39.5977949852662	39.945599023289	90.5589278170152	79.4605928151141	81.8108247789924
LOC_Os06g17880	LOC_Os06g17880	0.85034	0.501428	0.73218	1.721124	1.701756	2.22848	1.505025	1.39416	1.411059	1.69015	2.579029	2.241963	1.01174	0.75775	0.700962	1.235808	1.807066	1.13197	1.041568	1.12703	1.618699	2.749612	2.630503	2.143592
LOC_Os02g11870	LOC_Os02g11870	0.186608	0.161685	0.43341	0.716043	1.311521	0.825034	0.951073	0.697921	0.193995	3.558725	2.893244	1.884864	0.509886	0.164955	0.3462	0.505767	0.998038	1.352994	0.658837	0.486141	0.97724	1.789462	1.374428	2.407185
LOC_Os01g16620	LOC_Os01g16620	16.6235662691234	11.3081441200447	18.4027494991625	29.7200826912339	57.3596276404243	35.4797267403685	30.9792844773869	31.2157828503629	29.2763737643774	65.0486785443886	47.7008656878839	42.969495508096	12.4376734304858	13.4427518654383	15.8330704617532	34.3085293824679	35.0679361446119	38.4121170150754	21.3598468358459	19.7124118632049	24.2214577007259	44.7511584092686	44.0656540452261	50.5797576599665
LOC_Os01g57310	LOC_Os01g57310	2.43330042608494	1.87780311580413	0.93626	5.25160549895567	2.606716	4.562232	3.530037	4.63891691854259	4.27302484706428	2.664708	8.265811	7.78430018310513	3.18185	2.28468951125551	1.587242	4.68534	4.878075	5.068624	4.652944	5.12803688628452	5.242918	9.303734	7.56453769180784	5.71028163611047
LOC_Os07g03060	LOC_Os07g03060	0.63206	0.603834	0.555954	1.815879	1.37221	1.342765	0.813835	0.832857	0.873761	1.512605	2.401264	2.164748	0.620277	0.566167	0.360559	0.661549	1.099826	0.671905	0.515776	0.85588	0.769218	2.234818	1.21269	1.254401
LOC_Os07g06830	LOC_Os07g06830	16.785969	21.568918	13.850166	27.019007	27.586065	29.884323	36.793827	30.28673	19.913872	45.846851	45.064777	50.038837	21.890297	19.846184	13.253028	29.111134	21.332491	32.820915	22.700846	27.463509	29.944595	21.857738	23.593237	24.313366
LOC_Os02g03020	LOC_Os02g03020	15.458526	9.043923	9.768333	22.859814	44.03577	35.799725	31.994366	17.967676	18.458931	73.2826	42.404377	34.962105	21.152933	17.862625	8.582798	18.450991	15.809989	13.570675	22.058653	23.494366	20.595663	52.174187	38.698524	74.153603
LOC_Os07g41710	LOC_Os07g41710	55.23048	52.483635	60.873917	89.673477	156.553696	107.902855	146.300949	132.103287	107.127113	194.918152	150.920532	143.112228	78.450905	68.140396	61.032776	89.056671	90.945992	99.812401	114.946518	112.724915	110.155373	139.286728	135.872589	158.885696
LOC_Os01g65060	LOC_Os01g65060	0	0.05444	0.060906	0.132137	0.088462	0.164211	0.269941	0.086744	0.117328	0.728245	0.785757	0.831355	0.276759	0.02465	0.073376	0.044806	0.226046	0.04651	0.197946	0.264035	0.272116	0.438409	0.27061	0.210177
LOC_Os10g39120	LOC_Os10g39120	48.4890226193353	45.3478985015106	46.6294747512588	48.7879875025176	68.7295969939577	78.5070490735146	126.327385398792	92.6914784954683	87.6174917381672	140.4380281571	122.416245891239	112.556424735146	56.5861821681772	71.5277342255791	69.7227271168177	63.6182308418933	77.440052529708	89.762391958711	116.988462929507	102.876828031219	118.923413543807	119.101935532729	118.013734612286	105.113094206445
LOC_Os02g39570	LOC_Os02g39570	25.1586376881119	28.1461043454545	26.3107956010489	31.5274751178322	19.2824841695804	28.0230131699301	18.6654685996503	22.5440522821678	28.481078929021	17.0997449807692	11.5995487503497	13.3609147094406	22.1282674741259	32.9233896559441	24.1077710947552	24.9642398748252	14.9506258458042	14.5426351818182	26.4066158332168	21.0607425206294	20.7566907996504	6.18932270384615	10.778646898951	11.070821508042
LOC_Os04g12970	LOC_Os04g12970	0.042691	0	0	0.077147	0.060906	0.064869	0.09032	0.062522	0	1.730913	2.140052	2.970685	0	0.022445	0	0.254031	0.136731	0.173708	0.073142	0	0.042333	0	0.017809	0
LOC_Os03g25420	LOC_Os03g25420	2.010008	2.611858	1.047712	2.278717	1.068791	1.80767	0.646598	1.100228	2.053754	0.561808	1.048031	0.911484	1.887739	2.035815	1.635374	1.597721	1.516915	1.534132	0.786885	1.289586	1.228605	1.021591	1.396032	0.934938
LOC_Os02g18840	LOC_Os02g18840	2.085065	1.839626	1.2607	3.343084	5.468658	3.796857	3.033302	3.734342	3.480619	4.636421	5.231035	4.234881	2.32425	1.96201	2.122067	3.309496	4.999975	2.981566	3.065501	3.894019	3.383621	6.316731	5.260828	4.405324
LOC_Os07g23570	LOC_Os07g23570	0.039121	0	0.026333	0.028565	0	0.058157	0.090524	0.130635	0	0.590253	0.97831	1.201952	0.142141	0.041632	0.017599	0.242959	0.136192	0.089816	0.043669	0.072087	0.158566	0.126058	0.051537	0.023418
LOC_Os07g35640	LOC_Os07g35640	1.713468	1.266183	0.630273	2.76737	0.907503	1.883368	2.90937	3.429457	2.432159	2.339236	7.78568	7.184055	1.753457	1.380111	0.74333	3.204055	4.144547	3.642467	4.024162	3.838749	4.751175	6.917066	5.517218	2.862409
LOC_Os07g11790	LOC_Os07g11790	0	0	0	0	0	0	0	0.028712	0	3.051889	11.857513	8.095854	0.048016	0	0	0.058108	0.022147	0.195153	0	0	0	0	0.165685	0
LOC_Os04g44900	LOC_Os04g44900	4.075495	3.338033	3.415271	10.169423	4.768822	7.981861	5.652112	7.593659	4.616048	8.057578	10.825385	11.582381	5.306636	4.939505	2.726748	8.962063	6.066433	7.182191	4.702279	4.929623	5.963509	10.713517	11.360302	10.187935
LOC_Os05g40810	LOC_Os05g40810	1.486241	0.612186	1.410133	1.638788	1.743932	1.941845	2.084025	2.732287	1.836589	3.053478	4.289144	4.022922	2.511924	1.597871	1.905216	2.79005	3.922963	3.118921	2.692447	2.63487	2.579466	5.06224	4.898863	4.527593
LOC_Os08g06190	LOC_Os08g06190	1.53295	0.840447	0	1.197032	0.303214	0.617392	0.006444	0	0.393986	0	0	0	1.142142	2.488294	0.749853	0.325288	0.542954	0.254651	0.11633	0.142907	0	0	0	0
LOC_Os01g02560	LOC_Os01g02560	1.9284	1.186558	0.233858	2.017918	2.112007	1.558105	2.162171	2.386734	4.001962	6.391469	9.648894	6.411429	1.647823	2.074468	0.695102	1.627619	4.15708	2.673705	1.498433	2.789686	6.646032	7.313878	4.158279	5.647238
LOC_Os03g11780	LOC_Os03g11780	8.789401	4.768772	8.39694	13.236612	22.779493	20.931324	15.447221	14.407247	7.851715	31.065603	25.179068	18.786007	11.300919	11.616388	8.118223	20.26832	16.969551	20.639936	13.925812	14.390286	13.434867	31.655081	23.618193	24.845325
LOC_Os05g42200	LOC_Os05g42200	1.869532	1.132998	0.811818	1.863819	3.08739	2.562191	1.992686	1.669091	2.599225	3.688892	4.14648	4.187635	2.17425	2.330266	1.150344	2.393406	2.50757	3.372615	2.121242	2.377927	2.602268	5.523472	5.178909	3.894497
LOC_Os01g52780	LOC_Os01g52780	0.421248	0.793083	0.119307	0.410712	0.087878	0.377741	0.113014	0.078711	0.502772	0.026754	0.111972	0.069703	0.179289	0.373735	0.411034	0.480586	0.266946	0.231132	0.211755	0.38156	0.177811	0.166533	0.160479	0.186065
LOC_Os04g01310	LOC_Os04g01310	1.37155	1.094196	1.275357	3.32307	2.559562	3.143372	2.708907	2.111504	2.643367	2.431324	4.996565	3.367446	2.08103	1.159141	1.075616	3.33724	3.759187	4.330925	2.663867	2.301212	3.102904	5.970353	4.470627	3.966128
LOC_Os03g62480	LOC_Os03g62480	0.306155	0.283193	0.38306	0.76376	1.137951	0.68	0.735103	1.024038	0.284269	1.031868	1.800357	3.339393	0.725197	0.287074	0.284751	0.629767	0.624036	0.983504	0.478388	0.606071	0.882185	0.287298	0.596885	0.674722
LOC_Os10g40100	LOC_Os10g40100	3.88862554497937	3.70010306905089	1.48184794085282	7.47205856863824	3.17572448088033	6.30636112819807	6.35475548500688	6.53074601430536	8.03259505089409	5.26492000770289	10.374456333425	11.7463273287483	3.8772906173315	3.79931209766162	2.96422320825309	4.91065227977992	4.67819283136176	2.97707176176066	5.70144092764787	6.91477965392022	6.60933942833563	12.4404804891334	10.2532947961486	7.06382135240715
LOC_Os09g29820	LOC_Os09g29820	1.569221	1.402787	0.509233	1.26444	0.385777	0.471318	0.149718	0.150278	1.124097	0.155086	0.112681	0.185151	1.040481	2.162008	0.844768	0.763927	0.257346	0.686621	1.130541	0.707401	0.180906	0.12045	0.155813	0.103723
LOC_Os01g45450	LOC_Os01g45450	0.410501	0.662427	0.203528	0.852855	0.774452	1.333909	0.626724	0.495533	0.600276	1.398125	1.675793	1.763013	0.803221	0.797822	0.37327	1.006346	0.564155	0.697493	0.837996	1.220729	0.702038	0.685685	0.793657	0.959958
LOC_Os12g01540	LOC_Os12g01540	2.335894	2.295213	2.432279	2.794703	0.629295	2.648936	1.334701	1.70915	1.964495	0.799543	1.065496	1.086894	2.011549	2.034274	2.432187	2.117794	1.376495	1.375019	0.886149	0.755453	1.460446	0.967861	1.202512	0.520201
LOC_Os05g06250	LOC_Os05g06250	0.56559	0.421875	0.332363	0.196241	1.353784	0.362872	1.173182	1.18489	0.760695	4.323923	2.422889	2.534151	0.246037	0.519194	0.397706	0.176483	0.391918	0.094876	1.119851	1.169783	1.258759	0.815365	2.213131	1.605616
LOC_Os05g01520	LOC_Os05g01520	3.327392	5.508503	2.940667	4.390469	2.153852	3.25682	3.241287	2.864212	6.563232	2.3599	1.710121	2.058431	4.63598	4.66445	4.049822	5.417295	4.302132	4.194676	5.954358	5.10945	3.944104	1.563595	2.195457	2.283425
LOC_Os03g01270	LOC_Os03g01270	6.858787	18.6219749541608	0	3.157365	0	1.65521	0	0	0.931479	0	0	0	3.322834	3.933441	1.405085	5.31238790338505	0.032159	7.038072	0.320817	0.658065	0.081547	0	0.121695	0.033068
LOC_Os02g10920	LOC_Os02g10920	24.0644424645258	14.5760875735624	24.1334259522031	32.1865738648245	42.9966358140403	33.3096247714712	36.2619746213592	36.9487177557879	27.7498771702763	72.4360448857356	49.2330856430172	50.9068081538461	21.6640441792382	24.6344716370426	19.7230938274832	30.2883494324122	22.7771101605676	27.4528637191934	36.1976593465273	34.5472534152352	37.0647760410754	42.9585332457058	45.8089122770724	55.1168746684093
LOC_Os03g09880	LOC_Os03g09880	5.371877	2.703732	6.672669	6.908532	10.972331	10.301137	11.461121	11.763288	6.616355	16.559904	16.737667	17.752695	7.919301	7.008584	4.476855	8.585702	6.11822	8.745581	14.953271	12.698544	14.999908	9.549628	11.164967	12.492687
LOC_Os04g45900	LOC_Os04g45900	21.774708	15.40646	24.509794	42.686726	43.228626	41.290924	26.097719	29.283106	12.476048	43.784859	65.865074	63.638874	24.128408	21.92963	21.392036	42.376053	32.323692	46.89481	23.84589	25.559525	26.565228	60.195351	57.195972	58.595898
LOC_Os04g43820	LOC_Os04g43820	6.590501	19.880304	0.679042	5.921973	4.548936	8.111123	1.564056	0.626064	10.324961	0.779441	0.600243	1.425496	4.153702	7.174951	4.962631	5.012977	5.959781	2.164259	3.180959	11.449093	3.172657	1.317223	0.732801	0.803078
LOC_Os01g31370	LOC_Os01g31370	0.192757	0.248803	0.026045	0.225644	0	0.219746	0.255323	0.490933	0.150392	1.173072	1.760182	3.127846	0.391146	0.398874	0.115279	0.458695	0.111878	0.577014	0.250148	0.23529	0.137616	0.811885	0.516335	0.564964
LOC_Os01g67820	LOC_Os01g67820	0.176421	0.178455	0.044258	0.955657	0.160108	0.521305	0.325917	0.135557	0.275659	0.860627	0.699521	1.743205	0.255288	0.442695	0.098628	0.73963	0.458843	0.367303	0.186578	0.237978	0.156631	0.525799	0.495606	1.662115
LOC_Os06g29804	LOC_Os06g29804	9.48551071101695	14.5086940762712	6.27645302033898	6.62181730084746	10.5348851144068	8.84471037118644	6.6947929661017	5.61637705338983	15.0013376940678	4.93449505762712	6.06228768644068	4.32718606101695	6.97242493305085	8.69934855338983	9.38448109067797	7.13701059661017	8.07691313813559	7.2635334559322	7.18534454915254	10.9596482194915	6.21904190762712	6.44359800847458	6.56792005677966	3.75254354067797
LOC_Os07g10530	LOC_Os07g10530	0.593751	0.457284	0.140902	0.526584	0.164988	0.256916	0.138405	0.123644	0.872427	0.024742	0	0.117266	0.584303	0.62193	0.178188	0.702096	0.210565	0.306107	0.423916	0.571962	0.614125	0.183575	0.092949	0.074629
LOC_Os10g25040	LOC_Os10g25040	0.83050274864572	0.234102	0.143722	0.466827737269773	0.676951478873239	0.887106728060672	0.693284478873239	0.554215538461538	0.29125106283857	1.36170109425785	2.38470118905742	2.02698939599133	0.982109235644637	0.789870955579632	0.415722157096425	1.73784823943662	0.919773192307692	1.69080508992416	0.689599250270856	0.593532059588299	1.12518622372698	1.73333195070423	1.02357056067172	1.034983
LOC_Os01g60770	LOC_Os01g60770	6.807043	19.157347	0.982209	7.296019	1.773875	4.469383	0.190788	0.065509	13.35461	0.108946	0.110519	0.826204	7.805382	7.298721	3.4896	7.572613	2.404267	7.906558	4.638206	5.79668	3.99778	0.130446	0.203595	0.034374
LOC_Os04g04390	LOC_Os04g04390	0.21899	0.191226	0.405215	0.287458	0.327467	0.255659	0.280237	0.417765	0.325127	0.077161	0.158004	0.197839	0.321109	0.332913	0.423877	0.227682	0.280973	0.234883	0.288612	0.245474	0.25926	0.179787	0.188518	0.141745
LOC_Os02g45710	LOC_Os02g45710	9.878988	11.666587	11.952724	37.594135	10.829086	12.699824	12.991094	10.594986	9.094219	19.508707	43.313999	62.430317	11.057899	10.26391	10.776249	19.380165	13.64021	25.163862	13.149978	11.324512	11.496816	35.961536	31.112726	25.743952
LOC_Os09g29210	LOC_Os09g29210	0.215074846153846	0.203809658080452	0.198389346153846	0.728792722300635	0.420925230769231	0.552925248412138	0.638435653846154	0.656670769230769	0.142889917431193	1.03782842307692	1.34070696153846	1.71497765384615	0.673817884615385	0.561965076923077	0.0775022956951306	1.07134153987297	0.331067917431193	1.0310764047283	0.491296076923077	0.409358633027523	0.673339527522936	0.8218905	0.98835426146789	1.17519038461538
LOC_Os11g38210	LOC_Os11g38210	0.13054	0.072785	0.32225	0.484441	0.09788	0.704167	1.277282	0.732839	0.168229	3.435688	3.09198	1.137469	0.166047	0.064227	0.212417	0	0.145998	0.035114	0.301361	0.330121	0.570323	2.336795	0.601501	1.165666
LOC_Os06g43370	LOC_Os06g43370	4.950818	4.057136	0.158762	3.575649	1.14598	2.971298	1.863087	2.272027	2.343584	0.789175	0.30282	0.400614	2.871697	7.727427	2.282602	3.035635	1.584893	1.633876	2.229199	1.452473	1.215118	0.363183	0.327167	0.715392
LOC_Os04g32480	LOC_Os04g32480	0.24119	0.552655	0	0.886182	0.118188	0.123058	1.007406	1.052311	0.736218	3.955585	5.492068	5.345219	0.480824	0.343485	0	1.133512	1.556164	3.014367	0.780896	0.598584	0.789601	0.687084	0.673067	0.458269
LOC_Os10g28240	LOC_Os10g28240	0.058145	0.212327	0.062768	0.34095	0.202427	0.132615	0.014012	0.118238	0.194429	0.772728	1.49216	0.722714	0.193439	0.318031	0.264959	0.544543	0.438732	0.126201	0.302469	0.413934	0.391501	0.353355	0.433529	1.300189
LOC_Os07g17250	LOC_Os07g17250	5.63529	3.821752	2.662772	13.286544	5.300257	10.646051	7.095328	9.428614	8.579571	5.293056	15.486042	15.969359	6.861536	4.641804	4.029491	11.319795	10.973296	10.875917	9.638216	10.454458	11.682512	18.355585	18.340591	8.866049
LOC_Os04g16450	LOC_Os04g16450	35.184334	52.187439	19.009096	34.251736	1.981525	24.004513	6.865729	9.129077	48.020275	3.998951	5.716581	11.909579	32.011909	38.737049	28.942324	22.277191	15.333516	6.274001	19.67004	32.106907	27.008011	6.144342	11.868268	6.426578
LOC_Os04g30750	LOC_Os04g30750	0.159653	0.299156	0.60442	0.467681	2.780293	0.722453	1.700956	1.542984	0.662377	5.048514	2.365777	1.51739	0.435182	0.310183	0.625143	0.30594	0.791762	0.252455	0.843549	0.796821	1.23566	1.735865	1.708168	1.654782
LOC_Os07g29310	LOC_Os07g29310	1.788666	1.746075	0.38366	1.302663	0.40822	1.355862	0.09353	0	1.343041	0.094633	0.047958	0	1.532679	1.263957	0.883167	1.043174	0.117773	0.336109	1.393634	2.40971	1.239581	0	0	0
LOC_Os04g51520	LOC_Os04g51520	2.191832	7.378117	0.04298	1.306676	0	0.294935	0	0	0.206125	0	0	0	1.015429	1.267855	0.294581	1.195167	0	1.78296	0	0.039088	0	0	0	0
LOC_Os09g29310	LOC_Os09g29310	1.722468	1.76526	1.415356	3.025517	1.638574	2.60542	1.944701	2.157178	1.006892	3.22688	5.277909	5.250906	2.311111	2.071393	1.287781	2.859299	2.431323	3.254075	1.676242	1.394009	1.554758	2.473847	2.668747	2.294194
LOC_Os07g46860	LOC_Os07g46860	0.045483	0.184675	0.465474	0.059756	0.56395	0.340719	0.286339	0.630459	0.457816	2.211828	2.437917	2.840806	0.159467	0.292237	0.288571	0.04173	0.215165	0.391134	0.464368	0.691704	0.641634	0.368352	0.705965	0.760702
LOC_Os01g42520	LOC_Os01g42520	50.438053	67.85498	0.844741	73.616333	3.487611	25.855808	0.149419	0.211793	72.675339	0.024376	0.157625	1.395694	38.725216	59.734203	16.608643	38.651318	8.718188	5.405179	14.853845	16.23118	20.497475	0.113844	0.018368	0.136292
LOC_Os11g32290	LOC_Os11g32290	0.298276	0.044126	0	0.79051	0.620103	0.349151	0.671828	0.478803	0.09046	0.805196	1.198198	1.595438	0.17646	0.3846	0.069342	0.502207	0.190007	0.432237	0.341522	0.500675	0.379318	1.017327	0.689174	1.631616
LOC_Os10g42404	LOC_Os10g42404	3.311432	1.61599	2.0021	5.9157	4.886448	7.952784	4.747303	3.510462	3.427485	8.206394	8.503756	5.03877	2.339711	3.039401	2.708241	4.91432	5.321542	3.876692	3.640281	2.83279	3.602832	8.49263	5.065434	6.995713
LOC_Os06g43810	LOC_Os06g43810	36.421574	32.462498	67.688171	79.534119	118.937401	89.188789	98.746147	83.076103	57.472286	203.180344	122.087219	126.859268	35.778259	47.614136	41.008373	76.813263	71.260437	61.359688	97.401817	56.364609	79.453644	134.505188	97.571831	101.08532
LOC_Os10g34930	LOC_Os10g34930	16.320717	6.781931	24.382038	23.64296	52.326927	35.08754	45.491669	59.983025	14.179151	71.06192	67.488602	86.110771	29.725426	41.256336	33.466331	20.497936	42.658306	24.167925	43.268787	49.957676	52.08321	29.377432	38.761765	49.268337
LOC_Os11g16260	LOC_Os11g16260	0	0	0	0	0	0.028639	0	0	0	0.636325	2.552785	2.124655	0	0	0	0.015428	0	0	0	0.046306	0	0	0.040536	0
LOC_Os09g25720	LOC_Os09g25720	0.34428	0.333479	0.132866	0.288255	0	0.70997	0.359283	0.70193	0.317111	2.366159	2.21662	1.465237	1.44656	0.591513	0.317998	0.366375	0.163991	0.244083	0.491817	0.561686	0.903137	1.591783	1.151286	1.290701
LOC_Os03g05270	LOC_Os03g05270	5.14313725770308	6.2441987070028	7.76685159943978	11.255919887395	7.75260859271709	17.0295677876751	17.6120892240896	16.2830667495798	13.7548096212885	20.3262123731092	19.8031287394958	19.8250946907563	3.51622928123249	3.43266577535014	5.89190351092437	14.7262661787115	18.7966206033613	6.34279660952381	14.129875562465	19.4509686705882	16.8557080739496	22.2116917462185	25.0962166655462	19.469858627451
LOC_Os10g40810	LOC_Os10g40810	2.014423	1.970174	0.123802	2.498667	0.164643	0.515417	0.07422	0.025813	1.503798	0.019737	0.029107	0.095652	1.067819	1.70066	0.446375	1.191262	0.131838	0.118293	0.41198	0.347064	0.656164	0	0.040248	0
LOC_Os02g01380	LOC_Os02g01380	4.099006	4.819631	0.19877	3.036393	1.240019	1.469426	0.706628	0.913815	5.412467	0.278266	0.362768	0.716424	2.796374	5.546558	2.174562	2.355759	1.267129	0.818699	2.061074	2.772225	1.325956	0.075342	0.577651	0.418514
LOC_Os09g20970	LOC_Os09g20970	0.302273	0.660196	0	0.072406	0	0.453424	0	0	0.402696	0	0	0	0.148729	0.498732	0.162989	0.232323	0.137274	0.018425	0.282378	0.525845	0.098746	0.011648	0	0
LOC_Os01g03290	LOC_Os01g03290	0.498478	0.669068	0.535429	1.15136	3.452762	0.524727	1.253939	1.647373	1.532104	2.23557	2.53488	3.729187	0.816401	1.084643	0.585602	1.227575	2.196903	1.37186	1.496742	0.848868	1.322963	0.36815	0.894816	0.480996
LOC_Os09g33640	LOC_Os09g33640	0	0	0.220796	0.068799	0	0.03234	1.054435	1.061851	0.512257	4.284333	1.749209	2.051384	0.012161	0.018952	0	0	0.041502	0	0.722076	0.119674	0.219666	0.02966	0.173238	0.247712
LOC_Os06g47820	LOC_Os06g47820	2.482548	7.130168	0.203694	1.277287	1.251104	1.349915	0.089125	0.180491	2.740285	0.285679	0.338879	0.60505	2.798971	3.434763	1.622977	2.393544	1.638712	0.921216	1.268187	2.333449	1.339616	0.12094	0.228973	0.239936
LOC_Os02g08330	LOC_Os02g08330	0.124146	0.290883	0.024164	0.131501	0.664869	0.218927	0.064913	0.202248	0.18448	0.921851	0.833487	1.701248	0.110834	0.049096	0.03509	0.107136	0.020829	0.055822	0.161903	0.220647	0.073518	0.146835	0.175305	0.193765
LOC_Os09g20460	LOC_Os09g20460	1.823458	1.912694	0.756732	4.656331	1.58994	2.83227	3.215195	3.232313	2.630491	2.309672	7.33626	7.139198	2.809576	2.48317	0.946635	4.687303	2.531164	5.611388	2.479707	3.220531	3.379027	6.275528	4.978207	5.711187
LOC_Os05g51160	LOC_Os05g51160	7.79610198292502	7.92784176985895	0.843813801039347	5.27810210319228	0.932266673348181	3.46182230809206	0.588764167780252	0.814913155159614	8.18161715144766	0.742174435040831	0.790338036377134	1.34893032145509	6.48590428285078	8.18288112620638	3.13193880549369	3.37297753971789	2.85692584706756	1.06663101187825	2.82213243504083	3.28851040682999	2.1930250393467	0.818210495174462	1.32119657535264	0.793274689680772
LOC_Os09g27890	LOC_Os09g27890	0.709012	0.904333297256858	0.716487889276808	1.30486700049875	0.196327835411471	0.422575691770574	0.306175854862843	0.43882192319202	1.06907795860349	0.0878732688279302	0.0657393690773067	0.311757	0.408164866334165	0.827378	0.54931332967581	0.852495888279302	0.292631105236908	0.078841	0.386396623441397	0.406978059850374	0.501572151620948	0.099654	0.262128	0.034552
LOC_Os10g40710	LOC_Os10g40710	22.572662	60.849014	0.04206	11.513804	0.157237	4.864985	0	0	4.585197	0	0	0.129987	11.55601	17.160496	3.80878	15.140918	0.377243	16.087891	2.033313	1.751176	0.253802	0	0	0
LOC_Os10g42690	LOC_Os10g42690	3.129025	4.097476	0.869458	8.35243	3.884045	7.051332	3.068651	2.769455	4.261467	4.253856	11.803145	9.557163	3.394964	2.533386	1.676799	4.06535	3.61797	3.649704	2.45603	3.246726	3.072757	9.672431	11.081886	6.38942
LOC_Os05g44570	LOC_Os05g44570	2.26980411815113	1.18551476369774	2.52201281485328	2.73849827940795	4.43706069047001	3.23739199662425	6.24780598052454	5.76299630615425	3.6802624536484	8.36346650740068	6.11675685432355	4.18398669696183	2.13814532926513	2.04752371513892	2.23860133887302	2.52988133549727	4.59888522669436	2.25822274863672	4.20059190521942	3.66226025473903	4.00604882030641	8.90617933393924	8.63900703142041	6.62600388496494
LOC_Os01g04640	LOC_Os01g04640	1.82174	2.871713	0.748073	1.73235	1.503672	1.652083	0.515558	0.047644	1.514426	0.180642	0.560776	0.263448	1.173956	2.624152	2.800023	1.955508	1.763332	0.438857	0.565403	1.186872	0.81385	0.080479	0.524182	0.356127
LOC_Os07g08460	LOC_Os07g08460	25.380437256651	38.79900857277	12.6831512347418	27.0498314741784	14.1468055023474	21.8451485367762	16.0122957245696	16.4108815774648	43.0494029311424	17.9547169608764	9.1139416541471	10.1281425805947	17.0577295352113	21.7623531001565	16.8800855524257	21.9827673755869	17.8555019374022	17.4068880625978	21.4117801158059	24.8470472503912	17.0000921173709	8.10664999374022	7.80690749765258	10.9712063395931
LOC_Os03g53860	LOC_Os03g53860	29.9099231196979	81.7274171827426	6.24596116153399	34.5016963239396	18.8541750276002	18.1778341196979	3.52786835473562	5.18505920947124	53.9676653768158	7.57085658134805	4.62000740209181	8.33706324113887	20.9940835796049	40.2537184433469	20.4134611905869	30.7267827300988	19.4799092800697	12.4306332292272	23.2673417536316	36.0876586577571	16.7874640061011	1.54767899128414	5.12348782306798	6.58806926002324
LOC_Os04g48290	LOC_Os04g48290	0.835545	0.68763	1.070537	3.785886	2.018692	2.246382	1.527813	1.967871	0.368818	2.078032	2.850545	5.890071	1.074104	0.942076	0.931757	2.073598	1.770054	3.454014	3.050673	2.006312	2.285627	5.026093	7.170251	3.942951
LOC_Os07g30600	LOC_Os07g30600	0.179293	0	0	0.137375	0.790537	0.186669	0.855358	0.861725	0.228164	1.158522	4.265288	5.522805	0	0	0.107696	0.49231	0.608964	0.570935	0.165565	0.223624	0.299066	0.510621	0.297557	0
LOC_Os03g11110	LOC_Os03g11110	2.385912	3.503299	1.049098	2.80468	0.430443	2.062812	0.847453	0.962952	5.420379	0.358208	0.846202	0.867749	1.295489	2.108322	1.847812	2.174919	1.092957	1.130383	1.493762	2.657892	1.483145	0.807954	0.786655	0.547955
LOC_Os02g18070	LOC_Os02g18070	3.369137	1.021593	1.891443	6.430984	6.207188	6.861145	4.450215	3.592485	1.304212	3.250479	12.349398	9.419662	5.658105	3.921446	2.215563	4.061371	7.977798	4.041647	2.816832	2.861288	3.679771	10.756617	11.631399	11.102188
LOC_Os04g26400	LOC_Os04g26400	2.313039	2.190711	1.11673	2.659398	2.770441	3.186957	4.323998	4.699751	5.270424	4.35133	6.136894	4.70187	2.442056	2.679251	1.432158	2.904846	4.644694	2.250657	4.399285	4.452564	4.673209	7.043911	5.324329	3.095199
LOC_Os01g62190	LOC_Os01g62190	0.392212	0.634187	0	0.400095	0.724566	0.481573	0.30102	0.282681	0.295962	3.089391	1.271947	2.970821	0.289767	0.099074	0.042382	1.484716	1.384254	1.332369	0.341508	0.447313	0.162647	0.165248	0.319799	0.054516
LOC_Os03g59210	LOC_Os03g59210	46.933113	96.018799	0.781229	24.211689	1.650564	37.275742	0	0.385404	112.752113	0.57468	0.855854	1.636697	13.195518	66.48394	38.959877	29.420502	16.789978	5.597456	21.577969	57.342091	15.303306	1.913642	2.117366	0.387635
LOC_Os11g44300	LOC_Os11g44300	0.860042	0.322834	0.414802	2.726304	0.66185	2.143198	1.077708	0.763234	0.43523	1.180636	2.645477	3.116248	2.196428	1.599167	0.85428	2.912881	1.890713	2.267994	2.103405	2.131267	1.909243	5.466679	3.486589	7.06811
LOC_Os02g56750	LOC_Os02g56750	0.513653	1.25129	0.066187	0.249784	0.14942	0.439325	0.123805	0.087309	1.2136	0.060068	0.129262	0.107091	0.161253	0.686742	0.371035	0.6223	0.489832	0.316671	0.424742	0.203753	0.249741	0.116737	0.134279	0.092551
LOC_Os07g02540	LOC_Os07g02540	8.478379	7.77492	9.68036	7.824752	9.586159	6.457322	9.512771	6.302832	4.66707	6.782866	3.279907	3.815929	8.979612	7.024992	6.040126	5.436913	4.740559	7.965921	5.885102	7.708207	8.195362	2.332924	4.181311	4.575195
LOC_Os12g18700	LOC_Os12g18700	2.517724	1.386438	1.104327	3.726173	1.378958	3.748512	3.362133	4.098501	2.177593	2.913308	7.844332	6.748447	2.471267	1.75103	2.935026	3.95288	3.281687	3.637129	3.480535	2.479135	5.531566	5.164645	6.254778	3.486959
LOC_Os03g11900	LOC_Os03g11900	30.629704	16.022743	17.13299	35.772381	23.433485	34.268093	40.142025	39.148071	14.071396	41.796856	72.080742	83.109749	42.201702	36.128006	15.835327	22.783419	22.271442	29.594532	31.519836	31.361683	42.98016	44.376019	42.292294	62.940445
LOC_Os05g44620	LOC_Os05g44620	1.699139	6.020021	0	2.516752	0.148558	1.807323	0	0	5.520375	0	0	0.025439	0.810897	1.789288	1.085785	1.881127	2.411677	0.590446	0.80631	1.082116	0.743526	0	0	0
LOC_Os03g11420	LOC_Os03g11420	1.907907	4.405318	0.924851	2.193555	0.047627	0.522434	0.166497	0.301724	1.53323	0.121639	0	0.448439	1.090213	2.267685	1.149633	1.84292	0.305988	1.463688	0.721313	2.020641	0.372611	0.300136	0.528662	0.228814
LOC_Os09g03140	LOC_Os09g03140	2.325387	6.393842	0.050424	2.35433	0.28862	1.386983	0	0.140351	2.165827	0.087021	0.063227	0.138521	0.612643	3.345892	2.795426	1.877656	0.57144	0.944369	0.429628	0.191792	0.215294	0	0.043715	0.119182
LOC_Os01g50870	LOC_Os01g50870	2.005997	2.024816	0.591479	4.005302	4.284041	5.257994	5.093344	4.084957	1.741518	5.863755	7.708976	5.811045	1.50941	1.211384	0.699475	9.017856	1.418231	4.878254	6.081251	5.466412	4.752505	7.548679	6.517951	7.455138
LOC_Os02g05910	LOC_Os02g05910	0.763471	0.497573	0.364931	1.454834	0.677844	1.569316	1.154781	1.363717	0.911905	0.740333	2.145344	2.017892	1.005495	0.578089	0.372859	2.00843	1.984661	1.988767	1.086037	1.37995	1.718785	2.991101	3.579409	2.422753
LOC_Os09g27820	LOC_Os09g27820	13.276645	13.392414	5.403971	16.348289	10.509295	7.220129	3.166239	6.084784	17.62389	2.211788	2.590974	7.348174	13.61297	13.494074	6.370675	5.750032	4.647032	2.339401	6.319598	7.196635	6.3238	1.033802	2.537105	2.746285
LOC_Os09g15560	LOC_Os09g15560	0	0.030404	0.057529	0.041603	0	0.086289	0.03419	0.095883	0.03691	1.336118	1.007491	2.773964	0.034971	0.061675	0	0	0	0	0.127769	0	0	0.176802	0.024937	0.135747
LOC_Os04g31110	LOC_Os04g31110	3.055499	3.861068	1.074442	2.444868	2.089788	1.977745	1.187634	1.05169	2.673774	0.749279	1.356038	1.636842	1.504634	4.155371	2.372189	1.165855	2.357855	1.254427	1.088157	1.98431	1.4276	1.275196	1.755527	1.030593
LOC_Os10g19910	LOC_Os10g19910	0.731821	2.036401	0.321801	1.166278	0.227871	0.351596	0.46417	0.740899	1.549758	0.093944	0.50869	0.09205	0.718609	0.832179	0.679304	1.36129	0.364518	1.110154	0.850358	1.661035	0.292453	0.805727	0.469973	0.474361
LOC_Os05g32130	LOC_Os05g32130	4.148525	7.998801	1.63138	3.28266	1.314616	3.501897	1.251259	0.480847	7.542093	1.358564	1.048923	1.328969	4.189447	3.436954	2.687136	5.275281	3.07185	2.485352	2.216997	5.865939	2.463097	2.382281	2.495225	2.070548
LOC_Os04g46300	LOC_Os04g46300	0.268978	0.210715	0.268198	0.690837	0.361041	0.681906	0.632631	0.357503	0.648149	0.385689	0.900729	0.88348	0.283989	0.28169	0.306586	0.555783	0.80091	0.504269	0.622018	0.557813	0.744867	1.381065	1.012902	0.939203
LOC_Os03g57540	LOC_Os03g57540	0.352094	0.366527	0.413681	1.012282	2.295264	1.022025	1.499361	1.351399	0.060382	2.421488	2.138318	1.478848	0.500023	0.383946	0.521401	0.918208	0.721936	1.012958	0.864888	0.730387	0.99802	1.368777	2.462664	2.250025
LOC_Os06g49520	LOC_Os06g49520	12.452449	16.957087	4.231849	13.801525	6.67632	9.906009	5.437636	7.236238	12.024527	3.948096	6.979895	9.024536	10.345322	11.673379	7.189437	9.832376	6.775455	10.942353	6.64709	6.655859	8.49524	6.114175	9.038776	6.673282
LOC_Os11g02290	LOC_Os11g02290	0.202562	0.194093	0.060802	0.408593	1.353141	0.595526	0.325215	0.177596	0	1.62345	0.993017	1.706203	0.304928	0.049216	0.334895	0.886157	0.515826	0.368499	0.423946	0.330121	0.045938	0.244897	0.41286	0.952347
LOC_Os04g32850	LOC_Os04g32850	134.023659885831	236.388305215457	11.2873764637002	128.492523440867	21.4068209531616	83.9297852183841	7.1311574882904	12.975931426815	156.354352393443	27.076471073185	17.1388913155738	23.0654717991803	113.727619735948	196.838434001756	94.907133264637	139.386033011124	56.3129121955503	47.2994904590164	47.013507425644	49.4341781826698	35.8491222851288	9.71785050761124	27.7217299701405	16.5810317019906
LOC_Os08g38170	LOC_Os08g38170	16.3640401201335	37.0973479840564	0.25888732962551	9.17468170411568	0.059379	14.5553374553207	0.052635	0.065879	31.6555681416389	0.057911	0.22674956618465	0.941918484612533	4.98506003522432	22.0326590155729	11.790524129403	12.8045662406377	3.8543184790508	1.94070409158324	3.09061133852429	17.7273500882462	7.00851936892844	0.019741	0.667997238783834	0.0619592614015573
LOC_Os03g03750	LOC_Os03g03750	1.957828	1.07704	1.524053	2.333256	3.224448	2.826524	2.851964	1.876439	1.112545	6.007334	4.857412	4.13725	2.811045	1.758164	1.268774	4.027889	2.397253	3.524339	0.912559	2.640069	2.660739	5.029098	4.611326	3.873643
LOC_Os10g30530	LOC_Os10g30530	0.467881	0.574906	0.082938	1.639591	0.589617	1.161745	1.353946	1.047025	0.516884	0.605388	2.404369	2.473825	0.613261	0.60269	0.128492	0.784528	0.310958	0.609921	0.643372	1.064039	1.039991	1.400651	1.084587	1.586427
LOC_Os10g36980	LOC_Os10g36980	1.061601	1.069971	0.793867	2.228348	0.433257	1.110156	0.931984	1.130309	1.142184	2.5192	3.390379	3.068799	1.66704	1.486339	0.846814	2.633505	1.585315	2.936114	0.781087	1.293672	1.333559	1.612876	1.11796	1.645983
LOC_Os07g28880	LOC_Os07g28880	1.811597	1.144586	1.104955	2.58406	0.981716	1.053642	1.169913	1.316768	1.514074	0.904585	0.217816	0.241418	1.840925	1.366735	1.519824	2.358136	0.633188	1.868446	2.575794	1.9473	0.701748	1.5995	1.173278	0.985288
LOC_Os11g02270	LOC_Os11g02270	0.142971	0.741316	0.032366	0.210304	0.371573	0.054615	0.086559	0.107798	0.754306	0	0	0.066684	0.11805	0.602126	0.167045	0.368897	0.277781	0.105217	0.179309	0.290429	0.171094	0	0	0.022885
LOC_Os07g39190	LOC_Os07g39190	0.231714	0.045071	0.249602	0.309529	0.785195	0.266573	0.61701	0.445803	0.403457	1.292616	0.473178	1.114984	0.377768	0.287395	0.040821	0.783439	0.657559	0.668082	0.466788	0.285865	0.395222	1.626899	0.6873	1.409659
LOC_Os01g70190	LOC_Os01g70190	11.226635	36.709908	2.092479	15.464214	4.620835	12.111088	1.747067	2.405848	30.386761	2.130912	3.640588	5.677233	8.928261	15.178099	8.282387	12.415573	11.848965	9.655716	8.127998	21.040154	9.290658	2.124658	3.014942	2.338877
LOC_Os08g37150	LOC_Os08g37150	1.423563	2.200872	0.046299	0.974585	0.055045	0.346192	0	0	1.41522	0	0	0.053192	0.894089	2.042109	0.863755	0.835667	0.221059	0.07886	0.420357	0.938244	0.014564	0.034681	0.033461	0
LOC_Os04g30490	LOC_Os04g30490	10.750327	2.831404	9.216699	7.438137	9.602359	10.697274	12.717209	9.823911	4.798588	16.449827	26.988476	28.135061	14.716166	10.398488	7.558875	8.404791	10.807601	10.383249	3.945291	7.03557	7.846196	16.517101	13.059299	14.791474
LOC_Os04g14680	LOC_Os04g14680	2.244299	3.769933	0.511261	2.498839	0.176554	1.536418	0.207782	0.630778	4.337975	0.121868	0.133114	0.844278	1.611124	2.898602	2.017418	2.715632	2.24583	0.332632	1.621972	2.601075	1.777472	0.302437	0.534307	0.167278
LOC_Os06g50390	LOC_Os06g50390	5.653448	7.357795	2.247161	16.520538	7.557855	14.736732	6.945445	8.711136	9.191243	7.075245	13.881956	19.474932	6.935021	4.784376	4.1692	8.548096	5.228865	8.637727	8.733877	9.129956	8.886012	11.284371	16.93078	8.365935
LOC_Os04g08550	LOC_Os04g08550	6.187376	23.040121	3.264298	14.263177	8.532955	14.703999	16.359818	17.480806	23.21394	23.91584	32.168022	42.990047	11.070133	11.298001	6.405097	11.714987	10.208012	11.48487	14.850316	21.895613	15.69137	18.893467	14.827658	15.55589
LOC_Os06g40170	LOC_Os06g40170	2.333696	2.459066	0.176766	1.557278	0.040387	0.935231	0.100531	0.298293	5.696026	0.152605	0.188747	0.311405	0.856429	4.071707	1.045069	2.283155	0.955678	2.582847	0.913639	0.772476	1.027078	0.47966	0.32559	0.264184
LOC_Os05g46750	LOC_Os05g46750	0.021334	0.160981	0	0.156295	0	0.032417	0.179822	0.312827	0	3.215021	2.068702	2.771365	0.112099	0.023325	0.049642	0.021199	0.024757	0.088095	0.021333	0	0.152186	0	0.018612	0.076454
LOC_Os04g10924	LOC_Os04g10924	13.435917	5.762407	0.736693	8.719537	2.540594	5.899178	2.945417	2.42618	18.62322	1.064762	0.786879	2.658173	5.85774	11.312881	3.781455	5.155549	0.882771	3.840869	7.334421	5.487674	2.403054	1.469765	1.512771	1.401719
LOC_Os11g03640	LOC_Os11g03640	0.228664	0.262273	0.150664	0.285176	0.254988	0.543451	0.471986	0.477128	0.665408	0.323562	0.829446	0.670589	0.188624	0.295999	0.187957	0.302843	0.234692	0.212264	0.289123	0.584251	0.355678	0.689848	0.608505	0.478283
LOC_Os08g35210	LOC_Os08g35210	2.543172	6.011992	0.163579	9.912686	6.30409	9.01092	3.588837	3.697426	9.822939	8.125583	15.258226	15.028241	3.067799	3.291766	2.0786	6.804092	5.720229	6.128552	4.970097	5.700786	6.355517	21.925949	9.834234	12.180053
LOC_Os03g64150	LOC_Os03g64150	2.132261	2.299744	0.217372	1.521256	1.00247	1.490625	1.122278	0.767956	4.050713	0.645686	0.403113	0.436788	2.557513	2.348612	1.347681	1.888768	0.852068	2.065075	2.197748	1.629285	0.590303	1.680366	1.069525	1.238776
LOC_Os06g46500	LOC_Os06g46500	0.848135	1.227027	0	0.647561	0.025747	0	0.015683	0.020955	1.093253	0	0	0.025817	0.714336	0.87927	0.196867	0.20231	0	0.19994	0.365998	0.318748	0.451849	0.061774	0.016295	0
LOC_Os02g43050	LOC_Os02g43050	0	0	0	0	0	0	0	0	0	0	9.811872	11.126094	0	0	0	0	0	0	0	0	0	0	6.54045	0
LOC_Os05g32270	LOC_Os05g32270	2.01009702564103	5.82966081788297	1.28438590138067	3.6404081078238	0.416105404339251	2.22165239710717	0.961205630506246	1.11777158448389	5.97608751347797	1.16397603418803	1.004809078238	0.881700891518738	2.3116150190664	2.78989160420776	1.92282201972387	2.6072318921762	1.4543145338593	1.56124019986851	1.84268903090072	3.28473204207758	1.49939905982906	1.16248715581854	1.3277126522025	0.633376273504273
LOC_Os10g36210	LOC_Os10g36210	0.510069	0.682454	0.580138	0.530909	0.934088	0.644385	0.962375	1.053325	0.738487	1.554178	1.833739	2.005171	0.448795	0.552337	1.076711	0.328409	0.496872	0.131659	0.547981	0.883166	0.77748	0.682961	0.876453	0.836453
LOC_Os02g41580	LOC_Os02g41580	15.401047	19.462622	10.169551	39.652027	10.954308	30.750813	13.123015	12.314215	18.835649	37.653397	38.463608	42.54734	14.821171	13.884356	13.380891	36.855717	11.092861	25.455637	13.262966	13.417541	11.099422	38.137943	35.18465	44.306561
LOC_Os03g18900	LOC_Os03g18900	4.798795	6.927338	0.175182	6.4648	0.25005	5.000324	0.255421	0.09765	8.849715	0.477001	0.219477	0.519942	1.689311	9.676423	5.007824	5.475947	1.874901	0.895556	1.22298	2.244998	2.177709	1.158077	0.779351	0.630571
LOC_Os09g25060	LOC_Os09g25060	11.290206	8.986899	2.228317	8.500536	1.058371	7.512084	10.795496	6.540514	7.202518	19.2864	25.642122	43.183567	10.730355	10.877583	2.394771	7.253041	7.917903	10.149482	3.014597	3.31135	4.503409	15.167324	7.879523	7.807311
LOC_Os02g09630	LOC_Os02g09630	1.423072	2.949465	0.981513	2.355379	0.45124	1.456933	0.059963	0.098658	1.910609	0.40589	0.294604	0.497689	1.26001	1.727628	0.796547	1.77344	1.140862	0.244091	1.03574	1.602689	0.489419	0.301748	0.482036	0.293308
LOC_Os03g15380	LOC_Os03g15380	0.150789	1.172028	0.279835	0.297789	0.167035	0.48495	0.042898	0.131807	1.353352	0.108966	0.144446	0	0.484327	0.451301	0.408595	0.500036	0.180915	0.347761	0.209134	1.037158	0.195101	0.131812	0.036795	0.047094
LOC_Os07g35620	LOC_Os07g35620	0.469826	0.359716	0.560156	0.811142	0.854066	1.203251	1.354855	1.354447	0.231145	1.795243	1.372548	2.137762	1.554702	0.762317	0.385251	0.787644	1.185092	0.606063	0.644663	0.744861	0.598839	1.047699	1.693185	0.753367
LOC_Os01g62200	LOC_Os01g62200	11.9894165980438	15.4486129520261	0.816843584536563	6.74909603819283	0	4.48764201956218	0.153908474149977	0.143026867256637	12.330681209129	0.356448905449464	0.399744482533768	1.31180483185841	9.11552061108523	14.1653590684676	6.71790169725198	5.96978654774103	1.07989668560782	0.499560369818351	2.84401620680019	2.83610715137401	3.03017233721472	0.817494543083372	0.880149857475547	0.213358670703307
LOC_Os02g41760	LOC_Os02g41760	0.318232	0.629062	0.406422	0.518817	0.68229	0.995863	1.158575	0.716916	0.717549	0.821102	1.228952	1.783321	0.476118	0.473308	0.613124	0.626245	0.721904	0.810477	0.940843	1.111643	0.492931	0.652027	0.73268	0.686568
LOC_Os03g18890	LOC_Os03g18890	24.256481	51.595051	3.910599	23.349321	4.142012	18.253311	2.008487	3.124456	44.121597	3.888524	5.265865	11.27647	22.912439	34.92564	18.193657	20.67215	9.030476	9.249157	14.900105	19.674664	10.297429	5.001766	8.774452	5.091509
LOC_Os12g08850	LOC_Os12g08850	0.096655	0.237029	0.11912	0.310292	0.178894	0.146779	0.285371	0.276758	0.341242	0.240412	1.210452	1.865165	0.086895	0.403298	0.147475	0.157152	0.040935	0.518817	0.229051	0.267006	0.359093	0.090838	0.181651	0
LOC_Os11g35500	LOC_Os11g35500	1.287415	2.764745	0.0161	1.998351	0.100847	0.961517	0.186529	0.295477	3.087192	0.100347	0.203767	0.348122	0.42269	1.138489	1.108777	1.410576	0.235316	0.989526	0.90535	1.111605	0.467861	0.216163	0.391918	0.2018
LOC_Os08g01220	LOC_Os08g01220	42.234097	114.796722	1.993577	72.228645	9.384001	40.810085	13.492452	15.702455	148.421249	8.93235	13.439231	16.118097	38.133148	56.638958	31.761732	57.186001	22.921883	32.067329	39.631546	53.683338	28.844057	13.722059	19.660833	12.091506
LOC_Os08g34380	LOC_Os08g34380	0.629049	1.104944	0.149819	0.564945	0.339541	0.126368	0.050126	0.078149	1.162596	0.20928	0.10493	0.095633	0.585441	0.760635	0.096821	0.679962	0.245451	0.585471	0.22525	0.255348	0.182037	0.214931	0.237802	0.132846
LOC_Os04g07280	LOC_Os04g07280	1.073954	2.01825	0.349976	1.454436	0.401087	0.763033	0.187139	0.376821	2.571747	0.281581	0.512003	0.454936	1.213846	1.385149	0.907049	1.419543	1.554512	0.9427	1.140598	1.535718	0.818777	0.542649	0.80009	0.429546
LOC_Os08g16030	LOC_Os08g16030	1.852576	1.550216	0	0.956626	0	0.481146	0	0	0.733589	0	0.05615	0	0.938971	1.485503	0.535267	0.393852	0.051295	0.508623	0.465602	0.184987	0.123906	0	0	0
LOC_Os01g58310	LOC_Os01g58310	2.651753	2.504919	5.605048	7.362767	13.292153	11.89309	4.122121	6.021657	1.015432	15.074378	14.502509	16.477709	4.10354	2.14885	3.079214	6.138755	20.466362	4.706034	4.209696	3.072398	1.883479	7.244944	5.088979	8.880279
LOC_Os07g49114	LOC_Os07g49114	12.67767	24.996803	3.702286	16.154484	3.260572	10.480846	2.587337	4.299551	22.876516	2.448702	5.860538	7.559139	12.645363	20.041031	11.72875	11.494432	3.724221	4.94934	17.340502	12.400236	13.415126	2.716672	4.118825	2.808872
LOC_Os01g63930	LOC_Os01g63930	5.619379	5.965982	1.045456	3.569205	2.305775	3.038201	1.005404	1.3648004818831	7.651939	1.330133	1.54079	2.894878	2.361007	5.015656	2.839814	3.153481	3.482399	4.556939	2.545627	2.86001	2.53237	1.510263	1.978993	1.163587
LOC_Os11g06210	LOC_Os11g06210	0.975621	0.46477	0.989132	0.520748	1.046049	0.864542	1.590863	1.614367	0.823579	1.65881	1.843002	3.403123	0.985426	0.900185	0.631646	1.199734	2.365931	1.23978	1.409925	1.376233	1.953383	1.893916	1.745311	1.761035
LOC_Os01g42960	LOC_Os01g42960	0.593886	0.880552	0.176623	0.55833	0.040303	0.687748	0.079722	0.113594	1.347115	0.095716	0.13776	0.21799	0.723057	0.612161	0.295745	0.530592	0.246576	0.20749	0.478992	1.040212	0.44279	0.06873	0.122063	0.090697
LOC_Os08g38120	LOC_Os08g38120	0.295425	0.465096	0.778266	0.620829	0.514213	1.12561	0.935051	0.529858	0.36533	1.911131	1.451422	1.937756	0.80723	0.414456	0.283985	1.154612	0.496858	1.212262	0.578412	0.77159	0.519935	1.286136	1.005934	1.824878
LOC_Os03g58490	LOC_Os03g58490	0.139262936842105	0.661280913412564	0.0143959507640068	0.0584588217317487	0.074392533106961	0.122039193548387	0	0	0.64930696196944	0.019005246179966	0	0	0.0985541392190153	0.298884796943973	0.167541161290323	0.158302638370119	0.228671626485569	0	0.14010497147708	0.368652413582343	0.155396539898132	0	0.0169418882852292	0
LOC_Os04g41860	LOC_Os04g41860	1.542271	0.908758	1.570877	2.696759	0.706441	1.819393	2.873726	2.109285	0.6749	5.029027	3.582056	5.077739	2.737899	2.007108	1.027792	2.006158	1.279234	4.495204	2.367808	1.852353	1.736307	3.664373	4.175568	2.924363
LOC_Os04g52890	LOC_Os04g52890	3.627769	7.866012	0.898615	2.558054	0.950361	2.885065	0.340902	0.326563	5.932637	1.536646	1.091893	1.00166	2.655712	4.438625	2.638868	2.568499	2.39457	1.521962	1.673047	5.43934	1.982424	1.007156	0.879525	0.560056
LOC_Os01g53730	LOC_Os01g53730	19.686855	13.253986	44.012333	45.417267	76.502739	48.824532	52.975315	51.330029	29.548101	82.112724	70.430901	70.084625	15.277068	20.527149	27.749792	36.444897	54.126595	24.354076	37.885555	36.006981	37.152641	53.426399	64.077484	57.988842
LOC_Os07g18158	LOC_Os07g18158	9.175454	33.915649	0.524527	15.031095	1.97879	9.376271	0.517057	0.57357	26.57295	1.031785	2.551815	4.164571	3.562975	9.797296	6.874235	12.733591	7.898901	6.693046	4.335542	12.291431	4.686329	1.070063	2.894629	0.846325
LOC_Os02g50690	LOC_Os02g50690	0.5322689296333	1.74544604955401	0.026216	0.545633855302279	0.28135	0.251513	0.023448	0.162198745292369	0.936353629335976	0.147605	0.14718	0.108026	0.646697324083251	0.583303405351833	0.910530519326065	0.881799582755203	0.412855304261645	0.432438845391477	0.46592	0.955752013875124	0.456884052527255	0	0.156201923686819	0.046083
LOC_Os01g42610	LOC_Os01g42610	0	0.082739	0.092552	0	0.127327	0.077691	0.047836	0.140734	0.129649	0.715697	0.878535	0.674262	0.080027	0.020658	0.098093	0	0.173849	0	0.025742	0.052586	0.074594	0.531181	0.277365	0.279676
LOC_Os01g02930	LOC_Os01g02930	3.117231	2.046648	0.225632	1.294689	0.145775	0.365418	0	0.067521	1.16906	0.023488	0.050088	0.360896	4.508435	2.220979	0.485178	1.420429	0.466774	0.77365	0.933032	0.481502	0.081648	0	0	0.096024
LOC_Os05g01120	LOC_Os05g01120	3.647598	3.83504	1.652946	3.596481	2.214741	3.605647	1.578755	2.060053	7.089	1.212976	2.271174	2.411485	3.03561	4.404543	2.958572	3.237593	1.782208	2.17492	2.362051	2.367035	1.872111	3.140674	2.410358	2.248234
LOC_Os04g54230	LOC_Os04g54230	0.408635	1.456814	0.183986	0.995573	0.591713	0.516747	0.369037	0.070509	0.486632	4.355044	2.203472	6.225632	0.159098	1.004263	0.095085	0.666373	0.098263	1.514289	0.204313	0.334655	0.139009	0	0	0
LOC_Os01g28030	LOC_Os01g28030	4.012644	13.848913	0.360853	1.866389	0.040895	2.794143	0.140367	0.075552	10.151949	0.090155	0.557759	0.991751	6.063195	6.124441	3.327758	2.766656	2.681047	0.058294	3.836337	6.16923	3.334809	0	0.297062	0.168869
LOC_Os08g14990	LOC_Os08g14990	0.86299	1.288905	0.209919	0.723841	0.344935	0.359856	0.111667	0.187446	1.451121	0.344259	0.309126	0.272331	0.470202	1.199566	0.425676	0.473688	0.414675	0.335272	0.608376	0.596709	0.470681	0.422604	0.350285	0.304487
LOC_Os01g53800	LOC_Os01g53800	4.552952	4.763887	2.33501	8.696022	3.72271	4.978654	7.653221	8.543343	13.289829	6.374659	10.607161	9.664623	3.569906	2.858684	3.403242	12.52108	8.765379	13.106874	7.773088	9.595263	8.620109	15.557208	13.410778	12.534751
LOC_Os01g15300	LOC_Os01g15300	1.491261	1.137525	0.656669	1.543409	0.856885	1.290611	0.788862	0.577544	1.866386	0.503847	0.847541	0.843347	1.239371	1.388882	0.8835	0.744569	0.651415	0.856077	0.88494	1.172697	0.752547	1.039849	1.163573	0.682492
LOC_Os02g12010	LOC_Os02g12010	0.235382	0.251251	0.210229	0.324282	0.177107	1.38467	0.424359	0.400832	0.713787	0.294847	0.484123	0.736717	0.292295	0.492749	0.378645	0.088444	0.281682	0.181286	0.305319	0.617101	0.407105	0.633768	0.904301	0.456746
LOC_Os06g02680	LOC_Os06g02680	0.437176	0.639453	0.274125	0.424266	0.554773	0.434687	0.394435	0.568644	0.545223	0.143595	0.368364	0.395292	0.765024	0.762271	0.478338	0.481788	0.168721	0.601723	0.608245	0.643583	0.545445	0.341973	0.717793	0.337872
LOC_Os02g36440	LOC_Os02g36440	0.390344	0	0	0.360671	0.096831	0.617734	0.992774	0.063679	0	0.95726	0	0.778003	0	0	0	0.360356	0.25639	0.329144	0	0.61863	0.218279	1.09443	1.086884	0
LOC_Os04g12580	LOC_Os04g12580	0.28186	0.411359	0.070555	0	0.024282	0.168826	0.02017	0.08415	0.155487	1.292631	1.101877	0.020829	0	0	0	0.024967	0.038811	0	0.01675	0.057845	0	0.025115	0.026028	0.039975
LOC_Os01g65700	LOC_Os01g65700	0.409411	4.451066	0	2.620428	2.33659	1.677223	2.119045	1.520767	2.996526	3.916462	6.402721	7.298636	0.492071	0.663333	0.279295	3.53083	3.315735	3.259859	2.538747	3.809541	2.753268	3.788113	2.809025	2.340668
LOC_Os01g72360	LOC_Os01g72360	0	0	0.102175	7.055587	0	0	1.136744	1.024192	0	3.386158	4.675639	5.389526	0	0	0	0	0	6.048543	0.32148	0.232155	0.038599	1.680471	0	0
LOC_Os05g41590	LOC_Os05g41590	1.005564	1.263318	0.582857	2.205096	1.412798	2.287173	1.403761	1.494929	1.60526	1.349127	1.592262	3.307788	0.919745	0.951284	0.630208	1.960396	1.021526	1.845447	2.23972	2.917911	2.152087	2.735541	2.782808	3.122169
LOC_Os06g04370	LOC_Os06g04370	0.047536	0.188385	0.214771	0.279693	0.286654	0.330512	0.353931	0.206002	0.360899	0.293661	0.493314	0.497867	0.137092	0.043505	0.088786	0.391064	0.143646	0.230004	0.349724	0.390128	0.354175	0.735138	0.565519	0.247716
LOC_Os03g14310	LOC_Os03g14310	0.306114	0.491633	0.09519	0.103258	0.101819	2.183493	0	0.105887	0.532841	2.220488	1.392278	0	0	0	0	0.023368	0.02729	0.024298	0	0	1.425603	0	0	0
LOC_Os10g22630	LOC_Os10g22630	17.0667127755973	43.2943572542662	21.6202900204778	0	0	42.4590537201365	0	0	3.22644715870307	148.259826777304	87.1194311493174	0	0.0411595733788396	0	6.38365036945392	0.0333176877133106	0.106887986348123	0	0	0	0	0	0	0
LOC_Os01g71240	LOC_Os01g71240	0.242609	0.129506	0.049729	0.270099	0.183914	0.205806	0.121959	0.226853	0.189338	0.190571	0.330279	0.30154	0.147959	0.057917	0.110922	0.363467	0.236979	0.248867	0.212356	0.244934	0.370286	0.343716	0.510888	0.302126
LOC_Os03g04870	LOC_Os03g04870	1.686205	1.522726	0	1.177639	0	0.917525	0.443959	0.170428	1.281075	0.351633	0.61541	0.460332	1.441097	1.973383	1.010222	0.880785	0.577647	0.272064	0.28004	0.161475	0.225793	0.178616	0.147266	0.134592
LOC_Os06g20410	LOC_Os06g20410	3.541779	2.698314	2.869993	6.309891	5.467963	6.120376	6.931328	7.481544	6.656253	6.185646	7.862112	6.885679	3.16481	3.10841	2.542071	5.827435	6.035013	5.806051	6.597492	5.850117	6.50266	8.47618	8.996407	7.445455
LOC_Os12g35395	LOC_Os12g35395	7.034332	7.804584	5.398545	14.312889	12.705268	16.017788	9.569637	10.133579	12.904093	14.774262	17.445457	20.269823	7.805854	6.753389	6.897491	13.545122	10.521732	14.329758	8.806708	9.763588	10.699293	23.512878	19.551674	18.017792
LOC_Os04g31924	LOC_Os04g31924	7.14305990885073	6.92765911360634	5.66203315191546	12.3038817371202	10.4940734993395	9.3108238322325	13.7432591453104	15.1186320766182	19.4677024398943	14.978382682959	19.1844484544254	16.8933224412153	7.09507626287979	7.47706105151916	7.43014425759577	9.78679987054161	11.3870023989432	10.3978903989432	13.5147695019815	14.2107622404227	16.0809941387054	18.3914377107001	21.9243787173052	18.6412578388375
LOC_Os07g42940	LOC_Os07g42940	25.9521741507607	22.0453909552789	19.7539449423698	36.5508978644537	42.8219536740433	40.9173949488243	25.6785036210235	22.8606985560166	21.9728198450899	54.6422535472568	60.3569070608575	52.4776569838635	24.3248317072384	25.7790603909636	18.6892923822038	39.2178001401568	34.9436239880129	42.0118329474412	25.322629582757	27.9701046339327	25.9332341839557	62.6025017939143	63.5431218713693	59.8942249465191
LOC_Os01g55799	LOC_Os01g55799	6.97381742482217	6.78871834682364	4.17401345327447	14.6986981263184	8.93503023252391	15.707181325975	9.97461013563895	10.5213407557027	12.2515831113564	12.8210193191072	16.8507084988962	16.9096085577631	6.63342103728232	7.06067826465538	5.72119793696345	11.5170045432916	10.8234292592593	9.72330396762325	10.0619390198676	9.24398081015453	10.384647513613	19.213333278391	17.8337661113564	14.1815278756439
LOC_Os02g38140	LOC_Os02g38140	7.58404204198473	6.30882066793893	7.17521905725191	14.6379568091603	9.17979779770992	14.6357946793893	12.1134211641221	13.0712187480916	9.37179473664122	15.8809849923664	18.1200546870229	17.7201717099237	8.72399297328244	5.72045139694657	6.78452361832061	10.9502332519084	8.00010665267175	8.85310361832061	16.9905757671756	16.6736827938931	16.1354416641221	20.4603647290076	24.3455567022901	21.8098422442748
LOC_Os03g08970	LOC_Os03g08970	22.504114	14.609859	11.899257	28.027027	22.284916	24.942471	17.810871	16.457499	18.290655	35.953148	39.627701	48.831879	19.922417	19.677345	12.971095	25.014889	17.073565	22.582857	18.617208	17.340393	20.84886	47.937592	42.465416	40.272469
LOC_Os06g16070	LOC_Os06g16070	1.520823	1.749847	1.499999	4.084723	3.073249	3.181456	3.997586	4.148187	3.43335	2.673536	4.311307	4.573134	2.006734	2.049127	1.428742	3.396357	3.508337	3.179534	3.428198	3.178688	3.986114	5.875224	4.700515	3.65773
LOC_Os11g32880	LOC_Os11g32880	29.9163203110285	24.6973898355019	38.1892718581165	38.2436392363693	57.61752425	50.6841755418216	79.4552320046468	82.252668907373	54.7176240127014	71.6585335517348	83.301512366171	76.3673062648699	24.9851377877943	24.2540616973358	33.1208222568154	32.8272151762701	46.8410328655514	31.3310752980173	60.2659514993804	58.5807413045229	70.0522296948575	88.221773592627	86.7491419910161	72.6177922137546
LOC_Os07g23270	LOC_Os07g23270	1.740492	1.568421	1.336035	3.485159	2.181565	3.469107	2.710621	3.491518	4.410152	2.575263	4.618705	4.349029	1.80182	1.509261	1.382498	3.356675	4.042634	2.443043	2.959173	3.74792	3.21509	5.467173	4.47544	3.082578
LOC_Os10g21312	LOC_Os10g21312	4.747485	3.591876	5.735555	7.125293	11.428087	8.382298	9.167825	7.0289	12.127383	7.478726	9.068481	7.886693	3.907092	4.112958	4.414588	6.53592	9.589963	4.93998	9.950595	9.080659	11.028487	16.181662	13.240976	13.046522
LOC_Os01g55300	LOC_Os01g55300	6.32518779750253	5.16063651906851	7.37158473945326	8.52438416233547	11.4115198825515	10.1467331785353	11.4289228920013	11.8069577077287	11.5617862082349	16.7319065251434	16.8484138842389	15.697747842727	5.73185114444819	5.06998021329733	7.8611782318596	10.4797539878502	13.5211440512994	8.96787556058049	9.327055880189	11.2069815993925	9.52822421194735	19.0023944124198	18.3880555305434	12.5319119908876
LOC_Os06g39716	LOC_Os06g39716	3.775826	2.859402	4.179619	6.338984	7.441485	6.742393	8.095181	8.086886	11.439633	6.709803	8.41563	8.833953	4.48991	4.558253	3.91798	7.426049	11.548193	4.088319	9.457109	7.486289	9.986197	17.788618	12.757633	11.727067
LOC_Os02g57170	LOC_Os02g57170	3.856836	4.284169	3.021624	3.205175	2.507742	3.364483	2.546082	1.944842	3.738331	2.364604	2.383469	2.95078	3.612512	5.0228	3.325169	3.305334	3.859838	2.464029	2.63748	3.607177	3.068912	2.032879	2.620988	2.051526
LOC_Os08g31700	LOC_Os08g31700	5.925708	9.720879	2.75694	8.283844	10.794969	8.436783	9.183844	9.699297	12.004777	11.492902	13.014402	12.168879	5.032444	5.52195	3.591266	9.86952	11.787851	13.502101	10.38051	8.70977	9.343919	11.543014	14.104385	15.170501
LOC_Os01g58520	LOC_Os01g58520	1.196344	0.684388	0.876526	1.509458	1.138012	1.272507	0.82778	1.292959	1.413717	0.979077	2.064287	2.302132	1.00079	0.728098	0.64088	1.531273	0.97416	1.090076	1.180429	1.532052	1.336812	2.2238	2.233604	1.776168
LOC_Os02g56810	LOC_Os02g56810	3.019367	2.671071	0.503189	1.956234	1.851641	1.277927	0.846144	0.581251	4.65898	1.438471	1.701232	1.796586	4.369798	3.993817	2.078704	2.983589	1.663435	3.109724	1.28435	2.174664	1.450476	0.684463	1.1083	0.830772
LOC_Os04g38885	LOC_Os04g38885	2.228442	1.312162	1.008322	2.261706	2.436085	3.377174	1.779904	2.213201	2.113037	2.404966	4.82759	4.179911	2.018582	1.906102	1.040747	2.616553	1.700688	2.742922	2.282825	2.396077	3.021968	5.606928	3.858799	3.661993
LOC_Os10g40730	LOC_Os10g40730	8.678081	1.691849	0.032425	5.22431	0.902808	1.531167	0.099147	0	4.909737	0.083938	0.604379	0.37022	1.843078	7.090027	0.780598	3.624564	1.071374	0.752339	2.071311	4.600333	3.42326	0.019454	0.126357	0
LOC_Os08g28570	LOC_Os08g28570	0.454898	0.676505	0.048637	0.514995	0	0.165593	0	0	0.833783	0.069083	0.03752	0.0392	0.43829	0.749759	0.465765	0.447917	0.137561	0.012763	0.104691	0.15789	0.142934	0	0	0.013429
LOC_Os02g47810	LOC_Os02g47810	0.496319	0.325146	0.087736	0.380264	0.27641	0.0327	0.052142	0.132036	0.56121	0.025235	0.149004	0.090382	0.479471	0.842342	0.159649	0.214928	0.21331	0.156292	0.366836	0.577338	0.220959	0	0.056982	0.126841
LOC_Os02g52040	LOC_Os02g52040	0.28897	1.309109	0	0.556462	0.308586	0.416274	0.354921	0.298517	0.41547	1.897722	1.411692	2.052556	0.299425	0.13279	0.19832	0.587894	0.52937	0.781314	0.516745	2.033541	0.558744	0	0.053467	0.03547
LOC_Os07g42370	LOC_Os07g42370	91.2283954251091	115.040728114397	30.3735862026175	87.4907372704799	47.9992067978672	74.9170845075133	57.760811318953	56.1658052845371	125.920852570044	67.8176433397964	108.905413706253	125.167308392147	87.6808834299564	99.9183260964615	53.8606412380029	75.5932125109064	72.6717845962191	90.2649968196801	69.4258517910809	62.0202150746486	75.1666060431411	51.1374346272419	54.5612702176442	42.3924628308289
LOC_Os08g15308	LOC_Os08g15308	2.351862	1.275982	2.489314	3.057803	6.351184	2.963573	4.371304	3.790502	3.849386	4.336065	5.030059	4.128663	2.440544	2.128248	2.54087	2.845546	5.663497	2.234337	3.737019	4.451129	5.792921	8.257162	6.176472	6.064492
LOC_Os01g57020	LOC_Os01g57020	0.507275	0.573415	0.032665	0.280038	0.753826	0.825682	0.418153	0.419696	0.368267	1.303601	1.109248	1.199285	0.235598	0.248907	0.167231	0.490609	0.530663	0.334265	0.062568	0.421593	0.163131	1.165591	1.059733	0.774755
LOC_Os11g42720	LOC_Os11g42720	0.090744	0.03378	0.093348	0.079625	0.295436	0.058465	0.170673	0.208615	0.11557	0.160959	0.237457	0.16534	0.063879	0.051324	0.083506	0.07064	0.245248	0.06744	0.117177	0.15397	0.340055	0.403002	0.35185	0.187782
LOC_Os10g39110	LOC_Os10g39110	1.024712	0.452146	0.97497	1.51756	2.540867	2.226038	1.86873	1.505037	0.629729	2.429906	2.15805	2.699344	0.777062	0.332207	0.735346	0.981495	2.180737	1.72121	1.549267	1.501501	0.650276	1.976214	2.519618	1.835503
LOC_Os11g04920	LOC_Os11g04920	0.696791	1.505834	0.167867	0.795717	0.986305	0.709164	0	0	1.163682	0.246014	0.105935	0.529217	1.115344	1.534233	0.555647	0.791839	0.345787	0.676472	0.315781	0.512233	0	0	0.108803	0
LOC_Os06g16640	LOC_Os06g16640	32.826977	111.207718	0	58.027187	0.496138	25.194942	0	0	109.739601	0	0	0.931483	24.325195	31.829523	10.805895	38.554623	5.852569	39.864845	30.917759	36.532368	7.202396	0.060021	0	0
LOC_Os03g08520	LOC_Os03g08520	2.557779	0.393997	1.928886	1.229325	2.086252	1.215335	1.303617	1.512552	1.702205	4.562356	5.19728	3.775175	0.878615	2.347287	1.904557	2.194356	3.753327	3.743315	1.735075	0.878097	0.885152	1.083865	0.799454	0.363325
LOC_Os02g42430	LOC_Os02g42430	1.627126	3.201216	4.907209	2.28897	8.999585	3.153786	5.42909	5.83357	2.238277	6.637775	4.709384	11.468784	0.573547	1.00377	2.48769	3.62396	7.190299	3.554495	3.842863	4.540088	6.06424	3.192513	10.275434	5.323129
LOC_Os12g05715	LOC_Os12g05715	1.368632	1.705541	1.676091	2.096134	3.469243	1.530184	2.081398	1.590707	2.649085	4.662468	4.002203	2.98158	1.241065	1.785853	0.918404	2.481624	3.06134	1.71778	2.226015	1.85938	2.342386	3.008828	3.427023	3.597181
LOC_Os10g21308	LOC_Os10g21308	11.808831	7.868206	17.868732	16.458925	31.07234	19.31991	28.328764	17.230827	18.335976	35.086269	22.106306	21.32415	13.72535	10.496648	14.843158	16.939669	24.231827	12.26675	27.421682	19.622087	29.78293	42.406723	31.363636	33.922672
LOC_Os07g47450	LOC_Os07g47450	132.251129	24.790506	35.448524	67.567749	98.727425	124.851402	142.442505	102.589287	83.919388	258.34491	162.339233	88.319389	119.79567	103.421364	38.462135	136.865402	135.759384	157.028137	71.491478	71.675148	93.111267	227.856873	193.387238	388.942932
LOC_Os06g09860	LOC_Os06g09860	0.122409	0.116376	0.1969	0.289598	0.317737	0.097249	0.089398	0.241919	0.613098	0.524163	0.252894	0.38773	0.200339	0.114647	0.077295	0.222749	0.295787	0.222971	0.370152	0.258305	0.52811	0.226029	0.67766	0.623117
LOC_Os02g05640	LOC_Os02g05640	2.001178	1.550267	5.729271	2.862279	7.186751	4.478138	5.009121	7.152112	1.513413	8.967134	7.253212	6.657473	0.898865	2.313149	2.784172	2.520466	2.759517	1.9861	4.206268	6.966151	4.917899	3.936395	10.037832	8.884896
LOC_Os11g17504	LOC_Os11g17504	11.1869923724203	16.9572135628518	0.323975	6.52122895497186	7.79614968761726	6.52264350187617	3.81591075609756	4.30873008442777	22.1236699934334	5.53485903095685	5.23482719418386	7.21032108536585	6.92530765947467	12.8719388827392	7.34510415196998	9.07058267448405	7.9294522195122	8.69951011163227	8.63729444652908	11.0070208499062	6.40350655722327	3.35240378517824	3.77990987898687	2.41553529643527
LOC_Os03g45230	LOC_Os03g45230	0.950485	0.938221	0.226393	1.047529	0.443022	0.163021	0.202883	0.341578	0.505651	0.409671	0.156501	0.337954	0.760839	1.495441	0.590898	0.456784	0.248046	0.205436	0.305296	0	0.250155	0	0.228649	0.293585
LOC_Os10g02260	LOC_Os10g02260	5.45578397582205	6.85059333655706	1.34375495551257	4.45266185009671	2.35528689845261	4.41988945744681	1.03722767311412	1.59157504642166	11.3783316034816	2.06649792843327	2.2529080212766	3.13402552998066	4.52822359961315	6.50077169729207	3.32396104448743	4.65988650773694	3.17248842843327	2.70311083075435	3.87341791102515	3.3042129245648	2.52278730077369	1.82927218181818	2.46044685686654	1.9061968655706
LOC_Os03g03450	LOC_Os03g03450	13.2118295249294	16.3248799647225	12.0298763814675	14.1836298052681	13.9859784242709	10.0214436030103	13.8326787793979	14.5247099059266	17.959199588429	18.6354966815616	28.2668936857949	33.7400948786453	12.2522376505174	15.9340668132643	12.8485797939793	13.0488534148636	15.6044273777046	21.8026879985889	12.4879402234243	12.2464589007526	14.0600395719661	11.0113698541863	11.1463967920978	11.698503835842
LOC_Os12g37690	LOC_Os12g37690	0.272061	0.913055	0.081411	0.261536	0.08268	0.388618	0.042698	0.271829	0.485498	1.122926	1.490257	2.798078	0.29446	0.425084	0.108643	1.073134	0.573051	0.74021	0.195075	0.407096	0.061509	0	0.128467	0.072158
LOC_Os05g32860	LOC_Os05g32860	1.710347	2.564976	2.466972	1.764543	2.785593	3.15626	2.481987	1.90701	2.10724	5.900641	3.554449	7.563411	2.061143	2.629317	1.33837	1.162268	3.731894	2.266816	1.884368	1.064299	1.202119	1.437332	2.197202	1.657476
