# Supplementary material for: Weighted Gene Co-Expression Network Coupled with a Critical-Time-Point Analysis during Pathogenesis for Predicting the Molecular Mechanism Underlying Blast Resistance in Rice
Source: Rice (N Y). 2020 Dec 11;13:81. doi: 10.1186/s12284-020-00439-8 (PMC7732884; doi:10.1186/s12284-020-00439-8)
Supplement: Supplementary file 9 — Additional file 9 : Table S5. The genes information in blue module. [file 12284_2020_439_MOESM9_ESM.xls]

gene_id	gene_name	NPB-0hpi.1	NPB-0hpi.2	NPB-0hpi.3	NPB-24hpi.1	NPB-24hpi.2	NPB-24hpi.3	NPB-48hpi.1	NPB-48hpi.2	NPB-48hpi.3	NPB-72hpi.1	NPB-72hpi.2	NPB-72hpi.3	PiZt-0hpi.1	PiZt-0hpi.2	PiZt-0hpi.3	PiZt-24hpi.1	PiZt-24hpi.2	PiZt-24hpi.3	PiZt-48hpi.1	PiZt-48hpi.2	PiZt-48hpi.3	PiZt-72hpi.1	PiZt-72hpi.2	PiZt-72hpi.3
LOC_Os05g38270	LOC_Os05g38270	58.0275635827378	38.1512903029137	50.8866610164926	0.267973	0.390458	0.408158	2.93009287850467	2.92533906926883	2.11465185816383	2.93463023749313	4.08137884551952	3.3718760742166	54.1071141654755	47.6902535623969	45.7402848691589	0.261682112699285	0.314205578339747	0.245157	3.08309765970313	3.14650921165476	3.26327678614623	4.17796701594283	4.54707172072567	3.1802851368884
LOC_Os05g38530	LOC_Os05g38530	45.625641	29.009392	39.464321	0.239224	0.36388	0.319943	4.325491	4.871358	3.711896	4.148072	5.958079	6.700269	45.149017	43.58849	31.661547	0.271917	0.244462	0.159002	4.753623	5.026734	4.754608	4.751919	4.604913	3.935585
LOC_Os01g50622	LOC_Os01g50622	2.99500664653641	1.66184205150977	1.6121258910598	207.97509325222	280.894360807578	295.037853814683	199.059508904085	199.826383441681	169.416991243339	211.196654031972	239.54546952161	227.458081306098	2.35439765008881	1.71006813499112	2.0568613919479	188.619758343398	257.257846151569	180.123899284784	120.349930147425	120.142292252812	140.652988683837	275.318988671995	245.974414560095	226.85124257608
LOC_Os08g06110	LOC_Os08g06110	252.021230821556	216.698300615109	216.731555352654	4.52747912276132	3.37612228264409	2.54799409605992	8.62601440442853	9.42924967079127	7.35765155779876	7.31731201497883	12.4330904451319	12.0858551504396	288.845568373494	228.776653290134	246.61422764181	2.8909701735591	3.48773709931618	2.07107811657441	9.57647386779551	11.10373965972	12.2338120651254	17.8236071869098	20.15768365972	12.2529489905568
LOC_Os04g53310	LOC_Os04g53310	96.93734	79.438225	81.320549	1.281784	0.803737	0.727963	17.571199	23.384497	15.87899	8.776468	16.741327	17.785709	100.012688	83.511932	104.45401	1.225385	1.101542	1.484835	18.227303	19.187759	25.166323	27.110218	25.590118	16.535631
LOC_Os04g36720	LOC_Os04g36720	212.59584	180.971436	184.531998	2.602834	1.619485	1.389032	32.60627	30.490543	24.614262	12.971313	15.313153	17.085115	211.854782	197.862137	189.240158	1.869545	1.059414	0.788923	34.742935	32.277607	37.841129	20.88341	22.933308	20.712036
LOC_Os04g54790	LOC_Os04g54790	115.130844	78.276604	103.986374	2.889362	2.639902	3.025833	48.414051	52.500866	34.085178	34.204235	51.825726	53.533451	108.763023	78.228287	107.687408	2.769138	2.957905	2.34563	39.191162	41.217293	47.409485	69.045586	67.765656	47.367756
LOC_Os12g03899	LOC_Os12g03899	14.2715405106875	13.6383468729058	14.567208932409	0.482429729636048	0.429497597920277	0.373330397458117	6.3283763859041	5.81834077642981	5.65499171288273	5.08602239052571	6.20220718948585	6.75235721779318	16.4146493743501	13.8956596695552	14.4685780335066	0.392801067590988	0.713530131715771	0.430682099364529	4.93707008492201	6.70916101559792	5.64174242576545	5.10513895725014	6.95797440901213	5.7958424581167
LOC_Os09g36240	LOC_Os09g36240	52.2801311168831	51.360288021645	57.9112522177822	2.16158964135864	1.25907091508492	1.94702855144855	22.5320941098901	24.7289402723943	23.0283190685981	21.1678133599734	20.5568926566767	23.8751547599068	54.9701551831502	45.9014639493839	62.274111978355	2.60875581152181	1.60405200832501	1.90858808258408	23.3017878621379	23.5761834658675	21.3757601315351	20.5612376063936	23.7523893799534	18.2624878644689
LOC_Os04g49350	LOC_Os04g49350	149.871979	87.553421	132.828415	1.818295	1.66443	1.007496	32.189728	30.223831	20.892982	22.354712	27.493631	28.366278	142.17804	118.681488	116.334442	2.178181	1.96313	1.478692	28.247025	31.054728	34.852043	31.151346	26.890636	21.230913
LOC_Os08g01140	LOC_Os08g01140	114.684685	117.408356	110.128708	7.379081	4.339488	4.081893	40.456589	45.405926	57.658466	42.87653	48.381718	59.186039	109.200981	102.794006	116.226402	5.110723	4.86358	4.109182	36.512745	38.663269	37.881077	50.376881	73.317238	53.007133
LOC_Os09g35880	LOC_Os09g35880	89.616714	74.767006	96.040352	3.234421	4.791623	3.335568	36.810982	37.364159	28.576674	34.765991	34.332478	32.419853	93.748055	94.639702	89.67173	4.517612	3.909681	3.868369	32.770851	35.932465	37.906521	35.950935	37.455181	35.2561
LOC_Os10g29470	LOC_Os10g29470	211.789886	140.728073	223.478882	0.550632	0.603536	0.715605	57.688854	65.080353	45.278301	46.82082	45.230515	51.096203	189.994858	160.541351	167.228592	0.605118	1.065788	0.28324	45.572346	58.393383	61.47929	52.973427	56.330685	37.191181
LOC_Os10g42299	LOC_Os10g42299	230.731509093168	191.24585499946	284.046248690521	2.15356984823116	1.69588893032676	1.68494898649743	25.1187470645423	26.65408684202	17.7231825020254	30.6098373513368	25.372086652714	23.1994856562247	245.990894497705	215.649203911963	250.878947424251	2.14752157601944	1.85786004374831	3.37612601296246	28.9106341379962	21.5496256119363	22.8228946365109	37.1494324917634	36.0746727272482	26.97907347394
LOC_Os04g33460	LOC_Os04g33460	132.938568	89.716896	87.319275	2.072894	1.068174	1.861816	36.881824	48.736042	47.649422	23.633791	46.214993	49.032417	111.30909	81.358131	134.824356	1.942046	1.75622	1.685442	53.748592	55.42268	52.979637	67.283859	67.286911	34.758957
LOC_Os02g04510	LOC_Os02g04510	78.209091	43.325558	69.604721	0.30799	0.301842	0.180468	6.885385	5.672283	2.69652	5.751118	5.430724	5.986561	49.572529	41.316002	49.275204	0.544806	0.371559	0.413393	5.360027	7.684461	8.037644	4.554346	4.548685	3.564991
LOC_Os01g74020	LOC_Os01g74020	0.251773	0.176045	0.40523	59.97488	47.49678	79.35994	27.672161	35.031029	42.613705	50.212227	56.248981	56.625599	0.365314	0.291906	0.111302	62.864521	45.155842	60.748623	18.921104	22.213049	24.987486	75.16143	62.806526	71.810333
LOC_Os03g12700	LOC_Os03g12700	72.9506152636746	58.7337943913044	78.6043669873773	0	0.026632	0.069604	21.2431684922861	17.2011117713885	6.32173951472651	10.5681955315568	13.1084310743338	21.6144487545582	67.5291182945302	53.487417197756	57.9658898302945	0.100405	0.052014	0.07523	13.3377980154278	15.2241012776999	16.5170433071529	9.84398069424965	8.97689183590463	6.44155901542777
LOC_Os12g12580	LOC_Os12g12580	60.4709836710677	39.6891293857635	66.5998733237658	0.417086277267509	0.108899380022962	0.248593857634902	9.92341271526981	8.9552796010333	11.8119570120551	6.39446999712974	9.34222921928817	14.2901431228473	56.7682289810562	54.4961431946039	56.3162358610792	0.525801409299656	0.638105269804822	0.294001377726751	10.8127265958668	9.72176962973593	7.88107359644087	9.75774117967853	7.53073852468427	6.97716690298507
LOC_Os09g09930	LOC_Os09g09930	171.59082	85.486481	131.977097	3.44891	3.38186	4.637605	31.942877	39.270199	29.110985	26.09351	39.892216	51.328758	173.669174	143.503296	118.477348	4.265607	2.830047	2.664342	41.225552	48.564449	42.766998	35.080219	39.82946	24.75556
LOC_Os04g55180	LOC_Os04g55180	149.912989574021	128.497781967526	182.31088772063	1.27233655730659	0.43032394269341	0.762867925978988	32.3019355276982	34.9087837020057	25.3148662760267	37.384977404489	40.0805608581662	41.1141272717288	163.159966900669	131.812009036772	171.660583140879	0.992372369627507	0.501095541547278	0.400650398758357	36.4794187874881	31.8336033022923	30.4071774169054	37.2103948204393	43.8836291408787	45.2571344317097
LOC_Os06g49120	LOC_Os06g49120	56.3054732632293	44.676272874265	61.8305218403437	0.423964066033469	0.174601	0.654737008593397	10.2320027991859	10.494504724559	5.42983702578019	5.48438439167797	6.96669067661692	6.4363554391678	60.8082670293985	50.5194734337404	56.2544711741294	0.426826961103573	0.287992	0.283164195386703	10.8038123563998	8.70274782360923	13.3316292519222	8.78462742966983	8.10763635594753	6.94342041971958
LOC_Os04g36062	LOC_Os04g36062	104.099550606869	58.5417932929293	96.5573664024242	1.90670204121212	2.94318587313131	2.77698326383838	16.8861311224242	15.3269240872727	11.0300600048485	21.3209343361616	28.5750252153535	26.1803675006061	101.876604614141	83.8555981131313	99.6762261939394	1.95361211151515	2.46362561777778	2.80444954181818	11.930511529697	12.9913422408081	14.7388899830303	37.2539997050505	35.0385522715152	24.7010421026263
LOC_Os01g64660	LOC_Os01g64660	273.561234114511	178.556317365322	267.727666045433	6.04592681455726	7.47521708993973	9.34062382475661	66.0792155359295	64.5896007046824	43.9213508711173	58.5899712661103	80.4602563245248	88.674738498841	330.29958081363	248.768946241076	304.830403076959	13.1415667088549	9.42720686740844	8.76767885767269	82.7503595261938	69.4154521933241	62.094082294854	83.1156238191933	84.5473482744553	75.9833357199815
LOC_Os01g51410	LOC_Os01g51410	1187.09133068547	848.215515	987.118652	17.6521932450654	28.926583557293	15.568805	381.074677	412.991241	279.305176	341.835571	477.458984	413.994889673161	1262.218506	964.279663	968.868156369649	15.9113141789285	16.592093	10.645176	286.751862	278.812195	408.251007	586.748535	609.371399	432.545105
LOC_Os02g51070	LOC_Os02g51070	103.046272	90.743454	128.30925	5.496234	3.092435	4.316153	45.266869	49.186176	32.742424	34.740299	39.80513	37.199703	101.652466	95.094109	112.212517	5.032587	3.5017	5.226156	42.251141	41.782528	47.438339	35.510647	40.249477	40.40126
LOC_Os01g50080	LOC_Os01g50080	22.164709	17.92264	18.616531	0.230593	0.129807	0.237913	5.135074	6.368671	6.863483	3.627546	5.941	6.630307	24.597525	21.262171	26.912247	0.280554	0.254903	0.075333	7.456301	8.817175	6.413367	9.396968	10.576165	5.745606
LOC_Os10g11310	LOC_Os10g11310	11.688856626078	9.63030112142118	9.46047374887892	0.383885438082097	0.277547966885133	0.52503112935495	2.23160679544671	3.08689696136599	2.87350334115212	1.21154293101069	2.47134410486375	3.01906561572956	11.7103151024491	9.19494188927216	11.4423195063815	0.589447874784408	0.543964736115902	0.526788266988617	3.02085293446016	3.02083043842704	2.8473119251466	2.25942711590204	3.13070338599517	1.91782127561228
LOC_Os03g62170	LOC_Os03g62170	43.7466130829762	35.3386738959875	52.973200794702	0.768726	0.434516	0.791356	16.6161027600312	20.3257577962602	11.8150321686794	16.950530833658	19.1093233385275	21.5752948496299	40.7256639361122	30.9352715835606	48.8385028570316	0.633669	0.322372	0.480165906895208	14.6165914487729	15.5733102352941	16.3708439957148	23.4598139824698	25.0386781246591	13.9887945356447
LOC_Os10g35940	LOC_Os10g35940	18.1934295426483	16.1604611730301	19.6531455223396	2.04601502924452	1.14109577985378	1.50637190658002	10.7152370909829	10.5397857912266	9.85768897075548	5.57675250609261	7.84793886677498	8.07871365231519	18.4581624362307	16.8875365954509	22.0038657262388	2.03484394963444	1.76280882128351	1.58189795125914	10.1340255434606	9.36956779853777	10.8943929114541	7.99056580422421	9.47065038424045	6.91129383509342
LOC_Os01g53330	LOC_Os01g53330	44.594315	33.446053	53.546722	0.187853	0.124006	0.129875	25.110493	22.84479	11.347434	24.710144	23.591724	26.820686	52.884464	33.779839	45.505833	0.431887	0.210208	0.154799	25.575619	18.438951	21.347559	29.695713	26.763094	29.808727
LOC_Os04g38640	LOC_Os04g38640	27.466888901591	26.0326613176193	34.695074334119	2.74343630760165	2.220804	2.24162391868002	19.8399328680024	21.0490591231585	21.3240294779022	18.215617462581	17.8945780948733	19.4245044401886	27.4499143140837	27.2157394808486	33.13708556099	1.772252	2.20905	1.589648	20.8356708515027	18.46589683736	18.5983417088981	18.7256107183265	19.7978455244549	18.7518700901591
LOC_Os08g09690	LOC_Os08g09690	19.5325208308181	13.5289126155679	17.0580486409849	0.942631983320095	0.699749791898332	0.967062500397141	7.35759120095314	6.20439185067514	8.40037105242256	6.64307491739476	4.69427075456712	5.63106264654488	16.0062166735504	16.2317946433678	14.9796010532168	1.11614274900715	1.05486206354249	0.890502539316918	7.32873199126291	6.36898573868149	6.40099189753773	7.00504937331215	5.55730988959492	5.52556075694996
LOC_Os03g22634	LOC_Os03g22634	45.590389	31.87364	26.447844	0.132913	0.256993	0.040274	10.036917	9.541964	12.585557	4.47193	8.120393	8.962254	68.712601	54.054573	32.805882	0.168341	0.233067	0.27038	10.934693	9.43254	9.174168	11.033654	8.677905	6.920248
LOC_Os06g05130	LOC_Os06g05130	32.003052	21.052057	24.574133	3.855203	2.588527	2.90532	7.223122	7.306185	6.637913	10.044288	13.889146	17.069427	27.076187	21.223295	23.517645	2.846925	3.064399	2.455734	9.074196	11.061209	10.682179	13.888626	15.545759	14.743939
LOC_Os12g42300	LOC_Os12g42300	57.871147	42.17799	59.783424	5.942802	4.917457	5.323277	30.230751	32.672333	28.845766	16.963026	22.905704	21.146374	49.296013	44.149307	62.944115	6.155958	7.322153	5.66346	27.336153	28.378881	30.84594	26.43623	26.493219	20.509001
LOC_Os07g43950	LOC_Os07g43950	30.055527	21.240189	35.949425	1.050562	1.30537	1.541973	7.791266	8.140114	6.38554	7.086534	9.094003	10.555574	31.178698	31.483711	30.950764	0.97818	0.792351	1.021798	8.742289	7.748765	9.312346	6.968856	6.252401	7.071711
LOC_Os01g62810	LOC_Os01g62810	14.2068007955947	13.4889809519824	17.1818282488987	0.294488455506608	0.221508257268722	0.383404189427313	0.504716244493392	0.788365768722467	0.434456071365639	0.718464106167401	0.903778730837004	1.18950207753304	12.8778556656388	11.4397642947137	13.6763975682819	0.406631105286344	0.570951727753304	0.624006319823789	0.587658652422907	0.644069816740088	0.704147214096916	0.409858149779736	0.328126128193833	0.175179098237885
LOC_Os01g66850	LOC_Os01g66850	59.865181	41.052528	58.566807	1.205565	1.983317	2.049236	17.195002	18.485909	12.472114	9.53212	11.846813	14.190587	63.216644	56.150723	72.893837	1.573385	2.739782	1.965219	20.799469	21.789309	23.303883	12.987728	14.61893	10.174537
LOC_Os03g08070	LOC_Os03g08070	28.5877280254758	32.1266698998536	31.126960363104	4.68396842401171	2.50185383513909	3.65318415549048	12.7103726327965	14.449373065593	13.1508580333821	5.73653574553441	8.19625899531479	9.95565570893119	31.2569716465593	27.7517450688141	32.9566706389458	4.78848220175695	5.16744039677892	4.45407164978038	15.9613185549048	14.4458859423133	16.55167497306	7.62933740966325	8.14538810980966	7.1459075897511
LOC_Os05g07870	LOC_Os05g07870	88.86132	76.530022	103.427734	6.617526	5.294076	4.721497	10.617824	12.53275	7.51495	5.322813	8.03172	9.749892	105.203949	79.630501	95.948311	8.919117	7.814211	8.586243	13.85743	14.046353	16.692831	10.076775	9.431051	7.507874
LOC_Os03g44740	LOC_Os03g44740	19.020561	13.096948	13.272511	0.5009	0.538412	0.388428	7.477832	6.628215	6.788805	11.01582	11.448515	9.175911	18.131817	15.84778	10.339846	0.212656	0.149106	0.33735	9.743025	7.017838	10.554257	9.401251	7.707503	7.45385
LOC_Os03g19560	LOC_Os03g19560	119.293662251174	97.3745177937626	163.554671485915	1.25692347149564	0.7228534342723	1.18160560228035	43.5391035945674	48.8988708641851	21.9291940754527	41.3867335412475	54.1778379775319	52.3276909054326	112.601506768276	95.4593593259557	160.929728058015	1.20677721294433	0.661392322937626	1.04050138832998	37.6347269275654	39.0155104684775	45.0838902481556	57.7928273447351	64.2420661884641	46.3541136331321
LOC_Os02g47620	LOC_Os02g47620	406.895022777969	228.007313880666	582.174446866322	1.45276444520941	1.40954004360298	1.61274591967871	85.2192435502008	99.6622814612737	37.3311743763626	108.851246355709	119.082140492255	103.349012177281	358.820017133104	301.80110083821	415.987789441767	0.927335892713712	1.38224729718876	1.21913228456684	51.8097998531268	65.8450565524957	77.9024105140562	118.158086355709	133.810739506024	101.997788506598
LOC_Os01g63480	LOC_Os01g63480	53.743294	54.128395	40.44878	5.130174	4.569833	3.477164	38.677402	38.432011	35.838444	30.985262	28.467691	32.79578	42.21347	43.583183	40.54406	6.032109	5.582412	7.920601	23.765783	31.320978	30.762764	19.763937	31.764576	27.031675
LOC_Os03g48000	LOC_Os03g48000	118.784560690834	79.404015496124	137.0319119772	3.56840291153671	2.28989818969448	2.51834080665755	40.754623246238	30.8630824126767	21.3914758891929	32.1586478071135	27.2294917136343	24.7591286648427	129.04666047606	129.164733391245	128.483321198358	3.59753660829913	3.1853053999088	2.97421797811218	31.9035302713178	29.5240839388965	36.6843787692658	31.6933811823985	28.059354873689	30.1566099434564
LOC_Os06g11380	LOC_Os06g11380	42.005924	46.101841	41.687889	3.334396	1.858444	2.847792	22.380659	23.441948	25.260874	9.16062	12.238511	14.311103	45.151661	43.385159	47.633533	3.924156	1.866196	2.135876	21.348524	19.42848	25.174786	18.580433	15.417373	13.061351
LOC_Os08g31630	LOC_Os08g31630	93.9046673558621	64.9181109682759	124.819151997241	1.2047324937931	1.57167167586207	1.27187069241379	22.7202984186207	25.726425877931	12.5004567486207	22.0772691341379	24.011850507931	26.9242866848276	90.8679999293104	81.6061476627586	105.985222112759	1.52971434	1.00994542034483	1.43472359	37.27433593	32.0307680906897	30.0570639524138	31.5743517024138	32.5329994289655	28.5996327175862
LOC_Os09g12540	LOC_Os09g12540	53.095821	33.095161	58.607494	1.262001	1.548655	1.255374	27.409525	23.581125	15.619943	30.215281	33.353985	28.866055	43.562634	40.950764	46.830406	0.585619	0.903602	0.64409	17.591328	16.534777	21.649176	27.760063	31.953056	24.648003
LOC_Os09g33680	LOC_Os09g33680	96.6703622636958	76.4545467117743	92.2229197003271	5.94381346238757	3.22182470973017	4.86464958421913	24.0322088107114	24.478027181112	24.4939710257563	15.9678518364677	29.0820012277187	29.239524004906	116.778775921913	98.3746198957482	80.7789163577269	7.37850607481603	4.98281012919052	8.56860239043336	22.3595030776778	26.8810668078495	33.9236294705642	30.3001355139002	24.947028872036	17.7001834280458
LOC_Os03g06520	LOC_Os03g06520	111.388209319218	89.6252700708469	78.1997754364821	9.73453826954397	6.3196475960912	7.70902004885994	28.6213563139251	34.790876009772	27.8177230496743	21.9271689592834	28.4118780154723	33.4459952609935	116.369684257329	109.995298339984	80.6474538065961	11.2454783082248	5.8304262284202	9.86705463762215	50.1107855822476	43.8624610960912	43.7988281180782	28.0487487129479	33.6316918175896	30.4796635109935
LOC_Os05g48160	LOC_Os05g48160	167.255217919588	103.04083667732	226.341049738144	3.63726575051546	3.28293585979381	3.47102753092784	64.8769780525773	62.8359946134021	40.7449792257732	70.1017347185567	71.180849043299	74.3712980360825	137.074783707217	127.641710992784	165.339730227835	3.60198519278351	2.76493242061856	2.13499665154639	55.2642194	51.5164922639175	43.273541628866	82.0201797309278	74.4277258835052	65.7936190845361
LOC_Os03g53300	LOC_Os03g53300	355.045839450199	164.115148076494	401.536711886853	1.88259373067729	1.05797265976096	1.2930510501992	111.546888105179	95.3791953625498	52.6250490900398	107.626847360956	165.229368752191	144.475407563347	326.405825166534	276.564166030279	359.14096510757	1.93665807171315	2.69112213705179	1.11182372749004	71.1829677386454	81.6587189657371	84.835923212749	194.415322041434	173.258741555378	127.233109137849
LOC_Os07g49400	LOC_Os07g49400	751.432340849078	500.544162228111	963.869237700461	27.6785495524194	30.6215589228111	31.3388216042627	322.864307908986	360.642652870392	218.785188537442	243.422650417051	262.599270704493	299.276111777074	878.242585182604	668.993622242512	782.350100748272	30.7678621538018	23.5220884251152	32.4187776261521	288.646269998848	294.320702480991	308.846187042627	249.875951245968	258.885125185484	233.550820034562
LOC_Os05g29020	LOC_Os05g29020	17.278669	15.661557	15.919287	2.731833	2.033775	2.6906	9.329055	8.166349	11.742308	7.36151	10.503332	11.215177	17.966452	13.885851	18.268085	3.448908	3.017726	2.697244	10.069345	12.245377	11.945895	12.086294	12.619018	9.406879
LOC_Os03g49720	LOC_Os03g49720	232.757065	160.339233	314.776855	5.532144	6.909286	7.361337	65.701881	60.675468	37.793968	77.769623	82.012604	75.843536	225.090836	195.249466	257.183014	5.856535	7.409947	6.143944	51.565582	50.934128	49.754055	83.234474	79.985855	78.517899
LOC_Os11g39020	LOC_Os11g39020	446.069336	286.256348	436.891846	7.131871	9.243038	6.316764	108.249359	117.623528	58.951202	84.425217	128.601868	136.569305	495.527527	397.876587	429.554413	7.177917	9.478756	9.236022	79.47596	87.392601	132.582062	184.283432	149.631134	102.520134
LOC_Os08g34210	LOC_Os08g34210	218.987204959438	219.34601195261	250.665014934137	12.5901811606426	11.9697283297189	12.9544875008032	39.9890638787149	42.2168736610442	41.7595758710843	23.143386113253	32.6684082236948	34.5661302558233	205.150133026104	191.692140758233	261.718861608434	13.2292645586345	18.9943972570281	7.91708944096386	51.4710994301205	56.6536844176707	53.3307919277108	39.8335405437751	35.3877245248996	30.0211634036145
LOC_Os01g50760	LOC_Os01g50760	168.524323	109.906914	168.83226	12.03943	10.256401	11.04953	48.378632	49.787258	45.304558	68.277527	69.094574	81.579361	131.209793	124.642632	164.539139	10.071268	11.301842	6.348735	47.54232	58.111683	55.396652	69.85125	70.721062	54.79974
LOC_Os04g59440	LOC_Os04g59440	185.450714	103.842552	125.482689	3.592461	2.572762	3.12243	109.958221	68.961929	59.125431	50.296165	73.534607	50.093018	128.585861	116.888931	111.148994	4.744074	3.066028	5.362933	54.492683	57.344311	50.259392	135.575348	87.585403	57.903728
LOC_Os08g39150	LOC_Os08g39150	34.83408	24.950951	23.997677	5.731715	6.002399	5.111207	10.060427	10.012947	11.668255	9.210242	13.0235	14.474344	34.543812	31.338524	30.652508	5.306892	7.016487	5.78198	9.694302	12.317633	12.225192	14.905409	15.693048	11.750233
LOC_Os12g43130	LOC_Os12g43130	138.890793	89.377068	121.928123	1.340979	0.391034	0.899748	11.811829	14.823573	12.004858	7.046134	11.218875	15.494803	156.575272	107.337158	136.789627	2.0873	1.487811	1.120866	25.966543	21.282221	18.655529	15.502935	11.105359	6.51075
LOC_Os05g50930	LOC_Os05g50930	152.064837959294	91.7491302523745	108.510888697422	0.103212891451832	0.383211132971506	0.418476	6.29908592265943	8.75913838670285	3.67072179104478	18.4652490230665	20.6821468249661	38.4759471411126	148.230364191316	111.932573997286	101.638091373134	0.27957	0.474029233378562	0.500558354138399	8.74862900678426	7.97320082767978	9.16536204206241	11.3971958046133	10.1340612605156	6.6025087421981
LOC_Os03g18070	LOC_Os03g18070	121.764519	154.385315	111.723442	6.365046	4.508723	6.235718	15.47937	20.202932	21.204346	13.899707	19.497662	23.959095	164.023422	144.988861	111.817863	7.471769	4.409986	8.300378	36.602058	22.859781	20.629423	16.399458	19.271378	17.1283
LOC_Os11g47970	LOC_Os11g47970	8564.979492	7484.44873	8846.337891	106.355843	129.648911	66.024261	1477.694336	1277.910522	1121.085571	835.94989	837.453369	1073.042725	10457.723633	8370.566406	8445.949219	69.78968	58.231083	28.896528	1539.224609	1138.174805	1530.275757	802.540161	640.907654	970.850159
LOC_Os03g03910	LOC_Os03g03910	1342.042969	1112.410889	1591.446777	28.91914	29.064058	23.608421	1060.578857	1289.308716	506.04187	677.360596	896.377258	893.278381	1559.22583	1189.492676	1456.268921	25.714609	23.730942	30.357685	797.140686	763.319824	1240.721924	1055.219971	955.817078	1016.614868
LOC_Os08g36480	LOC_Os08g36480	52.063705	33.652863	32.488842	0.030219	0	0	13.017887	13.180482	9.794525	9.024158	10.007755	9.612353	43.121853	31.448383	29.06983	0.120508	0	0.040777	26.535286	21.139395	31.930803	11.112961	9.677016	7.352303
LOC_Os09g28310	LOC_Os09g28310	69.848045	45.850666	80.884079	3.61646	4.311677	5.597367	43.19585	42.030201	31.13483	34.803478	35.245007	39.784256	72.742561	64.58889	60.352463	4.34865	4.648881	3.567091	44.572575	39.673729	44.433746	42.258602	40.192127	34.077412
LOC_Os10g41100	LOC_Os10g41100	46.243599	39.46101	54.678055	0.49747	0.113537	0.515656	8.311915	7.882636	4.473956	6.588138	5.049764	8.708184	53.401447	39.671146	37.779076	0.446998	0.261052	0.394943	9.474189	10.715864	8.480198	3.74123	3.669951	4.25121
LOC_Os01g01710	LOC_Os01g01710	163.013380939244	113.096823423492	163.44359820522	15.6165043739874	8.44646467686769	16.505655840234	103.622032892889	104.83869329883	84.8849421480648	80.8839771143114	110.358118125113	125.979981534653	148.935467342934	145.801342410891	170.249553863636	12.7292860832583	12.418682669667	11.6564047952295	95.2824070378038	93.7756172169217	94.266516859586	97.5725947349235	88.8139289077408	80.6143511359136
LOC_Os01g43700	LOC_Os01g43700	21.5325952995708	17.5368102197425	21.004080488412	0.688805227896996	0.292900128755365	0.400472980686695	7.5731741832618	7.62833023304721	5.24788983819743	6.14601090987124	8.32896919098712	7.18689947038627	20.9866619218884	19.5081171854077	18.8474094987124	0.321548851502146	0.584032287553648	0.190983592274678	5.53817487124464	5.91159638841202	7.27949308369099	9.35746834034335	11.4560285304721	9.80915093347639
LOC_Os05g30190	LOC_Os05g30190	49.80669	44.4603	59.603722	2.364154	1.564992	3.057637	25.567837	20.707659	15.762239	28.053087	24.143219	26.55909	47.883289	40.446388	48.554928	2.686537	1.662494	1.623294	23.829624	20.767542	21.598322	25.990917	28.982735	22.23328
LOC_Os03g40100	LOC_Os03g40100	46.198208	22.823418	40.214153	0.907762	0.537546	1.171295	8.474092	8.127972	4.524751	3.369293	5.164686	5.819152	38.126266	29.911547	30.651583	1.157185	0.968989	0.914927	6.671233	7.300605	7.087108	7.333434	5.617028	4.115237
LOC_Os01g21420	LOC_Os01g21420	26.354591	18.349789	35.113777	0.571221	0.466369	0.35085	8.70118	8.00441	4.54951	4.732472	5.529049	7.365149	25.175066	22.498255	28.067677	0.352187	0.420698	0.238775	6.598007	6.6025	7.046217	4.704094	5.481436	3.701286
LOC_Os03g51930	LOC_Os03g51930	114.199845993841	106.988365676674	147.044920857583	7.84466495612009	5.31116063125481	5.77294768514242	69.8130240192456	74.0009571755196	43.4158250492687	38.9944901755196	43.4251841701309	44.5975841462664	110.888045060046	106.72437369746	139.355102662818	10.1204307813703	6.37042087143957	7.5293567213241	68.6544733641262	59.544942904542	63.3205528283295	48.4791044711316	46.8698532301771	50.2145441162433
LOC_Os07g22930	LOC_Os07g22930	600.490375551916	361.915908326638	663.788257409456	0.310411830964153	0.668539693448702	0.319528370828183	53.9072028352905	61.7891690064895	25.6869182991347	51.064553657293	65.317238381335	70.368443131335	509.861314241038	441.386126296353	658.064510817985	0.270901953337454	0.480077349196539	0.147079214462299	44.4968933862794	53.7339226745983	54.6630890692213	134.685983695303	122.864420550989	51.1381535701483
LOC_Os04g37580	LOC_Os04g37580	241.85318	170.4561	319.863281	4.073322	7.530956	4.551637	84.240593	76.153839	60.457207	98.749565	116.547783	99.475044	239.179489	215.903885	286.918457	4.795058	5.976912	3.771963	70.233742	71.595634	63.321804	127.730675	132.124023	112.11116
LOC_Os01g26039	LOC_Os01g26039	97.184837	51.807064	102.247032	0.893884	0.538837	0.944661	11.479863	14.426489	7.27502	9.371414	17.585846	19.142925	79.971298	67.506691	96.260422	0.713088	0.624865	0.475279	7.163984	9.883079	11.862058	27.146328	28.076054	12.329667
LOC_Os01g16750	LOC_Os01g16750	7.723652	8.246898	5.6706	0.046585	0	0.094846	2.762561	3.067969	1.742721	2.137682	2.371898	2.069863	8.566792	7.081985	6.700449	0	0	0	4.457383	2.675119	2.897488	1.71127	2.320948	2.127772
LOC_Os09g28620	LOC_Os09g28620	28.075047	19.393465	22.79818	1.403818	1.431414	0.730996	9.296679	7.993657	9.590028	7.358119	6.190605	7.156223	34.889313	34.877136	23.51932	0.826157	0.984531	0.647181	8.684679	7.738151	6.871236	7.278102	6.963841	7.284328
LOC_Os08g04500	LOC_Os08g04500	506.965900862506	254.957417146879	166.44637775129	0.146173109338339	0.0534644556546222	0.0550145405912717	130.836853839512	139.539013459878	64.4102065424683	55.0929361712811	84.8389388564054	115.525991233224	940.014781252933	544.675560710934	210.574365160488	0.274799217268888	0.212850716564993	0.190464483810418	122.643078450493	112.646238514313	149.492782663538	115.115990684655	59.0091019014547	38.5169670633505
LOC_Os01g66350	LOC_Os01g66350	48.92355	69.803398	63.088909	8.060927	8.960959	9.839035	20.398411	21.492374	17.92012	13.269498	19.690218	23.099409	52.132851	53.162022	56.488895	9.93638	8.678286	10.657938	21.024807	24.59923	22.478392	15.964146	17.239359	12.838858
LOC_Os07g47250	LOC_Os07g47250	6.10197882426778	7.22179731171548	4.68925298117155	0.441438029288703	0.158425907949791	0.396286	1.46120725732218	1.76346264016736	2.28662633891213	1.34321128451883	1.72800826987448	2.19167020083682	5.9231419539749	6.34146559623431	5.55053087447699	0.598035054393305	0.644974	0.539088	2.1055795083682	1.57981193514644	1.89037280543933	2.32522830962343	2.16794352719665	1.581487
LOC_Os10g38710	LOC_Os10g38710	492.859009	381.623413	473.957764	4.589027	1.755382	2.833343	141.577759	130.608276	125.491592	124.240227	95.545685	116.48378	487.049377	450.889191	427.899353	3.920341	3.160486	0.954934	148.373642	116.461952	105.5998	102.8041	98.131691	105.52356
LOC_Os03g23980	LOC_Os03g23980	156.901962	108.753731	227.527084	3.802912	5.551823	4.672812	27.666452	29.153593	18.128841	46.192467	51.850388	43.549946	156.210129	132.572128	188.580719	3.544049	3.913923	3.352607	23.458933	26.53702	28.091763	46.622471	57.664024	44.896835
LOC_Os02g57160	LOC_Os02g57160	183.315033	126.071564	191.250885	4.699653	3.275615	4.83669	26.436111	30.215559	14.248681	15.231613	25.191223	24.42417	162.157623	125.110138	184.895355	5.444933	4.711287	7.191024	21.89299	22.203569	34.787514	27.039482	26.470436	16.963829
LOC_Os08g30210	LOC_Os08g30210	8.725255	6.438532	6.358207	0.397911	0.369883	0.378062	1.798137	1.950844	1.801091	1.33319	2.166953	2.8856	11.397675	12.2215	7.529109	0.720126	0.452937	0.548404	3.869337	3.453582	3.523084	2.376989	2.135855	2.229569
LOC_Os03g37640	LOC_Os03g37640	87.2823273157895	73.8656447231121	98.634943375286	8.60477523913043	7.33411207322654	8.03260781121281	24.302103694508	27.7116379759725	18.5426129370709	15.1003839279176	19.8280746864989	24.0167039427918	71.3696642105263	64.0552245469108	88.221043875286	8.36732137070938	8.8744921395881	11.5943722688787	20.0427250217391	23.1916188661327	29.9810381464531	21.7108201521739	22.939815728833	16.9895456201373
LOC_Os01g12810	LOC_Os01g12810	76.3117556747199	57.0389525182073	87.237269285014	3.98665311484594	2.6582556022409	3.42682223319328	11.6784999905462	10.7411542310924	6.52755756652661	6.97082679411765	6.08692907422969	6.24168612219888	76.2470300731793	64.2954030563725	70.1284242577031	4.37221841806723	2.54750839705882	2.72191614355742	9.80318123879552	10.3058665269608	12.001025817577	7.99706215266106	7.34264264880952	8.39919008123249
LOC_Os01g05840	LOC_Os01g05840	28.8017352440284	25.1965393563589	44.5360397959974	0.275070174306004	0.108857802453196	0.149381174951582	6.15999808005165	5.36190889799871	3.87690528857327	3.97351363008393	5.48267433570045	5.61508839573919	30.4717317727566	30.9316009018722	32.0426201233054	0.188897773402195	0.0550838302130407	0.0261240606843125	4.02454001226598	7.06922721949645	6.3362200406714	4.26096993156875	5.35848462169141	3.90053611814074
LOC_Os01g07700	LOC_Os01g07700	20.0234927910112	16.4815270488764	15.6884246573034	2.95134963202247	2.70936947022472	3.13557512247191	9.31112576123596	9.29784810393259	8.47443310280899	5.86173486966292	10.3304844331461	10.4597740449438	21.0467880005618	17.6862792337079	16.9741207151685	2.78852672977528	3.63822615561798	3.84273472977528	12.0742640853933	12.5890290859551	12.1088020185393	6.21197171404494	7.54447316853932	7.30748231011236
LOC_Os06g11760	LOC_Os06g11760	20.118183	12.065801	14.296586	0.101963	0.109581	0	3.540695	4.329107	2.459082	6.977199	10.408531	8.866707	8.95777	10.456993	9.440388	0.4195	0.284377	0.295771	2.459013	2.122715	3.511335	2.972507	3.71035	1.539809
LOC_Os04g37710	LOC_Os04g37710	212.414795	112.784019	185.346649	18.468771	21.613274	19.4653	33.660164	27.950354	24.621099	53.918381	62.717644	68.853073	180.14267	163.627869	140.741821	17.705303	18.481552	19.641636	29.773966	29.225418	28.745403	57.379635	52.051228	46.816307
LOC_Os01g67220	LOC_Os01g67220	25.513915904427	19.3356129880017	15.0701727165908	3.41156963177493	2.94142519693835	4.29402857261067	11.1773191187422	10.7245788208523	15.6083711609433	11.2301098163012	12.9574422589988	12.7063557707902	21.398597347952	21.200986051717	19.4595511625983	4.59787879644187	5.22233987960281	3.83534322052131	10.8963568849814	14.4293954642118	11.7859011886636	19.0265657964419	17.3725870413736	12.2197308502276
LOC_Os02g47560	LOC_Os02g47560	129.875626	76.649849	163.799347	1.600602	2.060736	2.105851	9.266749	11.423326	5.27907	19.871601	27.475883	22.546183	121.356926	87.708534	148.492096	2.340614	2.846121	2.072159	7.644666	9.7597	11.776723	28.432901	35.312248	19.768772
LOC_Os01g56780	LOC_Os01g56780	31.1066171997218	34.7241511246175	27.5624521841446	4.12814353435327	4.06860019527121	4.72349407899861	11.7590856189152	13.7007024447844	11.5855775618915	6.57514979944367	11.5419776178025	11.7982605360223	29.9535430853964	25.5611052851182	32.2877183132128	6.37458258164117	6.87328989012517	5.51696774714882	14.0698911885953	12.1626096325452	15.6691685382476	11.9308462052851	11.03225578637	6.16184692378303
LOC_Os02g11640	LOC_Os02g11640	46.387192	31.232271	42.00631	0.333966	0.438696	0.214453	6.376959	7.115296	3.360312	4.330265	5.558772	8.539802	47.875706	35.952991	36.505554	0.786224	1.047728	0.329962	5.696787	7.712003	7.689248	5.778965	5.887385	3.756733
LOC_Os08g33710	LOC_Os08g33710	50.25116	66.22403	34.187515	3.62193	1.419212	2.713542	16.843273	20.411926	24.125837	21.296722	18.240931	23.970257	46.425976	49.171127	39.014275	7.935452	6.370206	4.421276	37.12225	39.429718	33.754738	19.793194	27.298941	16.210007
LOC_Os04g45810	LOC_Os04g45810	59.266563	61.688171	62.350601	0.50994	0.599459	0.5578	21.594431	23.74119	7.797436	16.722635	19.250374	43.172356	57.39592	52.399342	55.810539	1.537599	0.903876	1.561563	23.858107	23.59199	24.927784	16.441004	24.821985	15.288103
LOC_Os01g63210	LOC_Os01g63210	65.207031	33.088776	61.55492	1.320692	0.856575	1.523835	12.926569	13.643224	6.339361	21.38056	29.823088	25.926334	70.810776	50.537239	57.540462	1.633873	1.187355	1.056317	16.610523	24.526281	18.85491	27.275028	18.521429	20.420879
LOC_Os12g07190	LOC_Os12g07190	111.56218	79.785248	103.81868	9.120937	11.379959	7.758575	35.158401	37.142796	21.766731	23.893078	29.822231	29.756447	121.584923	98.643974	99.850441	8.146634	10.356799	9.391193	38.962837	36.877388	41.23793	37.577656	35.548244	26.461761
LOC_Os04g51820	LOC_Os04g51820	15.8115156835858	13.5037887642243	12.5616202660663	0.125247705280393	0.206211	0.300706	2.85737303602129	4.02054511543185	2.14755831191158	2.98765872902169	7.6844900749079	6.60155637904216	15.1406685571019	12.3063088465002	14.1397523155956	0.172038	0.263145	0.134175	2.56661596725338	4.31404111706918	5.39500581784691	5.415256749079	7.94878733647155	6.08283370609906
LOC_Os08g02210	LOC_Os08g02210	178.774984245545	216.195930609901	253.746101889109	1.06340420990099	0.280382091089109	0.599122586138614	57.9461112039604	88.8659838257426	43.9849016237624	52.0407879287129	56.777911390099	53.236419239604	313.830862471287	263.063288245545	359.15409219802	0.996101057425743	0.493741663366337	0.29345577029703	61.3479532475247	33.5234026613861	36.3584976237624	62.8005832237624	60.9957654534653	60.5302374138614
LOC_Os05g50500	LOC_Os05g50500	36.750404	29.777912	22.657526	0	0	0	1.824257	2.187765	0.661343	2.897707	3.373766	6.135359	30.405037	26.612602	24.751957	0	0.074029	0	2.989635	2.232411	2.209522	0.87076	1.836193	0.756367
LOC_Os03g56370	LOC_Os03g56370	44.2048	34.247494	53.14764	0.66932	0.2064	0.63931	14.057198	14.473639	9.605992	13.403362	13.021102	16.844511	37.282337	29.031519	43.343086	0.43564	0.138755	0.361812	17.049109	11.387679	13.392365	10.958493	10.754671	12.537909
LOC_Os05g50550	LOC_Os05g50550	410.727814	186.143997	460.781189	3.052156	1.764294	2.76411	77.46701	93.265663	35.34911	30.436953	48.171638	46.087048	343.02832	261.942963	405.11618	3.337268	2.991347	3.087329	65.548843	79.003349	94.12114	91.66114	80.314987	37.956509
LOC_Os09g32240	LOC_Os09g32240	69.839836	56.4608777199654	68.302505	14.4684697268799	14.448549	16.2164973673293	37.9166588444252	36.390791059637	42.930767	32.0027911737252	36.4806604382022	33.4195270838375	67.2475292843561	57.5599903362143	56.1381351331028	16.0417365177182	19.9565266257563	13.724483	34.7129373967156	38.635338	36.5411031996543	39.0743882713915	39.4338092359551	36.404053
LOC_Os06g15779	LOC_Os06g15779	29.023991	24.247881	27.298838	5.837902	3.385367	5.106843	13.26269	13.745155	14.891675	14.577525	17.015108	17.241625	27.569016	22.090042	25.508858	5.914158	3.678475	5.104651	12.407065	13.426255	14.174782	15.781681	18.798502	13.343363
LOC_Os08g14570	LOC_Os08g14570	70.747116	75.278152	55.947231	8.711458	5.550983	9.675421	20.367922	23.582226	24.229652	16.301754	28.409807	36.258972	58.614262	59.236889	66.126518	6.757996	5.841066	8.824081	24.395479	23.901178	26.001427	24.997009	25.810694	16.026743
LOC_Os06g49250	LOC_Os06g49250	8.30546576750184	7.70943738172439	6.56406199189388	77.4810849624171	88.4737665110538	80.1230592483419	57.9602733883567	54.9151259745763	52.5355606411201	68.6507650261606	68.2614123787767	60.2919533865144	10.257192427045	10.1310432295505	7.50183874907885	78.5453990733235	78.6563737789241	88.470839605748	49.9093400044215	46.9014087324982	49.4180002546058	80.4705837011791	68.6662233157701	66.6293939948416
LOC_Os06g11130	LOC_Os06g11130	41.697311	44.901211	36.191509	4.875457	4.537117	5.110285	10.334556	9.970013	15.481454	15.745661	15.180606	13.749813	34.64127	41.971188	37.357845	4.713164	3.851941	5.684235	12.719275	19.726368	12.256879	14.541064	13.174282	13.776942
LOC_Os08g08140	LOC_Os08g08140	3.022405	2.300965	2.586462	0.282306	0.267352	0.252918	1.332668	1.567123	1.553755	0.716138	1.082125	1.276613	3.436856	2.770437	2.619673	0.434384	0.503532	0.387193	1.40503	1.912609	1.746594	2.194117	1.661867	1.516521
LOC_Os02g38020	LOC_Os02g38020	66.1660748098889	65.2361965948639	73.814865	8.999214	4.050675	7.191787	39.143085	39.545345	36.3060409731698	25.812254	25.743063	29.3002881674971	80.5713411107704	70.1635069739364	83.1902011015715	7.517487	5.305218	5.220824	42.6426800912227	33.180588	42.9770991391338	23.030617	24.2296202690686	24.568527
LOC_Os04g33060	LOC_Os04g33060	142.707413	128.120117	201.812378	2.515239	0.51172	2.018601	58.214355	59.508385	42.629047	35.961594	36.704918	42.249729	151.722427	137.642792	187.860046	2.192198	1.470618	1.368262	53.969887	45.048134	53.176388	40.742313	40.81216	40.974758
LOC_Os02g29510	LOC_Os02g29510	16.4052946249414	11.5387883966245	17.3179434308486	0.262524132208158	0.573147873886545	0.385228215189873	2.1413698124707	2.6245776451008	2.30073405532114	2.41881294983591	3.23219289263947	3.20408954946085	13.4141232119081	10.8752749676512	14.8041315311767	0.937659683544304	0.832091545710267	0.499739663384904	2.00183714955462	2.29139426582279	2.31632062165963	3.55511763384904	4.2834380121894	1.89176798921706
LOC_Os10g32810	LOC_Os10g32810	95.084686	45.613842	59.08128	1.082107	1.966447	1.511244	10.567221	10.041313	5.756891	18.671242	17.363869	17.313324	85.194801	91.43145	64.666267	3.109555	4.318572	2.886997	15.626698	15.69968	14.311498	17.963243	24.127192	30.027588
LOC_Os09g20930	LOC_Os09g20930	49.598835	39.715588	44.799793	4.65263	2.965039	2.897125	18.517174	17.455708	10.853335	15.147218	20.317284	24.497868	48.053852	37.228657	42.975033	4.358966	2.578556	3.907327	20.616962	19.01012	22.425188	14.023829	18.146412	11.727026
LOC_Os02g39160	LOC_Os02g39160	348.97525	237.110519	343.052094	29.517971	37.242504	32.30381	178.605316	179.835541	124.164268	139.386749	179.735764	177.692459	345.605957	320.279877	338.239349	36.113422	35.335678	47.746147	135.694153	139.32399	177.780548	169.151703	141.414169	128.035233
LOC_Os03g03590	LOC_Os03g03590	31.0432142735043	30.0339069316239	21.286004025641	8.34989745299145	7.26841816239316	7.61324707692308	15.0421445897436	14.1595166666667	16.9893023931624	11.8804020683761	17.664306957265	20.8795289230769	27.1240467094017	22.8752311367521	24.5807104700855	7.13111655555555	6.68829542735043	7.25877231623932	15.855430991453	20.8253262222222	18.4454984615385	17.1259491367521	17.6392653675214	14.0216090683761
LOC_Os01g08020	LOC_Os01g08020	49.938641	30.674183	42.825005	0.156956	0.067646	0.161153	3.709658	3.530245	1.809283	1.480407	3.583418	4.483645	28.411266	26.125111	43.240799	0.134338	0.037532	0.185055	4.434	4.378985	5.942502	3.491584	2.825198	1.900476
LOC_Os11g41710	LOC_Os11g41710	90.693336	109.467354	50.589897	2.790054	1.645039	2.543414	55.361843	81.051094	57.882042	24.00971	51.013805	77.896355	87.228333	98.25592	88.110153	1.622834	1.655692	1.190285	56.772808	65.625984	57.945187	44.592903	71.898956	31.699945
LOC_Os09g25150	LOC_Os09g25150	189.990078453608	112.808246775909	82.3411938350516	4.59832311448725	2.26538949430277	4.21732837004883	47.3029408572979	44.3186877265328	60.3700712740098	80.5919990732501	69.4434078024959	57.2836827379273	177.209185094954	186.195742812805	102.680664943028	3.43264748562127	2.95375601844818	2.15028656321215	92.5008902452523	68.148260660879	53.1679182886598	69.1490428562127	68.3397357612588	73.7429092609875
LOC_Os07g08030	LOC_Os07g08030	336.25177	298.521271	367.092773	25.966206	14.348584	22.514675	198.93895	192.441833	151.338303	172.095963	133.616943	146.691772	386.568817	361.19104	337.024017	26.271257	15.949901	19.197554	228.621414	165.518936	170.637787	138.974106	139.748001	169.375
LOC_Os01g61410	LOC_Os01g61410	16.4549123166477	13.9657349177095	17.4770191911263	3.1837452942738	2.21465157413728	3.04796673227152	6.10910653469852	6.15843562191885	6.54136523473644	5.7956179112628	5.77326473909746	6.95221030602958	14.3959448763747	14.3389345293895	15.0690050659841	3.04913925521426	2.87237260295791	2.95231310011377	7.08042977322715	4.89924474364808	6.43586980583997	5.97690521463785	6.66378291770952	4.86476732574896
LOC_Os01g72420	LOC_Os01g72420	21.582594	15.853801	17.788441	2.024674	2.538272	3.103507	7.416975	7.259381	11.690808	9.679979	11.483454	10.630305	24.547375	21.583067	16.222853	2.790715	2.559921	2.039795	9.637959	9.765758	9.736087	13.744043	13.754926	13.452644
LOC_Os10g01080	LOC_Os10g01080	395.461304	210.403305	372.446533	2.843304	1.41479	1.112432	142.69751	130.37851	74.829216	79.01001	101.619148	91.267731	360.792419	262.993958	303.494293	1.98428	0.528653	0.952837	102.448517	91.594818	123.277618	142.375671	116.999588	116.007919
LOC_Os07g05000	LOC_Os07g05000	232.826965	132.992752	312.781433	3.08406	1.909481	3.884854	148.622192	152.784897	62.038635	119.384308	159.805756	139.467758	230.948486	189.439346	270.018494	3.03536	1.90989	2.688739	107.65419	103.100449	116.091797	180.859283	162.070801	148.146881
LOC_Os05g14270	LOC_Os05g14270	45.2050094026422	35.0826331809305	52.2003838724871	1.50897953589891	0.659222281447444	1.54030481332567	21.3341734233199	19.7706958655945	18.7251064951177	14.6858366295233	13.4994997277427	12.621520073521	51.2200074520391	43.1592996932797	48.9157909638139	1.71790853187823	1.84265791958644	0.692680730614589	29.3729168592763	23.9661618518093	23.5498118667432	18.1490406524986	15.7083338770821	15.3242693819644
LOC_Os04g30240	LOC_Os04g30240	0.334805	0.284767	0.111275	117.782959	72.6782	126.206482	38.730709	42.70908	19.152351	30.789425	59.497986	80.221672	1.347071	0.792696	0.363899	100.21817	118.16539	100.183998	31.280176	36.510246	40.148567	38.695156	32.400009	19.118237
LOC_Os02g36570	LOC_Os02g36570	102.573059	124.050011	117.587044	3.460779	1.14753	2.581157	48.723301	54.814838	39.546608	26.084457	29.345797	38.068806	120.378036	116.587929	138.911911	3.087828	1.434691	1.211415	56.147816	43.843567	52.815662	30.852427	28.680563	32.676346
LOC_Os01g69030	LOC_Os01g69030	54.7698942575328	33.964659192377	27.9320023744527	2.09320962322946	1.020885517641	1.59813610739119	8.87409641874839	9.4110160855009	7.48580345763585	6.7312577576616	11.1495793669843	11.2697889425702	64.3304872750451	42.301184565027	39.4753907512233	2.22283517615246	1.54765306232295	3.52765604687098	11.0878768632501	9.32390602266289	11.4896333347927	19.4008654720577	17.4324323981458	10.7553526255473
LOC_Os08g35620	LOC_Os08g35620	53.0099618606883	40.144215156188	39.2845380721377	12.6111276952349	7.36610371674388	10.5411901998676	24.6400684103243	27.9737608213104	25.010983358041	21.7803733292522	34.5834334745202	34.0858739990073	56.6753954033753	43.3992927974851	42.8512345575778	12.1363330681668	10.1615458944408	12.3487008646592	24.5131046912641	23.1114013487756	27.3484023232958	35.1390295330907	37.2526289010589	30.6914378855063
LOC_Os12g25490	LOC_Os12g25490	37.91954	32.667839	24.184757	1.251226	0.997733	1.233334	6.052463	6.050085	11.309127	8.428544	6.936768	10.248711	53.040981	46.259903	29.225845	1.119937	0.494341	1.17446	7.15285	8.204159	5.53038	7.065263	9.364987	6.995924
LOC_Os11g13890	LOC_Os11g13890	1292.33059932297	1971.2834778194	1588.45810725031	43.6365804414112	25.9347098832423	25.2854061860563	939.220560779504	956.121406923561	1033.39517101932	1145.09734436119	862.769277159177	995.977865566989	1589.19420294876	1698.54684609618	1874.44113655355	46.5801790172197	19.659801898782	29.2771973082738	1303.57717014994	970.016883467871	963.650600553969	684.862091814364	938.154076720706	1273.57453246829
LOC_Os02g02380	LOC_Os02g02380	9.393128	6.842828	6.077334	0.078983	0	0	0.872509	0.870961	1.075197	0.220655	0.583811	0.324187	12.337918	8.906029	7.089801	0.062028	0.018766	0.008131	2.345481	1.326774	1.608454	0.580706	0.534686	0.364114
LOC_Os03g22780	LOC_Os03g22780	47.491409	57.284626	52.140884	7.718443	5.179503	6.8222	34.67746	36.774395	38.43388	31.876699	31.393719	33.416279	50.510612	50.776318	54.473152	6.772291	5.793444	3.92203	36.340763	32.640347	28.29549	24.185038	28.032946	32.4548
LOC_Os02g35090	LOC_Os02g35090	548.259888	322.933838	663.148254	14.322015	11.364085	16.657433	186.225159	185.543167	96.913208	174.560028	159.248352	135.560867	485.534058	409.997009	489.345673	18.503223	10.170206	10.641252	160.356659	150.446823	156.493835	192.60817	201.869308	181.859528
LOC_Os04g41340	LOC_Os04g41340	1167.130615	874.978455	1226.289795	12.738107	4.873379	10.48877	294.177307	315.867249	207.911713	272.308136	375.980896	415.206543	1260.149536	1017.480408	1474.573242	10.351661	5.022925	2.522236	352.687836	316.507568	269.118744	435.520447	423.780396	357.493439
LOC_Os06g46770	LOC_Os06g46770	825.258919023666	816.734398545708	742.775419942923	207.052647399072	181.182505073318	216.820121009745	563.085131752668	604.899984935499	556.425441441299	581.952192966125	634.60477262181	610.003488710905	875.446823410673	806.963133741995	936.185956741995	241.325317741067	214.602627562877	294.195389429698	432.54367399536	486.1658025471	540.058985374478	587.924899805568	560.026813377726	568.169883263573
LOC_Os02g03720	LOC_Os02g03720	44.949554	39.719784	63.322842	2.323681	2.267267	2.804114	36.531666	36.888371	24.060223	26.753956	28.677788	32.348297	44.925404	38.016941	56.039288	3.03265	2.0264	1.447283	29.626595	24.894188	30.581484	31.931953	29.239582	29.977444
LOC_Os10g22460	LOC_Os10g22460	27.237715	31.855726	29.19208	9.966365	8.911671	8.331826	18.716108	18.628555	21.418385	11.352547	16.014626	14.768314	28.829031	26.714199	27.885305	9.171297	7.624618	8.847693	16.578766	17.489605	18.844475	17.042864	17.66642	13.643905
LOC_Os09g28630	LOC_Os09g28630	218.950623	184.879501	234.651901	12.667864	15.084541	11.28211	177.184418	183.8246	148.410538	193.448425	150.715454	141.18895	285.765625	247.76503	217.708633	10.006721	16.951469	7.72518	154.131668	151.74057	161.782715	173.64447	165.733002	162.87204
LOC_Os01g61120	LOC_Os01g61120	82.245186	76.800667	97.676819	2.880952	0.987252	2.451001	36.999409	45.708416	18.984739	23.167076	34.198769	37.047199	80.028679	68.997009	109.517166	1.914191	1.85753	2.245047	38.553009	38.625412	49.182671	38.654293	40.181774	34.985847
LOC_Os02g47200	LOC_Os02g47200	25.039793	13.844743	19.449739	1.878467	1.363428	1.419498	5.593115	6.642333	4.466133	5.433181	7.176301	8.344883	24.374958	17.853008	17.776356	1.219864	0.758048	0.982329	5.81775	4.83427	5.087686	5.671512	6.646807	7.022212
LOC_Os01g17390	LOC_Os01g17390	66.216423	55.862068	54.212273	11.726582	7.567133	9.355335	19.587362	19.795425	22.221457	22.126371	25.85305	45.039036	71.954338	57.445805	56.372452	11.751009	10.444664	10.90394	25.40971	20.416651	18.886324	19.400682	18.063122	14.429362
LOC_Os07g23150	LOC_Os07g23150	30.375889	33.220207	26.860088	0.441281	0.033848	0.44113	12.776115	11.880784	14.420852	8.690813	7.23106	7.124229	34.23687	28.525608	21.279236	0.196828	0.243498	0.398054	12.234267	14.733208	10.650979	6.961683	7.171013	7.139799
LOC_Os03g27019	LOC_Os03g27019	264.251056959163	185.613377493756	219.694056208235	27.9988209044887	32.3877759041512	26.5948347907526	66.8245352956463	71.5846158903139	53.7809041781978	42.2802337688154	80.4250987077287	79.1430900053999	224.887207265272	193.379551026662	235.95477698245	35.7297146655417	44.2380219942626	34.1037740111374	68.1263563604455	80.5065719213635	81.006192961188	89.9244694306446	87.954196279109	55.1917912426595
LOC_Os09g07660	LOC_Os09g07660	133.313553245018	81.2963980848709	139.158456231734	1.98849069372694	4.31845530405904	2.47412806273063	56.9009572512915	59.3943534066421	35.4161529453875	45.4475572797048	74.2251374247232	72.9930666464945	124.715020956089	96.4431869191882	142.063483095203	3.59346549114391	6.23875882250922	4.7174656605166	38.661417997048	39.8261066892989	50.2644155258303	85.2267476479705	86.5975649376384	58.4027101749078
LOC_Os09g38090	LOC_Os09g38090	90.367355	77.396385	77.087601	6.936159	7.820735	4.558259	12.42079	13.792268	11.25842	10.998362	10.191299	18.001307	102.061508	95.144524	65.59761	5.819169	5.108123	5.005984	15.963675	13.958724	17.966022	5.237164	4.002833	6.291487
LOC_Os12g08810	LOC_Os12g08810	350.924194	269.087128	342.912964	10.051143	2.214291	5.661962	96.631607	115.689415	69.783463	68.260017	85.386833	109.949898	332.80426	279.293915	294.973206	9.379884	5.278822	9.057197	101.307831	114.474312	157.526642	84.550262	90.358925	64.496132
LOC_Os05g43650	LOC_Os05g43650	81.924988	63.933182	111.708183	4.413855	6.611361	5.494007	15.3701	17.491062	9.717972	16.511736	14.653243	18.547142	85.738007	68.224098	90.131157	4.665028	5.285663	5.406082	12.971898	12.650482	14.163924	19.931526	20.061586	17.045856
LOC_Os07g30960	LOC_Os07g30960	83.845291	37.205303	85.839058	2.597995	1.566311	2.69979	22.906651	23.920149	10.934683	18.123348	22.788849	23.5403	89.493446	70.714378	62.236835	2.444171	1.601369	1.681728	19.9564	18.555487	20.297987	28.121773	28.525974	25.74395
LOC_Os04g58560	LOC_Os04g58560	12.6157398542621	10.5287781736939	9.93862798762603	3.67443441017415	2.89636492667278	3.36789182905591	7.83899203941338	7.98811234601283	8.21302881530706	5.59561607745188	8.43849212144821	8.30538437167736	11.032057692484	10.8817248359303	12.5179803492209	3.05848264023831	2.74570876489459	2.86974537534372	6.52760728689276	8.18479769477544	7.10084293721357	7.41710904582951	9.03237603208066	6.90795339046746
LOC_Os05g06890	LOC_Os05g06890	27.7181	22.083366	24.987753	6.217259	5.010764	3.501201	9.131955	9.726503	8.548802	9.149113	12.253943	11.230235	29.331291	24.591484	25.776178	5.033785	3.801257	4.692705	9.999039	9.708465	10.613333	12.443968	12.037729	9.480493
LOC_Os03g17800	LOC_Os03g17800	21.31772	9.474613	20.252945	0.474931	0.511041	0.632003	5.349142	7.066635	3.466674	7.651309	9.533295	11.325074	21.718468	16.558596	22.639532	2.277369	1.248692	1.631547	6.90682	7.233252	7.825176	8.622808	8.981532	6.253749
LOC_Os07g46520	LOC_Os07g46520	21.498335	21.341839	26.806541	0.801372	0.409574	0.860226	9.504992	10.88375	4.172193	9.350453	10.55452	16.470173	25.963058	22.169743	26.018318	0.839745	1.128784	0.889614	7.962012	11.195783	11.002292	5.237275	7.746879	6.210027
LOC_Os03g19760	LOC_Os03g19760	118.702035114249	103.267600785492	142.315796995337	8.49083811813471	3.72438734611399	7.68869162409326	61.602756953886	70.4118316489637	49.1525534658031	51.0200908487047	51.7457604282383	56.611005488601	120.062108945596	98.6422745854922	148.389605858031	6.97614833782383	4.7048339261658	3.45966899792746	62.7198252800518	57.1167276326425	65.8493638002591	53.9985817536269	58.9117582227979	57.4061966279793
LOC_Os07g37230	LOC_Os07g37230	91.665535	64.477371	93.110306	0.506502	0.053737	0.362529	38.714928	48.791683	26.352728	26.759155	46.776619	50.542484	114.168808	81.021622	89.072266	0.57949	0.163769	0.217091	35.294365	34.872559	34.710331	35.56105	48.4533	32.216785
LOC_Os01g13540	LOC_Os01g13540	52.883797	52.513245	58.362373	9.465675	6.150616	7.720648	29.646734	35.304836	28.935062	17.07835	28.371717	32.090591	52.690746	46.035828	59.949741	8.650587	12.914449	7.980815	32.280994	36.208736	39.137566	25.702833	31.666597	23.156641
LOC_Os05g50560	LOC_Os05g50560	24.180914	29.975956	25.657932	0.633538	0.612765	0.708114	3.106339	4.031855	10.14028	2.186052	2.626467	4.078253	19.319613	21.31735	27.026936	0.757716	0.472199	0.828497	5.350705	8.353514	5.541632	4.123077	4.648098	3.085454
LOC_Os05g45710	LOC_Os05g45710	37.421444	38.874382	39.277241	6.562909	7.159576	6.412535	23.309334	20.047409	17.078054	16.453588	15.449815	15.298327	38.260235	36.843937	40.766521	7.442459	6.826273	7.062977	18.247141	14.672747	20.250332	15.241491	14.215938	17.012131
LOC_Os02g52650	LOC_Os02g52650	134.274902	125.906136	168.174393	3.972399	1.745936	4.0046	58.002728	52.454079	49.325546	50.998848	52.598297	60.552246	108.909065	116.519623	152.828018	3.301318	1.109417	1.166549	52.685417	52.321388	37.472843	41.179455	48.061935	40.915165
LOC_Os03g12840	LOC_Os03g12840	34.4166945785164	23.7014141387283	35.0025991921965	4.28823260597303	5.04575941425819	4.96745508188825	13.2123801050096	13.4631195992293	10.8805953420039	7.59948179046243	10.9526948843931	12.1325868978805	35.8362173410405	30.575616294316	33.1719529181118	4.36108628082852	5.08822683092485	3.5175739561657	13.9265133545279	13.3918806608863	12.6835346382466	12.6186443410405	13.1649020187861	8.25797063342967
LOC_Os04g59610	LOC_Os04g59610	67.7759291687321	72.1338150753098	74.7880499103909	6.1464637435653	3.33992666348904	3.1955187864633	26.2228918322212	27.7087315729266	32.053367244042	25.8004189761678	19.2475678474738	20.8209638131554	76.6626870686368	73.9437989380362	79.4157404385129	5.25809235271687	3.50979924118208	3.00432424404194	44.2748137902764	34.7383640657769	30.3181006549094	18.3404214327931	23.9982350838894	27.0611986539562
LOC_Os06g40510	LOC_Os06g40510	28.974834	18.538893	32.091648	2.326981	2.673487	3.285758	10.330099	11.244041	9.159674	8.792031	13.053	14.458033	25.924288	21.205015	31.464346	4.515201	4.547862	4.549724	10.207118	10.489319	11.674906	14.230642	13.587914	10.017895
LOC_Os07g32880	LOC_Os07g32880	999.152222	981.87146	1047.321899	108.780487	43.578037	77.403397	617.717957	717.138306	614.955994	508.170441	599.18573	646.251526	1198.119751	999.319519	1181.065186	82.910042	41.750095	55.307129	658.459717	532.861389	652.982727	666.862793	691.959412	792.067688
LOC_Os02g42350	LOC_Os02g42350	36.8441180363636	28.8347855977273	39.3914053380682	9.74054065340909	7.31543103579545	7.49716427556818	12.6247110392045	11.85490378125	14.0614845238636	11.6595124130682	13.2057807653409	12.3530816017045	34.9220773829545	33.4031662801136	38.0048695761364	12.0937777767045	11.3408177232955	13.8458049011364	13.5818150988636	14.2038018085227	13.4120811585227	11.9055573795455	12.0824988869318	9.14056918693182
LOC_Os06g49780	LOC_Os06g49780	38.706081	35.956291	35.791977	5.918762	5.808325	6.119154	14.696952	11.297517	14.657671	15.502913	14.052088	17.506813	34.714466	34.954319	26.513002	7.649132	5.216056	8.309014	16.638681	20.496218	15.645255	10.310136	14.030241	13.189266
LOC_Os03g25869	LOC_Os03g25869	3.442286	2.11482	3.622357	0	0	0.031019	0.823948	0.920382	0.698799	0.285361	0.323755	0.293744	3.096071	2.202423	2.955243	0.08114	0.09452	0.231868	0.715809	0.584824	0.658284	0.528399	0.438593	0.232711
LOC_Os08g33540	LOC_Os08g33540	159.346483144762	95.581583567619	198.746528565714	7.63185587238095	8.91948487428571	6.94026669714286	67.6130056095238	58.763515432381	34.8438401942857	45.2122999123809	46.6792156533333	46.2235406133333	138.35233564	119.796567085714	149.04417880381	8.00443596190476	8.53982592571429	11.2785821085714	51.1010435028571	48.3862979447619	53.0202997866667	62.0368983961905	47.1050011085714	42.6929258095238
LOC_Os06g40440	LOC_Os06g40440	251.230789	138.187119	164.136856	31.326099	29.541199	31.408058	100.145233	85.849937	90.180534	128.932709	120.55127	121.188049	188.505844	185.827423	126.513062	30.294123	20.52598	31.144861	76.95002	81.483833	73.498856	143.47168	133.490067	103.725456
LOC_Os02g53140	LOC_Os02g53140	33.128086	28.255535	33.669918	8.581313	4.821997	7.350699	13.309271	15.420115	14.609978	8.93748	12.586626	12.102365	28.241392	24.248112	30.633131	9.769532	7.552989	9.000299	16.900604	16.307894	17.008434	13.407702	12.242186	9.108511
LOC_Os03g10180	LOC_Os03g10180	69.541786	61.940929	79.947533	18.691509	15.446486	18.380163	28.857288	31.07169	24.895296	27.304115	28.252157	30.492357	66.373085	59.989738	72.853966	16.471151	16.391277	15.975457	30.649548	28.851088	35.263348	35.298824	37.86977	30.885162
LOC_Os11g42480	LOC_Os11g42480	10.614713	9.181021	9.211574	0.873585	0.280533	0.359634	2.276599	2.73797	2.612442	2.229426	2.05801	2.496033	10.156511	9.379914	8.45844	0.365878	0.240189	0.189901	3.06714	2.306326	2.190351	1.917289	2.00505	1.774002
LOC_Os01g68450	LOC_Os01g68450	288.346298833333	226.343193416667	360.86454975	13.03733475	6.52171608333333	9.62401125	109.051783833333	115.474144333333	78.3372758333333	119.33213175	130.85433175	128.84587575	305.155390833333	259.114679916667	338.699083083333	9.948426	4.57346466666667	3.40170016666667	92.0032821666667	78.5217385833333	87.940278	126.879955083333	131.428324333333	133.020598333333
LOC_Os01g14410	LOC_Os01g14410	1257.290283	411.720215	1723.563965	0.82081	0.82734	1.276936	79.733665	72.209892	24.86274	65.996254	88.225426	60.418537	903.540405	615.262634	990.820496	2.817629	0.922029	1.979076	26.217825	38.079525	37.461174	175.554947	148.189682	61.733204
LOC_Os06g39330	LOC_Os06g39330	44.899158	27.706078	58.675346	0.828162	1.060338	0.454215	12.862726	11.405755	6.448411	10.336707	5.749039	9.187709	41.625854	34.428413	42.035549	1.474221	1.809597	1.517666	12.406695	11.730697	11.966348	8.628041	7.012435	6.283
LOC_Os06g06560	LOC_Os06g06560	60.418579	34.153484	44.24612	2.886327	2.142646	2.711652	11.1904	12.972332	10.999172	4.258241	8.427886	10.104579	48.107475	45.065098	49.760315	2.04745	2.303653	3.163582	8.069777	10.266581	8.854471	19.538872	16.572947	6.627978
LOC_Os06g14240	LOC_Os06g14240	37.072582	27.14023	76.921051	0.146081	0.217153	0.338395	4.44929	3.742344	1.707096	3.304314	3.464427	3.738517	45.793068	61.124733	66.538826	0.245934	0.173831	0.309541	3.118728	3.370593	3.709585	2.081149	2.629598	3.183493
LOC_Os01g60830	LOC_Os01g60830	257.2164	120.396858	361.160248	0.488301	0.538897	0.680398	34.076843	37.389191	12.114953	18.304035	20.821007	21.143066	207.364059	180.155518	249.428802	0.750035	1.003311	0.311539	22.667442	32.875252	43.942776	23.979939	19.194881	8.871931
LOC_Os04g33110	LOC_Os04g33110	233.261578198936	208.093059194681	297.65560052234	18.9328462095745	15.7043336808511	22.6521096553191	114.436002032979	97.8913994617021	55.8821648553192	126.901756196809	99.3615022978723	116.727071478723	189.099319579787	193.457054105319	194.575796624468	21.2008134138298	14.95814775	14.4692528010638	116.444195571277	133.309846291489	112.288005364894	92.3243545393617	80.5140958	90.9171343925532
LOC_Os11g42490	LOC_Os11g42490	72.591316	60.225903	102.123695	2.933066	2.909616	3.819481	21.186476	22.692144	13.723836	17.013544	17.014856	21.516964	65.464195	70.129822	92.633354	3.284293	1.981119	1.24442	28.701115	27.337837	24.956877	16.452892	17.726578	17.627127
LOC_Os07g24230	LOC_Os07g24230	14.211496	11.35122	15.386678	0.501161	0.466743	0.198225	2.002241	2.278374	1.498129	0.608318	0.930245	1.420818	19.44463	13.925148	14.304819	0.49384	0.256587	0.607636	2.283486	1.860478	2.268182	1.045276	1.039387	0.785322
LOC_Os02g17940	LOC_Os02g17940	16.0868327922784	15.5775297862969	17.1868055932572	1.14187994997281	1.60138353996737	1.38316017727026	7.86358330995106	9.25026096193583	11.5395700135943	4.41679048885264	6.18060220500272	7.30354566829799	15.1291825247417	15.6563045040783	19.506402444807	1.8657892343665	2.00717653072322	0.916136008156607	8.90335771071234	8.68730801522567	7.22356817074497	7.75545516693855	6.63237633061446	6.80162038009788
LOC_Os11g11000	LOC_Os11g11000	105.520355395994	70.2800111440678	123.449784780817	11.4823374144838	8.89398317873652	10.3434508890601	31.8913402496148	33.3113590169492	23.6855707488444	17.2776452026194	23.2402643204931	21.648170238829	88.0107605138675	81.7556864784284	120.187424283513	10.7892314083205	12.3947915208012	12.9265281290447	22.0337656379045	25.3948518929122	34.4806920416025	32.5272534156394	25.4075691679507	22.4857424745763
LOC_Os01g43150	LOC_Os01g43150	100.103649580613	76.1238855930663	97.2132439569169	22.2583488845507	16.844859284416	23.6615110875126	69.2194209629754	67.7518431925278	61.0078931245372	56.9645090249074	56.7763652709525	61.7805433779872	101.035114892292	82.7104656085493	99.6886117024571	21.0574281588691	17.3920766287445	17.1858685856614	65.1202467135645	54.5495997946819	72.2258981124201	70.1088778051161	64.3957447795355	63.7785538623359
LOC_Os11g37970	LOC_Os11g37970	1.198991	1.41471	0.614747	113.460144	179.733185	150.811569	83.629707	129.986069	54.74688	44.565636	70.818016	107.906609	5.710069	6.549971	2.509408	161.873581	222.474335	162.402069	115.520058	139.270142	104.298508	29.294703	35.814564	43.142891
LOC_Os10g26670	LOC_Os10g26670	31.862774	16.190819	26.69268	0.572795	0.214676	0.503158	8.335698	7.996921	5.775574	6.886998	4.864857	3.682974	31.715109	27.342152	19.730957	0.536676	0.535014	0.290122	6.682716	6.548169	4.300926	2.292614	3.806309	2.757412
LOC_Os03g43930	LOC_Os03g43930	18.7702604575517	15.0284965173291	10.5817704193959	3.38443102829889	2.15005057424483	2.85762361494436	4.61567728426073	5.4735135745628	8.95239569538951	3.65592148585056	5.1585053354531	5.60011297011129	14.7033043287758	14.6714727109698	15.6478902197138	2.79141592114467	2.6646626899841	2.86276116756757	5.39861153577107	6.49987502193959	5.36000047313196	5.20275573736089	5.64416197424483	4.20119299427663
LOC_Os09g38620	LOC_Os09g38620	16.929861	14.122255	15.988982	1.777607	1.753202	1.799691	4.22091	5.959962	5.658368	2.69206	4.923267	5.591992	15.652787	14.717526	16.409189	1.72464	1.566939	2.9051	4.795757	7.521376	7.527028	4.432834	5.263523	3.78042
LOC_Os09g06464	LOC_Os09g06464	89.083023	52.446629	72.89341	2.114746	4.999884	2.431113	13.263624	11.134964	8.332863	15.191008	15.627909	11.896054	89.86731	72.180496	60.442741	3.310126	3.597861	2.385571	10.892701	11.196913	13.06311	20.497051	19.130527	17.42392
LOC_Os01g51860	LOC_Os01g51860	20.780787	16.11356	26.454266	2.860812	2.219088	2.691276	15.350311	14.023991	9.292654	8.46457	11.385066	10.730555	23.263788	18.73653	25.178015	2.799647	2.901013	3.215795	11.21269	11.752825	13.308567	11.729416	12.171755	12.515648
LOC_Os01g71190	LOC_Os01g71190	194.823029	222.525238	308.708832	4.892278	2.330296	4.895771	43.949566	49.499619	57.264389	35.477383	26.138203	33.23613	193.917252	202.094666	279.491364	6.730658	3.181016	1.898031	64.349396	53.779961	44.735081	27.060753	36.987331	34.519871
LOC_Os02g03010	LOC_Os02g03010	105.229263	95.878716	78.396835	8.546353	2.686852	8.302863	67.045006	71.466354	75.636795	41.206837	62.099335	63.771389	110.23835	97.843895	98.573029	7.27408	4.258021	3.635836	72.46125	60.771606	60.174969	75.757133	73.524185	74.521332
LOC_Os02g18450	LOC_Os02g18450	356.273438	271.283264	496.665161	5.159951	1.15346	4.528107	96.922112	115.696617	87.338699	37.763226	50.550735	50.261314	296.570038	269.030457	462.17218	4.940691	2.615893	1.957003	92.634102	83.014748	104.276505	72.740463	61.017368	54.433044
LOC_Os07g31870	LOC_Os07g31870	10.446698	5.510358	8.87719	0.085939	0	0	4.054821	2.952601	3.081654	2.179439	3.81752	3.837177	10.335573	10.734663	10.82811	0.14827	0.065507	0	2.650787	2.09646	1.784487	5.245203	3.40431	2.873083
LOC_Os07g28040	LOC_Os07g28040	35.660268047546	34.0682626595092	32.143665	0.513218	1.381784	1.446862	9.93065731518405	8.806653	7.189237	5.11445997162577	4.861452	8.773031	48.073648125	43.7978697285276	33.0111363680982	1.307305	1.852991	0.725368	11.324169	10.0691764148773	11.2771195529141	4.53263	3.308786	3.92611459892638
LOC_Os04g33190	LOC_Os04g33190	97.171722	96.237106	69.678909	22.631241	21.31072	18.510229	36.12888	34.1623	37.247505	31.637913	45.352245	50.155437	114.704605	100.690453	80.155655	24.347828	24.543936	37.591805	30.116158	32.976677	40.721939	30.052757	26.266565	21.81361
LOC_Os05g02060	LOC_Os05g02060	21.043348	17.36132	21.168144	2.279331	1.174468	1.713009	9.479806	9.784133	8.588316	7.413548	8.719626	11.783587	16.8846	19.662691	24.483704	2.231372	2.965766	1.591237	9.266521	12.081263	8.732164	11.86544	12.430243	7.568436
LOC_Os02g57980	LOC_Os02g57980	3.331111	2.659395	2.941767	22.859791	29.915003	27.762373	13.893879	15.53857	13.781473	11.263138	11.744447	12.219687	3.427515	4.057456	3.888966	20.503662	24.725443	19.894304	12.975821	15.003661	15.430996	14.663829	15.265529	12.604099
LOC_Os04g40670	LOC_Os04g40670	109.705421	80.294037	186.056442	3.830459	4.929289	6.064284	86.075523	82.127113	57.365261	82.276695	73.131287	75.538017	99.91082	103.370682	160.854111	5.186289	4.696667	5.072231	94.565514	87.102074	74.051956	68.410706	73.626389	77.174919
LOC_Os03g61890	LOC_Os03g61890	43.8325624873119	35.1006634466652	40.7448546209297	13.7616461868403	6.78214953020436	10.1962241774085	13.678991232203	13.0200925131372	14.5797633442623	9.0692614165731	10.3691283417921	12.7473164749607	47.4987620583876	40.5495185531103	41.7368326905457	9.64669776128453	9.34268739681114	10.4534079759713	13.7022952564563	14.5423672980013	16.0920664340894	10.6221776813384	10.0387923734561	8.15476678239389
LOC_Os03g25850	LOC_Os03g25850	31.723232	21.656538	35.970722	0	0.067098	0	2.733789	1.75542	0.540514	1.807451	1.736144	2.315309	29.83798	24.599144	26.097904	0.022997	0.040284	0	3.440768	3.505504	3.534024	2.487679	2.125164	1.872274
LOC_Os04g30420	LOC_Os04g30420	44.329521	28.33359	37.74004	3.039111	3.152459	3.30148	14.96316	13.96896	9.915823	24.450529	22.702105	33.902275	37.418949	33.11195	29.573841	3.019089	1.228515	1.72471	17.227903	14.790881	14.801904	17.172754	19.598352	19.711071
LOC_Os07g32560	LOC_Os07g32560	121.444183	76.693153	132.03244	8.516706	10.059264	7.293356	68.597786	61.243969	38.022339	37.302189	37.592293	31.540401	111.445122	92.23468	100.605515	7.742345	5.505426	7.82463	47.139687	41.737339	56.601788	41.080833	34.819088	40.110458
LOC_Os01g08460	LOC_Os01g08460	49.637699	45.45076	85.455818	2.13116	1.889325	2.072095	12.541026	13.265126	5.699146	7.473087	7.579637	11.652718	41.581207	38.674442	62.934834	2.487049	1.775889	2.619648	13.43821	13.366066	16.839695	6.355019	7.131577	5.409883
LOC_Os05g51630	LOC_Os05g51630	30.1766901780778	26.4283909929283	23.6924648450659	7.07505537833494	9.08623717550627	8.42110065991642	18.3813753227258	19.9710790662166	18.92281664063	16.0708179199614	24.7697413346191	21.2792314901961	29.0566512234008	25.7063841523626	29.7521349289617	7.72965058887817	10.3384224339441	7.86343615879139	19.5652471578271	22.3323540874317	21.6881713185471	20.2324920736098	23.0960027283832	18.1137958309225
LOC_Os09g34100	LOC_Os09g34100	147.436264	110.881821	180.049744	28.979897	26.031832	29.15386	46.625179	48.291534	47.162998	41.710262	50.283104	56.488094	127.958351	120.553993	166.187622	30.937929	32.813221	28.814697	50.654453	60.850182	50.636318	56.535633	55.70805	42.1199
LOC_Os02g40454	LOC_Os02g40454	15.3735706881083	11.8277316072789	15.0952356377486	1.5269432361405	0.855424168429962	1.74074933559035	8.83879030004232	8.07055893440542	7.23871285696149	4.0854144350402	6.07590888743123	5.37921304697419	14.3030708552687	12.3392816330935	16.552920547609	1.51744095133305	1.10113587685146	0.623327035124841	7.59147672831147	7.7859043796022	7.93547555945832	7.38757969487939	6.73498828523064	5.97852006051629
LOC_Os03g06630	LOC_Os03g06630	131.36339728247	96.0381787267566	213.986936357701	2.663835	1.726773	1.9964142569198	13.51995	12.699184	10.953989	16.4508341894961	9.438651	16.1224549701916	125.871013663591	105.740980264017	181.72816151171	2.78772443151171	1.677194	1.056119	21.9965675372605	16.5351828793471	11.786408	11.5130954371895	12.1988013477644	12.34395
LOC_Os05g50350	LOC_Os05g50350	9.492373	3.726792	5.703523	0	0	0	0.435153	0.250062	0.812464	1.37424	2.499497	2.16475	6.760015	4.668575	4.603684	0	0.059388	0	0.471554	0.59731	0.354291	1.667982	2.15188	1.391336
LOC_Os07g37550	LOC_Os07g37550	3328.363281	4235.241211	3819.01709	92.835464	25.916039	47.802952	2142.049072	2081.977783	2610.319092	2628.047852	2092.19165	2196.267822	3887.179199	4175.738281	3832.681885	98.988144	30.26169	57.581478	2824.223389	2353.79541	2034.578491	1819.3927	2393.895996	3038.979492
LOC_Os02g52270	LOC_Os02g52270	27.7846735027204	21.5115694385201	52.3675986866159	0.392839656147987	0.587226602829162	0.511354568008705	7.98172150707291	10.1452680108814	4.39014163873776	12.5190155462459	10.1129929118607	11.6858481806311	20.0997708726877	22.2242464744287	37.5280430195865	0.212451118607182	0.148863263329706	0.218691887921654	6.73807690424374	7.92590130903156	8.06423751033732	11.5271094134929	11.3792215571273	10.165529734494
LOC_Os03g49630	LOC_Os03g49630	103.335125160714	81.1461771517857	92.7600039107143	9.82431640401786	9.316798	4.468509	25.380691015625	22.249770265625	27.648561	18.9351465736607	16.246277	16.715435	101.107451814732	93.3054880022322	88.49178265625	6.88060431026786	6.62662387946429	3.622053	29.30096075	24.2695520334821	26.9770121696429	16.748974	14.308729	13.712586
LOC_Os06g19970	LOC_Os06g19970	35.388626	24.66626	33.307537	2.024375	0.97153	1.664806	16.117552	16.080713	13.993165	8.57845	10.644465	12.428389	26.936848	24.210949	32.428379	1.682039	0.71752	0.493671	11.459455	11.43831	11.03709	13.745482	10.617247	8.684386
LOC_Os07g10490	LOC_Os07g10490	97.616257	77.913139	111.77301	23.860094	18.710278	24.691906	78.429474	86.523277	66.589188	47.573071	65.341492	66.682693	104.242371	90.409912	111.265999	25.182613	23.449219	26.372467	66.119812	62.849297	76.663597	82.65023	74.546242	62.146851
LOC_Os07g46330	LOC_Os07g46330	196.926788	122.821198	226.336807	7.04499	10.868258	8.382533	44.135998	40.802193	16.580126	32.499935	46.465168	43.229885	182.650406	169.95752	208.588165	7.810918	9.509828	7.967089	35.790466	37.267963	42.351147	65.686996	61.195251	47.017403
LOC_Os03g04470	LOC_Os03g04470	119.444458	103.254608	154.349106	2.791095	0.948972	3.169291	73.680649	77.188713	63.906536	36.911118	55.156105	61.256847	115.286201	105.510757	163.374237	3.688764	2.072166	1.065262	56.22773	57.723396	44.131943	63.152939	57.151447	67.069511
LOC_Os08g20020	LOC_Os08g20020	20.0769240449735	15.6312232010582	18.5523649761905	3.66708747619048	1.43098355820106	3.12054862962963	6.87281733333333	7.75526270634921	9.72775612169312	5.28039932010582	6.37431011375661	7.2708941984127	17.9750632962963	14.7753933862434	15.9066742698413	2.78737700793651	2.62839864814815	2.5187575026455	7.34025362433862	7.5007275	8.6722033042328	11.1720705582011	8.25009912698413	6.51116248148148
LOC_Os03g03670	LOC_Os03g03670	121.715103	82.63678	141.409744	2.091953	0.357529	1.442282	37.238861	31.177156	20.048145	45.609043	36.256813	40.934502	118.674362	102.44912	117.265671	1.291721	0.537637	0.650266	23.466906	20.868237	24.79648	43.732769	39.040047	40.988407
LOC_Os01g01350	LOC_Os01g01350	1.18501908513342	1.38431008132147	0.849032715374841	16.7767783068615	20.4536064104193	19.2159152935197	9.70867129288437	8.23823257369759	9.1564400025413	8.82429478526048	9.2680719339263	6.15968161054638	0.687363652477764	0.597620408513342	0.544145770012707	13.2743230959339	16.393026884371	11.9131274796696	6.38775118932656	5.54821300635324	6.10147649618806	5.83762327191868	6.75392697649301	6.66887471473952
LOC_Os05g45200	LOC_Os05g45200	8.101013	7.333158	10.051262	0.046053	0	0	2.382368	4.09045	2.597368	2.062155	3.111657	7.448585	11.336392	7.808819	9.487788	0.102962	0.018036	0.026764	3.161395	3.022561	3.399991	2.30357	5.072927	2.352866
LOC_Os11g01439	LOC_Os11g01439	196.110839425143	135.85000089919	178.552285814881	24.1401816576658	32.2174754593459	24.2552325649565	109.452247746175	107.198925077108	81.0350228337834	85.0661859069907	102.55649680198	107.333626590159	212.01686929613	172.398374312931	203.278161429643	21.4385503672367	33.4016356363636	23.3506129162916	95.1494465751575	86.0919952955295	111.071450020102	121.29834580498	110.96290569787	91.7671425172517
LOC_Os01g12130	LOC_Os01g12130	7.801175	5.687513	11.724175	0	0	0	2.862172	4.067244	2.062838	3.003677	4.418826	8.842879	9.845479	6.854166	14.664902	0	0	0	3.200114	3.553672	4.024045	6.233307	4.795838	2.780157
LOC_Os02g52420	LOC_Os02g52420	52.1007530638298	43.488394782832	69.9654475297139	9.12257501687454	8.5037172296405	10.7526273587674	31.3244476148203	30.1127145267792	26.3881784827586	23.9397821093177	26.6822787336757	27.5970823947175	45.9990379060895	47.6390138598679	67.72272572854	9.09588089361702	8.2090205106383	8.5021360755686	24.9716199963316	23.6484155546588	25.0596163624358	25.1027089288335	26.0160529589142	22.4273143345561
LOC_Os02g01010	LOC_Os02g01010	2.999428	3.060302	2.416359	22.044554	17.996351	23.548805	10.184219	11.506025	11.006858	10.243581	15.52296	15.379506	4.241745	3.968869	3.187939	22.297224	20.667795	27.494404	9.099347	12.41301	11.754043	13.786169	12.339231	10.243047
LOC_Os04g42800	LOC_Os04g42800	62.1851225767544	52.0166389451754	104.629422176901	0.313325820906433	0.416004	0.783796	12.4316563106725	19.2853148260234	9.37731416447368	22.0613008457602	10.9673806374269	18.6816751630117	37.3299628947368	48.9087447821637	83.4855120307017	0.181866	0.266565	0.08429	10.347574629386	13.3216387836257	16.6149548837719	19.906910125	22.2366666447368	17.9946488669591
LOC_Os04g47290	LOC_Os04g47290	20.9530987021599	13.2742565611974	23.7681258927624	1.7221006055324	1.63351085449034	2.1469598215233	12.0745653357332	13.2826282038651	8.14035971390678	8.48893325502084	14.9492557726412	14.105602010989	18.8279604073513	16.4219375104206	25.9898343023873	1.52143370215991	1.57759044638121	1.88426720841228	7.75065881735506	8.32755945054945	9.85746260856385	15.8300972311482	17.700325436529	11.5936886392573
LOC_Os02g08490	LOC_Os02g08490	8.950155	8.556145	11.120152	0.928638	0.558659	0.710311	2.571162	2.902632	3.022685	0.870751	1.455744	2.013911	9.426269	8.987452	10.72841	0.433358	0.310847	0.604223	2.150555	2.407386	2.546664	1.835794	1.349481	0.800731
LOC_Os02g04330	LOC_Os02g04330	22.0588222730423	15.8463818364518	31.9859482085932	1.80074787248787	2.12804732155232	2.08510035343035	11.7375547020097	11.4168715142065	11.528676981982	8.76790695772696	11.4051363305613	10.6874628516979	17.0645782952183	18.5614544074844	25.3925240852391	1.99774892238392	2.01021429313929	1.54090678447678	10.5219612855163	12.9492304851005	9.4521115038115	12.7364780526681	12.5120512023562	7.6268495010395
LOC_Os03g54000	LOC_Os03g54000	36.9691548351648	35.489879008991	34.8614416203796	9.97107713286713	5.25231245254745	8.44667198701299	21.6489145824176	24.5399304025974	15.1735544245754	13.4387121538462	16.3902233236763	16.7000956043956	35.3887966053946	33.0429806363636	29.0160025654346	8.8926201018981	8.59036433566433	6.84067083916084	21.0334683956044	18.464695958042	23.6362126583417	16.4934317422577	15.5474850949051	15.3583106533467
LOC_Os02g37880	LOC_Os02g37880	18.2877357668559	21.4165323779276	15.0908746043293	3.57339013413769	2.29317443789922	2.92011719978708	5.7963571469127	5.1150743317956	10.7545122001419	4.49380253122782	6.44128554861604	7.28582873420866	17.86884611533	16.3916005656494	18.8297081603974	3.80629984457062	3.08768970865862	2.95307030908446	6.79493450638751	8.58430937721789	6.50189883782825	7.69500133073102	8.24788873066004	5.60541991270405
LOC_Os04g33610	LOC_Os04g33610	61.497959	36.104355	83.359566	3.670579	3.510045	3.824063	29.868656	34.671619	15.072114	37.605564	43.715836	39.208565	66.838554	48.112053	63.340752	4.570098	3.473908	3.998751	34.706577	34.158161	40.444832	50.06012	51.074135	36.901638
LOC_Os01g74030	LOC_Os01g74030	0.886271	0.787905	0.592338	7.698964	5.303819	8.719734	4.930927	5.366498	4.655202	2.980644	4.429783	3.970445	1.462916	1.134943	1.012603	6.713012	6.341238	8.148281	4.638317	4.625286	5.465521	5.00839	4.528348	3.792065
LOC_Os11g48020	LOC_Os11g48020	63.601318	47.742458	59.686718	13.480613	9.755749	11.247443	32.630302	33.328823	22.645027	17.62015	22.88537	26.333788	49.672287	42.150864	51.707748	16.372437	14.377379	17.925461	22.887205	28.38624	32.529282	29.276314	30.773943	18.034983
LOC_Os03g52010	LOC_Os03g52010	29.094759	25.554926	26.558779	7.373798	4.197238	4.881917	8.9996	8.182091	11.091769	5.863916	6.49983	7.213727	29.155325	26.249723	20.391098	6.987777	4.289185	4.305699	9.577918	9.450382	8.856489	5.773763	6.257726	5.95352
LOC_Os08g44400	LOC_Os08g44400	126.655933694782	106.546092989078	110.402472993932	11.9720861856796	17.6414294915049	10.3310609356796	60.5651027712379	70.2891503434466	59.2561183555825	45.8663183319175	81.461835717233	77.0176938300971	159.461647990898	135.432998599515	120.526291197816	11.1813739441748	23.5728062949029	16.481352157767	54.9941823082524	50.919321875	60.4122999763349	86.2300908337379	84.1873242924757	60.9746488179612
LOC_Os04g44530	LOC_Os04g44530	62.7239098203914	41.4283800331439	47.8194971395202	8.55191621685606	8.87072072727273	9.46726275094697	21.6020161363636	22.0818438254419	17.7329170290404	24.0123892894571	36.1501818601641	55.3134798083965	41.6161491019571	42.4655438093434	39.6445774100379	12.3732383017677	9.74623999684343	11.7153231957071	25.2271573443813	22.2618067304293	23.5258024873737	31.1444081467803	41.4819075126263	22.1721144302399
LOC_Os05g33570	LOC_Os05g33570	225.62835753175	157.919042034787	174.644533332965	23.1227885328548	35.6236645930425	23.0252010248482	50.8282106482606	53.7723447907234	39.4495353025952	48.9889935278851	66.9029296858089	70.1801461623412	232.071346353948	199.726278506902	198.549315783545	44.5917088398675	67.1083592915516	59.3387529199337	50.0837293103258	46.3894026775262	61.7897867366096	75.4282462418553	80.9488235726118	48.6128410955273
LOC_Os02g35620	LOC_Os02g35620	33.037437	26.723299	38.935692	7.44805	5.819889	7.912053	26.358799	27.129673	22.068512	21.699057	21.703135	21.47312	32.705074	30.46534	33.95269	7.437572	5.05025	6.569252	22.862019	20.187946	26.111282	23.976252	22.472372	20.972439
LOC_Os11g09280	LOC_Os11g09280	26.0232452836186	31.9789459134474	21.9201795882641	343.562763081174	449.676196163814	368.448947374572	141.673444701711	160.111747890465	94.6424583325183	163.484660966748	185.1494010489	179.59146999511	68.2456757872861	69.218919999022	44.5637195687042	481.109276231296	469.598640048411	577.968301134474	250.830722915403	278.838110833252	299.858879638142	240.015380036675	187.348192777506	214.018794437653
LOC_Os11g38260	LOC_Os11g38260	326.184326	237.705566	558.048584	3.910532	7.887701	4.414664	129.404297	124.731018	54.515053	143.743271	115.030296	112.066833	359.166779	320.106384	357.388336	3.689883	3.631788	4.749002	130.615662	105.366539	117.707825	83.037445	97.395615	132.343933
LOC_Os05g23320	LOC_Os05g23320	4.99271295987749	4.05077620520674	4.30292263828484	40.3552597029096	29.7998960563553	33.6680440557427	24.6049080459418	27.497639141807	20.3869162787136	25.2019993506891	34.6925390903522	32.9071880030628	6.58956932251149	4.78729309341501	5.42648709647779	38.76546536049	40.6130235509954	42.3432061800919	20.319635461562	21.8049644655436	25.5538942217458	41.7786538640123	42.8471667859112	32.2525251601838
LOC_Os01g36720	LOC_Os01g36720	23.976456	14.813745	4.713159	0.033725	0	0	1.856129	1.635626	3.482227	1.836846	3.027662	5.906403	15.910554	11.406776	7.797737	0	0	0	2.378852	2.104259	1.850689	3.011769	3.251478	1.21558
LOC_Os04g33490	LOC_Os04g33490	23.824907	12.302144	16.986584	3.523705	4.140872	3.49613	7.064309	6.492023	6.795503	7.550413	8.608898	9.437325	23.807707	19.599146	18.087915	4.980045	4.437366	5.453979	5.956563	7.033512	6.100884	14.78254	13.632365	9.02614
LOC_Os12g38270	LOC_Os12g38270	87.3600825597484	75.6294078301887	90.7837279823899	14.1960394993711	15.8899290490566	18.8614301899371	60.7196435761006	44.7538373672956	39.4072158163522	64.808868036478	69.3206999421384	66.820082208805	59.8391295572327	59.0399909786164	69.2228799283019	23.1004728930818	25.7097434742138	17.3890213886792	38.8839390415094	41.4576515408805	43.1003681572327	43.7500077962264	60.240643363522	41.5434748327044
LOC_Os11g16550	LOC_Os11g16550	114.137199	179.340179	169.235931	6.70119	1.937508	3.793922	43.950169	43.86689	56.210747	23.73774	19.59621	38.166286	169.069595	132.081589	176.701279	8.144403	3.373497	4.478384	86.781601	70.338776	65.506699	22.585579	21.486597	26.348743
LOC_Os04g48880	LOC_Os04g48880	40.348743	44.486034	38.774147	1.590367	0.631332	0.995069	2.029992	2.321704	4.565103	3.548585	2.891488	4.608068	32.363049	33.495586	30.627928	1.160005	1.165341	0.423233	4.410407	6.308935	3.51883	2.892866	1.678152	2.390388
LOC_Os10g05130	LOC_Os10g05130	37.994823	34.684223	46.07478	0.93219	0.657748	1.092711	15.991749	18.78758	5.74623	5.019266	8.000175	15.119244	40.315475	27.575336	36.260334	0.999911	0.592426	0.872659	17.264008	20.462969	21.607136	6.13825	9.693403	6.599496
LOC_Os06g49790	LOC_Os06g49790	45.077076	36.971462	40.638847	16.026218	13.243884	12.420152	11.88678	12.690244	14.05624	9.140562	13.055749	15.456029	41.109146	36.598541	42.302044	16.273796	14.909071	15.033843	16.574472	16.467808	16.872808	14.108748	15.857788	10.355895
LOC_Os07g06660	LOC_Os07g06660	326.610592041757	187.401081167747	387.860506031677	13.1554751475882	24.157665474442	16.5621544132469	117.141609592513	97.3719082577394	57.3887029690425	77.7430711533477	86.3027702534197	75.465028200144	323.528723035277	284.015260863931	297.696833618431	13.6427805961123	16.3231326306695	14.201955137509	76.336404149748	74.8504459668827	91.398709199424	107.302679657307	88.3533833923686	91.9420914110871
LOC_Os09g20900	LOC_Os09g20900	34.336262	23.135408	53.672836	1.165517	0.899581	0.791993	12.917947	16.895168	8.052717	7.805775	7.495553	9.404249	27.911123	30.532412	31.27902	1.86789	0.689332	1.471143	14.953954	11.353155	10.902224	5.887601	7.719394	5.832687
LOC_Os01g50050	LOC_Os01g50050	77.0289860258462	52.6538616196923	117.251725064615	3.17353599446154	5.28807902830769	3.30836453538462	32.3483013864615	30.0940209544615	21.9744014018462	32.3045880732308	30.56411776	33.8449381076923	63.1128196067692	64.9502674676923	90.1754631206154	3.69294932923077	5.23649473292308	2.80135442030769	26.7139865378462	25.6749752326154	26.1567917938462	28.6190693476923	29.4668397052308	25.779063528
LOC_Os04g52479	LOC_Os04g52479	17.3161023070553	14.6142895968864	11.3893357459424	3.75871325173899	1.69169399403776	3.10454815700563	6.94663825968864	6.85842740741967	11.003756531633	4.90999224610798	7.18824122722756	6.87437344948658	13.744028473998	14.4210289771447	11.3787860861212	2.7791349794634	2.44358825869493	2.31962518880424	7.33047060251739	8.14107494832726	7.62486875124213	7.25434387048692	7.33022757800596	4.67535000496853
LOC_Os07g46420	LOC_Os07g46420	8.243123	8.678525	10.742252	0.3478	0.431769	0.243041	2.457362	1.897358	1.52185	2.226495	1.426095	3.220114	10.321818	7.912255	8.304504	0.486653	0.461322	0.450222	1.888302	1.292934	1.095204	1.127131	1.032384	1.184809
LOC_Os12g08830	LOC_Os12g08830	133.228264809313	82.1529254708056	218.043003085735	4.19513479970436	3.15263792609017	5.14063448337029	76.9910959615669	58.6145633547672	31.1984753178123	35.9887712949002	40.4723496274945	40.8276729940872	111.903813927568	114.22656368071	173.203845611973	4.22652856910569	3.46796881744272	2.37622779600887	61.8692017043607	58.6175342675536	62.4127487398374	48.4504924050259	37.0708238913525	35.6832995801922
LOC_Os10g35030	LOC_Os10g35030	336.869475295408	378.226460654612	446.474982212922	10.307468	7.176196	7.806035	199.02327665258	161.402228698497	164.511826	198.646070271841	130.762944914669	133.053587546119	429.508461299878	363.022004948395	476.011295314506	8.556184	5.646006	2.039562	217.578729640796	155.399645219017	151.612997325477	103.973859368143	127.756960297846	156.262916715969
LOC_Os02g33580	LOC_Os02g33580	52.831322	40.9842	37.187466	19.774509	14.921597	18.999855	19.212587	19.364883	23.830702	19.808935	27.79035	27.863829	61.164906	51.209305	45.974255	19.486349	18.444036	20.170059	24.011824	23.337311	22.26453	33.154232	26.697895	25.538563
LOC_Os02g40510	LOC_Os02g40510	14.540212	12.33498	11.648202	91.941017	74.977715	80.845024	47.922127	54.373775	58.928753	51.487888	68.631393	68.552719	13.267993	9.773146	10.730902	85.548691	72.174042	94.189583	48.252132	48.170738	54.714787	68.224625	74.693871	57.537956
LOC_Os05g33810	LOC_Os05g33810	40.284477	36.949287	33.664127	21.047659	16.424242	21.299257	26.079601	27.726952	25.600344	23.728889	29.688692	29.772717	36.184319	34.468544	33.642967	20.894217	19.342009	20.387539	27.614695	29.249868	28.571877	26.67778	27.823059	23.778736
LOC_Os09g07570	LOC_Os09g07570	165.504931708061	139.998062748366	184.354840587146	49.127938164488	34.2706936840959	41.2118117897604	135.377245506536	145.271400876906	113.337588078431	96.7387335043573	122.764519086057	118.907450375817	187.187133788671	167.248343662309	195.079121078431	43.4180951067538	33.1993679771242	38.1435736819172	121.728747905229	96.7814262647059	118.739045718954	127.404401401961	121.531875464052	120.16747772658
LOC_Os03g48030	LOC_Os03g48030	37.528099	29.349806	52.055843	1.455932	0.516941	1.562104	17.045948	21.689081	21.237875	25.604418	19.73184	20.954586	47.942348	50.849739	55.166027	1.464485	1.481971	0.711398	40.9412	28.151785	26.447386	15.612267	20.480005	24.496279
LOC_Os07g44330	LOC_Os07g44330	155.85639572068	155.466088041629	94.3853183594449	7.73375186571173	8.73637303222919	7.90799387287377	61.7681364306177	75.9757590787824	35.0507178008057	43.8616368621307	71.1737227757386	122.346797294539	161.139890174127	124.512353144584	142.267056961952	15.5883759391227	16.1463286347359	16.2981280707252	72.130731480752	84.5210223236347	71.9111597833483	49.7539999538944	67.5029313133393	24.9779229216652
LOC_Os08g27010	LOC_Os08g27010	207.286911	136.170868	332.311737	9.978554	7.76266	10.796103	133.711761	125.667656	60.388382	148.49263	121.606598	110.630028	182.834	178.276108	251.751938	8.097067	6.099276	6.985531	95.781532	85.751724	97.12133	137.782333	138.78833	124.685326
LOC_Os12g43720	LOC_Os12g43720	8.358829	6.623898	6.278972	0.145702	0.081406	0.255034	0.315042	0.740799	0.88856	0.306981	0.950164	1.116295	6.657322	6.149637	6.206034	0.306097	0.316272	0.219017	1.085959	0.89394	0.876125	0.692249	0.736394	0.388249
LOC_Os02g45670	LOC_Os02g45670	44.796883	40.524895	59.33197	9.273361	7.836545	5.641067	12.718894	12.279193	9.119299	8.600261	8.490199	9.755764	39.288662	34.733063	43.64806	7.110855	5.834891	6.92422	12.375297	11.616172	14.815969	8.215789	9.314326	7.428208
LOC_Os11g29810	LOC_Os11g29810	20.241774	15.55334	18.572399	0.840684	1.454761	0.600412	3.914556	3.039503	3.349248	3.073457	2.623314	5.443013	25.13065	22.627831	19.307802	1.537734	1.181497	1.493382	4.013154	3.390484	4.056257	1.795381	2.834221	1.428906
LOC_Os01g47630	LOC_Os01g47630	144.817806747899	72.8563999579832	203.763902848739	0.373644697478992	1.28400285714286	1.04539610084034	11.5737400336134	13.2551742941176	3.78218275630252	23.0136973697479	26.2617791764706	20.2036002184874	119.572783378151	110.768263957983	159.448734184874	0.398384411764706	0.616111243697479	0.586571638655462	10.5741283445378	9.77271244537815	11.8846884537815	22.0459230252101	26.085039512605	16.1329617058824
LOC_Os07g43700	LOC_Os07g43700	113.750033868011	63.3493736260312	147.725999401925	0.288246753437214	0.144252145737855	0.0367615517873511	28.1883031718607	24.4652930705774	13.8910676411549	37.3656164023831	29.2879395288726	27.988109268561	99.3510351530706	98.7869762612282	114.142949616407	0.440711408799267	0.167191893217232	0.0557599495875344	28.8370706191567	29.5711832873511	26.8791090054995	30.6064184752521	34.4845849825848	35.3179037323556
LOC_Os08g44300	LOC_Os08g44300	11.744008	12.23066	17.257139	0.205911	0.20435	0.131815	4.22161	3.904256	1.905184	3.866729	2.297995	2.846319	16.903009	14.11763	13.910946	0.118525	0	0.078425	4.937251	4.056846	4.594632	2.868708	2.423885	1.996208
LOC_Os01g04200	LOC_Os01g04200	8.50349569396253	5.41016020020819	5.72913502151284	1.67380649791811	0.963149651630812	1.57073021790423	3.39780956592644	3.95877913324081	4.73543502845246	3.00839164573213	3.42319063046495	3.69197780326162	7.33519772831367	7.13374698612075	6.3004830999306	1.26686721963914	1.6911597314365	1.37353605898681	3.50487300104094	4.83506330534351	4.22967424115198	3.93981717244969	4.15452489243581	2.47743394413602
LOC_Os03g03720	LOC_Os03g03720	2687.851725	2525.40451119786	3572.51438220244	130.239972177009	44.9131465640895	103.936923173957	1159.2222729883	1216.43830947355	931.002242978128	694.211082548322	765.704348074771	847.800069768566	2707.06326072991	2401.69098321719	3459.99109800102	124.489354478637	51.2880941709054	44.2529736749746	1412.84987912258	1155.56898743896	1229.44677536114	901.050199598169	734.389986322482	927.374085315361
LOC_Os12g44310	LOC_Os12g44310	316.32314292554	177.839865371097	327.527811748199	18.6467647734187	27.0458675188151	23.5037376076862	168.660137965973	179.15434440032	96.857214041233	160.849554395516	197.537420095276	168.140028103683	311.361936770216	244.919269951561	308.978297177742	24.850034429944	26.9779591080865	17.3534425560448	131.962674508807	145.10101231305	171.866218703763	259.996254932346	220.398831236589	159.884705121297
LOC_Os01g01160	LOC_Os01g01160	65.063187	35.204765	74.917496	2.887398	4.723505	3.582551	25.065218	22.938368	11.786597	28.017769	23.905916	27.118525	66.073051	55.843071	56.788475	4.457852	3.909888	4.964186	17.088428	17.362549	19.162144	23.566687	23.065641	16.845985
LOC_Os12g19530	LOC_Os12g19530	34.3702874756959	27.5025338255089	37.3831770498546	8.98939874698795	5.90356604736186	7.49549328957208	24.8676989044454	25.697010659327	21.9881780373909	16.8755751258828	20.2337385396759	21.4751086738679	27.1976398678853	22.6840545238887	32.9401510494391	7.66868569713336	5.84678	5.44063559950145	20.5024974507686	19.9473055928542	23.7988580614873	22.9053784029913	21.4721884586622	15.8531280087246
LOC_Os12g32580	LOC_Os12g32580	36.314548	36.727074	32.778057	16.476461	12.470916	14.375467	24.835152	23.628426	22.172167	28.200396	31.962547	31.975624	37.232758	36.25103	34.230156	16.460573	13.166768	14.183306	25.019848	26.014505	22.742186	26.189163	28.040913	26.920179
LOC_Os06g02420	LOC_Os06g02420	43.009636	39.695854	43.83823	6.509949	7.228167	6.839066	27.249668	25.694595	36.706219	21.707821	23.399305	20.074335	38.039913	44.539314	45.418182	6.4572	4.93849	2.908839	20.972343	26.064774	20.851212	29.172785	28.428467	25.7176
LOC_Os03g62610	LOC_Os03g62610	33.901314	27.534807	41.519188	3.15421	1.313666	2.325931	6.648601	6.659172	7.553746	6.869321	6.145316	5.801425	29.118872	26.046488	37.757221	2.432264	2.358723	1.112239	5.566855	6.911108	5.135851	6.570137	7.398278	4.269835
LOC_Os12g44380	LOC_Os12g44380	52.2770538787879	42.5698342744108	38.7840096447811	8.96392316708754	3.75339234511785	7.41580347558923	19.4712409537037	22.3798056287879	32.6326150075758	11.5627222323232	20.2930643164983	22.4540858257576	46.2315820610269	39.2871279255051	44.7169728897306	9.9526204520202	6.81454375126263	7.42595886279461	27.0763921313131	29.3028961914983	24.0389251881313	23.9628075227273	25.6598844751684	17.5863345433502
LOC_Os01g07370	LOC_Os01g07370	41.1003852327122	41.0009769362319	27.5680526952381	9.95642230766046	9.42433717349896	9.52469792339544	15.0495336824017	16.8771552583851	24.7873937958592	15.3234720227743	24.773364647205	26.5341544695652	29.3197515490683	29.2724856513458	29.7879667378882	9.76297377598344	9.42389943271221	11.1145571643892	16.4572058124224	25.222550463354	22.705770910559	27.7577288339544	30.6796271233954	19.1671195623188
LOC_Os08g16830	LOC_Os08g16830	42.656914	45.111755	94.751709	1.365996	0.855156	1.3919	32.435341	27.279392	27.247467	18.875423	15.026846	25.96574	50.624458	52.375702	81.062683	1.022417	1.012371	0.337875	27.286831	36.795021	23.617985	14.330663	19.284246	10.924328
LOC_Os03g27040	LOC_Os03g27040	30.417336	30.997677	51.437572	2.008082	1.48965	3.050263	15.349684	14.832107	9.380765	6.114202	6.151049	6.593007	20.942738	20.99272	36.92696	2.258171	2.28452	2.44918	14.055555	15.266068	11.05198	7.758268	6.839342	6.390192
LOC_Os06g06170	LOC_Os06g06170	6.918618	6.16871	4.603945	0.23369	0.310934	0.368513	1.204485	1.901267	3.314327	1.43946	2.347792	2.376537	5.77115	6.892934	5.030468	0.370697	0.40513	0.249168	2.127013	2.089493	2.195637	2.182623	1.906193	1.000334
LOC_Os02g02340	LOC_Os02g02340	27.505116	31.211658	25.076178	3.134921	3.535293	3.139801	1.763167	1.524783	3.274548	3.25035	3.254023	3.471789	27.61763	26.502329	20.676319	5.876213	5.168432	10.01482	2.440882	3.836156	3.216758	2.472082	2.814595	2.433002
LOC_Os11g43960	LOC_Os11g43960	10.743151	8.548007	13.06591	1.746333	1.0232	1.506846	6.322408	7.066294	5.73449	7.572115	6.301707	6.140673	12.236868	8.269341	10.541992	2.769956	1.809706	2.357949	6.808163	6.544543	6.747904	6.63714	7.048603	5.814353
LOC_Os07g01090	LOC_Os07g01090	13.9731159542962	6.58461382815357	12.6089383546618	0.78456084095064	0.594773544789762	1.3171139488117	6.58898906215722	5.36859479159049	6.95764204204753	3.31552699634369	6.76859731809872	4.967236	14.7931668446069	13.6423102723949	13.2983259232176	1.50399563071298	1.0343973820841	1.00064581352834	5.60335776234004	8.42049723034735	7.12635589213894	10.3134821170018	10.2095197166362	7.41322949360146
LOC_Os05g38680	LOC_Os05g38680	71.766632	47.514576	56.618477	2.875547	2.965793	2.867997	30.802843	27.111263	32.944557	32.503326	25.679024	21.75132	79.567612	81.518875	76.605385	4.768183	3.813955	1.98198	61.148552	47.05983	33.050121	19.048843	31.438366	39.079922
LOC_Os07g17970	LOC_Os07g17970	9.73871549478673	7.94757872322275	8.71185842701422	0.0817744483412322	0	0	4.27386737582938	6.42075451374408	2.11308761848341	3.00905088388626	5.43740110189573	6.86793137867299	10.4397934374408	7.93196239620853	7.83799631374408	0.0925316834123223	0.0126290563981043	0.114763118957346	4.05055852037915	4.92200372417062	5.91858360094787	4.02570987061611	5.70985505260663	3.3994975971564
LOC_Os09g28390	LOC_Os09g28390	25.749454	23.838676	36.475296	0.770794	1.350314	0.517975	10.021805	12.50223	5.346694	11.141132	13.660465	15.886651	17.570415	14.786375	22.45734	0.992389	1.685925	0.875462	12.325766	11.862891	10.959365	12.130302	13.608171	11.389342
LOC_Os01g07800	LOC_Os01g07800	27.246800186747	13.6118105372399	37.2667674178532	1.34522983570646	1.59564124315444	1.43281051478642	9.14631050054764	8.5081775230011	4.82114100219058	14.2456419331873	15.8527897568456	13.7411444331873	23.6942961675794	17.8299238324206	27.2769316730559	1.4109799381161	1.3702553871851	1.23937262322015	5.78347085870756	6.61964374479737	7.34366583351588	15.3960645788609	15.0059529786418	9.22196190635268
LOC_Os04g56230	LOC_Os04g56230	137.064575	92.691513	206.443253	1.024851	2.916852	1.721726	56.821671	53.828156	20.196007	37.177494	29.819992	32.684303	129.497375	118.45388	171.219925	1.365083	2.020649	1.060779	49.259956	46.01244	56.253929	38.918003	39.98283	30.535089
LOC_Os01g48420	LOC_Os01g48420	291.712524	260.555695	336.722229	75.406418	65.425514	85.091843	252.405792	240.613205	209.208908	219.938095	200.023376	198.352524	247.740219	273.694824	303.200531	83.441406	83.64444	70.930832	205.643936	223.676056	208.457596	168.656326	201.843857	180.959335
LOC_Os03g13870	LOC_Os03g13870	55.742413	37.432976	72.514175	4.031844	5.035949	3.585034	26.445803	32.903767	14.796124	20.714281	29.575848	36.744568	56.679344	44.386124	54.281773	6.805267	7.665468	9.286742	34.32159	32.712929	37.661346	25.274464	34.445961	26.616528
LOC_Os12g44370	LOC_Os12g44370	61.588245	47.8326	66.672165	3.539517	0.936189	2.76115	17.634743	20.400101	12.211512	10.393084	18.114061	16.698103	65.050797	53.530201	71.400993	3.087115	1.275885	2.685295	19.378355	15.411241	19.684507	20.890799	22.508577	16.264713
LOC_Os05g44210	LOC_Os05g44210	22.194649	14.1812087612058	22.0457589231979	4.18990319842726	2.85285581153342	3.58179473551769	8.59784119344692	9.88536877352556	11.7010140539974	7.82857028990826	13.2845380301442	11.9278074188729	17.2900240049803	17.1182725889908	22.6689463090433	3.31995441284404	2.9262547412844	2.90819580183486	7.42159062516383	8.79837394469201	9.15161371087811	15.2558168930537	17.1341217300131	8.95959376775884
LOC_Os02g47020	LOC_Os02g47020	1460.998901	1387.790649	1782.554077	57.351101	14.705067	34.576996	801.615601	803.866211	648.017334	556.605896	641.961975	744.622009	1604.813599	1408.865845	1929.004639	42.734047	19.141397	12.029273	887.782471	688.472717	792.544495	663.503052	678.148376	729.429993
LOC_Os03g04770	LOC_Os03g04770	113.463776	58.753399	80.726929	8.392758	9.996148	9.253925	22.935038	20.319912	10.297688	16.011745	20.503445	22.357185	104.219803	79.52533	55.551792	11.558893	10.31196	9.600508	27.780331	24.050678	28.747353	24.72204	21.207655	23.284447
LOC_Os01g50460	LOC_Os01g50460	36.457413	33.592289	21.925701	0.93271	0.331631	0.755574	2.614512	1.620654	1.684027	2.825445	2.242108	4.637325	24.937565	27.689011	19.557903	1.42056	0.712558	2.409069	2.121334	3.811806	1.828295	1.033216	1.435966	0.840851
LOC_Os03g39760	LOC_Os03g39760	19.119102	16.951193	15.945489	1.754997	1.405692	0.964473	12.930776	10.482636	7.172962	6.568754	5.372642	6.341816	28.257593	28.303944	18.515303	1.630452	0.939177	0.879774	10.307328	9.532524	14.675375	4.362047	3.819274	5.48399
LOC_Os10g41930	LOC_Os10g41930	32.8950104	20.7766627842482	50.7718285260143	0.75633097947494	1.05364462147971	1.32117455083532	11.414732726969	11.7315126023866	4.78626952983294	11.0642889116945	15.507965376611	12.9736216615752	31.8078283183771	26.1064293159905	40.1416876109785	0.629566005727924	1.16134809689737	0.666677808114558	8.99998440715991	10.7446385785203	11.0469343823389	17.5929817159905	13.651879376611	14.0867332568019
LOC_Os03g52840	LOC_Os03g52840	1030.86588176391	930.290059815594	1408.34602525405	121.159277551905	166.542906177836	112.739364187035	629.123398494963	617.330188628121	459.315196187473	587.254447189225	551.481461966272	615.26315852431	1070.91392753307	1009.81774618528	1394.95004080289	110.302201067017	133.273536410425	89.6851377187911	553.028148408673	510.972804491459	602.177147088918	500.01365059965	505.618228795445	505.782948875602
LOC_Os08g31750	LOC_Os08g31750	32.247341	26.46471	53.503033	1.608777	1.640707	2.533382	23.762386	22.178732	10.839206	19.342947	22.083006	21.786755	26.08486	24.089802	42.006149	1.519446	1.356832	1.315804	17.572037	14.007511	19.765074	20.023083	21.398741	15.963366
LOC_Os01g07530	LOC_Os01g07530	40.729565	43.288616	21.068987	6.647551	3.814439	6.229969	10.381621	11.118452	12.581068	8.992636	12.284136	14.369962	31.192467	36.621006	21.643492	8.279813	3.999395	5.692782	12.339115	11.822939	13.390285	9.284679	10.66081	8.120745
LOC_Os02g29550	LOC_Os02g29550	35.0971435398722	27.7673897076966	41.6486137199222	9.10116826229508	7.69771508307863	9.83301975771048	12.5940906968602	12.9245367824396	16.4329359772159	10.6001969997221	12.6264666674076	11.9197598955265	31.4354471058627	25.9726548224507	35.8307293853848	8.84642409335927	8.1605478093915	8.4741404201167	15.0335820122256	12.9852241105863	14.6021650036121	13.5027950608502	12.4686030686302	9.32407921089191
LOC_Os03g46300	LOC_Os03g46300	10.035132	5.460355	9.621367	0	0	0	1.15869	1.326011	1.874079	0.691319	2.014339	2.965261	10.015353	9.790572	7.542685	0	0	0	1.287973	1.295698	1.338438	0.27282	0.715376	0.591617
LOC_Os12g23180	LOC_Os12g23180	1554.178467	1244.081421	2040.498047	56.119968	25.488428	40.750336	696.440918	663.916504	454.573425	498.985077	473.487305	502.430084	1684.816528	1457.883179	2080.380859	49.887009	23.322695	13.138941	844.808716	623.492676	602.652649	495.710938	421.831512	587.69165
LOC_Os01g68330	LOC_Os01g68330	29.666466	33.521278	40.020405	4.523513	4.214212	4.404458	15.754763	19.385084	9.958984	9.451498	11.918413	14.424952	30.646179	27.241032	43.150181	5.816051	4.871939	7.767165	14.909283	14.12624	17.382181	12.0379	11.996534	10.983679
LOC_Os03g14915	LOC_Os03g14915	61.5784	16.799067	23.006676	0	0	0.150767	14.760375	11.138996	5.864078	18.535728	22.623138	26.331858	67.567589	46.015099	21.667013	0	0	0	8.402197	10.089323	9.756721	22.923195	19.26178	12.605947
LOC_Os01g55360	LOC_Os01g55360	34.0327835239631	29.1864070778802	30.0326170691244	16.176077256682	12.2684237737327	14.5455704571429	24.7479940534562	23.416809318894	21.7962813728111	17.8317284769585	22.8160022898618	22.2589299576037	28.6067540059908	27.4533688023042	30.1267688124424	13.6577488861751	12.9015876322581	13.9264398516129	19.3987619230415	21.0857125327189	22.8927341465438	19.4737690271889	23.6020950737327	17.7976351018433
LOC_Os03g48060	LOC_Os03g48060	18.477898	10.155739	15.588365	1.969481	1.001885	1.876153	2.960532	3.482685	3.123217	11.941877	9.38366	9.556347	20.250643	19.093853	14.645976	1.628089	1.653635	1.752251	7.937602	7.866224	6.622555	5.330655	4.563938	6.682708
LOC_Os01g60930	LOC_Os01g60930	0.735898	0.729536	0.573349	13.648067	10.824043	13.041074	8.333473	9.230844	5.056613	13.735101	16.548321	19.635799	2.178614	2.833906	1.20672	16.873562	14.918399	18.004848	8.052254	9.676664	8.393434	11.280625	11.350457	13.187959
LOC_Os11g13850	LOC_Os11g13850	183.256502490463	149.135723893052	320.357158001362	10.1139635177112	3.7941359346049	9.48724817438692	74.4035544100818	69.8704679196185	54.640322900545	89.431454226158	62.6813829775204	59.690772643733	174.574479827657	173.095524341281	232.255184732289	8.76533063283379	5.5405369346049	4.24757802656676	61.3122953950954	54.2272440415531	58.0703199870572	61.5244321675749	62.6620925163488	62.4878903753406
LOC_Os07g08160	LOC_Os07g08160	2161.04248	616.570557	3053.464844	0.133904	0	0	160.998657	127.622803	39.188534	405.100098	269.347137	157.220505	1880.504639	1137.152832	1495.233521	0.098075	0	0.093163	37.201294	77.003586	69.563332	654.680664	470.670502	214.769958
LOC_Os11g47960	LOC_Os11g47960	11.697888	10.838583	13.446321	0	0	0.193704	2.685716	2.93272	1.8726	1.01371	0.995842	0.789462	10.28356	13.136312	10.641843	0	0	0	2.352683	2.583738	2.105145	0.72345	0.555403	1.276965
LOC_Os09g28730	LOC_Os09g28730	14.592216	12.950435	8.58022	3.684649	2.924406	2.860639	8.51046	7.555684	9.27837	7.772007	6.723872	9.122678	13.996541	13.281436	8.943377	3.420481	2.584623	3.480601	7.509176	8.739426	7.913593	8.107265	7.613387	6.652149
LOC_Os03g38730	LOC_Os03g38730	398.661079600395	259.64649599112	461.990505822398	34.7335088416379	40.8575695836211	35.5644640690676	70.8042967932906	52.6983354415392	45.8106392076961	106.954577693143	83.0786558944253	63.3562862516034	242.7385844815	339.89481471929	370.421039529354	31.8685522910705	35.6443789847065	35.0771939654662	57.906807322151	65.5826226433152	62.7948107084361	97.7580187844105	100.629362308831	90.0400177572768
LOC_Os08g45190	LOC_Os08g45190	309.159058	264.742493	443.65802	1.704623	0.17765	1.157209	86.751625	83.180656	50.268852	66.582176	52.185261	53.530155	321.640076	301.782532	401.759521	2.020209	0.426627	0.569631	110.524666	78.93602	87.524307	65.252014	58.558975	62.069912
LOC_Os12g42090	LOC_Os12g42090	263.84795644364	221.955967205274	242.606287240434	56.1334219855222	23.2886570113754	42.9993152967942	213.639745024302	202.331142502585	212.522709110134	165.72158829576	151.467192252844	153.588613921406	274.361841007239	283.814581277146	232.719794560496	45.1502744457084	29.7132004725957	26.6126206773526	182.714196864529	160.06345395605	172.976495032058	174.446210369183	158.912058463289	183.137651142709
LOC_Os12g17320	LOC_Os12g17320	67.420631	66.139236	70.349167	3.923368	0.888419	3.876971	16.950842	18.11318	15.57892	11.760932	10.842726	13.769794	60.118996	52.444473	84.146301	4.21328	2.1209	2.062676	26.807352	24.073242	21.650288	15.989641	15.415159	13.556381
LOC_Os02g52260	LOC_Os02g52260	290.615265	178.473404	444.314178	7.214589	2.233212	6.901592	219.40509	176.780533	119.896683	191.753738	185.708023	174.786972	253.690445	237.31543	330.910065	10.371696	4.441648	3.603111	134.752121	138.136154	144.655121	183.85994	202.544952	183.029678
LOC_Os08g08500	LOC_Os08g08500	30.460409	21.781496	34.783718	2.481277	3.107445	2.744663	22.137243	21.758999	14.029115	15.997993	18.359653	18.229368	32.521805	25.284369	36.381603	1.837601	3.189636	1.83457	20.770687	18.244564	18.803171	26.985579	18.799965	15.133033
LOC_Os02g33010	LOC_Os02g33010	71.150764	52.996746	80.863174	18.040918	18.248186	16.518471	44.740082	48.383095	36.296154	32.307774	39.887405	39.047371	65.016739	60.974712	76.376961	16.458513	16.408043	17.602322	33.026505	34.492393	43.116795	42.913315	42.244122	34.789097
LOC_Os02g15860	LOC_Os02g15860	301.7435	283.179993	368.856415	0	0	0.375035	51.539864	68.01107	15.16958	13.747619	29.447348	56.166214	200.90918	196.937622	273.966187	0.361712	0	0.242184	43.054363	58.859837	70.223885	30.221437	59.441689	26.839893
LOC_Os03g08110	LOC_Os03g08110	13.556755	15.2341	4.974955	1.152576	0.731972	0.855964	2.980991	3.200434	4.50785	1.587038	2.804149	2.877562	9.374238	15.102308	10.132453	1.231751	1.323587	1.19148	2.502129	3.111887	2.928511	1.927921	1.607815	1.116953
LOC_Os11g07020	LOC_Os11g07020	4453.81061783038	4056.63391258161	5541.36938034317	433.492959899705	295.928337018191	283.971417754179	1036.58677581023	1032.46265230187	1216.25964274336	1174.71578828515	970.116418493609	1106.30603419862	4650.82304340265	4536.67952138496	4693.63020861849	318.789343588987	209.746870336775	103.938105500983	973.747266866273	968.160218881514	1043.18978337709	803.125428906588	1027.40362136234	1274.71699908112
LOC_Os08g43334	LOC_Os08g43334	5.08416844971454	3.89886577294686	3.68296457400088	0.0252875559947299	0.0498692938076416	0.178294957839262	1.92884194115064	2.43676148660518	1.79123502635046	1.23265608036891	2.48119610671937	1.7810807465964	4.94717137900747	4.93960057092666	4.19393812033377	0.0489648577075099	0.0600814940711462	0.0863028414580588	1.7112908168643	2.01569248133509	2.0895689811155	1.2355379863856	0.997335478700044	2.40834329819939
LOC_Os07g46780	LOC_Os07g46780	20.4621832574743	16.389616842481	23.35715497278	2.48403018563141	1.13758142436412	2.29901201874163	13.2974775323516	14.2579182900491	13.1790709281571	7.99484568853191	13.6512136385542	13.4995186506024	25.5760437224453	19.6900440205265	21.9341623578759	2.7038996929942	1.86833432574743	1.00652204016064	15.0236051896475	13.3276941374386	12.8108975983936	19.2957437929496	16.1275148799643	12.2710375055779
LOC_Os08g16820	LOC_Os08g16820	27.641449	22.794476	33.061939	1.703234	1.55562	0.885672	6.494669	5.94169	12.357417	5.504393	5.330953	5.400442	25.004723	31.913857	28.932281	1.670342	1.176468	0.854674	9.492702	12.038032	7.691956	3.509848	6.358802	3.048311
LOC_Os08g36320	LOC_Os08g36320	48.3661313282565	44.1170765122244	29.7680130653307	8.34941723767535	9.09645562244489	8.17141774108216	18.4651742048096	18.5521525771543	33.2077456436874	19.4241653711423	18.3494736432866	17.6725978785571	44.0009943523046	50.9730878016032	44.3251263170341	8.28419803406814	9.52531798997996	8.42339564448898	26.235100145491	31.5423489042084	20.4400083326653	16.5338685951904	20.7802351691383	18.4301764533066
LOC_Os02g17500	LOC_Os02g17500	76.8494399350962	55.3220684871795	71.0278709166667	15.807133213141	11.3721491610577	11.7125840016026	24.0003411794872	26.5744833028846	18.6459675689103	19.7267739278846	32.5187142820513	36.9054226858974	75.7622898998397	60.3393918934295	76.5697596594551	13.7505758709936	12.7505563325321	21.0677555945513	27.4752087580128	28.5166718541667	27.869847229968	33.8021527804487	29.9746639415064	22.1824249110577
LOC_Os02g44500	LOC_Os02g44500	168.74826	133.555267	227.024261	29.088972	22.984035	27.158443	120.708504	132.518173	82.756439	116.922035	120.83007	126.214775	147.272552	155.084885	209.487625	28.664379	21.597164	26.237259	97.299431	102.686501	104.477119	99.294868	126.732567	125.654556
LOC_Os03g17590	LOC_Os03g17590	19.576097	14.202742	25.642815	0.85412	0.656542	0.449927	3.694806	5.355763	2.061401	1.928913	2.833663	3.334541	16.895651	13.880253	25.800013	0.596119	0.538225	0.260878	3.105756	4.269352	4.581501	3.032326	3.787206	2.568226
LOC_Os03g15460	LOC_Os03g15460	94.718628	82.137596	170.058594	0.212764	0.042917	0.627458	44.966442	38.732655	26.962004	82.600952	58.127014	70.188477	68.306473	67.122932	135.535858	0.326418	0.880365	0.342204	45.738033	65.193993	37.854603	44.042397	65.809303	73.498718
LOC_Os07g37220	LOC_Os07g37220	24.735867	20.84837	31.685146	4.376016	4.935998	5.421534	14.006718	16.330585	9.744737	13.406678	18.903902	18.191454	22.971176	22.821524	29.297144	4.815386	5.161948	4.786949	13.62708	11.397017	12.268259	17.012585	19.012075	15.357762
LOC_Os04g38850	LOC_Os04g38850	13.574691	13.637364	18.699202	1.397763	0.670719	1.05932	9.177792	9.12052	6.600308	8.416691	6.44898	8.974459	13.433036	11.838848	15.709516	1.288165	0.540028	0.619487	7.512209	7.125456	6.286724	7.198159	7.994369	7.964712
LOC_Os03g15040	LOC_Os03g15040	9.64643160336329	9.2654637895042	7.37148865178313	48.2455576680197	37.0286368822847	48.3701086543926	19.7876042986373	22.7593073177733	22.8341616891853	18.2017543795303	25.2606107500725	23.7822743975065	11.4997854183821	10.0656750179762	8.8834766657002	44.5618569657872	49.4584284873876	43.9513121194549	20.3242771936793	19.8477917799362	24.8786388361844	23.8821026146709	21.6765444673818	19.9249667961728
LOC_Os01g43330	LOC_Os01g43330	27.425125	19.873135	28.373915	5.384183	5.92391	6.084693	9.227514	11.484554	11.17898	7.557382	11.580866	14.343031	25.79911	20.883736	27.677402	4.914008	4.673723	6.107408	14.464892	17.024944	16.162113	13.612394	16.884731	9.889361
LOC_Os08g28730	LOC_Os08g28730	14.612212	23.24329	10.858185	3.135068	2.207527	2.669109	6.226231	6.394795	11.399334	3.846586	4.832936	5.523619	16.668037	16.759987	18.374123	3.052944	2.96745	2.388535	9.736804	11.010509	7.326344	4.797317	4.859823	3.718281
LOC_Os06g06320	LOC_Os06g06320	39.213238	7.387153	45.861328	0	0	0	20.51338	16.15712	5.169522	7.12971	13.990804	7.564984	47.14381	32.095509	34.196148	0	0.053839	0	9.090391	12.434974	18.321615	36.003048	19.444233	23.119766
LOC_Os05g05140	LOC_Os05g05140	135.672589634083	143.825159308939	270.464783499739	13.3677572864611	12.815546829587	13.2984830533194	61.0132236826973	63.3080623460533	38.5811547281756	58.2317835823314	56.0380062023001	63.1920647726085	112.784189329848	118.389729115525	210.236394608468	10.9049219581809	9.64098539989545	12.6190473523262	56.868916290643	54.2712468646106	69.2084319790904	52.5309759555672	49.9885869628855	56.4293798102457
LOC_Os05g08480	LOC_Os05g08480	29.982035	25.686798	63.6092	0	0.040865	0	1.378981	1.989944	0.415391	3.611018	1.55013	4.714978	15.998904	19.197016	27.057699	0	0	0	0.794483	1.533332	1.578271	0.18744	0.346392	0.325722
LOC_Os04g57310	LOC_Os04g57310	149.702582099063	63.5249376961178	244.726148301205	0.58756	1.120243	0.574362	17.6171747483266	20.8397879933066	7.114852	28.7508691472557	34.473484	28.536781	116.081844487282	99.8996554966533	202.616649496653	0.775977	1.069969	0.336664	11.811381	16.4670312382865	15.2639860843374	42.3555255167336	37.7738807871486	21.4053834350736
LOC_Os06g39040	LOC_Os06g39040	43.765995	24.176001	40.168034	3.812905	2.607665	5.473481	21.815252	24.702169	17.004301	16.668583	28.952223	27.938625	35.173157	31.591787	40.572315	3.565121	2.014259	3.437661	18.404001	22.217487	23.996733	33.18483	25.623705	18.237804
LOC_Os11g28270	LOC_Os11g28270	22.265956342416	28.2953800251287	22.3280738552831	9.64183524916742	6.7415404925825	7.85293389494399	12.0784957093551	14.762064535271	18.6662757971541	9.4218347135937	13.7792260078716	16.0185117051166	24.6133354732062	23.7067126715108	23.5971298695126	8.48612944111414	8.10002400060551	8.36243827096579	16.4561766624281	17.0401415467757	14.7308233218286	10.0760886288223	13.2482558222828	11.080618625492
LOC_Os01g65260	LOC_Os01g65260	37.068077	38.713623	45.135635	11.580416	9.086448	8.412844	20.765944	22.224859	18.797327	14.996107	16.05361	15.937639	41.58707	29.654259	37.987785	20.969965	24.3627	22.356327	21.018211	17.485178	21.534122	17.452402	16.066986	21.181047
LOC_Os06g39900	LOC_Os06g39900	10.3066343657718	5.40693837080537	7.03674221728188	0.83364632466443	1.32098484815436	1.21005206124161	4.00075035402685	3.59963520302013	3.29729989681208	2.93845978942953	4.16331801090604	3.90918071224832	9.89546385151007	7.95351765855705	9.77233007214765	1.43703711744966	1.92590889010067	1.11909743708054	3.29555940604027	3.38835956124161	3.37457453355705	5.5708036409396	4.34943727097315	2.96709831040268
LOC_Os01g40860	LOC_Os01g40860	60.536011	49.504623	45.139843	4.372285	0.854696	2.393118	14.687085	18.120005	25.158323	7.347433	9.454679	9.551868	31.879454	34.398064	41.167847	0.843848	0.788297	0.754791	8.661256	8.435406	15.444204	6.441212	8.4753	4.034428
LOC_Os02g58310	LOC_Os02g58310	130.974321719597	63.2159399426801	146.606644584043	0.044451	0.343446	0	8.29346069016266	7.78205677381874	2.90647444694036	10.8262432494191	10.4222669326104	14.1880836289698	155.911970402014	122.174702196747	135.176252700232	0.194586964368706	0.105968175832688	0.156724	6.72011941130906	8.34458442912471	8.44835305577072	13.5102913454686	14.1687185453137	8.80322294500387
LOC_Os12g01570	LOC_Os12g01570	13.281659	11.41524	11.778772	2.381241	1.241878	1.642392	5.838907	7.818674	5.117766	2.990669	5.014287	5.606614	14.934073	10.117139	13.849339	2.186528	3.44117	2.286717	7.206726	6.696562	8.03944	6.381686	6.51201	3.751785
LOC_Os09g25810	LOC_Os09g25810	194.608475	174.220657	148.394196	0.167787	0	0.081352	3.436523	9.152018	4.051847	2.954885	5.046742	9.800586	142.934921	119.032379	122.885437	0	0.063796	0.027658	9.927685	16.386196	6.278874	8.739336	17.31189	3.784911
LOC_Os03g39610	LOC_Os03g39610	4214.64906873886	5452.87850240778	5430.46810411788	137.650352027073	57.5858976379019	87.3721502481669	2535.28405350818	2538.08855619515	2759.92017032374	3355.26312458714	1911.31869583813	2255.5030885815	4385.21817219515	5361.14860603497	5252.19380705922	141.840746490694	35.9816718527919	69.7735631534123	3756.28802601354	2921.48285852397	2618.38883481049	1568.38906139425	2223.81570675409	3380.39881979865
LOC_Os06g40180	LOC_Os06g40180	3.755162	3.11752	1.923142	0.134385	0.060892	0.235704	1.419281	2.112494	3.290838	1.399447	2.349328	1.871464	4.140015	3.6681	2.473633	0.220644	0.10594	0.109291	1.641644	1.988276	1.884292	2.31123	2.996673	1.90294
LOC_Os04g45600	LOC_Os04g45600	135.723236	104.533447	170.796677	15.405946	16.548986	24.124855	106.6185	100.269127	72.108871	88.103554	74.092339	76.718369	137.44252	122.775574	156.172501	18.506384	13.108622	15.572305	93.021881	78.662979	79.534309	86.775497	67.924843	86.639496
LOC_Os09g14600	LOC_Os09g14600	166.711639	117.213242	234.630951	25.755215	31.242657	27.978182	51.703442	47.575916	37.659435	68.598412	67.611328	68.321495	154.71756	138.316223	174.280838	23.478449	26.770649	22.91062	45.543858	45.268173	50.154697	60.72744	63.939785	62.43504
LOC_Os03g03920	LOC_Os03g03920	32.7645446463466	29.4366538906054	24.5361083665971	17.6008812471816	12.8835057991649	14.5791668597077	16.6899740417537	18.6165080263048	20.7164702217119	15.9107729444676	23.8151646020877	23.0933281678497	33.4225602789144	31.9832031933194	29.1224019148225	15.6093933219207	17.7874276822547	16.4422519753653	19.6846643215031	22.2970752004175	22.4149789970772	24.2075845578288	27.5720284693111	22.0080546275574
LOC_Os07g06800	LOC_Os07g06800	109.578957	74.708603	168.050842	0.535516	1.395243	0.498795	20.484011	25.736668	5.287363	9.822206	11.988225	12.56356	99.221207	74.607925	110.154671	0.926737	0.495942	0.443501	11.710009	16.721289	22.261614	12.887392	16.034039	11.317415
LOC_Os06g49110	LOC_Os06g49110	91.866808	87.5362364352988	71.1830780629205	25.8414213791057	20.2445769014642	18.8733367249703	31.8710126204986	44.3966534317372	47.6218492132964	14.4209789663633	14.5143006208943	16.3326724823902	94.3384470993273	112.122262380689	103.532734136526	30.9644354424218	22.0634169034428	20.8899421301939	47.4775461571033	57.3786664265928	51.6919141301939	17.91352104907	14.3585821753067	20.8517340886427
LOC_Os03g01930	LOC_Os03g01930	28.444391	28.357	33.961205	2.860779	0.595637	1.518946	5.346762	5.414607	5.43237	3.376824	4.217483	4.329607	27.175062	21.611965	26.030584	2.677209	1.145436	1.527686	6.745902	5.324877	5.695061	3.691826	4.632186	3.89062
LOC_Os01g40094	LOC_Os01g40094	71.680084	51.362282	53.520218	9.046551	2.464435	6.286616	28.643074	31.902473	44.335533	17.821192	32.765778	39.748123	78.43763	70.605453	56.857697	4.759598	5.254054	3.601371	36.731422	33.854935	36.332905	33.152008	41.901932	33.153606
LOC_Os08g37432	LOC_Os08g37432	44.8924878641798	46.175254085605	60.5763587039694	4.47459632520325	4.27502051745576	2.89894151602104	8.91902517455763	10.3964058168341	5.11579772501196	5.81059105738881	8.19818055762793	12.9334584294596	31.9383204696318	28.9927680057389	37.4805690224773	6.07018795791487	7.96247725011956	5.55699591296031	7.23966158727881	10.7953921865136	10.3038329846963	10.1921526307987	13.8587868096604	5.87161134098517
LOC_Os03g10080	LOC_Os03g10080	30.6789974698292	19.0561831647059	43.1523365457305	2.57652761062619	2.47697422960152	2.08310582580645	5.86010921290323	5.54128155370019	3.083076456926	11.0995097537002	8.85301646072106	16.5994594694497	25.6998877571158	24.1921331912713	32.8057577388994	2.32673352030361	2.83738395483871	2.2830066402277	5.95032302580645	4.77982789601518	5.4719795487666	4.47912736812144	4.33110181973435	3.06294503757116
LOC_Os11g24450	LOC_Os11g24450	225.400101	177.911224	350.384277	1.787449	1.322854	1.946097	59.661636	56.214809	39.633232	51.10561	48.325386	51.61338	230.673187	212.381393	370.030426	1.375042	0.439042	0.114374	69.147591	58.988995	49.855717	44.697895	58.260365	45.675629
LOC_Os01g51530	LOC_Os01g51530	61.548237	55.677265	104.994072	4.230397	1.707721	4.102054	38.495941	35.014938	23.582211	30.035021	21.169664	26.618898	52.902248	50.877327	73.032974	3.974497	2.148729	1.714927	26.66967	25.333002	27.909838	20.509785	24.565973	24.62141
LOC_Os03g52170	LOC_Os03g52170	606.781128	407.064423	700.361694	75.416275	111.478401	80.232117	245.041183	227.232101	160.569992	170.11203	213.200394	199.926804	531.636841	490.403168	628.179749	64.61132	78.775597	61.217381	192.435989	196.91571	206.754074	218.643448	180.002945	174.204651
LOC_Os02g46980	LOC_Os02g46980	147.446716	121.303322	165.929199	12.445282	7.425361	7.489955	101.08149	87.382881	68.868896	120.899155	90.260544	76.105347	176.462616	150.117325	146.333511	12.428568	4.98525	6.892968	118.87484	80.76606	84.42791	88.116844	85.949356	122.605797
LOC_Os01g55270	LOC_Os01g55270	29.922504	24.519152	35.742008	3.870912	4.250086	2.578511	12.382011	13.32023	8.697414	11.88537	10.480061	10.987078	24.359541	31.983959	24.260162	3.167844	1.847078	3.438557	14.403315	11.912849	14.79372	11.014258	9.787766	7.655474
LOC_Os03g36750	LOC_Os03g36750	280.378021	257.112244	409.22876	30.846165	28.845352	47.317837	201.235367	191.826828	126.341415	168.681702	139.858795	159.674774	278.042145	272.880463	369.718597	32.40258	22.119745	25.521362	215.27626	178.665192	174.194138	117.618729	141.636749	149.695236
LOC_Os10g28360	LOC_Os10g28360	167.996185	115.935646	223.398087	19.122149	20.746866	18.828386	75.652641	67.170883	34.205055	47.020306	52.504902	50.528198	191.638916	167.840027	203.59726	19.454384	17.763531	26.080765	65.069046	62.07172	72.702461	67.24865	65.517319	61.238056
LOC_Os08g08120	LOC_Os08g08120	19.6864386377858	15.5784796720818	12.9624424735259	2.53868498255114	3.1814787087846	2.13562478760529	5.79573271419976	5.2508379566787	4.23985715102286	6.98415982129964	9.12714804211793	11.9914178495788	23.6586297274368	19.6295255824308	14.6127609651023	2.56015237424789	3.92429777075812	4.56592020517449	5.36165902948255	5.53125951865223	7.03579440433213	8.70527197653429	6.11190604753309	7.36777353369435
LOC_Os11g44800	LOC_Os11g44800	7.310709	5.558855	4.18858	0.729584	0.74441	1.039565	2.501196	2.272288	1.895861	1.22189	1.642064	2.379764	7.608142	6.962822	5.790465	3.354764	4.414219	5.938701	4.476427	4.686785	4.296641	3.624724	3.768496	2.156064
LOC_Os03g62240	LOC_Os03g62240	148.239059	89.006081	222.948929	7.612463	11.390522	9.123406	47.24667	59.359436	29.788841	40.190807	46.470402	51.940918	137.631973	112.271027	170.320755	8.268559	10.77198	6.622747	48.977665	51.6674	52.615929	58.100647	60.305817	30.493845
LOC_Os08g33750	LOC_Os08g33750	41.323025	23.008369	36.7009760974808	8.343267	6.867058	6.870068	23.224483	21.511642135816	15.898416	19.4528832256298	22.180656611172	22.010025	50.0119797667032	37.9294451675794	35.2505876155531	9.186863	7.453512	9.00015	18.2169060613363	28.8427036199343	27.463463	29.3540791610077	23.19467	21.4290539693319
LOC_Os02g58270	LOC_Os02g58270	38.825157	31.619204	47.002792	5.473343	7.065582	4.713285	20.058723	19.398026	13.165375	22.949266	26.911659	19.323462	44.532097	36.558697	34.476429	6.863716	7.308267	6.624362	14.948804	17.691141	25.515793	26.813459	20.740747	23.911133
LOC_Os11g01480	LOC_Os11g01480	0.3215	0.179763	0.091674	8.546429	7.138896	12.13776	4.410519	4.048896	1.674588	3.572302	7.111128	5.841187	1.013201	0.786609	0.787629	13.544141	10.128009	13.417691	4.766251	4.313136	4.054029	7.399963	4.988928	6.999087
LOC_Os09g26580	LOC_Os09g26580	33.641823	19.30794	39.434853	2.964859	2.665184	3.239966	18.87038	21.345957	10.879958	8.724887	18.136038	18.893307	30.789106	24.487818	38.241909	3.315156	2.783707	3.192399	10.600019	10.68885	15.683101	23.462055	20.88344	17.806005
LOC_Os02g54140	LOC_Os02g54140	15.02835	5.665194	12.526083	0	0	0.067247	0.924989	1.450485	1.52191	0.413341	0.92766	0.401407	15.350127	17.116236	7.307876	0	0	0.045877	0.781039	2.581887	1.329401	1.081653	1.045389	0.590435
LOC_Os01g01920	LOC_Os01g01920	19.4722163373494	12.4050800017212	21.4610458141136	4.22478643373494	3.34881652151463	5.47419458347676	15.9533886592083	15.4995900791738	13.2585077211704	12.6558731256454	14.237359788296	15.1874543511188	18.8034362392427	18.9002993459553	20.3295983889845	4.03960805335628	4.20951669018933	3.34120985370052	13.9331918640275	11.6959655989673	14.8458946574871	15.3460458915663	15.2559350327022	12.2989256953528
LOC_Os04g36760	LOC_Os04g36760	1197.597412	531.46521	1632.643921	37.251335	40.905411	52.560223	505.760681	458.843018	233.836868	586.673523	511.807373	416.137146	1010.213623	981.403564	1294.298706	48.199867	43.062218	25.338545	484.305023	410.978577	361.344543	474.393524	431.387604	477.808563
LOC_Os03g07960	LOC_Os03g07960	53.841122	41.431541	98.153587	0.552119	1.595027	1.061594	7.717997	8.874252	3.335146	5.782551	4.158972	4.240316	45.734886	44.410477	75.798744	0.982466	0.930979	1.394539	5.767428	6.75209	8.110144	3.605656	4.400615	4.892266
LOC_Os05g31160	LOC_Os05g31160	16.0507886209573	18.426359297542	20.4323732645537	2.70029923285899	1.3118525	2.18056519793014	8.52136356338939	9.92473605950841	9.62064338551099	7.24579087063389	7.51563567658473	11.1287652729625	17.1678457891332	15.625662110608	26.8083581293661	2.25256843725744	2.08196338163001	1.5331052690815	10.8897346998706	8.11436124385511	8.74723792820181	5.35537200064683	7.61838208667529	8.43234521410091
LOC_Os01g59110	LOC_Os01g59110	4.226671	3.582084	4.383442	0.498421	0.298395	0.407724	0.962748	1.177321	1.195428	0.993518	1.643873	1.385597	4.226467	3.604287	6.362008	0.268069	0.258478	0.188717	1.773454	1.067025	1.383715	1.358255	1.454104	1.017793
LOC_Os01g23990	LOC_Os01g23990	127.847809	42.969883	187.257706	0.813497	1.244671	0.951246	31.113646	25.856903	7.432315	79.859253	57.735184	49.796917	84.398262	75.709366	117.811829	1.238374	1.549328	1.855522	26.352276	25.496805	33.183411	39.528439	42.323524	44.41119
LOC_Os08g41390	LOC_Os08g41390	60.8953277777474	63.0965161033352	71.3295083603062	18.3609979431383	13.9845053805358	15.4534714436851	32.9739999833242	34.0155905579552	26.8477823501914	22.3318196992892	25.1560571413341	30.7707713750683	64.4578095404593	67.1078736394204	70.7417410347184	15.4015668805358	9.60866967413887	19.0924578173865	31.7168496990159	31.5092660642428	41.0672580218699	24.4357139168945	24.8426644606342	22.8916535735375
LOC_Os02g49680	LOC_Os02g49680	510.635834	428.235199	539.621277	15.074012	3.593784	8.669062	232.502731	197.720551	183.30159	385.311798	238.960648	249.496399	535.397888	507.318207	447.477661	15.099383	4.210617	6.104803	312.500031	215.148743	174.296326	244.227203	281.465363	353.690247
LOC_Os12g17090	LOC_Os12g17090	6.70507631321839	4.90873389559387	5.899966598659	1.05182403304598	0.286387312260536	0.93974127394636	3.39780262739464	3.35215002873563	3.2407639612069	2.43846682183908	3.68884064798851	3.89659441044061	7.30760987260536	7.15503018630268	7.49547126676245	0.73259235105364	0.523463272030651	0.558804238505747	4.0287055598659	3.57915573084291	4.08302955651341	4.59947372126437	4.72089842816092	2.93623881800766
LOC_Os07g11000	LOC_Os07g11000	14.9275	17.370264	8.100663	3.346945	1.756573	3.407116	6.567131	7.557374	10.826741	5.251721	8.459761	7.619508	12.646976	12.205714	9.073693	3.598489	2.595526	3.308581	6.672917	7.773902	8.402718	8.359989	9.784494	6.495975
LOC_Os04g56710	LOC_Os04g56710	33.180428	22.714153	42.410458	5.259037	2.839906	4.643341	7.483153	8.345966	6.791111	7.385087	7.977563	9.686944	23.050116	23.213367	31.256182	5.308729	2.65378	4.829884	7.548238	9.03682	9.22016	8.962554	6.922191	6.193363
LOC_Os01g29390	LOC_Os01g29390	9.00944573527879	8.35835020323085	8.1264896154247	3.61350900885878	3.2214644283481	2.81063306096925	5.93375583011985	6.18994660239708	8.70010715685253	5.1020860990099	6.49376460969255	7.04714762897342	9.19153531943721	8.84868618134445	8.18138478999479	3.82334988327254	3.57965334340802	2.92617156644085	6.00985220427306	6.52252433871808	6.10599820323085	7.64857480041688	7.5633491203752	6.38558436477332
LOC_Os12g41590	LOC_Os12g41590	19.596697	17.250813	31.501337	1.012341	0.917112	0.421603	4.243754	6.07225	5.083497	3.886863	3.496535	3.415617	14.866977	15.314903	26.30682	0.83527	0.252812	0.421479	4.905644	6.44838	6.168565	3.711043	4.979279	3.577111
LOC_Os04g53920	LOC_Os04g53920	2.143893	2.460888	3.339023	0	0	0	0.981766	1.533329	0.384214	1.11933	1.650331	2.136764	2.18353	1.579549	1.649615	0	0	0	0.56449	0.767717	0.711649	0.835646	2.15657	0.93898
LOC_Os07g41080	LOC_Os07g41080	22.382574	16.424402	30.014589	4.39541	3.753903	4.417017	13.783525	13.258606	12.527811	11.791569	11.505235	10.962182	17.725588	18.232656	27.425379	3.801307	3.883462	3.23194	12.344687	14.450128	11.60326	12.486134	11.128936	11.539626
LOC_Os01g68490	LOC_Os01g68490	25.439116	17.069004	40.244152	1.478755	2.546931	2.012935	21.082478	13.515612	8.931355	18.497957	17.77211	16.394272	26.503159	25.963812	29.055031	1.732733	1.737844	2.012801	12.701404	11.601088	12.916069	17.902245	21.116934	16.190866
LOC_Os01g71320	LOC_Os01g71320	6.100797	5.593322	5.570988	1.380149	1.564643	0.909254	2.573685	3.474102	2.822284	3.917178	4.687653	5.285375	5.546839	5.810275	5.943791	1.080453	1.338504	1.137721	3.507529	3.661301	4.817891	3.249166	4.718397	3.246276
LOC_Os04g56400	LOC_Os04g56400	976.941159430342	871.973528804701	1082.50889043846	72.2198607051282	43.606821642735	53.8836245632479	598.497447529914	573.601777399145	525.130941008974	566.97101885641	436.830573505556	440.059001466239	1109.31043310214	1093.28952683632	1177.49472350897	66.9492546316239	35.5564231273504	14.7888077491453	758.906144005983	573.696049010256	597.347342376496	457.584025461111	438.732070519658	505.180030123077
LOC_Os01g52640	LOC_Os01g52640	27.656616	24.504608	27.57719	13.450387	8.779691	11.212162	12.383369	12.269467	11.190674	8.366249	8.603707	9.732944	25.422226	20.554478	21.69713	10.232011	10.344892	10.258715	11.653889	11.424252	14.072972	8.681383	7.635889	7.927592
LOC_Os08g44320	LOC_Os08g44320	78.876709	87.915833	118.476395	12.799762	19.473326	21.020935	59.154655	63.003071	54.072319	42.753208	46.410793	49.917282	97.610207	91.917648	117.263817	17.290726	23.051479	19.449038	63.22047	56.748932	54.668903	44.474712	51.976105	56.747414
LOC_Os07g07540	LOC_Os07g07540	418.910492	348.318207	542.01886	5.164933	0.568643	3.693062	180.354019	171.525116	103.529099	138.110153	130.644852	131.600586	432.583679	383.934875	464.688965	3.842502	0.973388	1.312859	156.365631	129.706009	149.47699	136.895447	139.255371	152.775589
LOC_Os01g61400	LOC_Os01g61400	142.3918	105.682037	142.213989	39.689297	38.321125	33.069004	58.565022	55.759998	39.787731	42.567196	50.208408	53.263096	154.177505	137.45697	146.453018	38.33152	34.056141	47.895164	51.760143	46.75285	59.821373	61.285679	53.779011	49.310791
LOC_Os01g08440	LOC_Os01g08440	224.003113	104.123062	276.877075	2.662548	0.501108	1.29612	7.371004	6.574108	5.719785	21.880436	18.627237	17.351622	212.426346	149.461365	141.48111	2.785327	0.602082	1.048816	4.340386	7.688151	6.030768	14.217604	8.474246	6.525126
LOC_Os10g07450	LOC_Os10g07450	35.0319951041667	16.9066135555556	43.2522220347222	0.85836725	0.565268	1.37554672222222	13.1851868958333	8.69286989236111	3.51038429513889	11.1420163645833	12.1017654548611	15.7567045347222	34.2617678888889	24.8113368506944	29.7028032152778	1.83495114236111	1.13247522222222	1.37593965277778	7.5381356875	9.54603448611111	10.1805875972222	13.4859602881944	14.26536171875	8.48225261805556
LOC_Os06g39960	LOC_Os06g39960	7.826246	6.825274	8.006002	0.596265	0.608251	0.550166	1.974639	1.882767	1.003239	1.841952	3.231586	3.592415	6.855934	4.838956	7.618648	0.264809	0.302158	0.40422	2.180727	2.630589	1.846616	2.160028	2.832752	1.231022
LOC_Os01g13390	LOC_Os01g13390	127.604233	92.315735	200.464188	1.111786	0.31948	2.330911	17.306349	19.167036	16.661013	11.796106	15.170302	15.773485	112.802895	114.463249	145.417603	1.244594	1.365942	0.262421	22.484413	18.841139	18.93182	20.044344	19.700706	10.708915
LOC_Os06g35560	LOC_Os06g35560	3.921813	4.638429	3.056949	63.033604	70.933136	51.077061	59.772293	73.225517	30.835775	60.856148	62.535797	83.04705	7.002678	5.53379	3.736503	64.357323	79.264275	72.025597	56.303837	70.874092	77.095764	50.052185	58.859177	42.382534
LOC_Os01g50070	LOC_Os01g50070	9.336281	5.542182	6.191739	0	0	0	2.267578	2.556515	2.314852	0.743029	1.53749	2.430466	7.13922	3.408432	7.5175	0.13847	0	0	3.522843	3.137685	1.700821	3.419267	2.589556	1.894946
LOC_Os03g09110	LOC_Os03g09110	23.938976	20.68939	27.074024	7.952357	4.77074	6.470207	12.82221	13.295871	10.59238	8.534685	15.623273	16.892971	25.848532	21.89389	27.77742	6.649078	6.599905	7.69349	12.305278	12.70137	12.935566	15.922626	14.352681	11.775636
LOC_Os05g01760	LOC_Os05g01760	29.419802	26.657082	23.407341	10.445972	6.797691	8.239028	8.928518	9.71303	13.387217	7.666275	13.264986	13.627988	26.365711	23.373652	30.804983	11.949636	11.372392	12.911736	11.294339	12.136868	12.090514	14.996553	14.572542	9.21159
LOC_Os12g40260	LOC_Os12g40260	6.870224	4.71503	5.451433	0.656801	0.317229	0.651822	2.771204	2.148978	1.378112	1.882577	1.953933	2.793977	4.505384	4.432598	4.448663	0.34299	0.607722	0.762735	2.776138	2.635445	2.983241	2.313998	1.949137	1.64185
LOC_Os11g10870	LOC_Os11g10870	13.925245	12.949576	6.80971	0.108587	0	0.34399	3.755301	4.277539	7.803074	5.015058	3.521112	3.934507	21.795782	28.851337	21.001772	3.374632	2.128371	1.513329	14.881749	16.301268	7.602451	8.216914	8.73208	8.741307
LOC_Os09g28640	LOC_Os09g28640	66.705177	49.60041	58.833904	1.12643	1.690216	0.287841	46.748749	46.372551	38.773308	38.25415	37.124874	38.623348	83.644241	64.377007	57.447369	0.340994	1.277139	0.514695	54.682232	43.955601	38.674541	38.69569	35.116253	49.208286
LOC_Os10g20230	LOC_Os10g20230	6.709398539783	5.23630793444846	4.70953207775769	0.900739035714286	0.501417719258589	1.00807148688969	2.9807736482821	3.14958938924051	3.10499233725136	1.56145201446655	3.8135405994575	3.17451689647378	4.95838048553345	4.71457171699819	6.2320102301085	0.731834692133816	1.06912339285714	0.66858554113924	2.64153755153707	3.5392306017179	2.84821832685353	3.55781100904159	4.36343755334539	2.53929265867993
LOC_Os05g05600	LOC_Os05g05600	121.394302960593	88.6041089723813	96.7823616705962	14.3531495796565	19.8036258123947	15.0348756537555	45.5741893944089	43.2312310963287	28.0782303324352	41.2345697137083	55.4636449673291	46.9554081748063	111.202949651398	106.595824103739	126.113600967666	7.89108408757157	14.8247427622095	8.10728113506231	29.738605685416	39.6598660545638	37.9490464206804	43.9927135692152	62.7696136884473	36.9333641343887
LOC_Os03g42710	LOC_Os03g42710	26.310305	18.296282	30.201849	0.216752	0	0.029191	19.83559	16.554735	5.129192	13.29567	9.633351	14.417313	26.471361	21.403473	18.531027	0.245422	0.169313	0.076798	21.311773	16.080288	20.057667	10.614106	12.836599	13.467978
LOC_Os03g22810	LOC_Os03g22810	238.233032	198.189056	248.154694	75.480293	78.312149	75.302917	155.519409	149.06517	123.646957	161.805313	140.491028	142.172073	208.739532	208.071304	195.709183	80.822594	64.090118	75.707741	126.002663	155.079651	144.398331	122.492668	123.73835	124.337349
LOC_Os08g06530	LOC_Os08g06530	512.962585	374.964935	735.516479	14.945	5.700571	13.083383	292.12973	302.641022	194.879898	205.697998	246.026886	237.72052	494.290253	471.667053	701.268494	15.551917	7.971427	2.574102	310.075439	248.868668	247.115799	257.528503	248.975586	254.408203
LOC_Os03g15740	LOC_Os03g15740	24.104551	26.497643	24.361813	9.813216	5.142567	6.769672	12.433002	15.162817	15.975107	10.209992	9.670037	11.690738	21.597046	22.773859	23.553343	8.079734	7.931746	7.651503	17.475657	13.395749	14.516758	7.639732	10.618424	9.731355
LOC_Os09g38920	LOC_Os09g38920	23.420017	16.950668	9.046942	2.603262	1.193093	1.64696	9.699356	8.193495	7.217993	6.792515	12.22357	13.646497	28.041168	22.402958	14.037325	4.858293	2.790176	5.195965	11.353917	10.798776	12.432799	11.947504	13.348646	10.020914
LOC_Os04g08764	LOC_Os04g08764	8.924047	6.256987	8.656783	1.753157	1.516161	1.435122	6.82368	6.114406	4.508918	6.081437	6.76181	4.712621	9.0445	8.748539	8.117343	1.511918	2.101622	1.719735	5.411819	5.630113	6.410984	6.438667	5.148239	5.910033
LOC_Os03g60480	LOC_Os03g60480	74.306358	26.986702	58.035355	4.496029	2.290506	5.060404	28.806992	30.790342	21.937195	31.265575	31.565655	28.870871	60.613922	48.079441	48.180111	4.673255	3.077947	1.627167	25.968412	34.077904	29.346462	32.652077	39.736172	29.788271
LOC_Os08g08850	LOC_Os08g08850	4.156512	6.11799	8.68627	0	0	0	0	0	0	0.347657	0.28292	0.859276	4.066639	3.209403	5.589837	0	0	0	0	0	0	0	0	0
LOC_Os03g56310	LOC_Os03g56310	28.2901658577033	25.1967589486448	23.5177191369472	8.07528412125535	10.595520739301	8.51374982524964	19.4614091273181	20.9604051558488	21.505750350214	15.1470962282454	17.0445847856633	20.8785668733952	30.5072668965763	31.0491884668331	27.5579554040656	8.12328382453638	12.5307777589158	7.90877366726106	20.5298793630528	18.1604685880884	20.0924266868759	19.2396794254636	20.1643668327389	15.1975378366619
LOC_Os01g27360	LOC_Os01g27360	21.859184	12.716229	16.648697	0.930442	0.651718	0.648653	2.730338	4.186334	6.939625	4.58052	5.678547	5.147164	20.333908	19.992191	15.366449	0.90843	0.735845	0.417335	3.279989	7.814473	2.338348	9.389719	6.659032	6.60161
LOC_Os12g43450	LOC_Os12g43450	0.251575	0.322662	0.057758	32.930878	60.548824	57.814301	22.680075	41.365368	17.832752	16.325975	21.720985	28.346354	1.288219	1.674044	0.278598	44.857277	46.227531	53.093281	33.97858	41.62175	36.751167	6.124765	5.225469	12.461393
LOC_Os02g24270	LOC_Os02g24270	2.518535	3.401977	1.832718	0.296128	0.23469	0.386498	1.056656	1.328672	2.126151	0.825771	0.912377	1.066459	2.472677	2.490966	3.143013	0.911591	0.876109	0.499416	1.57025	2.297271	1.861851	1.428661	1.723914	1.362383
LOC_Os01g61670	LOC_Os01g61670	100.443213410401	66.7070265689223	130.562542266917	15.2992995338346	16.6814255050125	18.0015897362155	39.8817027788221	34.5245308258145	26.8659806691729	40.9590927550125	31.8030983151629	31.4615529987469	94.5825471654135	92.3793761741855	86.6742223715539	18.6046938107769	18.7324832807018	19.5857309705514	38.9087125726817	39.7988318847118	39.2184945388471	30.3289886328321	31.4238107192982	39.359603514411
LOC_Os09g29060	LOC_Os09g29060	7.113964	4.837068	6.032935	0.435556	1.070697	0.740872	1.462891	1.219014	1.665842	1.555171	1.938158	2.188934	8.571663	6.094898	5.741064	0.744581	0.69542	0.59422	1.455126	1.242348	1.511084	1.979746	2.578227	2.395138
LOC_Os12g06870	LOC_Os12g06870	7.865044	5.474361	7.7294	0.853884	0.371941	0.765497	1.670539	2.624534	1.894146	0.933531	2.529945	2.110363	6.496048	5.12729	7.254586	0.833507	0.975624	0.697016	1.971933	2.186668	1.591763	3.533349	4.278036	2.03871
LOC_Os10g25430	LOC_Os10g25430	55.587143	28.735004	55.31781	1.314735	0.225722	1.385211	36.7686	41.479961	19.413292	16.864548	27.854347	28.863268	38.202572	28.370401	42.194309	1.139774	1.027156	0.402673	23.48628	22.568239	29.245974	37.548958	29.479202	23.591675
LOC_Os05g46620	LOC_Os05g46620	48.386284	46.918098	55.27153	22.10675	21.625938	23.571018	30.124172	32.669453	29.209396	29.750496	33.076866	42.154469	47.381344	44.69202	51.91991	21.087688	20.608301	19.233177	31.242352	34.673737	34.875286	34.629715	36.82864	30.736422
LOC_Os10g34700	LOC_Os10g34700	0	0	0	2.20794	1.350596	1.195465	0.756907	0.682967	1.504872	1.815492	1.154915	1.598475	0	0	0	2.444119	1.872616	2.199437	0.597912	0.805105	0.363932	0.828773	0.418166	0.75221
LOC_Os10g38610	LOC_Os10g38610	62.927452	14.743989	45.155327	0.583135	1.23257	0.581724	14.405133	10.507144	5.526095	7.782392	16.94383	12.319	57.559296	40.764378	33.727154	0.509775	0.583396	0.844212	8.720466	9.325505	10.038538	31.81954	19.19799	16.849182
LOC_Os12g01449	LOC_Os12g01449	161.15712	99.550751	152.323929	4.011138	10.900987	5.257435	70.490662	72.002907	43.178852	42.947475	61.234665	75.403542	198.028702	158.511124	192.135025	4.016412	9.77955	4.430843	68.654228	57.687824	83.716637	85.874969	86.698875	64.446594
LOC_Os05g50370	LOC_Os05g50370	20.816608	21.634359	14.886258	7.26379	4.829628	6.132803	10.249378	12.037329	19.850462	10.026125	11.562918	14.358234	18.076839	17.373907	16.589867	6.886487	7.292673	5.825476	12.071935	14.178772	15.940261	16.376223	15.94354	10.260646
LOC_Os01g66890	LOC_Os01g66890	33.1511793437648	24.3575728041726	48.1454540919867	4.20916685206259	4.9431932607871	6.14006368136558	18.6228796363205	21.073917745377	11.6013964736842	19.9605414793741	22.4601687192982	25.3823505286866	24.2761948525367	25.7029603703177	33.9122584390706	4.91108155144618	4.41647850734945	3.37029400758653	15.3131645353248	15.1758178975818	14.5944649260313	25.972524113798	27.8045242124229	20.0823047121859
LOC_Os06g46670	LOC_Os06g46670	11.4463819808178	10.2826785169107	6.87004182836951	1.38186120519939	0.422483732205957	0.947613179707219	2.0594938975265	2.28353738743059	5.29897271428571	1.06354314109036	1.50055428823826	2.07208729681979	11.0790538412418	10.1151330822817	7.53635319535588	1.00978683038869	0.96769090106007	0.998750783947501	3.56546797324584	4.29439333922261	3.79481922640081	2.52114558909642	2.21046956688541	1.6724870451792
LOC_Os03g61090	LOC_Os03g61090	349.850555	297.049225	575.269531	9.979737	4.958295	14.660851	74.220146	58.441536	52.319031	101.055733	66.480583	76.694641	414.550751	351.133667	436.910248	15.921536	4.136182	5.658256	98.642685	76.961472	57.847637	50.988586	61.610512	62.64312
LOC_Os01g62830	LOC_Os01g62830	0.223279	0.413516	0	23.58279	11.33545	21.078545	10.872848	11.869055	5.295704	7.637638	13.419824	15.155725	0.686517	0.727918	0.324115	16.984224	14.296993	14.723599	10.414671	11.500659	10.417156	12.477373	12.325985	6.377074
LOC_Os03g49940	LOC_Os03g49940	42.363995	24.591293	54.721104	3.995853	6.187552	4.5333	17.697052	16.400963	10.644934	22.014793	27.314884	26.326307	36.561714	33.008804	44.699856	4.149025	6.481469	4.493433	15.109604	15.051669	16.544014	23.971132	23.300133	18.936108
LOC_Os01g17396	LOC_Os01g17396	33.7611838098592	20.8266252042254	34.6776420933099	0	0.270421705985915	0.104309	2.48747678521127	1.43929052288732	1.10060401056338	3.74346850176056	4.73856821478873	5.76837431514084	39.328350568662	28.8590312535211	29.2325862429577	0.045679	0.187331	0.120946704225352	2.58953531338028	1.94597450176056	2.59497374471831	2.83823151408451	1.79003979929577	1.47066117253521
LOC_Os03g59320	LOC_Os03g59320	203.605087	98.298492	257.781647	11.392323	14.790685	12.617605	39.312347	35.223499	13.366466	30.001398	44.346447	37.440723	212.199127	168.355316	192.747726	13.560246	11.186395	14.688669	35.005947	28.754704	35.751305	46.127609	41.605598	32.363449
LOC_Os01g63400	LOC_Os01g63400	0.971086980979108	1.03376242376052	1.00732172061116	6.54758727970065	8.47088257686311	7.89283017835984	3.6171702787652	4.20771020268163	3.6386424215778	2.93156025413159	4.38750397630184	3.64832398846274	1.09434367477393	1.2898627892111	1.04699075179295	7.59664423230433	7.68076345400686	8.69905881976925	2.85096797942002	3.02122464078578	3.11851567321484	5.89226299407546	5.54882939943873	3.69555781228562
LOC_Os06g21380	LOC_Os06g21380	363.553711	115.908287	208.369736	6.430948	1.946995	3.010679	84.54702	63.188869	44.559429	85.926285	124.557457	83.893303	358.906494	276.236023	175.560593	12.774019	3.485465	14.843569	39.74847	44.470123	57.602612	144.112	121.735741	77.210205
LOC_Os12g03070	LOC_Os12g03070	78.9006355954851	85.7561621586333	118.572418170226	2.52323216778523	0.592151302623551	2.0484555356925	38.732690942648	38.2733768926174	31.0725484209884	28.8804972916412	34.6781913435021	37.2245435802318	78.6672400030507	110.796415023795	124.470039541794	2.08339945271507	0.753845401464308	0.368876791336181	40.6978188413667	29.636341009762	32.8273779517999	35.3805677388652	29.7102531336181	41.0447923447224
LOC_Os05g02250	LOC_Os05g02250	91.997536	57.93338	206.1586	2.085222	2.088464	2.809959	36.393684	33.143505	14.428075	19.890692	22.564444	22.317516	51.613293	63.295486	150.469467	2.484201	2.58063	1.693514	21.81514	26.165462	21.702475	28.517694	29.806128	19.823357
LOC_Os04g59540	LOC_Os04g59540	7.684015	6.841083	6.671459	0	0.025162	0.026067	1.027644	2.114686	0.879776	0.378399	1.404266	2.506462	5.538806	4.023131	7.722212	0.008106	0	0	1.655218	2.466473	2.446573	1.694296	2.969526	0.898167
LOC_Os08g40160	LOC_Os08g40160	211.48616	225.121735	306.775024	32.975609	53.532238	36.048454	153.564423	161.38179	125.428711	105.972122	128.214172	144.939758	212.64769	187.193436	291.175629	35.881931	40.612453	33.707462	169.584869	149.801834	136.803207	128.094025	132.71907	148.972137
LOC_Os02g51470	LOC_Os02g51470	304.882518239316	394.74431891453	300.829345692308	85.0282797264957	70.8577985854701	63.5744068247863	246.534828145299	248.277329726496	262.154438478632	237.129128132479	204.171370277778	212.361383747863	379.411364457265	376.697212273504	355.292889145299	74.354174017094	59.6064290128205	56.2629980940171	289.346956807692	222.060027692308	204.244640410256	151.850180534188	186.216108679487	256.905760264957
LOC_Os02g47120	LOC_Os02g47120	59.466442	40.700535	60.497581	16.182329	16.942425	19.243704	34.897972	34.342506	31.702398	33.127586	44.426914	41.965973	59.035172	47.340874	62.206573	16.849779	18.712866	13.760704	27.19194	29.82341	32.890007	50.476116	54.156006	35.461166
LOC_Os02g49800	LOC_Os02g49800	43.426533	38.230782	23.723448	230.07103	198.52446	231.065918	126.027138	126.127174	104.277405	100.767197	154.114731	157.355713	52.706242	52.440853	36.449562	221.570984	253.679947	247.003876	121.308868	128.863174	150.235474	141.363602	122.890358	126.212318
LOC_Os01g55570	LOC_Os01g55570	175.564656480106	149.301775547082	317.689823167772	7.4495303295756	2.29879546286472	6.56598356498674	105.093032365385	91.2957488454907	97.5637614277188	123.693247692308	105.83021362931	108.359569497347	145.276282390584	147.867570559019	266.870366185013	9.41084885145889	5.0001354602122	2.60214888328912	111.407074437003	96.6962797208223	78.2457960450928	99.8288845789125	111.762539633289	126.285222740053
LOC_Os04g54640	LOC_Os04g54640	98.0126318042242	63.2945260731113	116.404768302193	5.28446335174655	3.49638145329001	4.98736609910642	66.1257226750609	47.9462814175467	35.7712676263201	51.9073433793664	46.0716124800975	43.8112862948822	79.190144773355	71.5587189642567	120.216517948822	3.60398778066613	2.79152481072299	0.839289355808286	46.2373012810723	41.363069943948	39.7358021234769	48.3583069829407	39.9084589536962	40.1883290365557
LOC_Os09g29170	LOC_Os09g29170	19.1797156998433	15.7728690035266	16.8835026159875	10.7070288726489	7.87428181739812	9.38465443377743	13.1562719647335	12.4058144682602	12.2188208471787	10.3490342072884	12.8255292597962	14.9627198393417	16.9508380239028	16.6859250466301	16.2773921661442	10.1219460615204	10.820703549373	9.95188334796238	11.6948925105799	12.6136230227273	12.7263863420846	14.2612118393417	15.8549831297022	11.6163267672414
LOC_Os02g43550	LOC_Os02g43550	9.081305	8.265618	6.174698	1.292527	1.628882	1.004728	2.635189	1.88234	2.442908	1.916475	2.136288	2.431818	7.530893	6.345083	6.209447	1.728199	1.34222	1.375191	3.325465	2.782984	1.911471	3.144292	2.444422	2.253569
LOC_Os06g40500	LOC_Os06g40500	52.178944	69.703896	60.964241	7.591101	4.439871	6.868695	9.535794	10.926441	16.584745	9.566943	8.956092	12.070813	59.527084	50.195293	52.080688	7.570635	5.61228	8.67448	24.554649	20.302031	10.737344	3.708728	7.872494	6.929309
LOC_Os03g24590	LOC_Os03g24590	91.210258	114.00972	117.58062	11.869819	8.063127	6.63988	69.029938	48.650246	34.473419	95.404449	65.278656	67.95768	114.433922	104.073044	113.034492	10.050591	5.230404	5.967836	61.000832	46.568211	43.524605	39.398312	59.896107	71.48011
LOC_Os07g37420	LOC_Os07g37420	126.147766	69.778252	206.187057	1.095987	2.738493	2.299276	41.565945	37.537956	8.978477	44.364304	30.070032	26.190334	112.01358	103.768623	123.048065	2.522461	1.903482	2.092224	35.0149	34.037521	33.245583	27.029486	29.210905	32.525524
LOC_Os04g54550	LOC_Os04g54550	12.85332	6.030779	9.282172	0.162652	0.053641	0	0.323182	0.643304	1.014607	0.708166	1.081393	1.538144	7.016387	8.346554	9.061314	0.073538	0.085879	0	0.629035	1.947627	1.15101	1.609611	1.436619	0.956297
LOC_Os04g39210	LOC_Os04g39210	27.628977	20.180283	26.098303	6.895662	8.626478	9.813784	14.47347	16.412182	14.584929	14.315859	17.450817	22.29286	28.286253	24.029497	28.023123	7.311471	8.985249	7.074034	12.765686	17.575977	16.359823	24.478052	21.909254	16.98163
LOC_Os10g34310	LOC_Os10g34310	11.0773339419124	9.75291526273458	13.4504923789097	3.13673844146559	2.59233515638963	2.32845697676497	6.9851256818588	8.00226861662198	5.93176846648794	6.99141612421805	6.51205051563896	8.01860387042002	10.23768582395	9.35318854244861	14.915486665773	2.25648150402145	2.54252626184093	2.35378605540661	7.16268476764969	7.24793112064343	6.76005291957105	7.24206950938338	8.86667851831993	7.41806395978552
LOC_Os01g45274	LOC_Os01g45274	3146.50054645438	4826.85296077644	5305.89539570695	165.273041263444	88.7581590622356	56.901251881571	1702.51868843263	1983.39253097764	1408.52689629063	2209.30353169124	1269.62400707734	1783.78682316737	3616.95360317704	3631.29685136858	5474.22181040785	70.2614525522659	48.2722227927492	31.3123265401813	2248.38084509909	1624.56312585801	1596.9902054574	795.717363769184	1501.53533582115	2435.50059190574
LOC_Os10g42800	LOC_Os10g42800	5.83957	5.521845	5.215989	0	0.11763	0.080836	0.890075	1.234626	0.701272	0.400884	1.208822	1.917485	6.976744	3.102279	6.173455	0.046075	0.10615	0.072422	1.116793	1.584106	1.463717	1.508363	1.244887	1.197907
LOC_Os01g25386	LOC_Os01g25386	76.934303	98.500374	58.542595	19.068508	12.310203	15.40274	23.838831	33.958439	33.000965	15.608856	37.335751	41.383736	70.720116	60.188778	64.978828	18.31324	17.823	25.941568	26.967958	35.320889	43.498383	37.158375	40.762295	25.797907
LOC_Os05g33940	LOC_Os05g33940	50.709427	63.231255	33.794445	5.055528	1.173862	3.354095	10.493491	11.714936	17.631424	12.001573	20.290964	25.737282	50.348228	48.472721	40.780659	3.901319	1.994137	3.65249	11.618186	23.493971	14.599378	13.687457	11.531628	14.576852
LOC_Os04g31030	LOC_Os04g31030	6.186995	5.628591	4.143936	43.048241	37.282207	48.568996	23.003864	22.904171	13.147245	34.853531	49.030914	45.051945	8.676471	7.852702	5.994599	31.240864	39.392483	37.256653	19.123436	18.969414	25.151464	49.012447	38.23444	36.860565
LOC_Os08g07720	LOC_Os08g07720	29.885981	10.38868	37.393295	0.185955	0.202335	0.306141	3.37103	3.630105	0.53402	8.096174	6.77072	10.582335	32.377419	23.36216	23.902014	0.412265	0.391153	0.629999	2.629769	2.680845	3.87326	3.977084	2.07725	2.384691
LOC_Os03g15000	LOC_Os03g15000	41.836594	30.125658	34.109043	15.22165	10.71363	13.704946	21.469639	15.55354	22.39102	14.341578	21.950912	21.686428	34.172787	34.442841	36.10162	14.261074	12.465635	14.621777	17.698479	15.14846	23.088406	26.509281	23.240585	19.79468
LOC_Os06g09610	LOC_Os06g09610	282.762278699301	333.057996363636	328.123683391608	70.6597172167832	35.1445324475524	34.4809402937063	233.882543027972	242.300751265734	254.690764321678	224.174998902098	196.196799643357	242.634236090909	310.376568321678	328.054118958042	340.798113132867	71.0263545034965	41.5867796293706	57.7244146363636	275.310680622378	211.290811202797	185.494000034965	200.040945566434	149.986768741259	246.626745293706
LOC_Os10g40570	LOC_Os10g40570	63.298771	41.824947	74.305557	9.290305	16.08493	10.927047	10.591229	11.741719	13.249723	13.296663	16.598167	15.92687	65.684387	61.488052	71.639557	15.477949	19.594084	17.776466	13.199524	14.734439	11.027422	12.880002	16.526199	12.50668
LOC_Os04g57880	LOC_Os04g57880	1.824588	0.149702	0.43274	109.366249	105.707268	117.512474	55.354889	61.889713	68.465363	105.287155	113.785812	104.916069	1.638724	0.735692	0.637403	103.789101	94.649979	129.211563	27.255054	29.024548	34.864563	165.25267	131.635849	120.819008
LOC_Os01g37690	LOC_Os01g37690	68.3058377681614	53.8341271076233	46.2311503210762	19.867188155157	9.60858354125561	15.3176267829596	24.0746160071749	36.0348651726457	23.9742967412556	11.9717251103139	20.6371977964126	20.6834787928251	73.1824642452915	57.8600378506726	59.0629882591928	9.15814990403587	8.3300410573991	7.88114643901345	28.6873141134529	32.8183910390135	47.6505544914798	30.6455113609865	37.575714806278	31.5186108964126
LOC_Os11g02440	LOC_Os11g02440	144.119278	224.943893	78.420906	2.275245	1.363714	3.061125	14.820472	15.403508	86.982582	32.701042	42.313469	58.396732	110.308342	146.784973	139.665726	5.49318	3.194139	2.909091	23.5254	38.132984	31.054588	43.38879	33.842358	34.707951
LOC_Os10g07470	LOC_Os10g07470	1.323272	0.393116	1.124184	0	0	0	0.342079	0.307506	0.214994	0.181853	0.437655	0.380692	1.014436	1.291245	1.323881	0.037305	0	0.039106	0.495842	0.404391	0.420623	0.826768	0.92859	0.438182
LOC_Os06g06770	LOC_Os06g06770	40.1714391083953	40.4185830170032	49.2150607247609	9.20890404250797	9.66138087991499	13.8163555993624	24.2633888490967	24.9810711222104	32.8483340690755	22.8741971742827	20.3484424293305	20.5686881551541	37.0506399851222	45.2195131253985	49.490234901169	8.51617219341127	9.59904133156217	5.64429931243358	25.289487434644	25.1208584750266	23.6437897353879	22.6347631424017	21.6247332040383	22.0845831349628
LOC_Os03g09940	LOC_Os03g09940	23.936218	18.402021	24.850546	5.489461	2.794374	3.60727	12.911445	17.206711	9.599876	10.983397	15.531045	14.651169	22.984344	20.726385	25.401699	4.655571	2.150306	2.742383	12.830366	12.843674	13.258238	11.692461	13.023679	10.380039
LOC_Os04g02050	LOC_Os04g02050	88.1170976577109	69.5998589016658	122.359405965073	12.9870709801182	7.1808948500806	8.38642757764643	42.6863831139173	44.5014864986566	18.33715029554	34.6143648581408	48.955093603439	54.8077332127888	95.930582692101	83.1090736829661	124.165854715744	8.36089985921548	7.13889926383665	11.8027996544868	46.741868293928	43.8514255857066	47.2226413911875	41.0521690655562	40.3368690526599	26.2103764003224
LOC_Os02g58790	LOC_Os02g58790	46.7732642399505	48.9832346518244	47.3544402844774	7.05087276808905	2.39068492145949	5.23786035250464	33.3063851576994	34.3822621076067	43.9716094829932	25.3447524056895	27.2955206134818	36.4865905862709	54.4615088744589	57.7091190488559	59.8903243166357	6.18480408163265	2.83370583302412	1.94788434013605	38.6291874248609	29.347524978355	29.839508419295	30.1180692727273	31.8061089103278	31.8799712170686
LOC_Os02g56900	LOC_Os02g56900	96.932289	81.043396	77.809189	10.918532	5.361462	6.729313	29.197229	28.726709	16.686176	28.16437	43.982914	66.10527	111.845657	103.283401	85.983978	9.372452	3.701312	11.353908	39.697296	35.703758	35.877735	43.499302	41.247593	56.289864
LOC_Os02g32580	LOC_Os02g32580	55.584576	42.463257	39.167358	7.806711	5.5152	10.476847	12.03356	11.455106	19.770369	26.424654	29.998974	48.04958	47.517525	46.140736	33.711266	11.864438	9.35807	11.264184	25.232952	29.639189	15.658075	19.316551	28.730553	26.632895
LOC_Os11g01590	LOC_Os11g01590	14.098463	11.799728	13.409828	3.018982	1.251797	2.735332	6.385846	8.871957	4.979048	3.151626	5.344734	6.525525	14.334731	11.532197	15.376044	2.286718	2.567111	2.246307	7.135383	7.837969	9.348006	7.610173	6.756494	4.704661
LOC_Os12g43440	LOC_Os12g43440	7.456004	9.933531	6.860927	206.718994	321.511261	290.864655	197.054855	251.477493	95.484863	172.8638	194.067764	284.124542	24.741196	18.513716	8.609823	210.207062	248.88826	272.363495	246.01651	230.433029	204.617447	74.909187	109.16967	133.407684
LOC_Os04g23440	LOC_Os04g23440	18.93247	14.66737	15.608902	2.337426	1.548045	2.735041	5.403423	5.491378	11.101081	5.205717	10.500619	12.848958	18.296469	18.388018	14.512444	3.116101	2.809304	2.737716	8.940668	6.619552	5.701248	5.325696	4.884884	3.123385
LOC_Os06g12960	LOC_Os06g12960	7.045438	8.108566	4.221483	0.98381	0.891512	1.353039	1.877116	1.366266	2.32024	1.870766	2.754048	2.887935	8.064321	6.188568	4.55774	0.930895	0.840515	0.925114	3.037544	2.56246	1.964185	2.584578	3.357222	2.480794
LOC_Os03g63870	LOC_Os03g63870	35.8878338466746	23.9662103074472	24.0086850617284	8.03166473197929	4.20875497929112	4.37600401871764	17.4132776877738	17.6736362293907	27.2830286113102	9.67042729111908	20.8858330246914	21.3016076981282	36.4827871465552	30.9869275260852	33.4620123269614	5.37752538271605	6.30858972321784	4.16625239107925	16.7227215842294	19.751151300677	16.3314477913182	28.3293001063321	27.8331343671844	17.4618947833532
LOC_Os12g43340	LOC_Os12g43340	178.864365	112.223541	333.754333	1.029693	3.677397	2.020036	116.898285	116.132156	43.759937	68.327354	76.358681	73.493355	160.354462	160.682343	225.902557	2.074615	3.553972	0.808781	100.785576	97.336349	98.113304	60.231335	80.018944	69.053268
LOC_Os01g62870	LOC_Os01g62870	48.299274676942	29.0162721861899	50.6152187478422	2.78818740998767	1.06138373304562	2.93554364426634	16.9261010289766	19.8176332694205	10.0579353847102	6.9685480431566	18.7175940702836	19.0309861387176	41.8536119130703	32.9034198107275	41.8516751208385	2.35815414303329	0.936492442046856	2.01805958508015	17.8036092743527	21.9560378193588	22.2368731313194	23.9413800018496	21.0319355252774	11.9079383082614
LOC_Os01g58640	LOC_Os01g58640	23.110455	12.033852	20.906666	0.992928	1.799118	0.744673	4.219119	5.499152	2.162408	3.38472	4.837641	4.822052	19.733301	15.227528	19.369949	1.288303	1.422645	1.825851	2.368263	3.643501	4.432705	5.182397	8.679893	5.395115
LOC_Os11g19700	LOC_Os11g19700	19.191132	16.254402	20.755785	6.312112	6.510062	5.980105	14.471745	16.50808	16.725128	12.370866	15.258445	13.715242	17.437225	15.902921	23.758757	6.125265	6.482167	7.927169	11.851147	14.032432	14.601542	16.385252	18.129972	14.530675
LOC_Os03g56280	LOC_Os03g56280	995.016418	755.047546	1168.191406	153.090744	191.339142	162.115189	927.729614	850.347229	544.263062	798.22345	626.09845	605.995178	993.384583	911.269897	1044.879395	120.31675	133.587723	94.342751	689.413757	566.972412	724.307861	661.4729	580.588318	679.898376
LOC_Os04g53230	LOC_Os04g53230	799.054993	688.971436	872.25293	34.022778	7.007973	25.948063	418.238464	420.744415	335.302124	363.305237	397.326324	418.979675	762.799072	729.438538	871.87323	30.024542	10.168277	6.769817	458.747681	373.489227	313.385925	356.80954	421.714264	424.399109
LOC_Os01g65070	LOC_Os01g65070	8.12949248338871	10.0773128160299	5.3926168583887	2.05459637167774	1.46680010714286	2.43279443230897	4.26934329111296	4.4733528916113	8.08740905813954	3.7727856980897	6.78287088496678	6.41249838372093	7.61752454651163	8.29883547674419	7.42867418355482	2.23360608056478	2.36268483181063	1.88232447051495	4.6330937736711	5.91840952865449	4.98672396013289	6.19951103571429	6.32939875747508	5.58915865614618
LOC_Os10g21810	LOC_Os10g21810	27.4517140094974	20.344516952315	15.9656824639889	10.3344474273843	5.88282376414721	7.92515926335576	13.8664534677483	16.4502765850811	15.5387912360507	7.77625724337159	12.1809862461417	12.8629047125049	26.3566080041551	21.5021323187574	19.0557290706371	8.50777132686981	9.37377476751088	9.14978695627226	13.7040453254848	16.5436630061338	18.7226273185596	17.101745556391	17.1566199161061	10.5761212220024
LOC_Os05g09580	LOC_Os05g09580	115.537231	170.569092	100.361198	1427.866089	1751.495728	1440.759399	861.856445	839.81842	753.532043	1030.873047	791.390076	735.10553	107.677734	149.839844	128.665375	1280.72644	1394.566772	1180.27832	676.091248	657.621216	707.681091	685.868835	756.971497	1059.273926
LOC_Os06g42720	LOC_Os06g42720	245.717392	262.477631	210.952606	69.69429	38.933266	48.50827	107.255753	114.670906	228.769135	123.471207	140.501846	128.211075	178.862991	207.794907	220.751663	48.217674	58.309284	48.574467	150.246429	197.886978	145.289795	116.541115	168.646194	144.642593
LOC_Os01g72520	LOC_Os01g72520	28.9282	32.192272	22.681501	2.451497	2.294487	2.319156	5.988149	10.004785	10.481393	9.160124	17.933516	29.111462	24.848175	17.188929	30.442236	3.355903	4.984302	2.64294	10.829799	12.492639	10.822701	8.775014	22.893747	10.267714
LOC_Os06g47970	LOC_Os06g47970	464.625244	249.271805	746.345398	28.418442	43.043659	25.491732	320.513733	315.778503	158.130585	269.055542	218.543396	182.932709	427.058746	395.683533	435.793549	41.42984	34.236916	38.323738	259.13385	236.815582	265.158234	238.376038	233.130569	276.703339
LOC_Os04g53190	LOC_Os04g53190	116.205298625296	78.0521347731225	76.854740116996	33.657104	30.028938	30.516178	57.0342310577075	53.1909266158103	93.6221944774704	65.122284	82.0237712545455	84.3608842150198	78.3615558964427	96.9026513328063	97.8290196679842	37.9489420758893	45.9417270031621	43.5409731359684	58.195487627668	67.160943770751	52.4321559083004	71.0316639043478	74.8341156134387	55.5581870648221
LOC_Os02g47580	LOC_Os02g47580	36.995922	25.756266	37.377853	11.197865	11.466281	12.64626	16.71176	17.656563	13.305663	14.805468	20.646723	26.742176	30.480101	26.217659	31.394215	9.969668	9.504971	10.422375	15.680898	17.006466	16.319559	18.786245	17.039665	13.260207
LOC_Os08g34240	LOC_Os08g34240	2.784505	2.442382	1.700416	0.246253	0.060959	0.223322	0.74029	0.433769	0.949779	0.525577	0.466593	0.583578	1.325983	2.109954	1.208302	0.281216	0.279531	0.150979	0.894414	0.93173	1.123587	0.625806	0.530858	0.487839
LOC_Os02g10350	LOC_Os02g10350	243.832581	222.139862	380.105988	3.583305	13.067056	4.290576	111.678238	113.137245	68.770599	80.428993	73.127853	87.61058	244.003448	218.367737	368.869995	3.194363	8.629813	3.682277	102.499596	98.195099	120.676178	80.85614	83.1744	80.1539
LOC_Os05g43240	LOC_Os05g43240	7.46082199202734	5.01410742748671	6.21913359225513	0.999214949126803	1.23434303644647	1.01583328132118	2.03954449164768	2.01640530675778	1.93355455922551	2.19673090318907	4.0756636556568	4.90123977980258	6.29185858390281	8.01231442824601	9.23640616628702	1.13953164160972	1.35225185611238	1.25709504290053	1.5120221332574	1.88043742976462	1.89395850721336	3.2147033936978	3.30875035573273	1.42557950417616
LOC_Os04g46990	LOC_Os04g46990	26.339506	38.33548	23.052835	2.537442	1.33481	1.347893	12.690241	19.235281	10.985573	12.031121	20.236624	31.434637	33.394047	22.624226	24.761776	2.212824	2.397079	0.804543	21.747429	23.354012	20.337564	12.167645	17.776886	25.000914
LOC_Os07g01020	LOC_Os07g01020	234.539108	202.536362	273.528992	82.138321	48.200523	59.957836	106.89769	113.330635	98.412941	47.663406	74.220955	74.313347	220.257385	181.030945	270.461487	73.89843	53.036804	81.262604	107.048531	96.134842	117.608887	87.927193	76.801506	78.964462
LOC_Os04g11820	LOC_Os04g11820	2.021551	1.603302	0.725306	18.526075	12.320449	18.600002	7.640492	8.835126	7.644458	4.835406	10.268055	8.594782	1.948321	1.893989	1.02367	16.585718	17.216091	18.913755	6.734084	7.307225	8.406526	11.566421	10.170836	7.994708
LOC_Os12g03860	LOC_Os12g03860	7.36371039872971	6.61606624347213	6.54536901764291	0.659530126676076	0.225526371559633	0.526485875088215	1.05581525511644	0.865091344389555	1.63553871630205	0.256593824982357	0.651783903316867	0.437475158080452	6.88474719513056	6.24834927734651	7.74064984932957	0.861852609738885	0.953332766407904	0.329715380381087	1.42769171242061	1.36687630592802	1.33670990825688	0.461861023288638	0.807560772053634	0.476561430134086
LOC_Os05g48760	LOC_Os05g48760	30.031471	25.371548	21.946922	9.412347	4.567411	6.618407	8.000109	9.531837	8.730763	7.206522	11.875113	17.669619	41.075596	30.678629	23.721415	8.132088	7.314066	9.19284	10.338701	11.194929	13.125557	9.402014	9.346921	7.605381
LOC_Os01g74450	LOC_Os01g74450	1245.349731	558.355774	1048.429321	0.606574	3.131061	1.31107	652.600952	584.56665	260.509247	383.77121	695.533813	603.792053	1259.272217	1136.49646	1057.418579	0.502973	3.763241	0.373261	541.869446	580.095032	768.659607	659.238586	792.222595	583.735046
LOC_Os02g44870	LOC_Os02g44870	65.279839	55.403866	37.099609	14.394588	14.93369	14.173852	36.828938	36.675953	34.612034	35.953209	53.698715	56.688293	79.438675	78.09021	50.235683	22.381603	22.815012	19.39534	64.377235	54.774155	45.686577	28.129135	40.914658	47.417252
LOC_Os11g14180	LOC_Os11g14180	48.308128	43.06469	35.998081	25.871216	20.787296	25.21599	29.460541	31.869892	39.379375	27.645527	35.712841	33.497387	48.37392	47.057926	37.902924	27.128279	21.654753	28.393871	29.817167	34.637974	35.962215	43.662724	41.494404	32.895695
LOC_Os01g03940	LOC_Os01g03940	21.841007	28.49704	13.533386	3.169702	1.673012	3.163875	6.529233	4.55981	6.301888	13.257186	19.116432	22.814047	21.862968	18.689178	14.971087	3.979174	2.849569	5.201504	3.748648	5.697476	3.19273	6.515294	6.352245	2.747021
LOC_Os02g02550	LOC_Os02g02550	18.724392	23.485722	35.129311	3.449488	2.859072	4.115562	23.592138	21.343288	20.356646	21.053856	13.785392	15.031074	19.162846	23.431503	31.957006	3.649921	3.957392	2.972953	17.791069	14.282468	17.904772	12.22756	13.061836	15.298881
LOC_Os12g05900	LOC_Os12g05900	13.2444828987109	17.2261342872928	11.731411092081	3.26792972191529	1.98204993370166	2.25793306445672	3.95799955985267	4.50925434069982	9.89804507918969	3.10790909760589	3.06473306629834	3.67020418968692	10.8085254953959	12.9126196593002	12.8437302633518	2.72284361510129	2.45662788029466	2.24849502578269	5.17637433333333	7.50544113996317	5.17896280110497	3.60793386924494	5.30078437384899	3.17843392633517
LOC_Os03g17600	LOC_Os03g17600	153.155762	93.291534	181.81282	2.396238	10.356733	3.894215	57.622486	50.81002	24.358912	91.301064	83.470894	74.56472	152.128876	127.877831	143.641388	2.024347	2.401099	2.548994	34.267223	31.856096	39.996098	95.857391	89.575546	80.562302
LOC_Os03g21419	LOC_Os03g21419	4.122692	2.805249	4.317647	0.368192	0.212633	0.149199	1.422243	1.913577	1.813376	2.538014	2.753071	3.927064	2.988706	2.861926	5.192403	0.230194	0.269427	0.118852	1.725109	2.198783	1.739188	1.257177	2.111907	0.768588
LOC_Os01g71310	LOC_Os01g71310	26.171169	27.370596	37.344429	1.264644	1.899595	2.134854	12.069993	18.489704	7.282119	8.32725	11.628682	22.06196	14.903154	18.198566	28.213514	1.390243	1.307769	1.927722	10.511811	14.44022	16.485666	7.198953	12.571538	5.234601
LOC_Os01g68960	LOC_Os01g68960	2.257908	1.678633	3.682883	0	0.05729	0	0.569214	0.470985	0.372041	0.76597	0.505452	0.692218	2.914034	2.124398	2.374169	0.0901	0	0.041561	0.549764	0.78225	1.077736	0.458159	0.674578	0.352611
LOC_Os02g46660	LOC_Os02g46660	40.795525	30.655008	40.993942	11.420405	13.885372	11.146282	20.071842	20.799902	16.185692	13.041115	12.558668	15.429782	37.470036	33.264156	39.057869	15.13282	18.51487	17.300303	19.215813	18.238899	17.297161	16.736177	12.234021	11.547287
LOC_Os03g32490	LOC_Os03g32490	234.50914	153.292725	299.717133	4.865652	15.76548	10.816895	65.366684	58.654716	28.191761	77.346786	63.123329	63.355835	206.364761	192.050644	192.291748	4.226968	8.703301	3.817092	47.654869	43.689873	56.867886	72.171776	67.448334	61.666046
LOC_Os01g40310	LOC_Os01g40310	384.476837	397.702454	524.1474	14.149448	3.892165	8.574495	134.056931	123.515205	115.637436	249.076233	124.301239	146.97171	341.448608	374.691589	416.699005	14.049647	6.029378	2.481662	158.876892	131.871857	94.746689	115.048271	148.971176	178.942459
LOC_Os01g10450	LOC_Os01g10450	39.7038243819792	20.0912729318444	38.1027395190604	5.34787020754717	4.2197237019638	6.60028911282249	14.2204163072776	13.9544343565653	8.82253424797844	8.68695202656912	19.0905911209087	19.5955454208702	42.5437072040816	30.8099871428571	33.7574739237582	5.00076739699653	5.25463717250674	4.53720833885252	9.65713816596073	10.7843378690797	12.7521004189449	20.4266231763573	17.4606020519831	10.6054478763958
LOC_Os04g02070	LOC_Os04g02070	3.67657498985017	3.74813525084582	2.49260270952151	18.3574829134848	17.3204614038183	17.3611307583374	8.35742830159498	8.71553568003867	9.95364219043016	6.94426589366844	10.2052961014983	9.3759663078782	4.485277979942	4.39778390647656	2.74819690889319	15.6952082658289	19.5503760159497	15.3459815877235	7.65205096955051	7.34709172450459	8.21581540333494	9.42792682310295	9.06823889487675	7.73615760439826
LOC_Os07g42280	LOC_Os07g42280	4.45508	3.820021	3.581846	0.578347	0.23612	0.167236	2.313384	2.803109	2.05251	1.220466	2.737188	3.44651	3.6738	4.069291	3.890303	0.305584	0.51186	0.259988	2.786741	2.757857	3.078443	1.694303	2.551968	2.11946
LOC_Os04g35100	LOC_Os04g35100	14.691344	17.621225	5.116571	0.767462	0.427419	0.768887	2.381135	2.296407	4.581277	1.78732	1.676055	3.935777	12.69232	14.517398	10.142124	0.318372	0.123244	0.293907	4.651777	5.16217	3.446359	2.675809	4.508396	2.969429
LOC_Os11g32480	LOC_Os11g32480	38.932438	29.316015	42.676193	12.254317	11.738803	11.84414	24.026241	28.29373	22.119459	25.704378	30.192352	33.341869	30.560923	30.849623	40.667633	13.992072	11.63466	14.881362	17.670631	25.112572	25.132711	25.636915	31.190199	24.619341
LOC_Os09g26670	LOC_Os09g26670	30.430353	47.819912	105.796722	0	0.171913	0.060133	8.901622	9.431389	2.716028	7.91798	3.931081	10.486711	27.790834	32.690453	57.76289	0.019662	0.137769	0.081776	9.403382	9.09606	7.910964	0.376748	0.416724	0.65651
LOC_Os04g56240	LOC_Os04g56240	254.466537	182.263718	405.441437	6.221127	15.215578	6.82624	164.006989	153.094757	62.82188	119.320755	88.089676	86.171844	264.810486	217.315201	297.669434	5.828321	9.808455	4.357506	150.435333	132.104324	157.237259	79.21846	81.361534	93.766304
LOC_Os06g50960	LOC_Os06g50960	6.51065	5.652547	6.106789	0.240667	0.236434	0.733512	3.338238	1.878102	2.60277	1.736719	2.176773	2.422702	9.303595	6.404811	5.503703	0.84188	0.317137	0.587346	4.284542	4.657858	3.480435	2.3193	1.296788	1.553817
LOC_Os06g51029	LOC_Os06g51029	425.188315587814	348.996208461569	529.969161756272	84.2934528653923	112.903362334528	84.3795699820788	315.246145444444	366.148676276782	231.205079833931	213.492640888491	252.950521510952	262.646094859419	438.034819446436	376.690950003584	513.600827708881	84.0378836451613	105.631741390681	113.643624580645	226.459960794504	229.019935921545	319.491039433294	275.136174717642	260.476998548785	289.854775918757
LOC_Os11g37560	LOC_Os11g37560	7.14868307803468	4.094344	5.8657333265896	0.297749	0.301662	0.314989	0.955417	1.310156	0.460583	0.372271	0.684164	0.430478	6.18907955780347	5.407508	5.86018689884393	0.477698	0.6264	0.45912	1.065754	1.175923	0.846062	1.496959	0.910806	0.361917
LOC_Os08g09200	LOC_Os08g09200	17.838087	22.11404	9.107304	168.390121	119.830063	149.584427	69.031395	81.224472	100.692169	74.962502	122.816238	124.955132	21.231672	19.585024	14.795599	185.3741	184.821457	267.191895	68.72139	85.983452	94.076729	111.0737	129.637421	104.672676
LOC_Os08g37030	LOC_Os08g37030	8.942138	5.118782	9.876357	0.463135	0.910759	0.685425	2.228657	2.348584	2.3119	1.528337	1.144918	1.647186	13.952201	11.123023	8.033934	1.141166	1.354709	1.140242	4.109646	2.849539	2.93623	0.963644	1.905699	1.661039
LOC_Os01g13480	LOC_Os01g13480	114.69278	66.977531	112.346336	13.122253	7.366584	8.343081	36.945625	29.760649	22.961372	27.807384	23.527239	23.966803	136.82106	112.013298	81.496254	18.584633	6.662344	15.209488	51.65498	32.927372	43.06398	24.811129	16.797659	22.67325
LOC_Os04g35790	LOC_Os04g35790	4.83431748468708	4.49856858921438	2.50187153861518	40.3638336577896	42.9956714107856	48.2902960645806	35.369984587217	34.5369267123835	28.5185311537949	47.7164719580559	25.1746524387483	31.0209476245007	4.97715303528628	4.29951892476698	3.84994737283622	46.4755696917443	44.236065328229	43.8118439647137	22.2094862443409	28.3414721564581	27.2698133375499	23.2314392103862	30.1213340332889	31.734526334221
LOC_Os03g21000	LOC_Os03g21000	198.427785579794	101.742459060489	176.442283149936	31.0175593191763	35.5675333545689	35.8542848584299	108.991265536036	100.218049179537	52.4257944980695	90.2859371036036	113.3414313713	103.24283128121	192.795717605534	189.346157362934	165.781216312098	32.4134552786358	32.9929834086229	31.2302511229086	109.637287617761	98.5872263558559	111.368304898327	131.289352480695	128.246833469112	145.617350256757
LOC_Os03g56930	LOC_Os03g56930	287.644226	447.773193	292.255249	0.020652	0.122188	0.042835	44.194881	77.068054	41.718571	23.472904	8.184973	25.4006	609.48175	300.039368	495.67868	0.054903	0.22899	0.029126	156.36647	100.25663	51.041794	1.469569	30.49641	16.283634
LOC_Os03g20700	LOC_Os03g20700	294.63841931229	456.189724686649	337.112638553846	32.564411	5.744017	14.516776	143.476595462599	174.440031181963	166.222789086472	97.6233388327144	118.18795007038	139.17161764191	348.569813317241	318.417841518302	475.196493181786	27.344717065252	10.4685128944297	16.8761060033599	223.366299096729	173.867246377542	194.736942295844	112.251363918656	132.870979317418	166.321289850928
LOC_Os04g54560	LOC_Os04g54560	9.408759	7.618302	4.548653	1.482541	0.847831	0.935766	4.515524	4.294955	9.300175	4.99546	6.014822	6.890312	8.340853	10.043544	5.976446	2.263372	2.182827	1.293346	4.698358	5.886854	4.880484	6.20858	5.708091	3.934929
LOC_Os06g51260	LOC_Os06g51260	71.6770217360249	51.2056828473824	81.0939226588287	0.127555885536823	0.126367524401065	0	23.3672444809228	24.7833121570541	8.9869409378882	8.60024009849157	12.8573474676131	18.5704315164153	72.1300286286602	60.3072774321207	74.0073815119787	0	0.118514551464064	0.107538725377107	21.5964786140195	21.1706017271517	26.966421498669	13.5835992586513	11.4599024520852	8.83947614685004
LOC_Os05g13580	LOC_Os05g13580	162.403473	98.457787	182.500092	18.658096	27.25462	18.280203	59.514137	51.00103	25.916584	60.013432	59.523781	73.409943	138.570389	119.534218	128.288956	24.252626	15.563328	23.923677	60.272648	56.261139	63.837254	70.622101	64.471329	68.745888
LOC_Os02g11740	LOC_Os02g11740	30.91992	41.991119	23.158684	192.966171	161.765366	171.898499	100.717598	111.991699	128.646118	81.851196	85.450218	82.717781	26.444382	32.48064	28.316286	156.49649	153.674576	154.343475	79.947296	83.711067	100.082947	89.220398	80.860924	78.566315
LOC_Os02g21340	LOC_Os02g21340	22.915449	25.68549	12.517788	1.720029	0.57209	2.213839	7.531553	9.508814	13.93776	4.018806	10.819409	14.097445	19.021742	17.602165	16.265991	2.814833	1.748563	2.276392	9.02647	9.310497	11.157442	8.264129	12.895016	6.312201
LOC_Os02g45690	LOC_Os02g45690	8.729935	7.773431	11.06698	1.910663	1.221806	2.812104	5.29706	4.782946	4.810891	3.188013	4.342172	5.17184	7.882531	7.779109	11.336538	1.195547	1.279141	1.192586	4.218489	4.412787	5.373127	3.840406	5.403862	3.721971
LOC_Os01g45200	LOC_Os01g45200	13.004942	12.860339	14.012504	3.939456	3.671069	4.529731	3.859744	4.734882	6.279885	5.761493	4.781148	5.590697	11.457465	11.168594	12.308681	4.812109	3.93003	3.361401	3.276078	4.606191	3.971312	5.083094	4.829756	3.299142
LOC_Os06g32910	LOC_Os06g32910	8.051451	3.765184	3.773505	0	0	0	3.240408	2.494115	5.195906	3.698721	1.600306	3.012263	4.870633	4.897639	4.458702	0.09569	0	0.280057	4.596663	2.00957	1.558802	2.561199	2.378637	2.217003
LOC_Os03g34280	LOC_Os03g34280	13.5879062932099	8.97216726929012	11.5803990486111	2.95787968132716	1.97360348148148	3.64708476003086	7.0767660625	7.57509704320988	7.59702960185185	5.78028709876543	6.85392491049383	8.09683840123457	9.79211781790123	9.25788526774691	10.9105829359568	2.84808590509259	1.78881300231481	1.42533391898148	6.61940561265432	7.76729791435185	6.69556644444444	8.96771600771605	7.74910191203704	5.44138107484568
LOC_Os04g59130	LOC_Os04g59130	7.893074	9.349849	7.015781	57.716469	70.318291	56.210464	29.364302	32.31374	42.288795	46.674503	35.433514	32.634224	6.688976	6.9941	6.914322	52.649693	62.74625	57.679474	27.2623	34.697998	33.062214	31.731592	36.651123	34.04628
LOC_Os06g49480	LOC_Os06g49480	52.8575694639556	60.251610344732	41.3043709805915	302.896177810536	408.637532657116	348.163564048059	233.607846342884	217.692846365065	157.137709499076	207.184048792976	202.084960562847	196.711334633087	64.9753048669131	71.6691611377079	49.5585783170055	311.736423477819	311.892141995379	320.358589404806	196.084777597043	216.41974080037	225.81039392329	165.016517862292	156.087243772643	164.945806061922
LOC_Os04g57890	LOC_Os04g57890	5.952251	5.988432	3.613444	50.130592	31.4555	41.711979	16.199827	20.435671	17.921362	11.519363	22.087254	22.178654	7.869367	6.100117	4.724108	43.446327	36.306435	55.259956	16.087391	18.335161	22.989765	21.452255	18.503006	16.130318
LOC_Os01g74300	LOC_Os01g74300	986.941956	537.554199	796.324585	73.379463	33.582798	75.768097	272.781738	217.336487	295.114899	435.798553	313.376617	275.347473	611.586182	838.722534	861.773865	60.201412	27.410616	26.726807	389.021332	284.676178	170.077408	410.546143	339.085724	307.384216
LOC_Os01g40710	LOC_Os01g40710	179.36055	133.139832	293.685333	21.732208	13.040253	23.894381	111.828407	97.906059	59.421158	115.150185	77.735146	72.716202	182.249527	176.427338	191.836487	23.218702	12.295048	14.718974	89.795898	78.173004	73.468536	63.685242	74.26403	82.235229
LOC_Os03g17070	LOC_Os03g17070	1819.334595	1523.246094	2563.682373	243.050644	242.971283	225.782562	1162.930542	1035.095825	791.422852	1899.419922	1133.977295	1127.752563	1809.160889	1759.209961	1994.230957	243.528793	142.172363	167.622391	1046.437378	873.333313	818.129883	952.602661	1068.369873	1524.928833
LOC_Os01g15010	LOC_Os01g15010	98.291374	67.733711	76.539421	39.441391	43.293674	33.529247	39.190193	37.226635	42.885815	42.453754	44.259468	41.718464	84.865524	82.784126	65.434578	35.164558	33.110126	31.454973	40.746223	41.165035	41.571583	42.76836	43.391888	41.36837
LOC_Os04g48750	LOC_Os04g48750	15.1854682354389	40.8738806710418	9.05648353814602	2.29176212305168	1.26152589991797	1.42253838720263	6.05165062100082	6.85844167022149	12.407767366694	3.20815066529943	5.5612484438064	6.42308339950779	13.9546475734208	14.0979759130435	14.6683863215751	2.29216473913043	1.68920720508614	2.69647889171452	7.09881110418376	10.6418772493847	8.97673893027071	6.01434328876128	7.31154685479901	4.89651495242002
LOC_Os01g57840	LOC_Os01g57840	26.601414	19.225126	57.696075	0.367311	0.857078	0.202956	6.263691	8.023715	2.988276	3.861372	5.349358	5.234677	20.3703	18.999043	42.909203	0.297431	0.842398	0.603353	8.570614	7.842381	7.131893	5.210764	5.476333	5.592738
LOC_Os02g56880	LOC_Os02g56880	4.437292	5.717491	3.094568	0.715601	0.173118	0.451406	1.688918	2.052603	3.901181	1.15974	2.276506	1.69149	5.254496	4.866503	4.263362	0.642137	0.548812	0.374209	2.349844	2.931825	2.357999	1.764933	2.084265	1.527562
LOC_Os03g53660	LOC_Os03g53660	5.013752	2.868552	2.97816	0.50739	0.393666	0.476752	1.01631	2.316665	2.256908	1.057437	2.68806	2.899521	5.429667	3.873147	5.346622	0.939819	0.880222	0.901122	3.159153	2.871831	2.247153	3.377817	3.608199	1.707695
LOC_Os09g38100	LOC_Os09g38100	4.587874	2.75291	6.783948	0.034499	0.067126	0.051877	1.319767	2.01119	0.640196	0.981998	1.491848	1.630388	3.171884	2.526349	4.957067	0.060752	0	0.101634	1.249912	2.09467	1.30957	2.059671	2.245976	1.278265
LOC_Os03g62110	LOC_Os03g62110	29.272678	26.112799	38.916935	9.929096	5.932849	10.486335	16.612255	17.688324	15.876527	13.893258	14.935089	15.754122	23.889837	25.131622	39.623871	7.807999	7.362288	6.637703	14.043983	16.242767	14.246242	16.189217	16.674442	13.793214
LOC_Os07g19140	LOC_Os07g19140	1.255741	0.500635	0.661068	0	0	0.015045	0.28092	0.199117	0.167487	0.087569	0.381673	0.418448	0.846285	0.619309	0.856728	0	0	0	0.189605	0.121524	0.164041	0.512847	0.373365	0.192053
LOC_Os07g36190	LOC_Os07g36190	257.694702	220.955536	530.733887	40.032642	43.707546	46.230251	77.161446	70.584778	47.552647	52.854435	38.117966	46.855618	226.474655	263.599396	345.867737	41.471344	41.35025	34.115822	72.105637	70.484955	72.108391	29.159225	31.96924	33.456703
LOC_Os04g16680	LOC_Os04g16680	1743.316895	1285.112305	1931.869751	92.292511	24.307047	67.181633	763.347107	738.517822	573.299744	527.821289	584.356873	531.079651	1721.128052	1675.636963	1918.843506	88.894043	44.124554	14.086185	883.073486	699.807434	695.653198	572.632812	525.188232	680.566528
LOC_Os12g07110	LOC_Os12g07110	53.5781322927915	62.0502746022822	65.8263864486502	18.6874259972168	8.75178125605344	16.6014287898692	30.4777788232675	32.930581038408	43.0777028491511	26.1380509276371	25.6863174547732	27.69453277484	54.4707103181186	58.3015469949903	73.1572566760367	17.2367263342611	10.6474906899527	8.54710875285277	32.0216047823546	32.2873359020317	33.1378743440022	24.6741620030615	25.5006722065127	22.4932967191762
LOC_Os04g30250	LOC_Os04g30250	0.760560976760082	0.344477660287081	0.036282	20.2982740020506	20.2721996473001	18.9444911414901	14.9003587935748	13.4856600211893	9.12685122556391	15.5737200498975	24.3057738755981	27.75456549419	2.19967114354067	2.38985312576897	1.10627882638414	25.4695727320574	31.6527639090909	25.401173355434	12.1662650075188	16.5950899596719	15.0344592624744	28.2364755051265	17.6861612713602	17.9287567901572
LOC_Os09g19229	LOC_Os09g19229	0.174836	0.242954	0.018407	34.494286	11.880976	43.933403	14.962226	17.294052	12.752164	11.150907	16.17178	21.673433	0.290092	0.189186	0.101812	25.353292	6.132818	15.759736	10.89414	7.164367	8.289712	7.289588	6.4132	3.406896
LOC_Os07g13634	LOC_Os07g13634	9.683487	10.023887	6.917357	1.956083	0.923943	1.843417	4.257668	5.589778	4.769965	3.86537	5.750849	7.433129	8.937084	8.886023	8.400373	0.829172	1.891139	1.191373	4.177906	6.276406	5.616888	6.233579	6.649338	3.216448
LOC_Os08g29600	LOC_Os08g29600	18.349211	12.600787	26.89546	0.248785	0.713869	0.306244	7.060441	4.564905	2.833873	6.157117	4.579821	5.107832	12.733562	16.163307	15.91062	0.350057	0.980531	0.874718	4.213933	5.110515	3.793688	1.824004	4.356525	4.462566
LOC_Os06g14510	LOC_Os06g14510	45.0821593558907	41.7527784052181	58.5552937276804	6.27761998124745	12.0109331137383	7.67154888544639	19.1491656738687	22.2859316640848	20.1269324451692	14.2694110362821	19.9921146057888	23.2013143717896	46.6991653644517	42.8092411422748	70.2664866767224	7.38341990501427	12.8928256078272	8.5918350101916	23.6226272258459	23.7070376151651	22.2471945772523	23.974747848349	26.4776719274358	19.2239702266612
LOC_Os10g28340	LOC_Os10g28340	12.2596454943773	8.0202967875885	9.31909492044981	3.26585261890879	3.97309374802166	2.34679007788421	4.67924018242399	4.43635936901291	5.80905794710537	4.93196916159933	5.45864693835902	7.41438490753853	9.77459419866722	9.05557619950021	9.22979862682216	2.46068756518117	3.1228870424823	3.08022459600167	4.68894544398167	4.50309335276968	4.43263220949604	7.0048781274469	7.36251934485631	5.39378058267389
LOC_Os05g34650	LOC_Os05g34650	79.9269567686769	88.7627429351935	122.591461785779	32.8993577326733	28.5260406912691	26.5603378739874	30.3033904059406	36.2262334563456	33.7144306120612	23.1958549486949	30.3926912160216	34.5599508667867	77.7423929819982	78.2186971854185	112.641225028803	27.5495344086409	31.5828951548155	28.1553310846085	48.1336021656166	40.349197919892	38.3462204572457	27.8701057326733	30.3471349171917	24.8481557128713
LOC_Os03g07300	LOC_Os03g07300	397.807709	350.229034	580.020996	81.527588	104.781647	92.548355	240.794403	236.475082	178.942307	348.221527	257.079376	282.762604	384.740204	399.671967	521.522095	77.533127	76.971916	72.527428	227.253204	193.860321	200.962677	226.497543	264.066315	266.060913
LOC_Os09g27940	LOC_Os09g27940	16.4786528839361	6.04854175525652	13.633819491169	0.349895379730866	1.03615842724979	0.247838208578637	5.64901233389403	5.25533480656013	3.70847196888141	4.51622971278385	5.29514009461733	5.64500723591253	17.5148650710681	15.7630628948696	13.8845025521447	0.343453018923465	0.67254740117746	0.342040199327166	6.84324906181665	6.13249425357443	4.94959739907485	7.06227706602187	7.12263127796468	6.33192710891505
LOC_Os01g67120	LOC_Os01g67120	272.503802548775	281.903473096721	352.788755668327	25.0436420797011	6.19780216479867	14.0774040743047	122.481555440017	116.847118926941	126.180823592777	174.365176305521	102.088611475716	112.437105460772	275.960986212121	282.840305556247	305.896630292653	19.3942800435866	8.47258543378996	5.98199546907431	148.260544003736	111.625389379411	113.187207081777	70.9458156870071	92.3870224014114	122.028389537152
LOC_Os03g63420	LOC_Os03g63420	110.478958	94.067162	156.523666	15.552419	25.798349	20.603254	84.942604	70.601974	52.714977	89.79998	80.447487	71.191391	111.398331	116.115334	132.617966	18.501585	14.790842	23.430779	70.269798	63.488342	60.335499	64.312584	70.710014	82.085686
LOC_Os11g43860	LOC_Os11g43860	24.4390330509752	32.1127092446809	7.71639457535461	1.6507998608156	1.39446368927305	1.46360279698582	4.59414466400709	6.50355002437943	12.7659428089539	3.27301490514184	7.03080830585106	8.21449978723404	22.2718765212766	25.0381952025709	13.8912600908688	1.70554236968085	1.72837229255319	2.05809046764184	7.26096729432624	8.36261201196809	7.69550879255319	7.3572787464539	9.99254049468085	3.94206188253546
LOC_Os07g46790	LOC_Os07g46790	95.575401	73.87413	77.108429	27.584541	20.322918	24.576323	50.496819	68.151825	59.669338	27.397423	59.918697	66.373894	92.873543	73.287041	91.875694	26.047258	26.972973	25.52284	49.853806	58.122757	60.731697	90.423897	88.870766	43.670109
LOC_Os01g51400	LOC_Os01g51400	1.491156	0.713727	1.527032	0	0.025296	0	0.933629	0.699783	0.204459	0.422164	0.47091	0.501334	1.342758	1.298309	1.366019	0	0	0	0.448691	0.704514	0.711675	0.838797	0.473103	0.406362
LOC_Os07g04840	LOC_Os07g04840	2486.450439	3681.013916	3557.4729	598.106323	506.958038	529.681763	2331.496338	2152.455078	2197.369141	3255.282959	2060.835693	2402.998291	2988.870605	3064.733398	3395.978271	624.369263	409.069611	440.500092	2896.429443	2258.721924	2088.874023	1462.961792	1895.703613	2746.935547
LOC_Os06g38320	LOC_Os06g38320	26.639783221875	19.92358765	24.8588131494792	9.57126686354167	7.5577558234375	11.1258777125	16.8933296463542	15.5049397583333	17.2416640703125	14.5079851239583	20.0125613447917	19.6156155005208	29.3978426942708	23.3920608927083	28.2414692380208	13.35262565625	11.43264601875	15.0716581526042	18.7494696963542	14.803871178125	21.5634548151042	21.1550484744792	14.9411203901042	16.8809338734375
LOC_Os04g51610	LOC_Os04g51610	32.7965783769463	31.1710938681567	28.3269835605224	7.34248841511803	2.61400119939729	6.22989625665495	16.2777924530387	23.5230933430437	24.7248173174284	10.6581941516826	20.7069950954294	28.1820008525866	33.4258130517328	29.5768553586138	40.2500864490206	4.5910591727775	5.27549206278252	3.19577986438975	21.8687566996484	22.8554838076344	24.6796618962833	17.1293018528378	23.0929135160723	13.1871738774485
LOC_Os08g01770	LOC_Os08g01770	322.087744460327	176.06475858086	549.621266254997	16.4678241629316	28.0716637286493	24.2565106032707	149.537402360388	145.214884460933	57.5855578588734	89.2808067867959	90.1463165584494	91.7489161944276	293.481378927317	277.395590594791	438.475356473652	26.1444063640218	41.7670706474864	28.306166496063	110.617900391884	105.539473903089	125.190908622653	90.8879382325863	76.6806344706239	65.5365561556632
LOC_Os01g35184	LOC_Os01g35184	30.5357111264308	21.2270702814776	32.8789497653486	8.42483550780437	7.22877992924037	7.9088678496358	9.49986939906348	10.2056960421436	14.3446348163371	8.15820540634755	12.936479364204	12.5673820405827	27.9349435478668	24.5055063860562	35.7723665052029	7.88154130489074	10.936365855359	7.4159372591051	8.98350878407908	11.4712298319459	11.0885078121748	16.3436657533819	18.7688725848075	10.4080237700312
LOC_Os12g04020	LOC_Os12g04020	16.4582697372219	18.0295238027661	9.94995167348166	3.76311478292243	3.83235567889357	5.08724807336139	5.57053276849068	6.21189631569453	9.73139601924233	4.96255532230908	8.11860214792543	9.53098559350571	13.286908171377	15.4376074149128	13.1736569464823	4.34556220805773	4.74154118761275	4.46706128803367	7.02439776428142	10.2120454648226	6.68017816476248	6.64314161334937	6.43957015153337	4.04039226939266
LOC_Os09g35790	LOC_Os09g35790	29.2316330923608	23.1452317898144	33.2693976698317	1.11595897842037	3.28136529305136	1.31219195727234	4.09749156840742	3.49189234354769	2.16627217608977	2.47217564264135	4.0654328839016	3.83190132283125	33.564227093224	27.1826819922313	31.5639740012948	1.15773150927924	2.6975882792404	1.67610483426845	3.74498085886923	4.14020247777298	3.87239991497626	2.03840037980147	2.2560078722486	3.35745369917997
LOC_Os11g44810	LOC_Os11g44810	351.428357671888	306.615010967848	301.532931653751	5099.65990028689	8564.37398553009	6556.77333242539	2568.38388356801	2115.1662652465	2110.39962743611	4474.1237478648	2798.09052683924	1792.84075415004	392.616723851608	469.073407221764	307.235627389942	5992.67722794394	7461.94982133553	4540.26130301072	2300.06117146908	2214.43640583017	2184.72189769497	2476.41972798021	2260.58921388953	3580.49874250289
LOC_Os12g41715	LOC_Os12g41715	14.431069	12.882876	16.003033	83.721962	81.054352	79.589233	40.978283	48.944149	35.91626	30.646654	35.286392	38.193214	15.026121	13.016275	14.636262	70.194588	73.0317	80.767357	38.563076	40.737492	51.013817	38.538372	38.161713	34.743904
LOC_Os09g08390	LOC_Os09g08390	61.6272149644491	50.9442215916931	61.1076789288983	28.8075392206969	21.4279532478001	27.5332380228793	27.342440686378	27.0296001802182	33.2567994079549	23.9614777405843	34.2117162766631	34.6625034927842	61.7429992006336	50.939612562126	55.6796483621964	34.2335790133756	27.8718229538895	40.7562618011264	25.796891563886	35.0818981362196	31.503309968321	38.4661303037663	31.5285260151355	24.9018220190074
LOC_Os11g03390	LOC_Os11g03390	97.5128241261755	115.132799434953	131.541769732759	2.6521699984326	0.46698163322884	2.08197281347962	39.2341446363636	46.2503494098746	41.4280629161442	38.282864330721	31.778541273511	28.694422700627	104.976989681034	116.531672532132	125.09126067163	2.01724797884013	1.16493831504702	0.170763315830721	54.2994753362069	40.4313944890282	41.195417734326	29.9304446167712	29.9747452335423	42.3314797288401
LOC_Os11g05400	LOC_Os11g05400	35.543884	18.685335	25.195297	0.61295	2.485307	1.07689	16.980585	15.951508	11.636355	13.754536	15.42205	15.24007	29.913614	27.352171	23.522757	1.046469	1.737566	0.454697	13.731678	12.335226	11.931605	19.069075	15.002294	16.246017
LOC_Os01g68324	LOC_Os01g68324	15.433326	16.114599	14.575533	81.347923	74.939568	76.22541	37.930122	43.552166	32.821449	31.648718	44.963722	47.283585	18.83334	17.311796	16.08168	68.210548	63.936306	80.551224	30.949476	36.42519	44.314404	34.987217	38.171764	36.355137
LOC_Os02g03740	LOC_Os02g03740	89.376846	66.081978	169.675247	9.884378	14.722134	11.70688	26.809677	31.175539	18.167595	24.748167	25.489038	26.072851	66.547081	74.673882	136.99173	15.816077	15.701333	16.050825	28.151192	26.920059	25.385094	24.12937	25.799805	19.027525
LOC_Os12g01210	LOC_Os12g01210	37.121273	25.815554	35.555531	2.543575	0.595172	1.682193	21.099125	25.749821	17.477863	11.131228	17.099241	20.448397	38.62014	29.144688	39.979633	2.264092	0.663358	0.470957	16.368299	17.150137	20.361855	26.348625	22.118263	20.17437
LOC_Os06g23274	LOC_Os06g23274	9.687814	11.65398	5.282488	2.277095	1.122054	2.713137	4.208086	5.25281	7.697441	4.103524	5.443187	7.722569	9.412557	7.565016	8.29348	1.913575	1.986698	1.678152	5.310795	6.52426	6.040038	5.738731	7.934159	4.849477
LOC_Os09g34180	LOC_Os09g34180	4.330205	3.779137	2.753924	0.38654	0.103623	0.30945	0.841842	1.081328	1.094241	0.466534	0.777746	0.857518	4.565805	4.525496	3.074291	0.331997	0.11053	0.140821	1.198116	0.91461	0.965099	0.896721	1.089913	0.365986
LOC_Os04g46970	LOC_Os04g46970	0.100174	0.040466	0.033728	8.970443	4.576124	6.614233	1.631496	1.002241	0.665095	3.932986	10.777977	9.361487	1.716957	0.793139	0.261639	4.677879	4.5703	6.279036	0.663454	1.126177	1.011478	4.820922	5.138696	8.058029
LOC_Os02g03330	LOC_Os02g03330	90.538437	144.609467	101.052818	25.015064	12.716121	23.023903	61.159515	65.496544	73.37529	29.43696	22.578537	22.462481	76.202782	124.228401	106.192482	25.264313	13.860806	16.600033	67.401215	57.686821	50.97834	22.672276	18.466145	28.39872
LOC_Os09g19300	LOC_Os09g19300	1.17967	0.556831	0.316335	15.276856	8.974967	11.431595	6.26272	6.251956	4.347671	7.050136	8.891045	11.803248	1.147781	0.912947	0.475391	13.778904	16.058876	16.355619	5.481826	6.411692	5.592451	8.966131	7.943804	4.368306
LOC_Os11g16580	LOC_Os11g16580	31.64407	23.276102	42.325985	6.429877	8.755425	7.921004	19.558962	19.853531	14.056018	9.94183	13.602283	14.111666	26.957014	22.863354	37.09679	7.672061	7.554469	6.832054	16.92197	18.159594	19.852772	18.011713	16.648836	11.253208
LOC_Os05g34630	LOC_Os05g34630	48.57489	50.173687	60.096092	19.11912	20.243334	16.186165	36.380737	36.106922	31.932241	45.025784	36.212307	41.222786	52.963352	49.887386	59.101204	17.179667	14.474216	13.276768	29.660574	27.867331	28.172535	34.878281	37.739799	42.193111
LOC_Os05g48200	LOC_Os05g48200	1.009604	2.474346	2.220489	91.342117	59.72403	89.646149	37.589344	36.511871	68.654549	90.294624	46.313793	39.924221	1.660143	1.906702	1.984503	65.576782	40.249352	58.646992	33.934685	32.105053	33.473896	30.636608	38.537899	63.27356
LOC_Os03g14910	LOC_Os03g14910	20.793022	5.648444	5.207492	0.087281	0.086641	0.220685	3.745686	3.334148	1.741457	3.528335	8.087086	8.992804	25.707623	12.549274	6.605839	0.059389	0	0.030876	3.920305	5.300258	4.520935	8.956049	6.823725	4.162838
LOC_Os08g34500	LOC_Os08g34500	2.225917	1.227916	3.154062	0	0	0	0.575924	0.439785	0.212478	0.230609	0.355019	0.24144	3.012399	1.65011	2.062535	0	0	0.095758	0.233762	0.184187	0.21414	0.312435	0.189858	0.357976
LOC_Os01g67530	LOC_Os01g67530	10.597165	8.770855	10.171118	5.011908	2.945451	3.247693	5.807026	5.209219	5.721023	3.453964	4.808591	6.472619	8.713191	8.80697	9.386644	4.011336	3.771353	4.559151	5.480357	4.933452	6.02316	5.553499	5.338889	4.839505
LOC_Os08g09290	LOC_Os08g09290	22.641769	14.567448	24.378006	0.602727	0.541347	0.679183	1.678296	1.903111	4.218087	4.585575	5.220923	9.840216	20.852505	13.205566	12.146508	1.234251	0.100004	0.899288	2.623767	2.51533	2.898751	7.257632	8.776002	3.328368
LOC_Os05g22614	LOC_Os05g22614	253.726006282974	193.673506677218	278.370216610072	28.8058857736211	8.80674547146283	14.7444798935252	93.4611058206235	96.1451516364508	128.764090731894	92.8876945592326	112.719202782734	138.17814169976	286.324181108873	194.892203413909	173.651308992806	15.1606405496403	6.53014726906475	7.44532955203837	172.227055231655	119.30558188777	106.466298514149	94.1284000882494	74.1708457218225	170.020742971703
LOC_Os11g01140	LOC_Os11g01140	9.58557984025296	9.53453567418202	8.53532101759692	57.039661177344	52.0909719557327	65.4544137709651	42.2084845496288	39.9464332205114	38.95524888562	40.0824606832554	43.4286773453396	38.2420336051691	5.887109	8.47582752818257	8.09890780533407	49.7064582282101	72.9913629213638	44.0807956992026	30.1171282062139	30.9496077643662	36.5064004470718	47.9611714039043	47.5128127935111	45.4601788944185
LOC_Os03g41080	LOC_Os03g41080	260.523224	196.469208	347.156403	63.596401	83.329414	62.228607	116.243156	113.478973	90.251793	123.887268	98.865593	107.669487	226.70816	223.336456	279.63559	62.066425	61.900154	57.262379	90.50708	87.071373	90.930153	93.261017	96.013763	93.382393
LOC_Os07g28790	LOC_Os07g28790	28.274883	22.884331	38.382374	4.624412	6.172539	5.162742	18.903763	16.472885	11.938451	21.795446	16.690609	16.643747	23.45505	24.620249	35.194241	3.627048	4.629895	2.714965	18.01148	15.981633	15.714405	15.768592	18.951557	17.432293
LOC_Os05g04610	LOC_Os05g04610	27.089479	28.485588	21.680754	9.776162	7.539365	7.972914	7.857387	8.289425	13.326297	5.134928	8.191038	7.13825	30.468105	21.588886	26.398834	9.662596	6.301472	10.518791	10.598395	11.213311	10.53227	9.616397	6.810461	5.302598
LOC_Os11g34870	LOC_Os11g34870	118.135941	50.017223	130.641281	7.764008	10.643572	9.758039	20.326252	21.905447	8.4779	22.056135	33.378613	19.921366	128.178726	111.811684	113.354858	12.733454	10.668437	23.139429	17.171816	19.159557	18.096987	45.762474	41.511284	34.491291
LOC_Os01g22450	LOC_Os01g22450	6.329076	3.532776	5.074922	0	0.352608	0	1.393206	1.246551	1.717295	0.618249	0.811045	1.829797	4.187473	3.427246	4.25659	0.13296	0.357726	0.215806	1.311558	1.85034	1.552801	0.795803	1.174718	0.509854
LOC_Os01g48610	LOC_Os01g48610	0.601844	0.364737	0.228657	14.508659	8.265827	14.716234	8.199053	7.61415	3.622165	9.844304	13.060679	14.149652	2.597643	1.300446	0.570179	11.558591	10.470161	11.78235	7.37868	6.433963	9.395588	10.854384	8.840017	12.699931
LOC_Os01g68860	LOC_Os01g68860	36.9543253804057	35.2183176731726	37.9201034921546	11.854309358209	6.36142859663222	9.73334726329889	10.418034401837	12.818148344049	13.4843634263299	10.3383345533869	10.3002900822809	18.1540941947953	46.1851123624187	30.6621009502488	52.1573360371221	11.882645590509	8.87987890547264	7.66045503406047	15.6032456528894	13.6853135308075	9.98675882166093	12.1238441963261	13.3432365285113	11.5214012476081
LOC_Os06g15400	LOC_Os06g15400	905.904785	1113.274536	1145.909302	98.731903	32.174496	75.095924	555.293823	493.358856	557.662292	646.32428	384.200623	451.864777	952.551697	981.057251	1019.241516	108.247513	38.906204	33.771881	735.670654	550.722168	415.771484	288.557312	358.842804	484.638794
LOC_Os03g19240	LOC_Os03g19240	47.445847	47.206184	73.046555	11.556674	12.263663	11.177745	7.678638	7.691306	4.375957	6.144882	7.004978	7.541996	31.143055	31.348257	54.002308	12.323042	10.876339	12.441361	8.969059	7.274199	7.657838	6.367758	5.1416	5.17386
LOC_Os02g14800	LOC_Os02g14800	5.05325957696018	3.47413127118644	4.07502936847182	1.32225154967617	1.44119439520463	1.30384774424693	2.07077395604244	1.91611983726058	2.87439070773047	1.66824410486427	2.75709486399339	2.10076697395618	4.12355386606036	2.85768242924073	4.21972144701667	1.37143876133388	1.39159672302604	1.25901013779799	1.81901802122089	1.85906092531349	2.47856168926554	2.41176369753342	3.04814297822792	1.60146977662946
LOC_Os01g25010	LOC_Os01g25010	31.081806	13.543525	16.282534	0.225012	0.755629	1.416677	6.807189	5.863879	9.746654	12.017528	7.578552	5.707252	22.697515	28.531673	13.849599	0.543081	0.895793	0.679584	5.9115	5.708298	5.232193	11.325769	7.93365	13.690258
LOC_Os06g40080	LOC_Os06g40080	257.041229	175.991501	249.079376	60.453712	97.94976	61.044571	83.32576	82.453209	65.326309	71.709312	93.830963	80.45739	266.195068	226.821854	253.313492	92.500938	88.856331	112.891983	70.454285	73.555092	85.586082	126.214119	120.295441	103.514015
LOC_Os01g57720	LOC_Os01g57720	17.6700732737235	16.9325781070984	12.2549824973848	9.75753527970112	5.67290195541719	7.42369956886675	7.34391695890411	8.56990834445828	10.1737778572852	6.08480629663761	9.99218960971357	9.98778098854296	18.9939510968867	13.4188798851806	15.2379334864259	8.82332912328767	9.73948102914072	9.21834606052304	8.18004896687422	9.66449189115816	9.69500415990037	10.9518463721046	12.2634379539228	8.85936415765878
LOC_Os02g39360	LOC_Os02g39360	118.388306	103.851433	113.237358	45.239841	49.578201	45.707306	62.490326	60.971382	49.124054	57.257282	52.123047	58.856812	124.150146	109.675537	89.998222	60.279358	50.561554	57.943695	73.863297	55.815514	61.402481	46.47171	42.131042	50.722595
LOC_Os02g35320	LOC_Os02g35320	16.738811	6.417505	19.913357	0.153578	0.675906	0.15509	4.197166	3.536462	1.76424	3.453868	4.744631	3.253635	10.67099	11.278872	14.127435	0.151492	0.1819	0.071157	2.44833	2.229427	4.000264	4.957555	4.335221	4.576559
LOC_Os08g29780	LOC_Os08g29780	41.143696	26.793196	48.837353	12.356633	13.817256	11.962187	26.123755	23.307966	18.368366	23.545603	22.577364	22.05023	35.097885	34.806889	38.484421	13.077413	13.077455	13.903632	18.214859	16.519478	20.877718	23.934851	24.619213	22.61508
LOC_Os10g39710	LOC_Os10g39710	0.575662361550229	0.503860509433962	0.683823678735339	13.8578751351351	24.7968854992351	18.801768645589	16.5874023044365	17.9072421412545	5.41774110045895	16.996529535951	19.5389175553289	21.2315385945946	2.48637408771035	1.79846647832738	0.912251914329424	26.770844291178	37.5975346772055	29.2054761494136	16.7058067297297	17.5242678006119	26.2713438138705	13.0895068306986	10.577274300357	16.4725480652728
LOC_Os10g41400	LOC_Os10g41400	132.780604343844	125.902811411231	219.328903199568	30.7408378341253	38.6895569269978	30.8301661395248	76.2753185390929	80.8390134155508	48.5132516570194	60.1537307762419	47.1051156267819	51.5943965235421	136.187914037149	131.256456000864	170.55484890324	34.6134252976242	30.6521178850972	33.7737259935205	64.6745963071274	60.6388892708423	70.0445944548596	56.0315848488121	51.8050610155508	63.0056998095032
LOC_Os02g30100	LOC_Os02g30100	4.448767	2.159123	1.255905	0	0	0.031019	1.018481	0.496652	1.655268	0.810798	1.405215	0.825473	2.621667	2.166421	1.729992	0.101041	0	0.130683	0.757685	0.518183	0.492157	1.258911	0.817176	0.770593
LOC_Os11g10980	LOC_Os11g10980	4.896926	6.008801	7.420412	0.893287	0.62979	1.181641	3.055639	5.934782	3.045139	2.63063	3.767144	5.8252	6.017912	5.686985	6.946872	1.007715	0.895567	1.313131	3.627825	4.688008	4.966874	3.92681	4.921279	2.055239
LOC_Os04g12090	LOC_Os04g12090	1.413992	0.471349	2.225528	0	0	0	0.167327	0.390825	0.037562	0.110231	0.092573	0.162581	1.43566	1.121277	1.609138	0	0	0	0.180308	0.192885	0.321122	0.254852	0.296613	0.278903
LOC_Os08g41270	LOC_Os08g41270	10.499676	8.947263	7.426425	3.513283	2.047835	3.575314	4.042225	5.546303	5.683981	3.485266	8.021736	7.687295	11.315006	7.650826	8.858655	3.321222	2.807471	2.995401	5.057082	5.487996	6.222599	7.824266	8.914185	5.496715
LOC_Os05g48810	LOC_Os05g48810	10.942925	14.111349	11.32962	1.953334	1.174405	1.872871	1.482598	1.885421	2.507915	1.500416	1.500707	3.412188	12.924059	12.308624	12.02192	1.916355	0.671201	2.007075	2.165484	2.974816	2.848855	2.008367	1.849388	2.236567
LOC_Os09g33550	LOC_Os09g33550	0.912673	0.590022	0.310592	11.746434	5.505867	6.746023	4.598974	4.626231	7.290276	7.554209	6.312604	8.367237	0.199629	0.265596	0.238347	8.600599	7.997072	5.815989	4.038841	5.40546	5.823301	6.033105	8.065357	6.397388
LOC_Os08g38590	LOC_Os08g38590	1.468122	1.732455	2.50839	0	0.051929	0	0.23682	0.259174	0.121126	0.157814	0.43272	0.634889	1.995144	1.361771	2.37079	0	0	0	0.446251	0.193959	0.2116	0.577129	0.740492	0.332587
LOC_Os06g33180	LOC_Os06g33180	43.024284	31.377485	32.762562	15.896932	7.464924	13.848745	17.418242	19.05381	24.009851	10.819931	19.611509	20.511221	36.819237	30.72101	33.474415	16.620909	14.620289	21.011175	16.426497	19.351395	21.397793	19.050299	18.905376	12.02241
LOC_Os01g65130	LOC_Os01g65130	0.046665	0.02077	0.052052	18.739002	5.273474	16.683266	2.123991	4.358276	12.751187	1.770591	4.682235	4.956295	0.035597	0	0.008967	15.054154	14.411529	12.143357	3.782799	5.690351	4.377562	6.802159	6.88417	2.437932
LOC_Os12g01140	LOC_Os12g01140	8.14633933314902	10.2122556278684	10.4882865670445	63.0296285880564	57.3465019795411	72.9933953345314	43.6273332101189	42.3270828119989	39.8036808050871	40.6753531675422	43.4151598794581	40.4581784384849	10.1964431761128	9.05129955985623	10.3163506145977	52.7051571929776	79.0932986657451	45.1958349231407	32.2690161233066	34.7433293433785	37.8026993312137	49.9600579892176	48.0429339198231	47.9996833851258
LOC_Os05g06050	LOC_Os05g06050	4.823599	4.935427	4.491838	1.694521	1.140844	1.607752	2.153856	2.154567	3.368702	2.590319	3.047822	3.462812	4.442598	4.249665	5.461888	1.209347	0.983857	1.124183	1.691766	2.654461	2.136722	3.071438	3.410669	2.66765
LOC_Os07g43925	LOC_Os07g43925	4.377363	3.970182	2.130113	0	0	0.085305	0.272547	0.752393	0.80492	0.7001	1.008957	2.060969	4.798784	4.40547	2.182999	0.262131	0.169226	0.046704	1.086803	0.643075	0.598612	0.315754	0.518395	0.59042
LOC_Os05g23600	LOC_Os05g23600	10.8415908259325	9.87778526909414	8.5289828401421	51.1330248698934	45.5262149724689	50.3464436860568	27.2161188681172	30.9030918237122	21.4912196540853	19.7000218419183	32.7252367313499	30.4073445301954	13.7110793627886	12.4982082047069	9.71852704529307	45.0686772659858	43.4395456820604	57.2547074991119	24.0308696420959	27.1309030333037	31.7133573632327	26.9369991203375	26.3822040568384	23.911692848135
LOC_Os05g30250	LOC_Os05g30250	30.9237325888347	25.9599102649535	31.9172279991139	0.430928	0.100959	0.389064	4.28088	5.401496	5.288769	3.137088	4.64081189277803	8.22450745857333	31.8929507106779	26.2993779858219	36.0735305985822	0.236023	0.256961	0	3.880201	6.344814	6.252538	6.52331966991582	6.483496	4.44848
LOC_Os05g34670	LOC_Os05g34670	11.688188	8.753384	10.865463	5.024087	2.964772	4.39009	5.010093	4.605789	5.438876	3.746208	5.642037	6.25025	10.757479	9.385237	10.629753	4.734104	3.583716	5.028115	4.850229	4.639468	4.926966	6.60384	6.843844	4.233101
LOC_Os01g65650	LOC_Os01g65650	18.894184	10.682727	16.423695	3.194039	0.803512	2.753241	5.682026	7.621444	5.880416	6.949765	8.488081	10.52464	13.313463	11.617852	13.625493	3.220907	2.005908	2.780492	5.398324	7.215932	10.357499	7.57208	11.492607	7.838555
LOC_Os08g31569	LOC_Os08g31569	6.415308	6.42103	6.505168	1.814088	1.191871	1.772195	2.642036	3.194451	3.667812	4.131555	3.029156	3.485806	10.172984	10.081883	8.261495	5.01703	3.129822	4.366545	8.91046	7.335366	6.53734	6.610548	6.063689	8.70328
LOC_Os09g38410	LOC_Os09g38410	41.2181462571785	24.5058566510612	55.9738877921348	7.65861820349563	7.44740997503121	6.42664249250936	17.1163409706617	20.4717249001248	8.89638243258427	10.871918650437	15.4086490742821	15.8713878439451	34.3998618876404	31.6155568327091	43.189617911985	8.81414134207241	7.04054746004994	11.0989701004994	12.688923488764	14.2068302990012	16.9431925998752	13.9186962933833	15.364737036829	13.4769639475655
LOC_Os06g39110	LOC_Os06g39110	3.368962	0.873485	2.881666	189.61087	206.571487	211.631027	222.799789	161.755157	85.951294	153.728729	104.922768	71.501923	84.279205	55.841564	24.158428	484.330811	338.215973	398.716644	330.473358	233.502609	193.563171	122.960564	74.897903	179.799042
LOC_Os12g38850	LOC_Os12g38850	10.3683104996358	7.70929508011653	15.4351106431173	0.576068839038602	0.271092607428988	0.281527	0.223383	0.395439945375091	1.0611611405681	1.0316589774217	0.973022552804079	2.7273223219228	9.7080742585579	8.05426072469046	13.4871356744355	0.236420650400583	0.099639	0.117546	0.782751	1.36143493226511	0.84869490386016	0.72434023015295	0.618006460305899	0.444257
LOC_Os05g44340	LOC_Os05g44340	1.261302	0.860629	0.969447	0.149263	0.067487	0.108809	0.427087	0.331416	0.218741	0.411808	0.500961	0.534415	0.835342	0.955971	0.696177	0.03589	0.111769	0.105733	0.450911	0.287958	0.489055	0.385553	0.634107	0.518372
LOC_Os11g01210	LOC_Os11g01210	6.854631	10.084641	7.149539	1.716665	0.498339	0.580353	3.021521	4.987451	4.339348	3.965733	4.688245	4.361372	6.355716	5.019778	6.563638	0.96991	1.028226	0.498272	3.49801	3.244741	5.881686	4.629441	4.013858	3.259464
LOC_Os08g31510	LOC_Os08g31510	166.483047	128.150421	154.09201	51.850636	59.392426	59.386307	106.950378	107.059822	82.830421	94.18737	83.169792	76.877182	200.42688	159.149979	139.314117	70.128799	51.932606	83.808342	106.226074	101.784149	102.219734	90.659309	88.294167	85.668221
LOC_Os03g21400	LOC_Os03g21400	7.353847	6.864276	8.886208	0.602431	0.151303	1.090865	2.830176	3.553267	4.045242	5.96251	5.252259	7.733966	7.179736	6.963125	8.116651	0.302918	0.134428	0.210655	3.976426	4.711314	3.251577	2.852235	5.583378	3.806197
LOC_Os09g04160	LOC_Os09g04160	13.7150145931194	8.55877292623222	11.1449445358915	66.3459170641747	76.864853401257	70.360981569302	53.4446311687066	51.9922887442937	44.7440521495203	56.4865998504796	57.6608386748263	53.0760935775719	12.9367653731393	8.2173352739001	11.6083784125041	55.7457863903407	65.7392284760172	57.263066401257	40.3208774128349	37.6531398035065	48.9899416278531	59.49757890043	58.5840208455177	52.9004258028449
LOC_Os05g49880	LOC_Os05g49880	240.80529366936	296.443050151647	536.207897674953	53.6728010236172	64.2523946009944	55.3898366668738	117.851866965817	181.825212840895	127.321985760721	101.840133085146	60.0327970571784	96.9819675755128	267.604482196395	302.731806921069	378.73176088005	64.9663967886886	57.6166680068365	73.3288588253574	149.664991189559	181.373229386576	152.414260056557	66.9841505860783	73.5661541267868	84.0907549459291
LOC_Os07g08150	LOC_Os07g08150	1157.646118	422.556366	1913.104248	0	0	0.310462	35.656879	36.401745	7.340277	103.83725	59.121456	40.881218	935.703186	625.032471	1049.103516	0	0	0.035183	9.251854	17.258446	14.915892	138.973419	124.850624	56.566734
LOC_Os04g33310	LOC_Os04g33310	16.555674	18.169882	7.69501	106.536926	192.527802	170.423752	92.13205	81.20047	59.617867	120.297447	110.191856	92.151497	22.466352	19.814974	11.399568	137.217072	145.503952	124.585915	89.723282	85.180588	81.695816	106.191368	93.153946	103.966255
LOC_Os01g04920	LOC_Os01g04920	27.5210186154923	8.90037258376108	24.9166541628558	2.57067638124125	3.04011228464769	3.52561279701353	8.07396878114792	9.09730949790014	4.84074648530098	10.6159637946804	8.9739243084461	14.4521554143724	20.5767152379841	17.7592862552496	21.4144166934204	3.34790792533831	3.33725731404573	3.25929939710686	6.54798681007933	7.94888004433038	6.6886295604293	12.8176476994867	8.97828378674755	6.36327217638824
LOC_Os09g23740	LOC_Os09g23740	8.6232	9.229255	7.325488	3.29476	3.259513	2.85091	4.176385	5.396498	7.863501	1.977821	3.100401	3.954421	5.671371	6.073012	7.039297	3.374768	4.048184	2.724736	5.548902	5.664725	5.866612	3.43327	3.630603	2.603747
LOC_Os01g60230	LOC_Os01g60230	23.3583880069348	20.1234595287795	20.4850812697642	10.602439868932	10.9959537316227	12.7811441827323	15.5526639535368	18.4633715475035	14.6233092805132	11.5060299622053	20.377658918516	16.7042414122746	20.7839943554092	23.658456556172	21.895459909154	10.4042105433426	11.6646665301664	10.0270999372399	15.8839582714979	19.5182610780166	22.8562813068655	18.7704947676838	18.9955341425104	16.4594812076976
LOC_Os07g47640	LOC_Os07g47640	1318.128906	1577.888428	1861.862183	137.621979	63.055134	97.564507	1252.847168	943.654236	832.778442	1496.793823	881.380615	929.746277	1516.753174	1646.890015	1757.410034	128.482147	37.90976	44.155293	1531.466797	1071.518311	875.951599	578.449402	757.490051	1183.871582
LOC_Os01g57740	LOC_Os01g57740	9.202538	8.838352	8.880572	2.328827	1.797026	3.991161	6.022954	5.175353	7.613844	5.958093	7.018342	7.481558	8.367488	8.551884	9.32968	3.332243	2.841333	1.898582	7.605249	7.606195	6.457924	5.311683	6.205182	5.72867
LOC_Os01g45460	LOC_Os01g45460	4.449997	4.632335	5.105914	0.056934	0.0442	0.343572	0.306933	0.550217	0.520087	0.344598	0.389821	0.524275	3.525275	3.653142	4.453321	0.450889	0.482069	0.433226	0.261245	0.561022	0.612973	0.125186	0.500058	0.200552
LOC_Os11g31540	LOC_Os11g31540	0.176706	0.231573	0.29328	7.282579	17.82288	10.836374	5.424786	9.373209	3.058343	6.497345	10.228301	10.686801	0.448188	0.443238	0.44964	10.79592	21.364218	17.519821	7.44728	8.092654	8.123816	3.390648	4.749402	8.224521
LOC_Os06g18010	LOC_Os06g18010	101.303162	161.702484	52.589352	2.129331	1.264007	2.57894	6.504536	9.965732	61.820908	9.965316	11.900947	18.694763	91.919975	124.488922	78.885216	2.808744	1.500093	1.272281	18.947121	24.316467	18.954165	15.09689	14.607874	7.978555
LOC_Os06g02610	LOC_Os06g02610	2.581013	2.364959	2.369924	0.151801	0	0.128923	1.756485	0.945829	1.560019	1.483695	1.453871	1.434001	2.451161	2.803608	1.978592	0	0	0	1.498631	0.703184	0.701456	1.021754	1.561785	2.033329
LOC_Os02g35190	LOC_Os02g35190	9.89537340408701	11.6295174555043	8.01839425247198	6.38441466644693	5.17785614238629	5.1874590777851	6.81225432102835	7.53067567303889	8.76398490969018	4.77465878048781	6.50476423005933	6.15244425642716	9.66418106460119	10.5098187514832	9.70896387738959	6.29807535201055	6.05231254449572	6.48723028477258	7.0212888121292	8.97672655306526	9.25592525708636	5.41039220039552	7.48339077389585	5.7410036717205
LOC_Os06g36070	LOC_Os06g36070	32.324284	24.442707	19.867466	1.11873	0.079635	0.29476	9.775092	9.762414	5.692719	3.632106	5.791605	5.457162	26.251568	21.134157	21.731781	0.836568	0.289606	1.573141	12.624245	14.904626	9.617132	7.800969	9.61782	4.721668
LOC_Os12g05010	LOC_Os12g05010	3.896577	4.163418	5.332557	0.772841	0.632922	0.484557	2.555566	3.074626	4.273586	3.066239	3.5507	3.300473	5.389226	4.277277	5.12335	1.093741	0.947423	0.837036	3.523541	2.35384	1.827079	3.037555	4.311876	3.576472
LOC_Os02g19550	LOC_Os02g19550	1.958477	1.609255	1.200037	8.059607	7.115677	7.882186	9.085306	8.678761	8.49229	5.625293	6.641143	6.577941	1.845446	1.935336	1.590788	7.412502	8.918733	6.378511	5.993298	6.110721	7.792809	8.530578	7.063651	6.277483
LOC_Os07g44310	LOC_Os07g44310	4.3883595078534	4.01974858638744	5.79260744921466	1.1658153078534	1.40531862303665	1.08928021256545	2.51191717277487	2.50181979057592	1.84977517696335	2.15789843664921	2.38105036125654	2.34365671099476	3.79364510890052	4.57648058534031	4.61127895287958	1.59865162408377	1.51464289319372	1.90295622408377	2.01692792984293	2.06324031727749	1.94963250575916	2.88164149319372	3.07072236439791	2.56648353507853
LOC_Os08g16810	LOC_Os08g16810	35.925446	33.922455	40.630222	4.74453	7.374476	4.788502	11.747506	11.615556	23.581192	15.929103	11.641036	17.866259	25.464214	30.21586	32.984619	5.775466	6.447672	3.74866	17.393496	26.590685	11.945439	9.009111	11.219318	7.796331
LOC_Os06g48610	LOC_Os06g48610	14.073009	9.702665	10.120973	4.459122	3.225975	5.168332	3.335704	3.817344	5.641617	2.082957	3.807975	4.456738	14.321383	12.131458	9.249212	3.748618	3.333554	3.96279	4.325003	4.162606	4.822081	3.851944	3.554128	3.059804
LOC_Os01g55880	LOC_Os01g55880	17.723335	13.939536	24.753214	4.148564	4.778609	5.560723	14.157283	13.498261	8.936012	10.379374	14.018816	13.107032	16.622709	14.851304	23.938078	4.833004	5.189344	3.638521	11.246691	11.177072	12.069331	14.623932	14.474947	11.458454
LOC_Os06g51060	LOC_Os06g51060	5.992608	4.050216	2.950325	68.109566	54.419266	51.446964	27.7264	30.268547	18.534941	40.465237	53.842754	43.709064	31.033363	16.228506	10.805351	97.222862	99.610909	103.278938	53.494869	54.834187	58.889313	66.346497	41.234413	82.032806
LOC_Os01g10320	LOC_Os01g10320	2.598801	3.269459	1.061939	0.053008	0	0.05534	0.413034	0.72543	1.121437	0.327683	0.883005	1.597105	3.202583	2.337909	2.016928	0.065925	0.110351	0.030968	1.579374	2.169422	1.580624	0.976059	2.073345	0.689172
LOC_Os07g39010	LOC_Os07g39010	24.6792572806499	15.0060738404727	18.6393788424421	8.247841614968	9.086991	10.4523488655835	11.6660305322501	13.1657626228459	9.97406760019695	11.975770667159	16.4787841014279	15.4418628645987	20.0759566317085	18.1324223308715	19.002200840965	10.0803704391925	10.4027571378631	10.0952475558838	11.0600081600197	12.1015341570655	14.9930736218612	17.3381644308223	18.6784454756278	11.6754971910389
LOC_Os10g33140	LOC_Os10g33140	4.202107	3.936913	1.875496	49.464676	26.494291	41.592148	24.995045	26.340017	17.758751	25.101957	54.695103	56.331791	9.236017	6.612796	3.780654	42.785019	38.798344	51.86824	23.200739	23.898211	32.84177	50.201927	44.853798	35.451462
LOC_Os03g57340	LOC_Os03g57340	172.888992	146.873795	160.77916	71.901878	46.906517	74.150726	113.706543	129.274719	92.612274	72.786522	111.78492	143.070267	181.4758	175.417557	193.771805	68.009163	45.326508	66.440536	124.860596	117.77684	127.080353	120.199394	104.380875	110.184662
LOC_Os02g49300	LOC_Os02g49300	0.4685	0.455553	0.419171	0	0	0	0.196396	0.26457	0.12276	0.129142	0.252655	0.428312	0.669358	0.202132	0.570211	0	0	0.02527	0.235999	0.37064	0.318082	0.373235	0.452493	0.128101
LOC_Os02g43340	LOC_Os02g43340	13.0336499038889	12.3425308561111	15.6201221283333	0	0	0.231661008888889	3.27292461388889	4.23556313666667	2.30777101444444	1.40212671	2.20063042666667	1.86580524444444	14.0203952544444	12.4660200283333	13.8008515561111	0.325403271111111	0.100914246666667	0.0959762444444444	2.39024672222222	1.84810078555556	4.30132892944444	3.06674356555556	2.18933089277778	2.46007804833333
LOC_Os04g43390	LOC_Os04g43390	30.6722961435986	18.0745494532872	28.4456365247982	2.65519153114187	5.93109475951557	2.08143408131488	13.6456717537486	14.7573280242215	11.8222145074971	6.46702650576701	12.5449928264129	15.2957649509804	28.222394577278	22.0227749388697	28.5144032439446	8.13286224509804	14.6129808535179	12.9748226539792	19.9801439700115	18.7371412641292	20.0984502404844	17.9687302854671	18.6712788177624	15.3796399457901
LOC_Os06g42790	LOC_Os06g42790	69.5549003155844	50.587054487013	91.02940495	19.6153472428571	10.2422860948052	20.056181662987	62.7416670558442	57.0703928772727	34.5358295688312	37.0913978922078	36.5032460324675	37.0598395662338	59.7787643558442	55.1889942123377	79.2589395642857	20.0014114168831	23.8951347461039	22.7004575928571	36.2056480214286	39.0596546194805	51.496213387013	47.6495634597403	40.4718440103896	36.9044104701299
LOC_Os02g32814	LOC_Os02g32814	42.749985	34.290485	84.152863	6.82555	5.581894	6.897089	33.178387	32.025993	23.093067	36.500057	42.154404	27.469563	32.935459	66.429626	92.887505	8.283553	6.686105	5.951047	21.21607	26.484995	17.91824	29.356989	31.27363	25.91094
LOC_Os01g63950	LOC_Os01g63950	1.563217	1.26838	1.306337	7.815882	6.15611	9.032971	5.116777	4.988231	4.491674	3.305544	5.139639	5.132348	1.359789	1.143979	1.429691	8.336215	7.588831	8.43	3.607767	4.265489	5.081772	3.982985	3.494721	3.07873
LOC_Os06g46720	LOC_Os06g46720	0.197109	0.154845	0.028912	2.703569	1.297631	1.892373	0.820946	0.885472	0.73058	0.873698	1.170204	1.259473	0.512079	0.346116	0.307138	2.722416	2.258606	2.814819	1.087714	0.972454	1.034231	1.033795	0.96094	0.822075
LOC_Os02g17920	LOC_Os02g17920	105.938766	98.041763	147.053787	4.723413	0.854825	4.740392	85.155708	81.23204	52.298626	69.339821	58.723011	60.822815	98.264519	100.009277	121.034851	5.462044	4.316076	0.782929	76.722221	59.18644	57.821007	55.556072	51.13575	69.568481
LOC_Os01g09320	LOC_Os01g09320	93.660423	101.220558	83.788971	29.857512	34.685974	28.441807	46.160542	51.399422	40.955883	29.204981	42.180618	54.477066	79.39669	78.409988	92.686729	27.398853	51.723572	27.105335	44.191494	54.359291	54.478931	33.298897	41.5802	26.622343
LOC_Os03g50870	LOC_Os03g50870	428.696075	175.372711	452.724213	61.985367	81.603508	62.447094	97.116028	89.825455	56.294968	77.705383	103.961121	97.685898	349.49765	302.749146	336.805084	66.173737	59.14539	90.100273	67.572166	76.810875	98.369217	122.841194	100.780449	92.032623
LOC_Os09g31506	LOC_Os09g31506	14.576189	9.043082	15.767525	0.595035	2.100798	0.761581	7.455621	5.238406	3.992332	9.482139	6.708728	8.500169	14.909703	12.973517	13.871401	0.848388	1.024225	0.544182	6.30758	5.92405	6.08302	7.810506	5.976632	5.244925
LOC_Os03g20380	LOC_Os03g20380	46.1556779687417	31.0907783059603	45.7614899088742	11.9401856741722	10.5394130307285	15.498219853245	22.9918318566887	23.5826369154967	22.4103542429139	11.7611957343046	18.3828739483444	20.727149597351	33.4095403949669	28.6705758898013	41.4675808169536	7.38318147337748	11.6644331245033	6.22264034066225	23.5485495856954	25.9754530781457	26.3497163419868	27.4487858045033	24.8530263525828	15.5539475856954
LOC_Os07g10780	LOC_Os07g10780	45.630951	29.08271	31.312614	5.961608	3.954602	9.51885	26.992828	26.447615	25.457603	23.932663	26.042486	20.933569	48.369148	42.309944	31.266813	7.393173	6.393326	2.554271	31.827122	31.192732	24.740217	26.017443	27.552689	35.190529
LOC_Os06g01210	LOC_Os06g01210	3376.034424	4095.605957	5646.09082	405.161591	139.906677	263.095886	3161.944824	2640.755859	2437.651367	3982.169434	2315.177979	2322.379883	3853.146729	3831.357666	4373.021973	352.445526	93.181114	135.905426	3745.892578	2860.290771	2537.862793	1883.640991	2062.516357	3218.73877
LOC_Os05g22730	LOC_Os05g22730	155.126953	132.136887	333.193665	15.04692	11.980601	20.349943	130.355957	110.344437	63.524849	60.310799	54.940975	51.961967	87.245964	123.531685	248.725494	17.488916	14.173939	8.273136	97.160561	91.128906	72.375801	49.644016	41.969227	43.383095
LOC_Os10g39680	LOC_Os10g39680	3.566306	3.472186	3.955089	85.010445	203.940125	156.090286	118.081596	135.231705	61.152992	170.023499	271.320465	297.188599	55.861755	54.696068	16.821892	95.382935	219.292633	94.568367	141.220596	166.80777	156.075729	68.214874	80.766525	127.841835
LOC_Os01g68790	LOC_Os01g68790	15.5361889648582	13.3493303692972	24.8825096602959	177.415382297164	278.625920021578	258.096367151665	123.924376368064	123.398262672626	69.9667361122071	114.677527940814	95.5404709901356	83.709449797164	16.1985348316893	16.0429474488286	18.832769782984	190.590116595561	191.772669081381	189.118351811344	101.806761842787	100.005188702836	107.758885148582	78.3668538729963	71.3668335277435	84.9541040758323
LOC_Os02g16060	LOC_Os02g16060	0.110255	0.04975	0.075664	3.628299	2.247864	3.802995	1.092832	1.903826	0.684225	0.748175	2.270817	1.987482	0.308232	0.170923	0.137439	3.475996	3.67161	3.500571	1.592118	1.911523	2.139516	2.348142	2.750038	0.790786
LOC_Os01g62290	LOC_Os01g62290	18.226614	56.265656	10.214028	2.374563	1.174036	1.567237	2.417825	3.379452	4.670749	1.990633	3.367511	3.901306	19.637243	20.669676	13.969111	1.221664	0.675689	2.168648	4.576124	5.60962	4.124656	2.543629	3.040644	3.080305
LOC_Os01g63810	LOC_Os01g63810	27.5900954084507	11.457555	16.6113950140845	4.303736	6.666758	4.028704	3.88663	3.285466	3.554917	4.700272	7.62063676056338	8.09806	20.2970363521127	16.850557	16.4403374507042	4.263114	5.15011070422535	4.35969435211268	3.774336	3.809207	3.284877	9.11868	8.5656911971831	6.003679
LOC_Os05g42120	LOC_Os05g42120	26.565351	14.72634	35.804054	3.19679	4.173974	4.005999	8.989243	9.190886	3.587783	11.915864	13.161365	11.481	23.08567	21.517578	22.450008	5.416523	3.286566	5.260439	7.811236	6.676169	6.953629	12.132794	14.012609	10.125317
LOC_Os04g41530	LOC_Os04g41530	4.132483	3.282251	2.565548	16.23543	16.283432	19.329451	9.204848	8.97112	9.547281	7.9726	13.521978	14.180407	4.166372	4.77889	3.709794	14.168844	18.245707	13.478806	8.159776	10.128017	10.215515	11.081048	12.934173	9.169855
LOC_Os03g18200	LOC_Os03g18200	75.3838245679157	59.572083322014	95.0889631955503	18.2778856580796	11.2432755854801	15.1275039274005	64.8578211592506	53.1681565175644	47.5380017611241	62.835788498829	40.5653469637002	35.7992353138173	66.5590761615925	70.6866520316159	66.680064911007	17.5399612540984	9.60852191569087	9.61701450351288	51.5448563407494	42.5250873009368	39.0499360456675	35.4952408091335	31.9607630983607	42.8056684379391
LOC_Os06g04040	LOC_Os06g04040	6.59357836115772	5.54179903397651	7.0321168204698	2.12355828271812	1.90425086996644	2.14309716946309	4.01488120260067	3.99861956040268	3.71244708095638	2.24781027516778	4.06564555998322	3.42022347231544	6.82672615897651	6.7855720113255	6.19443451300336	2.23436317659396	1.26311432592282	2.43542530704698	3.09715955620805	3.61746449958054	5.13355321895973	2.82493834102349	3.6960323477349	2.47817928104027
LOC_Os09g36290	LOC_Os09g36290	7.65353310112359	6.50159270125578	4.52565864970258	33.6206776959683	26.87384461269	39.1640666100463	19.1342471877065	18.7687821606081	16.3703280337079	16.7241042656973	17.1352162822208	14.629477	9.34888170984798	9.17493674752148	6.6231436397885	33.3388936417713	34.79719742961	31.0965606649042	15.8851269299405	17.6990849233311	19.4098804177132	23.1511082392597	15.109836290152	15.2918772769332
LOC_Os06g02620	LOC_Os06g02620	45.373772	32.206352	55.50547	13.184161	18.063379	14.082989	26.190828	28.428852	19.329454	14.652986	18.722635	18.92881	47.405041	43.791595	47.477352	13.157305	14.837789	17.964062	22.354912	21.981512	26.896723	19.069096	16.405138	15.093893
LOC_Os03g54130	LOC_Os03g54130	339.108185	106.837341	104.711891	2.646923	0.9369	5.280884	3.127483	3.033876	4.280903	35.667572	42.654167	72.762711	597.315857	286.641449	100.498726	5.304344	1.604662	5.764831	2.425118	2.242486	1.6447	24.020107	23.593025	10.086253
LOC_Os11g08300	LOC_Os11g08300	34.7521719952313	54.06835655031	19.4173733552694	249.057104767763	231.583191064378	262.122953218407	125.151383697663	123.662660898903	119.05384908536	147.412346436815	174.908038845494	142.057646374344	35.6854289866476	42.2702746204101	32.9178595474487	315.416749928946	257.587913577492	367.470939633763	109.791586776824	118.054900506915	123.337996311874	189.657539351454	163.372310209824	181.457328377206
LOC_Os02g58100	LOC_Os02g58100	4.501773	4.6663	7.198803	0	0	0	0	0.299724	0.062199	0.516417	0.650155	0.983671	6.8295	3.912253	6.737849	0	0.052164	0	0.128046	0.096173	0.183437	0.103212	0.113357	0.134263
LOC_Os04g42420	LOC_Os04g42420	49.9434861789506	46.5799259784653	37.5301685159236	12.6739993363664	3.90882071398241	11.0352422820746	13.7016600973612	16.5364121831968	26.8504059062784	8.10732316317865	14.6953103991507	19.1102927249014	44.2187199356991	35.3025777027601	37.2992710679406	11.1405523830755	8.82194244798302	9.38506040946315	18.5727368049742	24.290007688808	20.4747403779193	15.544721989081	18.8282071088869	9.52199345404914
LOC_Os01g28500	LOC_Os01g28500	10.43578	17.395628	2.802985	473.306915	617.250671	518.387146	492.764191	609.301758	293.316193	309.339905	333.208374	449.263336	27.990301	27.421173	5.005707	570.924683	660.935425	543.36676	514.501221	543.29303	517.649231	197.603317	177.431671	240.797058
LOC_Os09g36800	LOC_Os09g36800	59.26284	63.042679	72.878441	21.020601	9.430455	16.46031	18.945976	22.133327	27.158216	13.477252	17.566833	20.798532	54.47332	57.934959	71.896553	21.564835	11.01646	28.024652	20.781458	22.780148	23.974907	16.551147	14.690075	17.909119
LOC_Os07g43330	LOC_Os07g43330	95.361633	57.165707	102.047005	21.491362	32.496216	26.439602	41.510174	41.190971	28.9417	45.812958	52.413631	47.721767	91.414398	75.755508	98.032921	25.235222	29.34956	26.815042	37.627853	36.171436	40.186481	64.669815	58.09264	41.78056
LOC_Os02g37654	LOC_Os02g37654	83.856331	102.990112	44.903275	2.980174	0.612534	2.152763	9.658911	17.39253	46.128307	6.253498	11.44467	26.582802	89.275993	89.149551	79.413361	2.816984	1.206446	1.395418	23.453739	31.134939	22.463655	16.163115	26.35911	7.991188
LOC_Os04g42134	LOC_Os04g42134	7.662239	7.093326	10.681929	0.899177	1.285905	1.354977	3.07367	2.75919	4.447609	2.577784	3.087603	2.680127	4.742797	7.126069	8.66456	0.765367	1.716725	0.944124	2.609338	3.207356	1.981947	3.047779	3.850367	1.861686
LOC_Os01g64930	LOC_Os01g64930	28.730209	23.762115	30.871399	14.306031	11.434554	14.85338	24.673691	22.963032	18.334141	19.902855	22.966801	22.651281	22.459347	21.693691	26.666365	15.350476	12.163529	12.135276	21.096481	24.344627	20.926962	22.111732	20.993502	16.862133
LOC_Os05g45400	LOC_Os05g45400	89.96891	73.11676	91.253326	44.932968	51.596298	47.041519	64.750519	63.503918	66.008659	63.292694	70.842125	67.683006	86.457733	77.662178	81.791626	41.328739	42.672119	39.547722	59.614056	59.66013	64.214211	67.465919	70.581429	71.2733
LOC_Os02g35500	LOC_Os02g35500	160.616898	128.484116	227.97319	22.936357	44.342876	35.259895	97.888992	91.63797	66.881699	95.592323	75.236687	74.561668	138.627747	142.972336	213.376328	27.659233	36.60091	24.243631	71.801834	79.652153	76.627235	85.654449	81.232376	71.441505
LOC_Os11g42510	LOC_Os11g42510	23.5784096087671	19.8043582126027	44.4966953326027	0.236415145205479	1.84866878794521	0.809905318356164	8.01913518958904	6.19332045808219	3.03232869479452	3.75691463726027	3.50618052657534	3.35947167342466	16.022858020274	17.5417657057534	27.1848742646575	1.60605581205479	1.73394371452055	2.38188166794521	6.18733580383562	5.70029931068493	6.44426739780822	2.56971850684932	3.08448551013699	2.64386838027397
LOC_Os02g04550	LOC_Os02g04550	11.867798	6.341089	14.114687	0	0.075203	0	1.512884	0.950225	0.084296	0.526157	1.404884	0.757041	9.82757	5.441334	8.405613	0	0	0	0.960721	0.462843	1.449225	0.73597	1.187683	0.534131
LOC_Os04g53370	LOC_Os04g53370	7.948926	16.943804	3.521354	0.389446	0.156296	0.198972	1.0962	0.811848	2.000516	0.636081	0.952156	1.047585	8.261758	7.635096	4.804476	0.015346	0.151171	0.064601	1.247141	2.453896	0.81814	1.154846	1.020919	1.024903
LOC_Os04g41460	LOC_Os04g41460	18.652256	19.751194	9.990502	8.120573	5.702044	8.412591	7.444144	6.414479	10.287308	7.639048	8.891448	9.208528	17.566376	18.481091	12.317629	9.059032	7.708279	9.503505	6.908784	7.224571	7.684118	8.308512	8.41436	6.380629
LOC_Os03g61040	LOC_Os03g61040	5.388009	7.146722	3.717071	1.243934	0.801031	0.841078	2.153115	2.700351	1.798654	0.835498	1.7115	1.780636	5.862491	4.211019	4.048033	1.473018	0.633943	1.555798	1.891255	2.390985	1.89618	1.345778	1.851166	1.039591
LOC_Os06g50310	LOC_Os06g50310	45.002098	36.625759	27.949656	25.368259	15.656262	22.117907	25.077847	26.861917	32.262806	20.641594	31.21974	35.82	41.929333	35.095436	35.027954	23.521547	20.084913	25.058187	25.222437	28.644756	27.623377	37.103397	36.685253	29.968822
LOC_Os01g12830	LOC_Os01g12830	53.7884046757005	68.2411629977033	53.000611200735	21.637186776757	23.2489271589343	19.2787018102894	25.4946990555811	25.2329145888838	44.3693774124943	35.7498956435462	32.368765200735	34.3600642999541	72.7641597156638	68.4046528056959	63.2189821295361	24.0944073913643	17.6304677308222	24.5188721975195	38.2061053031695	32.1655965833716	28.0899931552595	28.0360171800643	34.7704242682591	33.7961750395039
LOC_Os01g49210	LOC_Os01g49210	4.878476	6.980696	2.983124	0.190439	0.284516	0.627608	0.966683	0.719506	1.643238	2.035427	1.715447	2.882344	5.439359	4.734296	3.762864	0.88715	0.733034	0.49554	1.905494	1.729149	0.73398	1.975713	2.570254	1.668488
LOC_Os10g36550	LOC_Os10g36550	37.3847819520741	37.5997338316553	18.227206140153	215.308840070882	190.671250656061	160.877998352396	100.478387760371	93.2985612488925	119.657906175191	130.916361686669	108.849363676601	114.781318776077	28.3040304651631	36.5702783483689	23.3713425247684	163.58766029561	175.580186367298	152.115945308901	74.2663911039066	76.2066539540878	79.7497222436569	103.537279304873	99.2463158924688	103.421599005638
LOC_Os09g29070	LOC_Os09g29070	128.728531	88.332527	116.813377	59.612385	45.867706	55.06591	58.33712	67.316551	57.142868	50.370884	77.629845	91.641235	101.778191	94.915741	122.107506	59.344784	56.820538	61.670876	54.2104	59.660984	62.678982	86.042488	93.2799	61.643589
LOC_Os03g16050	LOC_Os03g16050	1079.929321	606.141418	1020.448547	48.517956	6.052946	39.081524	576.927246	537.014221	427.378479	524.871948	482.653442	411.161163	1104.442505	948.874207	1001.202454	52.568718	15.690275	11.807796	657.11908	509.936371	496.230347	625.636292	496.014008	629.717834
LOC_Os05g45810	LOC_Os05g45810	10.8882	6.407118	17.027899	1.042667	0.838154	1.147837	4.115193	3.59348	1.115127	3.472237	3.911622	4.064435	9.056437	9.615703	15.06792	0.914972	1.010465	0.911594	2.670053	3.172069	3.113984	5.158605	3.377108	2.894091
LOC_Os07g10495	LOC_Os07g10495	7.568199	4.777348	6.42232	0.514437	0.253639	0.542814	2.598723	1.842524	1.48864	1.996897	2.193532	3.078277	6.821899	4.716897	5.13291	0.047353	0.297964	0.550344	1.97071	2.16862	1.730223	3.82865	3.640575	1.899223
LOC_Os02g42940	LOC_Os02g42940	22.816706	16.078039	23.783693	6.605206	9.149689	7.486687	6.825635	6.985093	4.945177	5.296062	5.37132	6.28546	24.853016	21.154739	23.51243	6.862762	8.551916	6.23279	7.558202	7.197549	8.175011	5.431841	5.550611	5.529785
LOC_Os02g10000	LOC_Os02g10000	6.454535	3.143983	13.223258	0	0.046342	0	2.836342	2.503846	0.877748	4.51001	1.853766	1.898761	6.361822	5.064556	5.902155	0	0.093109	0	1.515914	1.728349	1.88683	2.425022	1.980259	3.419691
LOC_Os02g17970	LOC_Os02g17970	19.0382527136044	18.1809764156257	13.7529996452419	10.804608397002	7.57147800908472	10.8349997183738	10.8684267508517	13.6302267631161	14.3497343565751	6.16870298887122	10.1321277151942	10.1201877606178	20.4263918083125	16.5473985564388	17.439076893936	10.8462743515785	11.6920400163525	8.875758406541	11.9194971124233	13.7482005809675	14.7327466318419	12.8990268158074	12.1093787790143	8.49870380331592
LOC_Os10g36200	LOC_Os10g36200	20.7065643328336	19.6222464362819	46.6187589070465	1.37228244677661	2.31794204347826	2.36129389355322	8.9245965802099	7.62569694152924	10.7491437856072	12.2395497961019	9.74929192953523	13.088233149925	18.1482159295352	20.8883383898051	31.0604368425787	0.639489062968516	2.45556564617691	1.14357852923538	10.5999523328336	15.8884424707646	8.48679238530735	11.3381647736132	11.8100178755622	7.7254867976012
LOC_Os10g37660	LOC_Os10g37660	4.852101	2.131167	4.621715	0.538583	0.307998	0.232149	1.620842	1.808409	0.737113	1.127163	2.62912	2.755443	4.347733	4.113636	6.593354	0.908241	0.882299	1.192628	2.125667	2.098349	2.597506	1.991859	1.598132	1.14764
LOC_Os08g32960	LOC_Os08g32960	4.616961	7.972355	1.150432	0	0	0	0.441401	0.386711	1.893114	0.739798	0.576637	1.538506	3.663447	6.013631	2.389897	0.046021	0	0	1.391112	1.859038	0.582616	0.123294	0.263302	0.071584
LOC_Os04g35570	LOC_Os04g35570	73.4347464992025	78.3977458995215	53.9219732870813	34.0959644816587	23.9687379250399	36.2061189457735	43.2850795598086	47.5462473939394	80.7777677432217	42.8349578883573	49.5605396778309	58.6856317671451	71.24496938437	85.6824390940989	66.9805085582137	43.7452307511962	40.475795199362	31.4950142886762	50.3399097783094	65.039182015949	67.9904106905901	60.7898074657097	62.6864187161085	52.7984393125997
LOC_Os11g04980	LOC_Os11g04980	9.089231	9.032742	5.756775	33.479858	45.58392	36.478859	31.342487	31.261496	32.717255	28.294569	36.648758	33.0522976090387	9.828016	10.593373	7.661541	40.887787	57.566796248924	45.7108704088953	28.855133	36.106026	39.258244	40.3840566535151	37.434517	33.937389
LOC_Os01g53680	LOC_Os01g53680	5.74786	6.812371	3.50381	1.754846	1.185521	1.846851	2.757909	3.527869	5.119516	2.181862	4.486199	4.542848	5.908221	6.530747	5.896988	1.682351	1.592077	1.694479	3.75577	4.669991	4.536067	5.648431	4.570267	2.904378
LOC_Os12g05655	LOC_Os12g05655	4.52218067356538	4.317652	7.180865	0.805635	0.455159	0.478823	1.135562	1.257146	1.861993	1.133924	1.485008	1.09933234054563	4.68735643367827	3.780251	4.15903	0.639542	0.294878	0.605139	1.54227396613358	1.680432	0.961794	1.48757880056444	1.103236	0.489206
LOC_Os07g10600	LOC_Os07g10600	35.7690951233797	21.1260531713874	50.4507554594335	9.56384706289006	8.95535959961594	9.20565271531445	9.53456100432069	9.54695118290927	9.33338893422948	9.66148334901584	10.0045459356697	10.4970111339414	33.1788339721555	25.864133043687	40.5575016495439	13.3417091214594	11.7092752664426	10.5068503754201	8.85311634853577	13.6413644925588	10.2157318108497	13.0931613086894	11.3513693010082	7.21315611041767
LOC_Os03g08270	LOC_Os03g08270	54.3543202283542	42.4729564155016	52.6470423765023	22.1372185089527	18.3965976772136	24.6653097785136	18.7526064719156	22.1895782649007	26.146582570027	13.7523493662006	25.4386723375031	27.3581624235958	47.1928938000981	39.9412548493991	50.6399504861418	24.4556559882266	27.7266318680402	23.6569479857739	22.552692507481	27.3604661724307	24.1476089043414	33.7860416517047	33.4117197461369	19.8332632347314
LOC_Os04g43400	LOC_Os04g43400	3.845827	1.92455	1.911089	0	0.159378	0	0.50365	0.569392	0.139223	0.42691	1.040596	0.859122	2.533662	1.95859	2.476476	0.297108	0.536463	0.380168	0.460284	0.457134	0.609626	0.45205	0.631857	0.445702
LOC_Os06g40750	LOC_Os06g40750	10.913791	6.991374	9.559565	3.130113	3.035009	2.881065	5.274816	5.587366	5.326934	4.115342	8.254253	6.341832	10.830607	8.627631	9.853869	4.517086	2.836071	3.266196	7.024357	7.864887	6.983781	7.904984	9.107183	5.512928
LOC_Os12g08770	LOC_Os12g08770	1962.896484	2563.85791	2969.337891	140.961044	32.986019	98.100052	1251.007935	1035.72876	1039.427124	2095.089111	944.283325	1053.331177	2348.993652	2415.66626	2270.116455	142.224335	29.589819	53.386009	1593.902588	1287.049805	882.42749	565.154846	810.3396	1202.881836
LOC_Os08g13900	LOC_Os08g13900	7.659722	4.56337	8.771116	1.050761	1.554589	0.811337	3.497179	2.907555	2.969133	3.12262	3.929082	4.651852	5.97748	5.146618	6.998335	1.109876	1.032117	0.841899	4.304117	4.275249	2.795732	6.904912	7.016197	4.621235
LOC_Os02g49590	LOC_Os02g49590	13.297709	14.665712	11.546196	6.920132	4.182947	6.182194	8.268915	6.935248	8.721463	5.59358	7.458827	7.543845	11.792291	13.482788	11.599208	5.236241	4.215597	7.111398	6.671638	6.414656	8.558079	7.183791	8.936874	8.061611
LOC_Os06g16420	LOC_Os06g16420	31.9317234359388	42.5333682679291	16.0400821293312	8.1783207280419	4.15335767647059	7.82197251772764	15.9011317647059	15.2181759117647	30.5754696152297	13.5366516889605	18.8600157429492	22.1739338255439	29.5980651933924	33.5420946103948	22.1406486712329	9.01739714625302	8.13995562731668	15.3094605104754	16.9149697381144	18.1644834113618	20.4278314705882	20.3184603803384	23.3964001821112	18.3496521643836
LOC_Os03g42130	LOC_Os03g42130	50.898842	37.993488	35.323318	5.925406	0.893171	4.966652	18.240007	20.050062	14.274211	15.945446	22.326538	24.272146	67.720467	48.516323	38.157703	6.517358	2.250799	5.263269	26.410503	21.591257	23.950197	29.736778	23.326574	21.016975
LOC_Os01g55870	LOC_Os01g55870	32.440514	35.904922	27.932669	15.687296	15.566027	17.584572	17.561996	17.020994	22.279192	16.230381	24.317314	23.97197	28.202669	32.216805	33.852974	20.548349	17.501278	25.346165	15.896681	18.101366	17.92724	22.844259	15.456705	13.460407
LOC_Os01g52170	LOC_Os01g52170	87.856644	82.295876	102.046768	5.482491	0.511759	4.514464	46.336021	47.358284	43.799507	21.442068	21.90761	24.291868	84.237198	84.329407	97.205048	5.242171	2.30936	0.994699	36.833164	37.462807	37.638329	25.753622	19.144426	22.784555
LOC_Os05g44360	LOC_Os05g44360	10.7379700620339	10.6712872840678	7.06244912271186	44.3481825237288	33.4372983684746	41.1734222922034	29.2001428037288	31.8306286457627	25.8160250430508	21.0928992074576	30.3902865061017	29.4938795125424	13.76696122	11.9316746671186	9.68816993152542	40.2655957461017	37.3362192650847	47.8945802810169	25.7616765894915	28.3988520447458	33.9074398769491	27.7062876101695	25.9137201637288	22.2203969159322
LOC_Os02g40900	LOC_Os02g40900	11.307909	7.277696	11.207131	2.57772	1.478488	2.310569	5.663442	5.516824	3.765378	2.595939	4.03498	5.9225	12.802929	9.507429	10.183366	2.81157	1.317389	1.549928	3.807418	3.76762	4.602737	4.755275	4.887885	3.00316
LOC_Os05g32320	LOC_Os05g32320	10.835949	10.908115	7.970085	5.56109	3.62657	4.936817	5.599151	5.828852	8.261369	4.847591	7.557588	8.538315	10.186523	9.257689	10.269654	5.300149	6.012858	5.935034	7.605573	9.055337	8.277794	6.16223	9.267728	6.863766
LOC_Os06g01620	LOC_Os06g01620	18.500919	20.063467	12.731689	9.454766	5.500835	4.671371	8.638279	10.079552	11.199948	7.055679	6.410772	6.936605	21.168003	17.160759	14.315544	8.623236	5.420122	7.084572	9.42448	11.82385	11.318843	7.385867	7.726327	6.461457
LOC_Os01g66150	LOC_Os01g66150	66.353638	34.279613	81.840866	14.342208	13.232537	19.923824	32.52599	26.207476	17.07217	31.236374	37.163269	29.550024	64.806938	56.701733	57.957275	18.629541	16.612547	20.217243	26.82284	27.587286	31.267088	37.602253	31.005207	32.010307
LOC_Os05g29050	LOC_Os05g29050	7.86710081316348	6.31258701203114	6.88602684642604	3.66526060438783	2.24776037508846	3.26541076433121	3.34486467515924	3.89827374451522	4.02790556050955	2.70794295541401	5.30910689596603	6.259926507431	7.62796615923567	6.68977037933475	8.18562240552017	3.47746897169144	3.52534314861996	3.99887832271762	3.42105014154282	4.54656533970276	4.41046817338995	5.5945830403397	6.05607391082803	4.09863693772116
LOC_Os07g38790	LOC_Os07g38790	18.34144	17.137167	24.676834	0.69301	2.374309	0.861667	12.030106	12.185452	9.121589	11.743051	8.69353	6.427595	14.775842	13.238887	16.95298	0.490417	1.347237	0.387042	9.681306	10.027834	8.896172	10.232531	8.272715	8.850036
LOC_Os05g51610	LOC_Os05g51610	0.496233	0.585932	0.070372	10.80328	10.228744	12.790606	6.217889	6.438288	9.43821	4.551267	4.334097	3.018144	0.230781	0.662496	0.310052	6.888692	7.488487	6.852379	5.445104	5.098946	5.725654	4.524887	4.647661	7.021876
LOC_Os05g41640	LOC_Os05g41640	538.234976612214	681.42766001374	716.537862377099	62.8137992068702	12.5858675541985	35.3240395656489	304.624990922901	326.679412403817	280.970029877099	217.652010993893	158.865225816031	222.171576646565	543.648840441221	589.336465080916	734.016558644275	46.792864978626	15.2472782885496	12.0991676534351	359.581732192366	275.316481376336	286.21435670687	111.563935380916	168.929765547328	249.441069152672
LOC_Os07g49390	LOC_Os07g49390	8.352204	5.65693	13.502007	1.433178	1.400286	1.331781	2.969217	1.720105	3.835282	2.952301	4.210367	4.517615	7.382695	5.674191	10.78879	2.318842	1.57942	1.534807	2.517314	3.346066	2.407104	3.024518	3.164843	2.045611
LOC_Os05g51240	LOC_Os05g51240	125.582184	48.208881	179.859543	18.719046	16.469429	15.490859	78.860184	71.033363	54.166054	89.833954	78.951271	72.073677	182.34021	115.645309	137.879745	19.665899	10.551846	13.427209	73.542084	51.996845	59.154518	82.723923	95.31752	95.616829
LOC_Os11g40600	LOC_Os11g40600	176.745239	144.604736	318.667755	4.916704	0.399345	4.094874	78.506523	84.333832	49.600132	68.544716	51.543064	60.385044	171.827347	168.273193	240.985458	5.953378	1.54932	0.87012	78.593102	65.682526	64.796623	57.990566	68.536987	64.167366
LOC_Os03g55030	LOC_Os03g55030	118.491682211137	38.2432137697216	170.198688783643	1.31600973897912	1.74236475	3.03075338805104	17.2675010823666	17.689888775522	10.8476709756381	14.0083640574246	14.6734537221578	20.2651340324826	122.078822513341	96.0633201774942	118.929879679234	0.108568270301624	1.3520907737819	1.8428468387471	15.3113522859629	12.3716413648492	12.981987862529	13.4477151740139	15.7445632587007	13.4274475301624
LOC_Os01g18100	LOC_Os01g18100	5.717428	6.364027	5.675799	2.56181	2.105561	3.025705	2.632774	2.55341	3.436616	2.12799	2.563258	3.410306	6.648456	6.843193	5.694256	3.098057	2.100178	3.416256	2.24694	2.598142	3.033503	3.491467	3.001448	2.682673
LOC_Os02g32990	LOC_Os02g32990	84.577103	78.478455	122.431526	6.438419	12.303055	7.707417	42.033085	28.482449	10.442775	64.376236	45.381054	45.67186	80.431999	71.125664	72.30983	11.931984	6.438361	15.780921	35.608765	33.819679	27.311947	32.382015	37.786598	30.645596
LOC_Os03g61490	LOC_Os03g61490	0.137723	0.049487	0	8.09894	11.674334	13.119949	4.124918	5.740469	2.326189	8.094215	8.867581	6.694401	0.876409	1.10425	0.064093	16.716932	10.28008	23.406105	6.312485	5.677647	5.813217	7.960394	4.761214	5.375045
LOC_Os03g21890	LOC_Os03g21890	13.719102	16.357197	14.615027	4.888733	2.036724	2.648625	5.459748	6.481938	9.042812	2.116048	1.804682	3.825703	18.618763	15.068359	14.701368	3.917598	2.425039	1.632332	6.558131	7.559149	6.109038	2.526325	2.863778	1.927277
LOC_Os11g04300	LOC_Os11g04300	0.919545	0.512307	0.701683	0	0	0	0.078147	0.075737	0.350578	0.127462	0.116881	0.258398	0.657455	0.799237	0.582641	0	0.013602	0	0.160187	0.155811	0.094864	0.270149	0.274615	0.028151
LOC_Os02g37600	LOC_Os02g37600	60.5106253178869	27.8404677544022	104.604432999073	1.78409112326228	4.49660320667285	4.07446549304912	23.2199540111214	21.7564989017609	10.2800932381835	38.2375357071362	29.9093927831325	22.7097458007414	47.0084112882298	41.7739444374421	66.4722218999073	2.90229330583874	3.63558688322521	1.49724675162187	21.9459077043559	18.8789230426321	13.9985918739574	21.4494186126043	23.6102142771084	27.8207084615385
LOC_Os09g27680	LOC_Os09g27680	15.897407	9.342464	15.921054	3.621074	2.986937	2.194756	10.452198	8.252116	7.022219	7.541583	8.652399	8.601351	11.385925	13.278684	11.291788	3.040573	3.097871	3.929324	6.075626	4.57423	3.904356	3.989883	5.025043	2.961869
LOC_Os04g46960	LOC_Os04g46960	277.654119689655	185.730381176471	364.038029979716	75.7159703711968	86.2042278235294	77.4396033823529	121.321945629817	130.231418303245	79.9333918823529	145.428741105477	151.080827029412	147.892060691684	207.057881868154	213.600272735294	297.235618463489	80.1651120882353	79.2315535294118	77.4357703529412	94.5296597393509	115.864479617647	130.777556852941	146.551997735294	175.477401719067	178.228262978702
LOC_Os12g19040	LOC_Os12g19040	2.067769	2.250419	2.00355	9.041263	8.793495	10.589262	6.384035	8.183041	8.273628	4.787133	5.742548	5.112079	2.366893	2.421921	1.869557	7.909822	8.364822	7.474595	6.290757	6.952382	7.859912	5.774328	6.245414	5.906959
LOC_Os10g05230	LOC_Os10g05230	6.18347199167822	5.74467397087379	3.87937242926491	23.9916139382802	29.4785831421637	24.03044709362	18.3568185443828	17.8950633176144	26.5735384368932	21.1196497482663	21.7835183751734	21.0316559042996	5.13113805963939	5.81388773300971	4.59312234882108	22.7697959424411	28.1596434042996	20.672324628294	14.985196631068	16.7029785804438	16.9676221782247	23.5451188696255	25.3433073668516	19.7623992884882
LOC_Os03g58080	LOC_Os03g58080	46.688431	25.47328	49.906151	13.568966	13.840689	14.387483	26.59745	26.082943	16.299595	13.677868	21.746443	19.040359	46.906715	36.733517	44.682995	14.321587	16.498531	17.779697	21.317205	20.521959	24.034733	27.507275	23.489681	20.899145
LOC_Os06g48620	LOC_Os06g48620	16.497786	12.110159	15.296682	2.870275	0.617247	2.505276	3.328985	4.085995	6.845664	2.230564	5.002868	5.172095	15.777567	13.192254	15.634621	2.3927	1.409837	2.131526	4.208819	5.020033	4.439766	6.441002	5.803834	3.367313
LOC_Os08g01380	LOC_Os08g01380	2894.282227	3485.258789	4606.398926	183.559677	18.456268	102.554703	906.422852	1156.691772	1094.491943	424.525208	353.64975	571.648376	3151.313232	3238.997559	4496.647949	180.432846	48.529182	43.614483	1622.704712	1170.421265	1071.612915	367.486511	503.11853	657.255554
LOC_Os01g46926	LOC_Os01g46926	206.248667670475	141.388915107206	178.184758803163	89.155003642355	98.1231642521968	109.629904399824	80.8712890518453	76.475326099297	80.667803172232	64.6109655764499	86.5914161546573	77.1665911845343	191.042638689807	182.175149304042	177.323017718805	116.509014231986	94.8007835826011	107.511319990334	94.9038011968366	96.3160817741652	82.5960152056239	110.170004989455	95.1235571151142	70.5449152697715
LOC_Os12g33080	LOC_Os12g33080	49.339828	61.740025	63.533398	25.200386	16.367287	19.33967	40.891994	49.738075	34.518131	10.638946	14.159934	14.383726	51.387798	54.591526	65.86969	20.523886	15.030684	24.546274	45.062332	37.732986	43.834858	13.136901	12.774962	18.244137
LOC_Os07g48340	LOC_Os07g48340	36.5813315630127	32.0670936428039	55.7332192222222	7.54175773303505	6.52967965398956	8.54005073228934	32.7573574205817	26.0781129783743	15.0216977091723	29.4916026644295	18.2960785421327	20.2725466666667	34.3976074280388	34.6796543721104	36.1026526577181	8.01759859209545	4.45474658314691	7.48317224757643	31.7026302885906	27.9157637248322	25.8730620134228	18.2664857986577	16.2515710320656	23.7655703221476
LOC_Os05g06920	LOC_Os05g06920	259.136658	198.453247	155.79213	1.372107	1.29086	0.545244	33.674992	33.493881	70.982758	30.249226	24.677458	44.682945	247.402603	258.949768	107.651016	0.41265	0.675252	0	41.057133	47.446674	44.08691	15.77767	13.855072	8.478695
LOC_Os02g28340	LOC_Os02g28340	7.957558	6.792325	6.844242	1.034835	1.998584	0.791583	4.292099	6.03981	6.265989	5.169926	5.101813	5.71074	10.237089	7.290001	6.634225	1.12607	1.246983	0.608663	4.240896	6.810859	5.118101	4.035611	6.27404	6.28459
LOC_Os03g07440	LOC_Os03g07440	78.049759	82.775215	91.287727	4.642143	0.609628	3.120751	37.825783	27.075209	22.321167	40.355659	27.078812	24.491451	71.634697	81.945656	80.294861	3.832413	0.622301	1.20147	39.509869	27.335562	20.55513	17.667862	26.63876	21.560312
LOC_Os04g52330	LOC_Os04g52330	56.932411	26.120621	54.287823	8.280018	15.796657	10.129426	20.517527	21.08762	13.144572	17.825232	18.803417	19.055403	58.160301	47.679298	45.478813	12.789604	11.695257	13.4957	17.212721	16.107046	19.467388	27.049141	21.330975	19.867641
LOC_Os06g38110	LOC_Os06g38110	0	0	0	3.678724	3.343691	3.583921	1.81583	1.82504	0.922963	3.701918	3.566977	2.538293	0.204352	0	0.311118	3.974999	1.70205	4.446342	1.494427	1.470953	1.586972	3.848107	1.969603	6.18247
LOC_Os12g38480	LOC_Os12g38480	3.91633011815069	2.97411674657534	3.29216447876712	1.7842944640411	1.01827520650685	1.36091312226027	2.37043653321918	1.95750452089041	2.71112517123288	1.87937569109589	3.24194795068493	3.16839947534247	3.53132730171233	3.73005808356164	2.81126304760274	1.72103489109589	1.47044382191781	1.41760694383562	1.69650014109589	1.64187167945205	2.12395092534247	2.48099860924658	3.12242870616438	1.93392046506849
LOC_Os04g48070	LOC_Os04g48070	1.47394973638614	0.87263809529703	0.96491348700495	0.327298632425743	0.139537193688119	0.274776005569307	0.594433391089109	0.835582845915842	0.52716328279703	0.487824359220297	0.70899228960396	1.00756451485149	1.10503240470297	0.819109646658416	0.966408760829208	0.285336458230198	0.281644563737624	0.172532949876238	0.526380367883663	0.557570461014852	0.517199007425743	0.753286866027228	0.777074044863861	0.76361802970297
LOC_Os01g06500	LOC_Os01g06500	12.6269660051867	7.90165761618257	19.5562750809129	0.386845081950207	1.78955500726141	1.31936765248963	4.41184044709544	3.69682205186722	2.74174017427386	6.48167449792531	7.55203522406639	8.29085527593361	11.3668362883817	12.3119767178423	17.1668890778008	0.535903299792531	1.07018870020747	0.650438451244813	4.60697408298755	5.41696998962656	5.10703016701245	6.26755967427386	6.49403464211618	4.85420178526971
LOC_Os08g41040	LOC_Os08g41040	121.546394	77.063614	144.393127	17.042496	30.349833	22.764257	100.318993	88.652901	71.657959	118.551064	81.243996	62.098015	140.957993	139.387955	121.673927	23.433647	23.219002	16.293749	105.493362	82.380386	87.150414	96.309738	78.058952	92.945251
LOC_Os06g46900	LOC_Os06g46900	4.77076166650899	6.49565677625355	3.1817895	1.26131663765374	1.14812995269631	1.09235147965941	1.47194101135289	1.55194298438978	1.78078830794702	1.1073600756859	0.52342186896878	1.02119889262062	2.95946981125828	5.05637837984863	3.1370366641438	0.906634937086093	0.939260499526963	0.812734126300852	0.821179087038789	1.07858034626301	1.06861969631031	0.873477646641438	0.883481243614002	0.655560808420057
LOC_Os04g41680	LOC_Os04g41680	1.813392	3.796538	0.427709	88.405563	104.375397	90.770325	49.348766	77.389671	40.259644	31.45207	46.641544	72.889488	4.697652	3.924325	1.056747	101.369705	107.035873	130.596024	78.462898	82.06144	75.697929	31.433031	30.142193	45.916359
LOC_Os01g12720	LOC_Os01g12720	27.254471	23.944387	17.278816	12.099686	7.714505	10.44403	8.716255	11.441483	16.559908	9.665465	12.2478	18.033884	23.277702	23.349573	22.609243	10.31338	9.168578	8.925229	12.327203	16.35751	12.741422	15.934664	16.969894	10.501687
LOC_Os06g04210	LOC_Os06g04210	135.765823	113.13549	204.875153	14.06709	34.848583	23.063259	45.208309	51.486755	21.316717	51.332886	51.177116	40.276287	152.753494	118.829361	128.725357	33.235004	25.211411	21.423561	56.273804	62.607208	55.925613	41.50787	48.694988	38.020409
LOC_Os07g40974	LOC_Os07g40974	138.615572871448	93.2289489573748	170.565299173207	19.5657948985115	41.4985041610284	18.9987194533153	97.8621346488498	99.0405093673884	66.6791875284168	95.4957662571042	93.0876104235453	111.88915373613	147.686507866712	131.539275445196	142.776276861299	18.9018284506089	30.2217930270636	16.089885620433	89.7118239154263	81.4182233809202	83.8383861244926	110.105024830176	108.293542907984	93.7925053064953
LOC_Os01g53294	LOC_Os01g53294	12.801888	14.028843	4.373187	0.646634	0.804781	1.158328	2.767322	3.187739	12.174645	3.977068	4.281073	5.523383	7.656583	11.699001	9.14465	1.076523	0.52693	0.685011	3.987814	4.801864	4.051925	5.777686	4.792529	3.378578
LOC_Os04g38600	LOC_Os04g38600	3098.84528659547	4048.86211148045	4109.14166117677	104.58956512068	5.36914733371105	43.8514652798867	1189.90190734788	1412.74913134051	1198.58852608272	824.883119915014	614.048207216997	985.926048325779	3749.14660013541	3310.57956628612	4077.23249322606	78.7272884300283	18.0165463291785	19.8643080147309	1900.94097748952	1319.27550865836	1239.94287492918	463.759664500283	753.993065205099	1125.1774054153
LOC_Os12g03800	LOC_Os12g03800	33.286217	25.9797	37.888882	14.896209	12.333371	13.989691	25.077785	21.565443	24.593266	21.99909	19.09009	28.833067	39.849144	41.896511	32.001877	18.738522	13.251788	19.456591	27.847191	25.064619	21.326963	24.405081	27.440817	25.4359
LOC_Os05g48790	LOC_Os05g48790	18.0714162060317	12.2642574209524	15.3337065044444	5.93304292095238	2.92150061555556	4.98590283047619	9.08646780920635	9.61890190126984	10.1808084634921	6.51452291650794	9.77528513333333	10.0376933003175	13.0624251549206	9.9870255768254	15.2092684079365	3.51997975333333	3.49244408380952	1.77666181714286	5.91753127746032	7.35190906666667	5.57124425904762	10.3440333615873	8.36617180063492	5.42744098571429
LOC_Os05g23130	LOC_Os05g23130	89.754944	137.727905	45.832748	24.983234	25.424385	25.006849	39.484051	35.815712	69.236588	63.215946	58.455627	53.280697	70.012314	80.359146	65.671974	34.442501	28.789862	30.27492	50.185425	64.082283	38.519241	55.079769	56.360218	54.706501
LOC_Os09g24230	LOC_Os09g24230	16.025585	12.152671	14.348154	6.870345	4.970585	7.281909	9.737552	12.052749	9.453246	11.320619	12.113025	13.313919	14.723239	15.431005	14.391362	7.086365	4.034027	7.305798	9.776031	10.990056	10.734256	9.772108	9.954408	9.729781
LOC_Os07g37310	LOC_Os07g37310	30.355179	45.015453	13.265663	1.074585	1.088499	2.151823	6.812633	4.059716	23.06662	9.880956	7.080077	9.434807	20.787262	26.15452	17.541384	1.095948	0.77935	1.0581	8.074429	23.77866	8.570584	7.014311	5.731856	5.684675
LOC_Os01g58280	LOC_Os01g58280	0.093008	0.142988	0.022919	3.415909	5.825483	4.004106	5.978051	9.777323	4.612438	7.616688	15.000884	22.319494	3.904389	2.991404	1.357777	6.1392	18.257626	9.588717	8.32725	12.944908	20.128283	5.244699	4.115862	7.424561
LOC_Os02g21810	LOC_Os02g21810	18.641371	15.693109	11.81928	1.324636	0.625379	1.969588	1.803081	2.5488	7.560489	3.030003	3.855219	6.043053	16.363485	14.607547	9.236876	2.740403	1.042891	3.093742	3.349835	4.023422	2.897338	5.557611	6.280027	4.50744
LOC_Os02g13965	LOC_Os02g13965	3.059307	2.738361	3.526336	1.040059	1.034137	1.092465	1.217927	1.661693	1.477293	1.490562	1.835616	2.026826	3.820567	2.25715	3.494786	0.956021	1.257692	0.767456	1.453119	1.561199	1.738855	2.009456	2.098844	1.53482
LOC_Os04g45370	LOC_Os04g45370	49.062435	35.765438	82.711128	11.523788	12.777497	10.623656	20.646826	24.795021	9.951629	32.032158	35.760075	38.472408	41.629013	36.807159	48.924519	10.675958	8.800993	9.639918	28.063602	23.576696	25.227005	32.539536	35.805977	36.449879
LOC_Os01g01369	LOC_Os01g01369	8.977448	9.114224	5.495356	32.677986	28.538368	35.451027	25.499067	23.253077	22.862289	17.754841	26.144051	25.312969	10.723168	10.305939	6.981693	35.163067	30.206194	34.932625	21.493101	24.148668	24.577614	21.836718	20.992926	20.89353
LOC_Os11g45710	LOC_Os11g45710	13.8634461996904	16.259000745098	11.646670871259	2.04088109184727	0.270755104489164	1.0684771127451	6.4696088000516	5.30525427579979	10.5718173266254	1.23726923374613	2.45671111790506	2.35069415608875	15.2699614548504	14.6849673998968	19.3651337626419	2.61403591718266	0.996772207172343	1.02516780650155	9.30346937022704	8.13287616744066	6.31785252915377	3.02078015737874	2.55880831604747	2.28495181166151
LOC_Os05g13360	LOC_Os05g13360	12.981203	5.351115	9.198279	0	0	0.211446	0.401473	0.388396	0.141455	0.20944	0.282348	0.211702	15.082163	10.865895	6.307181	0.220408	0.064592	0.114731	0.687219	0.51237	0.623526	0.550607	0.413565	0.199028
LOC_Os05g03860	LOC_Os05g03860	38.397873	41.551697	25.366034	193.498123	196.267029	179.076965	73.799698	74.212318	85.341133	82.110985	77.303406	71.576065	42.527386	45.557846	31.319733	152.989014	156.965927	145.003738	81.830406	84.767235	95.008087	156.985474	83.555725	98.246017
LOC_Os03g31290	LOC_Os03g31290	32.7683233846154	34.9735684260355	35.9219753550296	14.7749526568047	7.47866300591716	9.78573840236686	17.3575085384615	19.0414220295858	14.1521253905325	9.51781803550296	12.2590751242604	15.4065055857988	32.6262530650888	31.4511488934911	34.2534198639053	12.1147227810651	4.89205798224852	11.1509200532544	17.8820077514793	19.8749885502959	18.1651713786982	11.8617215147929	13.3506081301775	9.82419063313609
LOC_Os07g49110	LOC_Os07g49110	104.886826	138.280914	174.938919	13.004125	2.991384	7.82677	33.172607	44.681561	76.487228	26.953733	16.450342	24.050865	78.731262	109.140236	200.318237	7.275072	4.981918	2.053439	60.60783	52.589188	42.201458	20.507093	26.771881	33.074799
LOC_Os08g06550	LOC_Os08g06550	307.738373	202.744751	559.561157	35.870922	61.393677	48.502872	183.919189	193.938751	95.900894	242.144623	205.006546	202.246628	242.978226	307.942444	475.848999	96.919189	113.375999	87.055145	243.169754	250.195221	188.897385	297.311279	349.116394	291.391388
LOC_Os04g43800	LOC_Os04g43800	26.580053	22.282732	27.035072	1.829769	0.643429	1.174145	1.541694	2.122282	8.198441	2.724373	4.866755	8.42593	28.748634	19.802977	27.669134	0.65375	0.217813	0.364927	2.600448	4.089952	3.91108	3.009575	4.506064	1.531361
LOC_Os08g17680	LOC_Os08g17680	10.098776	9.226674	6.480081	56.430893	66.581657	64.869965	41.582485	45.40321	21.388855	51.600544	62.645901	65.652458	22.124763	21.969677	11.294462	60.119701	53.806351	62.774078	38.432228	41.323048	46.834564	44.048973	31.562365	36.640957
LOC_Os07g07260	LOC_Os07g07260	23.0896062101576	21.3741339130181	24.7978409060128	13.3805516433158	13.5020155423234	13.6225237454758	13.5460225534151	15.687223234676	14.7768954010508	12.5206235166375	17.2442339200234	17.8220195172212	25.3310146643316	23.3242870910683	29.1913249497957	13.763826130181	17.2602357384705	13.1577621576182	14.3328675796848	14.8737852621133	15.5998704419148	17.1829317641564	20.1947638966725	13.8434946047869
LOC_Os10g37500	LOC_Os10g37500	25.072292	24.659616	24.105082	11.519732	10.359831	9.496722	9.819383	8.889363	6.424974	10.636047	12.68279	14.225923	23.444149	19.032137	15.637383	10.633204	6.139019	10.358188	7.796707	8.190853	9.17872	9.566321	10.828817	11.979799
LOC_Os05g24880	LOC_Os05g24880	23.8811361459227	24.0165976811772	15.7821119074188	81.3557652611894	99.1339148620478	101.137271324954	58.2547452838749	55.9793545272839	51.4693463819742	74.409594385653	74.349549507664	67.9236736057633	22.8524125217658	24.4582419411404	19.9582991416309	89.8769440073575	97.2416887719191	76.9788341097486	49.9243274635193	58.5992429331698	59.9990201091355	63.0436281146536	64.8261023776824	72.1545787811159
LOC_Os10g07080	LOC_Os10g07080	3.734206	3.43414	2.823053	0.843576	0.619339	0.619599	1.079763	1.025652	1.947181	1.950376	1.725198	1.812301	3.804117	2.739469	2.3912	0.660606	0.900685	0.444052	0.717965	1.278726	1.608356	2.480523	2.039581	2.499826
LOC_Os03g20020	LOC_Os03g20020	12.47354	9.199545	11.836705	6.145168	6.102892	5.600378	6.05922	6.476668	5.446271	5.407125	7.95929	7.432634	11.393227	9.404785	11.146853	6.810182	6.701711	7.28346	4.999935	5.23206	7.203927	8.245913	7.757401	6.332065
LOC_Os03g10500	LOC_Os03g10500	13.343328	17.794111	8.109405	0.246926	0.082722	0.627766	1.455068	1.858471	10.333487	1.842244	2.108999	3.587634	16.484659	15.185675	10.71983	0.490354	0.361467	0.457727	4.002462	8.19142	3.684073	1.956293	1.851136	1.173494
LOC_Os04g51792	LOC_Os04g51792	280.799896	173.15921	463.711975	28.412552	59.728981	41.729675	174.961227	173.580032	99.796036	199.802643	186.428909	161.782379	266.924347	276.569427	356.07901	30.939854	50.872776	27.247023	145.676773	132.300644	135.180573	156.02652	179.87085	191.932159
LOC_Os03g53400	LOC_Os03g53400	1.306465	0.676512	0.843056	0.053323	0.055176	0	0.769946	0.473438	0.523903	0.222408	0.580352	0.371981	0.463622	1.396131	1.004978	0.056922	0.096613	0.11824	0.279287	0.485868	0.701529	0.595475	0.817146	0.57704
LOC_Os08g33630	LOC_Os08g33630	58.1285267295209	49.1506717681607	69.3948079644513	27.8618504219474	28.7713865502318	36.4088470896445	30.443946057187	31.0959599783617	32.1930323431221	24.2757411514683	27.8008632210201	30.745286488408	46.6227540525502	51.6339127326121	63.8285508222566	29.4707172349304	31.273835137558	28.7758177233385	27.6303656491499	34.6384154544049	31.6301575625966	27.3996524791345	27.2286199829985	21.8109819057187
LOC_Os03g37411	LOC_Os03g37411	9.690627	5.397265	8.381605	1.802832	1.585104	2.728306	5.793548	5.105825	2.588858	2.400912	4.133388	3.420626	7.656782	6.893353	8.488162	2.03584	1.464764	2.016401	4.966248	4.81495	5.789853	6.59529	5.579911	4.783473
LOC_Os01g07730	LOC_Os01g07730	21.435411	20.639496	23.151228	9.370165	3.440051	8.487727	17.781643	17.082644	12.427173	11.431184	16.154354	14.625948	28.266083	20.88484	22.185812	5.40572	4.209641	6.903157	20.130335	19.407394	17.296543	16.442049	13.316062	13.098448
LOC_Os04g37570	LOC_Os04g37570	0.873559	0.680522	1.131265	0	0.047314	0.065242	0.474664	0.545044	0.369499	0.228553	0.46326	0.627473	0.756155	0.54803	0.502786	0.05203	0.123853	0.175191	0.490615	0.463607	0.442721	0.212346	0.5129	0.581949
LOC_Os03g24160	LOC_Os03g24160	3.906417	5.119306	5.652372	0.020033	0.019953	0.257878	1.238631	1.918614	2.163014	1.316624	1.421942	2.258114	3.175496	3.031905	5.938745	0.12852	0.195996	0.035316	1.412648	2.06916	1.143891	1.778442	1.770108	1.558071
LOC_Os01g43040	LOC_Os01g43040	0.896656	1.106209	0.872346	6.129358	5.774844	5.338534	3.44941	3.003732	3.503892	2.167336	2.770855	2.839524	1.005007	0.745731	0.942115	4.270112	4.202569	6.494836	3.20736	2.788391	3.608645	2.359179	2.669125	2.64995
LOC_Os03g43390	LOC_Os03g43390	17.0894117496542	15.9859528672199	17.9731737210696	11.1098700405717	8.68136304241586	11.5189991673582	14.0825033158137	14.5691802236053	12.8700681184878	11.705255626556	10.6064121747349	12.624603746888	16.3416713116644	15.3046100972799	16.2675989704933	10.3509753088981	10.4780544776395	11.0279192226833	11.0378168455509	12.5993176754265	15.7731409649608	12.4568048040572	12.041074011526	10.5864169815583
LOC_Os06g49210	LOC_Os06g49210	8.072097	4.71846	5.441419	1.253885	0.362243	0.438385	2.621327	2.429759	5.353705	2.016262	2.836927	3.02362	7.606171	5.87588	4.909525	0.865852	0.240312	0.467228	2.82237	2.997893	2.518909	3.637613	3.353234	2.09123
LOC_Os03g47070	LOC_Os03g47070	7.47922664485981	9.289416	3.821981	1.96424	0.739821	1.46883	3.002836	3.647431	5.903463	2.178338	4.449309	5.126859	8.706292	8.526521	6.371908	1.589984	0.838556	0.921299	4.125418	5.215146	4.789446	5.13274	6.179485	4.301567
LOC_Os07g32630	LOC_Os07g32630	85.210655	153.449005	37.056179	0.203669	0.185726	0.805496	4.153459	6.912419	39.005646	6.145399	9.144485	10.237348	78.395515	94.768768	60.479336	0.327991	0.464616	0.020625	12.806291	16.924934	13.714286	8.350599	9.609365	3.791894
LOC_Os11g11950	LOC_Os11g11950	0.444887	0.393086	0.312291	2.611014	2.3321	4.322922	1.31119	1.704383	1.381938	1.949232	3.166835	3.66775	1.686228	1.251367	1.102572	3.178843	3.061651	2.490589	2.447751	2.950558	3.821865	4.023949	3.423034	2.432556
LOC_Os07g15670	LOC_Os07g15670	41.5193474644809	36.4864688165496	57.4323513567525	13.9209090460578	19.6756627837627	14.8467923598751	40.9182237923497	38.6711378540203	26.7100392919594	37.1708969945355	34.9409320179547	33.5549632708821	47.6483237962529	40.2426567728337	51.1337564605777	14.1123093786105	14.0221171053864	17.2386289516003	30.0687093856362	29.6668105503513	33.1208084106167	37.512781498829	33.292003128025	32.2336159594067
LOC_Os03g02410	LOC_Os03g02410	10.5910857076474	7.74989525942645	6.08835018720127	30.6761153770579	31.5637330029209	32.9337596455125	20.7552334091875	22.9262477108338	18.651752609931	26.5239500594796	39.2088995990441	37.2698998794477	11.1617804938927	9.70939990971853	7.71910352708444	33.5478815403611	37.2666867456187	31.9538024397238	21.2067722559745	22.5988534811471	25.3633331646309	39.2150407806691	37.5893597981944	29.9016559383962
LOC_Os08g04840	LOC_Os08g04840	25.168037	18.441872	24.195318	9.904247	4.026612	8.393568	6.704739	8.456426	9.573334	7.964183	8.358998	14.533654	27.967735	24.607294	21.346632	10.239738	7.058777	9.041536	7.916087	9.154528	8.806067	8.846306	7.255108	4.637584
LOC_Os05g41150	LOC_Os05g41150	2.005704	1.449012	1.45932	0.347152	0.221832	0.40585	0.809725	0.841159	0.87684	0.35606	0.794972	1.236623	2.545649	2.194163	1.548836	0.470095	0.387608	0.237661	0.965686	0.933825	0.83678	1.077778	0.899682	0.558675
LOC_Os08g04300	LOC_Os08g04300	5.652973	5.864984	3.834729	2.140235	1.748384	2.812038	3.099137	3.628798	5.537982	2.828672	4.520496	4.74364	7.066258	4.957176	5.168684	1.60263	1.440496	1.374231	4.514803	3.818211	4.449533	4.916074	5.216769	3.732005
LOC_Os03g05320	LOC_Os03g05320	47.7901096353763	35.8362742451513	41.3183136943367	24.2067367649341	22.2497006718386	21.9554309759504	43.1420428471684	35.0417818044996	38.5913676198604	36.3604940930954	34.9070314553918	27.0793198882855	53.1310639115594	49.5994870023274	43.2096350938712	26.8389333126455	21.1723456105508	24.9079660543057	32.7196920899922	30.3005903072149	33.4829952226532	36.5120473747091	32.9219654755625	34.1285944313421
LOC_Os08g02630	LOC_Os08g02630	1059.916992	831.902161	1481.798218	127.672119	93.138283	146.066879	809.598389	516.212219	319.601501	1400.142212	860.72467	694.992065	943.409973	1116.206055	1473.618896	144.385681	81.398186	51.54113	979.387634	804.05896	516.3974	638.606079	710.170776	768.250793
LOC_Os04g40150	LOC_Os04g40150	5.309016	5.517956	2.955606	1.523681	0.895278	1.198732	1.872006	2.60711	3.482453	1.461103	2.402902	2.364723	4.897698	6.39179	4.06362	1.39392	0.813038	1.978707	2.88551	2.984667	3.092179	3.457594	2.65453	1.900149
LOC_Os05g43390	LOC_Os05g43390	0.451507	0.35608	0.154004	5.497468	4.373849	4.780251	2.718238	3.201572	2.496269	4.454786	6.340488	5.701202	0.984625	1.103082	0.325492	7.956153	8.28735	11.197417	2.65965	4.119475	4.466136	3.705472	3.469846	6.326545
LOC_Os04g46079	LOC_Os04g46079	2.649157	2.042332	2.25826	0.611776	0.296266	0.584044	1.307518	1.354918	1.061246	0.951536	1.944139	0.966368	2.748469	2.315446	2.668896	0.481015	0.333939	0.544316	1.609785	1.942612	1.310719	1.105709	1.58354	1.690632
LOC_Os08g29150	LOC_Os08g29150	7.394782	7.16411	5.724294	2.881088	0.857791	1.826503	2.868846	3.694376	3.133035	0.960834	2.03658	2.732996	6.519993	5.336436	7.20409	2.844652	2.508818	2.871279	4.208487	4.629889	5.284035	2.566054	2.749339	1.861658
LOC_Os05g09440	LOC_Os05g09440	13.245877	18.792332	8.928634	2.345646	2.716285	2.672155	3.293452	4.166121	4.972086	2.296331	4.851356	7.660563	10.424877	14.278277	14.976181	4.776057	8.971234	6.209681	3.874772	5.910645	5.068685	2.678785	5.376774	5.198361
LOC_Os07g23120	LOC_Os07g23120	323.246185	264.84906	99.645378	10.794462	0.86288	4.706488	130.802795	96.727173	202.184433	108.652763	93.340134	79.521538	371.849792	405.146729	190.20755	5.408611	9.325488	1.483168	141.404068	171.961243	113.895462	99.213875	87.583008	115.251831
LOC_Os07g44820	LOC_Os07g44820	25.460855	31.060869	18.720121	16.083424	11.35945	15.422352	13.171002	15.89399	17.934456	10.606141	18.314514	20.284729	26.506395	22.878185	22.607382	14.391412	14.754295	15.522597	18.023693	20.254551	16.979765	17.748661	23.387337	16.918737
LOC_Os04g28420	LOC_Os04g28420	5.204498	22.4276418818756	5.21016231469793	0.193401	0.499205	0.454348	0.236878	0.372953	0.289848698827773	0.255185	0.213504	0.343207	3.218037	5.738153	5.627184	0.166663	0.699102	0.415473	0.141128	0.242023	0.17153	0.196962	0.069295	0.099598
LOC_Os06g40210	LOC_Os06g40210	47.775795	33.732502	51.141182	12.0893	7.920147	15.83878	31.754997	21.331999	20.191799	20.749008	16.908384	18.257002	48.604771	42.514629	40.303642	11.041322	5.364934	9.235553	25.115301	18.620064	19.171083	20.100033	16.233341	21.658718
LOC_Os05g25840	LOC_Os05g25840	107.089236048499	88.3798872702078	103.90544778291	51.1460360508083	45.1455116558892	44.5830925704388	55.3086735727483	62.6090091224018	44.7879135681293	47.1714270854503	75.4427879976905	72.0744633418014	116.898069321016	91.930311147806	115.038944819861	64.2796518013857	53.5378893256351	91.5501649861432	45.1532459006928	46.3062128152425	59.8707589745959	75.3802862725173	78.1301636997691	58.6201561339492
LOC_Os03g44670	LOC_Os03g44670	12.63096	9.262751	8.923575	3.709914	1.192674	3.70594	4.046694	6.137847	4.758562	3.476753	6.763415	8.470522	15.87654	12.572704	10.940552	3.383994	3.088811	3.469626	6.025125	6.543555	7.18713	7.4546	6.410223	4.182301
LOC_Os08g16010	LOC_Os08g16010	15.7161628718381	15.0209806256324	16.6940244721754	6.9475000084317	6.13928118212479	7.14046066947724	14.1826774047218	11.9129726745363	11.1489021821248	15.3317139696459	12.858366	12.8096603895447	16.7736513136594	18.0600623237774	16.5427063288364	8.77273119055649	5.62990527655987	9.4475532242833	11.8058990472175	10.7707460944351	9.43101458684654	8.89026165430017	12.4491616627319	10.114243
LOC_Os12g31850	LOC_Os12g31850	32.5996745541378	28.1947359938024	15.4105483044112	11.3792596777251	5.68488978089683	9.77048486839227	14.2865229777616	16.3652709584397	22.0900466131972	8.59169392526431	14.7971461731681	17.4881462059789	36.4388761480131	31.0244977003281	17.275674906307	9.03751113707619	10.1202512890995	11.7694630831207	16.5654109854174	16.2500468505286	17.6826391779074	20.2198262963908	19.9044381024426	14.5303238290193
LOC_Os09g31482	LOC_Os09g31482	187.895705298625	100.038063	178.322442695481	52.341129	75.960258	51.375324	65.4927956129666	56.645969	45.305356416503	55.473629	69.598938	59.9216852102161	186.809906	166.886813878193	140.183263715128	52.647892	50.808746	52.196911	47.2668483536346	42.99231	46.3747146463654	75.247426108055	63.395927	59.7474145834971
LOC_Os03g37130	LOC_Os03g37130	22.282827	23.522175	14.918357	72.050522	59.890263	70.213585	47.501434	47.505569	49.252075	43.305637	49.238327	50.069279	28.764959	27.657082	23.277647	73.605728	74.764999	79.491325	44.924568	47.827888	55.335663	52.561783	50.741886	49.339333
LOC_Os05g05690	LOC_Os05g05690	6.606474	3.787565	3.054384	1.286482	0.958616	1.426376	1.43547	1.224638	1.343613	1.682437	2.509767	2.207214	7.016509	5.763788	3.73033	0.814173	1.510018	1.385634	1.083908	1.35965	1.570542	3.204709	2.152863	1.774099
LOC_Os03g01580	LOC_Os03g01580	1.96279434003091	2.5076084698609	0.990658191653787	14.628361316847	9.09664183462133	13.0966472194745	6.21125227666151	8.58077376197836	8.14171041421947	6.53632895363215	8.76523384544049	8.69905589953632	2.60340168933539	1.53308054250386	2.17898913755796	15.0080703446677	13.928273503864	18.9006731437403	5.96376570324575	5.90937777897991	7.85555931839258	10.9461393987635	13.1975027542504	7.23726187789799
LOC_Os01g56680	LOC_Os01g56680	1700.77467655191	1683.45339932787	2391.61450123702	321.474447413251	244.865548095628	281.63928428347	1491.1377757985	1298.28857998839	1192.74619669945	2344.99326171653	1117.90372740096	1126.1099011291	1709.49448179713	2101.84336814276	1867.20686407719	361.871044887978	166.757031541667	175.572553155738	1860.37982685861	1226.79815616598	1130.56078552801	860.117204720628	1002.00272738456	1620.66939635178
LOC_Os03g15840	LOC_Os03g15840	43.022293	35.43586	58.250957	16.122656	20.957191	20.221319	17.752447	22.661783	16.892742	16.805445	21.554674	23.545813	37.05817	38.406853	51.373962	17.809261	19.965601	17.679937	20.709936	22.619078	19.19389	24.64304	27.338503	19.316355
LOC_Os09g28510	LOC_Os09g28510	420.42334	167.912537	649.919678	45.987507	68.961624	63.544598	170.351791	176.441772	92.194801	233.102142	187.349121	137.301041	352.081787	381.765594	432.79361	61.720829	46.308456	49.272636	164.869766	148.01976	126.434967	227.127975	199.599991	206.268478
LOC_Os02g47800	LOC_Os02g47800	124.791809	93.623734	145.847198	38.550236	51.576805	43.769096	90.449234	83.869759	66.289116	85.974686	87.46917	86.322632	108.197495	104.829712	154.020676	38.688778	54.559608	33.314579	74.452072	72.270126	71.849731	92.192909	88.903519	73.731537
LOC_Os08g28670	LOC_Os08g28670	16.743734	12.72777	43.704357	1.697981	2.295398	1.498316	12.552691	9.478501	4.395309	26.297798	19.995623	23.54842	11.764089	16.073099	36.545219	1.897351	1.51673	1.534698	5.672026	5.919697	6.214624	10.816955	13.052843	10.283127
LOC_Os05g01140	LOC_Os05g01140	10.969234	9.614617	4.032845	0.089561	0	0.062265	0.148026	0.335064	2.40465	1.787431	1.801166	2.967647	23.086756	17.972498	6.935306	0.173051	0.13029	0.158765	0.542935	1.985157	1.473132	0.798241	0.79072	0.416342
LOC_Os09g04210	LOC_Os09g04210	8.77054296095077	8.17831895812111	6.53977778947368	32.0311420311262	31.3479819688738	34.2727678285229	18.3227823718166	17.6131516745897	25.1433197323147	17.4659228585173	21.8284227357102	20.4993292886248	7.70527588511601	8.28671141652518	7.74429016015846	29.3239109134126	36.8300585359366	22.8989040339559	14.5986370418789	18.1702081901528	16.8705341760045	22.8244929411432	21.9927390588568	16.3765926576118
LOC_Os05g28180	LOC_Os05g28180	10.390897309329	9.9248904198036	9.19596786702128	37.2147661681669	56.9531717381342	42.9862069230769	31.0533573003273	32.2923286047463	31.8606937782324	23.1398514995908	24.6246706427987	24.5611186628478	12.8083807184943	13.2891628461538	11.286938987725	37.1164945368249	53.0635839795417	47.5831349942717	26.5658792438625	24.5271901055646	32.0053489067103	23.1327774889525	25.0837185564648	21.2469846145663
LOC_Os03g48310	LOC_Os03g48310	11.49806	8.27988	9.479523	1.116735	2.836989	1.17863	2.808123	3.598461	3.38678	1.699559	3.613294	4.436621	9.362453	9.505778	11.672071	1.671658	3.444498	1.985146	4.05346	4.172526	3.301786	4.055841	5.013429	2.769626
LOC_Os09g27670	LOC_Os09g27670	11.660727	8.81354	10.831818	3.285654	1.636545	1.579204	4.955452	5.199884	6.698473	3.07824	5.736374	7.537915	9.464308	7.725488	7.390745	3.19582	1.435793	3.215695	5.110428	4.156865	3.437373	4.185059	2.66267	3.334125
LOC_Os01g73960	LOC_Os01g73960	36.4941921863636	28.8271374145455	30.1371634190909	11.8184339045455	8.10889535363636	14.5774092990909	16.6989175409091	14.8168041209091	26.5158977454545	14.7975119518182	16.7020029618182	21.7927713527273	42.4739751490909	41.2353800663636	32.7247524254545	14.1443986854545	7.95840462363636	13.2624030836364	24.1870844145455	21.4664898936364	16.8315857145455	25.21030041	17.1934314472727	14.0958605290909
LOC_Os01g16146	LOC_Os01g16146	18.292427	19.619324	14.268261	5.871529	7.069322	5.634634	8.898475	7.7858	16.525505	11.691315	10.997857	13.237444	21.329912	24.672421	22.925976	6.810964	9.421199	4.860942	10.157169	12.572776	11.066184	15.350719	18.297447	12.300935
LOC_Os03g62010	LOC_Os03g62010	6.906336	5.769154	4.058561	50.961845	34.531914	47.532764	34.115528	32.382885	20.929062	32.937984	36.586441	38.873226	11.891722	11.154178	4.804492	44.530769	26.591436	44.967163	31.27289	27.133738	33.792854	33.562191	30.293127	35.865578
LOC_Os01g29469	LOC_Os01g29469	29.54541	19.935154	43.097267	6.219934	9.528912	8.843582	18.33695	19.580204	12.867994	22.185333	20.178543	17.483297	22.709192	25.679842	34.475376	8.741792	10.066878	7.492198	17.715267	17.979918	17.404215	22.722694	19.542747	16.267849
LOC_Os07g11330	LOC_Os07g11330	4.63175	1.622801	8.798372	0	0	0	0.379307	0.177292	0.10203	0.24314	0	0.072811	2.348053	1.887196	2.867303	0	0	0	0.313602	0.192839	0.159135	0.189892	0.137867	0.375875
LOC_Os03g56600	LOC_Os03g56600	0.746003	1.638	1.155518	12.360819	12.189723	12.17576	5.897034	5.894012	7.44188	4.893043	5.129508	5.027271	1.38498	1.614312	1.122315	12.536835	12.013715	7.420519	6.908803	5.51732	5.789221	6.000618	4.369058	7.130877
LOC_Os01g55560	LOC_Os01g55560	0.520833	0.282507	0.784745	0	0	0	0.197536	0.209837	0.072577	0.123226	0.285121	0.303441	0.680699	0.185881	0.838047	0	0	0	0.209318	0.216659	0.085113	0.400867	0.483251	0.586718
LOC_Os07g32570	LOC_Os07g32570	162.1563119632	125.2665516864	179.789246688	18.9311242928	2.34985	9.1896313856	54.4502776592	58.9547253696	26.8572040608	50.1016326496	56.6661199824	66.1068842528	206.1611854944	137.3928936	144.2839848464	1.5292179104	4.2037010096	6.4045722208	94.3378292752	69.3148211104	74.4738288784	41.6677763344	32.012336896	43.1656864128
LOC_Os10g35840	LOC_Os10g35840	236.137253	298.546234	384.529144	89.888939	55.601952	67.815392	134.587631	149.105194	109.125084	122.274498	80.498772	96.830025	239.005798	296.161804	363.628296	84.020897	51.999897	59.005886	205.685806	148.485336	140.575851	69.403976	82.908226	122.259399
LOC_Os02g28980	LOC_Os02g28980	34.1632	71.451805	37.314133	13.452636	22.149687	13.756487	12.483842	14.355037	18.978506	15.331556	14.687531	14.95727	36.01038	40.664841	38.564243	14.648478	16.320641	17.923298	15.794976	15.577664	18.299656	12.438283	11.651966	12.666922
LOC_Os01g60450	LOC_Os01g60450	0.781839	0.252851	0.381044	0	0	0	0.059834	0.087114	0	0.492029	0.464424	0.455831	0.867112	0.872067	0.310936	0	0	0	0.09133	0.073454	0.07578	0.37696	0.138491	0.317837
LOC_Os08g10070	LOC_Os08g10070	1.72982656305673	1.36291152977028	1.20825702531646	8.49070677918425	6.82884200421941	10.5901245700891	4.57089716221285	5.50209443319269	4.09634514252227	5.32698183966245	8.40838772105016	9.70631728645101	2.6481426230661	2.01948595405532	1.81918062916081	7.46863390811064	8.20583649085795	5.56993836005626	3.5232070464135	4.4807541331458	5.94717434646038	9.93181842522269	8.65982306282232	5.96752012892639
LOC_Os11g32500	LOC_Os11g32500	145.390259	126.582191	230.054001	10.913357	3.096514	11.991629	86.488914	67.876259	40.873615	41.271351	49.346748	45.314697	87.669945	122.256325	196.156921	15.87492	3.029083	4.252426	83.907471	55.383835	38.064556	31.807627	43.088963	33.971958
LOC_Os07g46430	LOC_Os07g46430	9.41567521343874	10.3973955191041	9.06039663372859	5.42738740843215	4.41145334387352	6.17236627536232	5.0238826455863	5.88379867852437	7.47372956916996	4.68446447299078	5.75966143346509	6.8099329486166	9.48964120816864	9.1802405428195	9.37576339262187	5.39261386956522	6.1107601884058	6.79598320685112	5.75757134519104	6.05026231620553	8.5444854914361	7.16441667325428	6.2904123768116	6.24328231752306
LOC_Os02g44360	LOC_Os02g44360	17.395851	13.097855	15.543729	9.899507	5.666791	8.115531	8.138134	9.831819	8.516598	6.804577	11.470772	10.736251	21.001638	14.209068	15.995657	9.713418	6.829899	9.459602	11.37	12.520898	10.870196	9.940018	10.857392	7.902829
LOC_Os09g06499	LOC_Os09g06499	18.7936153669637	19.8744019824952	14.5231781613622	11.8542568335455	8.48669624252069	11.3088986702737	10.3884508790579	11.3448530359644	9.79747939242521	8.94226099586251	13.3081813551878	15.3265098357734	18.0062702447486	17.6065014153405	18.0867865044558	9.77151603055379	10.7381538971992	10.7981216995544	9.9700617555697	10.4692185938892	14.282495277212	13.3924978911521	17.9735982377467	9.9170047718014
LOC_Os03g60639	LOC_Os03g60639	20.206316	18.667936	19.002197	9.486915	7.368612	11.848218	15.949831	13.889359	15.542616	18.807882	20.39843	19.110037	22.150433	19.599819	21.589495	8.096869	8.169235	5.023321	11.28331	10.867989	11.337333	10.764575	14.574242	13.094149
LOC_Os08g30060	LOC_Os08g30060	17.6311066936416	18.934445216763	13.5584142919075	55.1332811560694	57.6612000924855	57.2046562890173	28.3813514508671	32.2631993468208	31.3793176878613	26.2996300809249	35.0560816907514	35.6821096589595	18.2567272803468	18.5407120520231	18.0328504855491	54.238065132948	59.5818769884393	61.6124013381503	26.3291670520231	32.7977521358382	36.3785048323699	32.7910488843931	30.4242824855491	28.6833141416185
LOC_Os10g17260	LOC_Os10g17260	137.160309	139.009003	93.991211	6.544987	2.308924	6.088299	4.687042	9.837803	31.694939	10.124909	14.703351	34.718681	141.858261	104.466484	126.757401	5.772545	1.617138	5.734117	11.578801	14.545215	12.389222	22.489399	22.852436	6.72232
LOC_Os07g08200	LOC_Os07g08200	53.523941	32.165291	100.626099	6.022882	5.989596	4.422793	2.984786	2.187969	2.122031	4.261033	3.351808	4.107973	29.030005	33.157169	82.367928	3.727495	4.877034	1.482453	1.459723	1.268185	1.743228	4.173432	5.956473	3.219537
LOC_Os01g23740	LOC_Os01g23740	21.1157668678052	19.9500897874763	22.6790891043643	88.0821017849463	100.142337251107	95.4480296976597	57.485662397217	56.5159072624921	41.9797179506641	48.9091048994307	54.7222285781151	62.4787388437698	23.447930972802	21.7473290727388	21.0359957090449	89.7657159316888	84.8119204933586	98.9574678519924	46.0041971941809	54.4069864098672	67.4498899683744	53.5829547577483	46.7542449626819	43.620773998735
LOC_Os06g50300	LOC_Os06g50300	47.947773	51.248051	32.126198	277.376678	270.396088	252.608505	170.654404	203.588455	113.568481	157.31488	251.087524	266.856537	94.330994	88.294861	52.352337	260.158844	204.91481	297.999481	194.350754	203.728668	245.631454	181.153748	131.049362	134.408279
LOC_Os05g45954	LOC_Os05g45954	1.065867	0.346471	1.390994	0	0	0	0.951173	0.477471	0.172584	0.175184	0.199621	0.207024	0.164598	0.237704	0.314077	0	0	0	0.093036	0.222125	0.108099	0.286249	0.150501	0.036302
LOC_Os07g01310	LOC_Os07g01310	19.701355	20.976309	8.08684	5.916889	3.143771	4.134606	8.087944	10.622383	15.041967	5.062578	9.542014	10.896066	21.254091	21.002562	11.78172	5.855437	4.293942	7.894082	11.128856	11.931969	12.84326	12.867422	12.61125	8.440476
LOC_Os09g12290	LOC_Os09g12290	71.265518	118.505157	177.345856	2.256721	7.183241	3.207016	24.469809	26.483049	19.465923	31.087427	9.629795	14.973524	67.226768	83.784981	179.439774	2.236606	5.134028	3.144307	30.975239	30.248201	31.554209	5.859785	12.049212	20.095091
LOC_Os01g40280	LOC_Os01g40280	2.89885602166554	2.15585592010833	3.79083082261341	0.672988468517265	0.458501412999323	0.328881905890318	0.734770696005416	0.849468467840217	1.0788433507109	0.396575081922817	1.18310821462424	0.613451144888287	2.59615601760325	2.61103369262018	3.29628723155044	0.79083943872715	0.970385872037915	0.769513350710901	0.648817106973595	1.14969195802302	1.12261548544347	0.823638937711577	1.00286068517265	0.475566970209885
LOC_Os02g30080	LOC_Os02g30080	5.412186	1.766828	2.541539	0.288948	0.322813	0.1661	0.806414	0.675003	0.915163	0.773448	1.676685	1.97913	3.376883	2.06918	2.107865	0.195713	0.407497	0.179679	0.301153	0.517127	0.674366	1.543743	1.990751	0.530681
LOC_Os09g32220	LOC_Os09g32220	34.427364	33.665638	24.466455	97.381386	106.051437	102.626419	53.274288	55.456207	48.783173	50.67918	56.749043	56.681591	34.844994	35.935627	32.31538	96.029411	94.834854	103.658585	53.26236	52.784508	54.832157	64.170372	58.289211	56.792564
LOC_Os04g53750	LOC_Os04g53750	2.93486415399842	1.6016475898654	2.1250785091053	0.772313145684877	0.21621167695962	0.514580010292953	1.47747999604117	1.6503504908947	2.10564814489311	0.770652785827395	1.10889047743468	1.12961973871734	2.42018627355503	2.45968744378464	1.65526948456057	0.469601804038005	0.526477222882027	0.321402927157561	1.56934548456057	1.33054888400633	1.3842741429137	1.8891703570863	2.48007021813143	1.19030075257324
LOC_Os07g41370	LOC_Os07g41370	22.6527366461059	20.0249686872274	16.7661731196262	12.3283456984424	6.99633357320872	9.2261276411215	13.7698205819315	13.8022868255452	25.9509927214953	10.2948613719626	15.8736333221184	16.0082437956386	20.1798847806854	20.6482231109034	14.7624534934579	6.78218442367601	5.65976454018692	6.01062648722741	11.7404145202492	12.9164286766355	11.4403637682243	16.0843486903427	17.3266752242991	12.1173113788162
LOC_Os01g64960	LOC_Os01g64960	1925.93103	1719.796265	2145.133057	43.766262	1.16486	39.668468	822.736633	890.273376	780.237793	601.939514	627.259888	626.516357	2075.218506	1909.920776	1870.932373	50.657604	10.921793	11.245933	1033.620117	735.895752	636.731079	629.888245	676.926758	853.932068
LOC_Os04g48370	LOC_Os04g48370	5.030673	4.425915	4.091336	1.52771	1.175254	1.648329	2.49295	1.866778	3.34272	3.121363	2.923394	3.677498	4.586369	3.896988	4.267015	1.734725	1.116683	0.774457	2.024753	2.512501	2.163011	3.317724	5.074001	2.347137
LOC_Os09g31502	LOC_Os09g31502	56.3037908812431	51.5517369234184	89.1893393079911	2.35704919256382	0.669970588790233	2.54098475749168	40.8976538473918	37.3775190421754	26.1541164078801	30.5845149117647	27.1508918923418	31.2603193024417	57.9147308124306	54.9053774245283	102.114703212542	2.39534754716981	1.47239454439512	0.101391435072142	44.4366948684795	39.089847927303	29.0666816648169	35.8612767408435	30.6242627713651	31.2035732386238
LOC_Os10g35930	LOC_Os10g35930	3.849896	3.565488	5.428461	0.89454	0.50072	0.475436	2.946947	2.494111	2.016483	2.406655	2.895579	2.219775	3.892136	3.584218	4.805234	0.731589	0.139159	0.59668	2.135803	2.35652	2.096741	2.979523	2.256572	1.974469
LOC_Os05g09600	LOC_Os05g09600	3.67836089039242	4.53846399526387	2.97833102300406	18.8588452760487	26.0226373112314	16.9236743619756	19.2251514370771	17.3761358504736	14.621808808525	22.4919757476319	22.5431695033829	19.3530713423545	4.89341712043302	5.020885635318	3.35699672056834	17.5301120466847	20.7222210778078	17.956198079161	14.7708959526387	15.9782142746955	16.2494337361299	22.5362781968877	24.6044365405954	25.5038927828146
LOC_Os08g19114	LOC_Os08g19114	19.2293518051609	14.0791357120905	15.8125564766599	11.063265700203	6.69087191707741	10.2443850794433	13.1722533647434	13.5662509765149	15.0570389826037	8.92544532821108	12.8888150562482	12.939053647724	15.6158285181212	12.5196434789794	14.9090103389388	9.40178067700783	8.25462035256596	6.25574007625399	11.3214940176863	12.5678772044071	13.701647880835	15.601849824007	14.1711169875326	9.48148319512902
LOC_Os07g29640	LOC_Os07g29640	16.6516004592973	16.5320494438732	20.64524960497	11.1394712733505	10.6977509155955	9.24683424721508	11.8774122733505	10.6440727450728	13.4598624447301	9.84562569965724	9.85571440102828	12.5636314807198	14.9787208170523	15.4872269747215	12.9735050556984	8.81126870008569	8.79091425449871	8.03505323350471	11.0746807887746	9.73074103941731	10.6780034460154	8.87710304155955	11.1505434957155	8.7107521538132
LOC_Os02g18460	LOC_Os02g18460	7.08404	4.241601	9.347278	1.765703	1.191069	1.34708	2.368026	3.099313	1.269081	0.934421	1.921545	1.229604	4.351661	4.392015	5.189244	1.23619	1.373076	0.999105	1.944017	2.395289	2.457347	1.323676	1.057749	0.855579
LOC_Os06g06490	LOC_Os06g06490	3.29467985492958	3.14746063098592	2.49905847007042	1.70993609330986	0.85889708415493	1.01735188028169	1.98057810316901	2.11802045070423	3.00435140176056	1.53307810457746	1.98537129260563	2.69693172992958	4.32084267570422	3.98816453133803	2.68197085457746	1.21183762183099	1.23810448732394	1.46530134366197	2.13742955176056	2.54523700633803	3.19917879119718	2.00058798485916	2.0221546834507	1.66352793485915
LOC_Os04g44240	LOC_Os04g44240	2.108486	1.72245	1.201913	0.339402	0.137147	0.208006	0.228264	0.452071	0.506174	0.19647	0.186823	0.263486	1.758505	0.863531	1.418647	0.397185	0.277603	0.598174	0.294774	0.62053	0.376168	0.344097	0.212689	0.163971
LOC_Os06g13320	LOC_Os06g13320	1.930416	1.450394	1.242941	0	0	0	0.581454	0.859286	0.321889	0.077602	0.40257	0.467529	1.622425	1.849786	1.806676	0	0	0.142796	0.829535	0.565036	1.391654	0.387556	0.545776	0.550214
LOC_Os02g34810	LOC_Os02g34810	274.977753	385.150726	389.71933	99.360817	68.011719	69.54882	180.580933	183.868637	186.835373	274.120575	165.91452	202.22966	315.263428	350.342194	415.288971	73.220184	44.166626	35.743195	245.453369	175.652328	181.293915	114.526917	178.461243	252.341629
LOC_Os09g30350	LOC_Os09g30350	429.500183	513.840027	528.865417	68.609077	25.973612	50.022583	308.664795	254.391876	340.603333	466.217621	259.182373	286.102112	168.39006	559.298767	517.333557	61.305851	23.651676	44.716991	309.595947	170.504578	277.281067	168.085846	240.139328	362.188141
LOC_Os08g33810	LOC_Os08g33810	2.536701	1.524619	2.375371	11.806315	13.104585	13.849649	5.83952	6.919605	5.659366	3.613568	5.347852	5.792661	2.809227	2.539784	2.306354	10.550702	16.727102	10.800262	6.175076	5.333573	5.789431	7.112419	5.721298	6.287144
LOC_Os01g08220	LOC_Os01g08220	7.827579	4.849685	3.085472	0.134851	0.11347	0.178727	0.915658	1.279478	4.675478	0.598027	0.423096	1.119707	6.814853	5.539658	2.060245	0.170638	0.179842	0.080905	2.093911	1.349029	2.228985	0.123168	0.021877	0.156558
LOC_Os01g69010	LOC_Os01g69010	3.333866	2.207908	5.250071	0	0.06698	0	0.912626	1.81743	0.441517	0.607054	0.350686	1.402181	1.980029	2.451757	5.464142	0	0	0	0.778215	0.885269	2.079987	0.558816	0.594026	0.57386
LOC_Os08g42010	LOC_Os08g42010	14.958844	17.37422	16.745636	9.336334	4.656453	7.18666	7.366257	9.54343	9.134637	6.197299	10.324906	11.118955	15.370528	13.365652	15.684895	7.106327	4.671273	8.922966	8.364518	9.631539	10.245701	8.159286	10.602299	7.347126
LOC_Os01g64670	LOC_Os01g64670	2.42532344606947	1.34659068738574	2.85030158927483	0.307945252285192	0.11972	0.205865	1.10497648080439	1.14294857952468	0.386504228519196	1.23373649055454	1.62170322973796	1.45777944606947	1.66919493235832	2.17344510420475	2.85210625533211	0.210176365630713	0.456832009140768	0.289665345521024	0.655159592321755	0.525744661791591	1.30330504204753	1.04426828153565	1.14230673796466	1.11571622120658
LOC_Os06g15810	LOC_Os06g15810	3.205734	3.041196	4.492093	1.376763	1.058014	1.051245	2.376774	2.472189	1.977888	1.663258	1.663511	2.242966	2.918999	3.327954	4.514119	1.641074	1.326567	1.288646	1.571766	2.166555	2.236704	2.581259	2.099164	1.633349
LOC_Os03g12270	LOC_Os03g12270	1.729838	1.094705	0.432074	0	0	0	0.271579	0.075636	0.582045	0.193072	0.424259	0.353529	1.104763	1.604879	0.882305	0	0.060676	0	0.403193	0.687209	0.128568	0.439029	0.431221	0.42045
LOC_Os01g52550	LOC_Os01g52550	5.851539	5.375207	3.041051	25.953951	16.569405	23.753389	8.835837	11.059883	13.55324	9.048775	12.168496	11.536022	7.434968	7.257561	4.916297	21.190092	18.990503	27.6224	11.492545	13.919188	12.48847	15.81231	14.747908	13.28859
LOC_Os12g02440	LOC_Os12g02440	5.13109953512623	5.05028161196487	4.69792744045006	2.78424456613611	1.58620450274424	2.98727638611416	2.87939676344676	2.53350022255763	3.25290660482986	5.5583783773326	5.70068822255763	4.97366674149287	5.32284764105379	4.42568699176729	3.69888329500549	2.81602783973655	2.22091012513721	3.11777746432492	3.46465551262349	2.67272658040615	3.73262234742042	3.05678419127333	3.12742391877058	2.25517952003293
LOC_Os06g09540	LOC_Os06g09540	39.334644	38.719688	33.58427	22.156116	15.668353	21.223608	22.200108	24.753319	25.973837	16.8286	30.66712	33.171955	34.285294	30.586308	44.027565	22.263968	22.91659	21.029848	21.506298	25.547197	29.312605	30.13995	42.485203	23.452503
LOC_Os06g09820	LOC_Os06g09820	3.574293	3.565448	5.46749	0.608228	0.646459	0.498803	1.094108	0.864425	1.223801	1.888149	0.68415	0.709278	3.812383	3.809826	4.639569	0.196421	0.286425	0.240723	1.026023	1.809223	1.382394	1.432068	1.34972	1.040493
LOC_Os09g37100	LOC_Os09g37100	12.341312	15.712524	7.815843	4.297729	2.207813	4.186977	4.060615	5.942115	10.122891	2.819051	5.760585	7.153527	12.117358	10.133471	10.230632	4.085591	4.469059	4.0983	5.49102	6.957282	5.764813	6.152865	6.850546	3.789101
LOC_Os03g29770	LOC_Os03g29770	68.196465	80.333542	29.819895	433.790131	603.804077	444.626923	293.318878	222.469513	293.620361	450.548553	301.195496	279.596375	56.652615	64.014664	39.603344	531.221252	427.030426	520.671448	262.993073	306.860199	218.513672	243.511108	260.099823	297.641052
LOC_Os01g62890	LOC_Os01g62890	4.55093671121352	5.19128948233487	4.02139946774194	2.4627134124424	1.78534431029186	2.43054549308756	2.54620059600614	2.24400537557604	3.09171750537634	2.35678560291859	2.82660194316436	3.0499301344086	5.12088956374808	5.9141382250384	4.48056227572965	3.10079354454685	2.75667041935484	3.62562937327189	3.25740309139785	3.36581968740399	3.19182868509985	2.18361270814132	3.28806502304147	2.00192289938556
LOC_Os11g39190	LOC_Os11g39190	6.71607923919069	6.66373395593126	3.06370667100887	32.1768497233925	23.1080694925166	27.8416373971729	23.1564022732816	24.4526229564856	28.2582070687361	21.4345946884701	22.4892662039911	21.3419393276053	7.31327742738359	8.51423618625277	6.49400428713969	33.5298385399113	28.1863120853659	26.5233602372506	21.7297997932373	18.9806459054878	17.925533876663	17.7858502633038	21.1866246607539	24.6490318592018
LOC_Os05g08930	LOC_Os05g08930	29.772928	35.10791	52.254612	13.279885	15.10688	11.685303	22.053284	29.397629	17.800444	19.369684	18.951891	23.234764	29.042572	31.879179	45.808144	17.327154	15.2169	20.538704	22.315245	24.807526	28.198294	16.641764	18.312653	18.214821
LOC_Os04g57210	LOC_Os04g57210	27.4964136811534	23.2202343401588	31.4637756982867	13.3862737254492	16.6493504839114	11.0723186180527	15.2101000154618	14.975940255328	12.7792024705391	20.1095018595905	21.4280086226494	22.2349594333473	27.3133306953615	23.9555510497284	24.8380751048893	11.5804083602173	15.3802373898872	11.6678018813205	12.4221526623485	12.2440252348517	13.9147745440869	17.3144063535311	20.8995571834517	13.4741253681571
LOC_Os03g59080	LOC_Os03g59080	13.07767	16.600502	9.598897	5.297839	3.306551	4.320825	4.017368	5.225106	11.431703	3.672909	5.604873	6.682988	13.214576	15.0941	11.171166	6.40837	4.197795	5.736743	5.771897	7.413944	6.082697	5.78138	5.211696	3.976953
LOC_Os04g41620	LOC_Os04g41620	2.839507	10.075099	0.655153	295.457825	233.004166	251.592422	129.912094	188.037018	155.28891	72.644386	101.687691	156.703079	9.614351	9.095345	1.917815	224.94249	189.770782	220.58371	137.419159	172.301865	163.616272	46.814808	47.996223	73.705849
LOC_Os12g10730	LOC_Os12g10730	7.44292606349206	11.9100739984883	8.10997999848828	37.3243065608466	40.2284562600151	49.0226457218443	46.0266811126228	48.5550659833711	35.8654873862434	40.2884949372638	47.2377819652305	48.4480297535903	12.0869320468632	12.8011658518519	9.67735776417233	36.2623695434618	42.1276381390779	39.7523280196523	41.7617156780045	40.6825498337113	48.5864736900983	47.3581464746788	47.5536767135299	50.318310297808
LOC_Os11g41150	LOC_Os11g41150	54.602051	85.864182	17.644241	2.501713	1.78111	2.748137	9.501478	7.964757	39.792095	8.769771	7.232958	8.638975	31.302015	66.726349	40.173607	3.248212	4.673877	1.357883	20.330328	42.060421	13.127504	10.31499	10.257585	10.383226
LOC_Os01g59020	LOC_Os01g59020	29.593067	18.528276	25.822321	9.53858	7.221351	8.25137	7.451905	6.738855	3.8827	3.971604	7.250166	7.336393	31.577318	24.635588	23.991703	12.484189	7.492487	14.758571	7.485401	7.419293	9.89553	8.209066	5.713085	5.463777
LOC_Os10g28050	LOC_Os10g28050	14.663678	16.212835	9.145054	82.822121	65.303246	89.175751	58.193546	56.212852	34.664574	39.074223	61.599438	58.265095	27.273285	17.326452	14.21779	71.826668	75.582565	82.898766	54.312183	46.913132	59.6539	49.594318	41.86742	54.902267
LOC_Os03g08570	LOC_Os03g08570	92.336578	63.713108	110.868179	40.279846	42.949684	44.239933	72.138367	75.343239	65.832184	61.81908	68.231964	70.499557	78.219551	73.207809	107.734985	37.352409	45.142399	36.555431	55.12022	61.574863	65.346741	71.467468	68.956429	57.929253
LOC_Os01g37590	LOC_Os01g37590	160.865256740564	94.3567570363115	97.3204324261825	29.3116106125179	6.73012910511228	21.7109096258958	60.8653659412327	85.9925918265647	42.0335720955566	34.3577759584329	62.5045693994267	73.2397381275681	167.714650437172	126.380164147157	108.645896018634	17.0567798342093	6.24127203010034	7.70148289727664	86.7184336598184	90.8670212909699	97.8099925322504	78.4579014433827	71.4593036942188	55.647537345915
LOC_Os01g48270	LOC_Os01g48270	33.181973	35.887138	38.077751	15.134114	21.783163	18.293293	25.439653	23.408018	24.598854	29.411388	29.046278	28.538301	29.162556	31.971321	38.492462	17.917841	20.512302	14.630265	24.390133	25.648529	22.636404	23.680376	28.795166	22.484289
LOC_Os05g45080	LOC_Os05g45080	20.359373	13.076593	14.53045	7.403981	3.7651	4.36318	9.81445	8.605989	8.025301	9.104535	12.831283	10.953193	23.116316	17.955446	14.401613	7.168386	3.208639	9.064084	8.579631	9.005577	9.588758	12.881088	10.79754	10.274768
LOC_Os02g35100	LOC_Os02g35100	3.59528239619772	3.95032999163498	3.51613025551331	1.30971953536122	0.925360861596958	0.912706764258555	1.70760282205323	1.88202215285171	2.34881742091255	0.75553312851711	1.92831572547529	2.28461968593156	3.23420815437262	2.72892686692015	3.75614363269962	1.43313705779468	1.06103271254753	1.05893292243346	1.51731053231939	2.14528708593156	2.16691601901141	2.40044952775665	2.2829973026616	1.06765016882129
LOC_Os06g45820	LOC_Os06g45820	753.004694057222	455.382446	1112.88308168114	145.015533	223.334709288477	169.44152602644	557.065738325967	568.08429	282.665222	485.95694	484.316406706788	456.31601	627.901507501184	554.429254038279	939.237488	160.890427	199.060104	175.409683	393.321816338595	403.941467	504.456085	549.858337433702	487.097601837411	449.029940295975
LOC_Os03g16020	LOC_Os03g16020	16.157711	13.743155	20.907436	1.792582	0.934739	1.981419	2.176665	3.523527	0.690262	1.188558	2.031775	3.64698	19.831671	18.745216	13.47487	1.31673	1.119283	0.747417	3.042848	2.914089	1.299142	1.68984	1.096488	1.439402
LOC_Os04g33600	LOC_Os04g33600	1.643083	2.370232	1.36308	11.802343	16.033659	15.169317	8.322314	10.182579	6.414192	8.686801	8.566155	13.089999	1.507216	2.543835	1.381832	14.523771	23.590498	18.684896	7.281288	9.540313	8.466164	6.123681	10.778013	8.030858
LOC_Os11g26880	LOC_Os11g26880	3.845145	6.56007	7.532546	0.649259	0.15812	0.332989	1.918096	2.212395	1.92503	1.680856	3.112196	3.762734	2.643624	2.481541	7.03089	0.052409	0.021551	0.038376	2.902519	5.424161	1.775749	1.845178	4.069443	1.924865
LOC_Os03g14510	LOC_Os03g14510	59.0779581085409	42.6498550836299	103.300322474199	11.4520043434164	23.3399942268683	14.4129221983986	34.5148702740213	30.3506081396797	23.8040693567616	29.7547778807829	29.8255208647687	26.4866437099644	59.4544031877224	57.4435473149466	84.0722468487545	12.4278763024911	14.2830353434164	16.0168463807829	30.1045825809609	28.1806886983986	28.940292952847	23.2541608505338	26.5603946049822	23.4056643122776
LOC_Os12g05660	LOC_Os12g05660	6.62011960799758	5.68109966373826	6.36147056710088	4.32259381581339	2.02129115237807	3.38585669372917	4.14010656588912	3.52217520024235	4.88948075492275	1.89719982732505	2.30479906997879	2.68606308209633	6.59453501847925	6.33897167524992	5.67277612359891	3.25042187276583	2.55223874946986	2.7213472226598	4.69172807573463	5.20853540381703	5.711387960618	1.63573971402605	1.96766377946077	1.87207007936989
LOC_Os11g32810	LOC_Os11g32810	8.124182	6.622652	9.644933	4.864522	3.403249	4.3684	7.04343	6.813211	6.378562	5.194397	6.294808	6.341022	7.053973	6.16603	9.181004	5.208241	4.81199	4.918677	5.660749	6.119848	6.87301	6.406679	6.719874	5.626075
LOC_Os09g24710	LOC_Os09g24710	91.8358499501892	52.093871740227	117.297968106557	26.7619701765448	20.8970616223203	24.2769214735183	63.4494187887768	66.4532337528373	32.387501889029	45.741659630517	58.9386407887768	56.8568249136192	75.5788125447667	61.8321897528373	102.379028362547	29.4125399848676	20.0297737061791	36.0749161229508	36.1349174659521	39.3132839205549	49.8516183070618	64.1264026948298	60.2818086166457	57.4406334949559
LOC_Os02g44940	LOC_Os02g44940	40.725071	62.019535	34.224644	15.293901	5.58713	11.162064	13.620413	11.324486	32.160072	13.402895	12.951827	12.617404	40.138077	38.639542	32.117027	16.155878	9.532696	10.818297	18.448093	28.65822	18.091198	9.88716	9.978532	9.715278
LOC_Os05g33460	LOC_Os05g33460	1.39820313819369	0.829087437976061	0.865702713819369	8.41034353808488	6.30142755277476	4.83383149619151	4.18019199891186	5.30420391675734	5.00547296898803	3.42037797551687	4.10422295810664	4.32213405767138	1.50037724428727	1.31973904733406	1.09382741294886	5.87022646681175	5.05116296245919	8.13885801414581	3.56131395048966	4.175780195321	5.22545887214364	4.10181934113167	3.42923289336235	3.81691539499456
LOC_Os08g43960	LOC_Os08g43960	5.678617	2.182247	5.019035	0.432578	0	0.368933	2.631242	2.056929	1.377652	2.250503	2.165884	2.415277	3.427405	2.985803	2.585988	0.432238	0.412556	0.124013	2.201024	2.479008	1.563332	2.228473	2.723628	1.983148
LOC_Os10g33350	LOC_Os10g33350	9.2596059086651	11.1306809679938	4.35164970725995	3.17710388680718	2.17800401327088	2.11985546838407	3.45662434035909	2.95228346448087	6.15158988290398	2.86981693442623	4.37759406401249	4.60286648477752	8.3265561420765	7.7389065058548	6.69977299453552	3.5187297509758	2.36931634582358	2.60365142466823	3.75026356362217	4.27444115300546	3.07840363387978	4.02824994223263	5.63473168852459	4.31272036143638
LOC_Os02g52150	LOC_Os02g52150	12.3620484997154	11.5721436033011	23.7995038110415	3.25044516733068	3.70459674558907	4.14213139669892	3.23134218895845	2.18322299487763	2.49867678827547	1.82461422310757	1.65047506943654	1.68389967387592	13.6336257370518	19.0929940779738	17.9455889533295	2.62841741718839	2.10895689015367	2.28847797723392	4.3503660153671	2.49090561411497	2.7959377404667	1.05732557541264	0.834497694934548	1.45840171770063
LOC_Os04g42690	LOC_Os04g42690	7.439054	7.36835	5.321924	2.41891	1.716298	1.452963	1.99567	2.011939	4.542902	1.550066	2.308562	2.818233	6.168433	5.46449	5.410402	2.998574	1.94918	2.983196	2.563769	3.454507	1.724483	2.688561	2.259148	2.034019
LOC_Os01g10350	LOC_Os01g10350	5.538358	5.688092	5.030125	20.435072	18.966173	21.71599	11.124922	12.256495	11.101434	8.131793	10.680375	11.051479	5.907657	5.447691	5.014829	16.33382	15.074183	20.330799	10.910744	12.270676	13.153795	10.589025	10.574098	11.408631
LOC_Os11g47900	LOC_Os11g47900	0.22168	0.250767	0.04646	1.981958	1.55841	1.769067	0.77774	0.667966	1.12189	0.525907	0.923568	0.727567	0.247191	0.192044	0.200034	1.969113	1.433109	1.958823	1.012643	1.16421	0.905808	0.636644	0.652795	0.734564
LOC_Os02g35000	LOC_Os02g35000	1.025424	0.835886	1.81307	0.030705	0.145646	0.02101	0.264702	0.321228	0.184881	0.337478	0.584376	0.576668	1.343118	1.507581	1.491705	0.134297	0.036598	0.030268	0.348598	0.448481	0.512978	0.755266	0.631597	0.349139
LOC_Os08g43390	LOC_Os08g43390	35.704884	28.112495	36.474895	13.660274	11.964128	7.537342	21.357031	18.374561	30.253775	26.403225	19.46216	17.276611	20.590219	29.305857	21.388838	8.780975	5.809631	7.63695	16.903049	15.556565	13.038766	13.651689	17.930197	17.545317
LOC_Os03g02450	LOC_Os03g02450	24.488644547619	11.8190826911977	28.621627504329	2.66361360822511	7.3679513975469	5.61722943506494	12.7991405735931	13.0907540252525	8.41881641919192	13.0862273571429	16.9858206017316	13.8635578398268	24.0783017575758	21.497837004329	24.4964912922078	6.57010362049062	6.03996946536796	5.03012435786436	11.9347729163059	13.1433283419913	11.506099979798	19.7989057402597	17.9919795707071	16.1566086096681
LOC_Os07g38830	LOC_Os07g38830	48.1529627796713	25.4266042331102	65.551877948874	8.86422021424224	13.5083317693244	11.3381145885575	23.5137208320146	26.8675901460743	10.9111945209982	24.74692952465	32.2610678758369	28.1298016256847	41.9944356110773	34.9016611040779	55.4949432738892	11.3271266116859	10.9257968514912	12.21031117042	14.503909863664	16.2028393785758	19.4274512617164	36.3501685386488	34.6439773712721	28.0405401491175
LOC_Os06g32890	LOC_Os06g32890	1.457555	0.634932	1.096214	0.103085	0	0.03299	0.520746	0.561599	1.484729	0.665322	0.582595	0.495897	1.092918	1.311094	0.874469	0.02887	0.02456	0.024549	0.766101	0.434975	0.42651	0.731682	0.59076	0.475894
LOC_Os02g54900	LOC_Os02g54900	1.583577	0.848636	0.991154	0.251931	0.258242	0.23076	0.720306	0.491356	0.548988	0.791767	0.684659	0.781256	1.191978	1.119954	1.724754	0.278163	0.373801	0.160271	0.430272	0.659284	0.991387	1.361956	1.274474	0.910958
LOC_Os03g15890	LOC_Os03g15890	25.3749874182306	18.3594721898123	35.6787120096515	4.97152863217158	7.92685145469169	8.2457434922252	11.9213707560322	12.2988473420912	10.9078807479893	5.25203727345844	14.0750329640751	19.232725047185	22.7027009276139	18.0760554112601	21.5855168557641	6.77953264182306	6.10946919571046	6.44015678927614	11.5252141126005	8.2684735463807	9.6046945769437	12.7651991597855	10.6338429715818	9.54756258659518
LOC_Os03g29540	LOC_Os03g29540	4.63730034091459	6.15984154851198	2.1650254166465	31.0362499206388	32.1654947415921	32.0997311674329	27.4356789274135	25.8192638637793	27.4389290401645	26.8687662630051	22.8455897401403	18.0006025901282	5.07870303919671	8.06018912920397	4.37562538567626	33.5324323259134	35.3613884171304	30.6624459554803	25.6584611759013	24.5591208831357	27.9020441865473	21.1888766477135	21.8540864297121	31.2378991976772
LOC_Os08g32060	LOC_Os08g32060	1.713905	1.049103	1.12935	0.094624	0.09354	0.238947	0.697469	0.618323	0.417437	0.667588	0.695512	0.961526	1.93363	1.277663	1.333302	0.342516	0.065573	0.363256	1.599562	0.935796	0.853763	0.892771	1.04091	0.65648
LOC_Os08g41830	LOC_Os08g41830	75.192032	64.334488	89.857056	35.038261	45.229866	39.726612	50.592606	50.155315	40.831051	39.340393	37.86591	39.374653	75.321701	71.928764	88.475883	42.283775	51.697361	50.493126	42.735168	40.949757	48.017906	38.291348	37.167511	36.663387
LOC_Os12g38640	LOC_Os12g38640	454.210879042239	405.478360146779	587.34082	99.421471	86.2620627138332	93.958786	456.234894810982	358.329931958817	252.265976	565.302018721225	281.199097	286.632518515312	456.609847317846	421.104797	478.212021567054	111.357864	53.14024	45.421852	437.542223280887	328.832273577614	294.423195011616	266.388128015839	216.692001	341.787964
LOC_Os05g01730	LOC_Os05g01730	4.63837790616967	2.36774261760925	5.62106006233933	0.30556322622108	0.733604615681234	0.201982777634961	0.747594579048843	0.610299471722365	0.867180986503856	1.56692262982005	1.57473811182519	1.28138066323907	3.51421289717224	3.25296018380463	4.78765970372751	0.501573294344473	0.662178626606684	0.90556789781491	0.673436709511568	0.50829423907455	0.465035372750643	2.04542297493573	1.73879252313625	0.629307980719794
LOC_Os06g08670	LOC_Os06g08670	329.591675	242.945709	423.738739	67.557877	99.216873	66.928619	307.957062	209.239365	128.939743	258.900909	182.366074	161.219238	302.869141	290.452637	379.30307	51.503891	63.904522	43.59095	232.844681	184.740082	197.148987	158.730331	179.217606	200.012375
LOC_Os03g42830	LOC_Os03g42830	2.497851	2.853107	0.705571	0.14639	0.073298	0.212418	0.778571	0.568411	1.99269	0.380985	0.78955	1.114691	2.34921	2.69507	1.57853	0.158792	0.115784	0.215298	0.570835	1.57845	1.647725	1.105389	1.055178	1.161882
LOC_Os02g41890	LOC_Os02g41890	0.619157	0.757696	0.460409	5.119772	2.907566	3.992332	1.56904	2.005797	2.055677	1.084484	2.683283	2.713676	0.682858	0.601341	0.531289	3.89368	3.759652	4.799004	2.007981	1.599288	1.980148	2.182105	2.323043	1.629625
LOC_Os09g12780	LOC_Os09g12780	6.488793	5.820031	7.459298	0.60462	1.297703	0.213563	1.828668	1.685336	1.167578	2.107512	2.339252	3.493912	3.850336	2.805144	5.25737	0.775755	1.540278	1.299752	1.486771	1.428423	1.854886	2.5181	4.322722	2.298729
LOC_Os05g41130	LOC_Os05g41130	14.213039	15.536008	12.614152	10.778025	6.898438	9.35114	11.577847	10.738551	15.291512	8.422553	8.01614	9.514626	15.120249	12.662477	11.320418	8.400602	7.55323	8.970036	12.713717	12.697414	14.993639	8.4196	9.308314	9.264389
LOC_Os03g15910	LOC_Os03g15910	18.387327	27.35626	20.042086	102.703751	199.930679	142.014633	119.914307	115.368927	121.088852	156.934525	135.443924	132.456833	12.798149	12.864772	17.498066	124.34285	166.539169	103.233643	113.17321	114.712502	100.544609	163.670227	138.088013	137.391571
LOC_Os05g43830	LOC_Os05g43830	5.371323648606	3.06525899210942	3.13344311835876	1.53116031036297	0.542986456601788	0.881687463440294	2.96056570857443	3.38097266701736	3.25843826512362	2.25124229037349	3.3810739095213	3.18701711835876	4.8759203229879	5.76214035244608	4.15841990846923	1.77187491635981	0.781616436612309	2.1671002472383	2.62743657127827	2.74615705312993	2.17718886059968	3.58077751183588	4.22423007048922	2.51438221672804
LOC_Os01g68710	LOC_Os01g68710	10.3353746515444	10.5352314951737	6.69349641891892	33.5787550144788	41.851469027027	49.4769684034749	28.3291654517375	21.9319231650579	18.6350362673745	21.5644079633205	24.5021927818533	27.0618619150579	9.13050347297297	12.108099457529	9.69410597490348	44.0177801592664	49.2832436785714	39.4726601611969	28.1526918774131	27.4457983600386	28.4258376361004	17.3859089449807	20.2048494140927	19.1430238166023
LOC_Os01g40760	LOC_Os01g40760	0.608431	0.164391	0.33615	5.423488	8.282053	5.225817	2.071751	2.250314	3.465101	2.61849	2.180428	1.474956	0.451694	0.778233	0.553766	5.345137	7.890687	5.100937	3.62025	2.385986	1.987892	2.612595	3.054684	2.687352
LOC_Os11g37870	LOC_Os11g37870	0.557542	0.298105	0.882544	0	0.041346	0.065117	0.300552	0.603109	0.349017	0.216163	0.690428	0.329635	0.893469	0.64496	0.873922	0.095612	0.074649	0.110544	0.269409	0.417481	0.294407	0.63	0.55794	0.530493
LOC_Os07g45170	LOC_Os07g45170	5.284101	5.027717	4.646912	2.336191	1.116523	1.398938	1.413526	2.827042	1.503945	1.498629	1.249711	2.253328	5.115355	4.645762	4.509821	2.10569	2.438953	2.883269	2.20935	2.080235	2.295405	1.087459	1.148949	0.975604
LOC_Os08g09310	LOC_Os08g09310	16.11693	7.430603	27.156149	1.129751	1.29794	3.032444	6.415564	5.801586	5.962362	6.544024	10.224318	11.577401	13.382552	10.025813	17.138552	1.70435	3.697011	1.340115	6.69422	6.401196	4.879068	14.117361	12.675392	8.405113
LOC_Os03g26930	LOC_Os03g26930	3.901241	4.02739	8.022372	0	0.029422	0.130564	0.613931	0.962995	0.480647	0.889853	1.640015	3.096197	3.38621	4.529698	12.123867	0.05488	0.071337	0	0.59646	0.528863	1.377457	0.459886	0.542664	0.313948
LOC_Os04g55510	LOC_Os04g55510	19.040157	17.741886	11.580201	11.710466	7.978871	10.555596	11.518006	13.049436	16.602144	8.9211	16.02713	15.030802	20.89303	19.283882	15.838329	14.352231	13.652944	14.783035	14.213229	15.194705	15.751544	17.759823	13.322031	10.883189
LOC_Os07g11110	LOC_Os07g11110	216.340607	293.167023	222.831436	34.454327	7.532545	22.315504	182.680374	189.852097	196.101807	158.323059	144.32457	177.795715	279.599152	283.278198	253.38559	31.227303	13.688179	3.403041	224.921844	159.572449	157.956497	123.100716	140.965439	192.126785
LOC_Os01g34630	LOC_Os01g34630	0.616435	0.763486	0.569515	3.207623	3.098209	3.918774	2.903839	2.382237	2.469606	1.768086	2.016513	2.015617	0.567136	0.678014	0.383707	3.194607	2.541467	2.769217	2.3835	2.313932	2.048938	2.224173	1.921764	1.662858
LOC_Os07g02780	LOC_Os07g02780	2.958667	2.177649	2.705273	1.092233	0.334546	0.796443	0.940352	1.273576	0.797478	0.992125	1.534126	2.159037	2.635025	2.082633	2.504314	0.524483	0.619225	0.72819	1.047481	1.038417	1.344976	1.573318	1.56018	1.023108
LOC_Os05g51420	LOC_Os05g51420	18.8470350674088	15.9453095390641	13.1126253380746	90.1349455380334	189.772372204082	156.0703848322	113.751402883941	66.5788079292929	102.630306811585	155.097078755514	134.408359625644	134.16210856813	18.2710997336632	16.4251498435374	15.3919029608328	74.30195316141	160.194966426098	72.1242526477015	48.8422838381777	85.6904965631828	93.8445575516388	135.65579382952	128.849222915069	127.707928224078
LOC_Os02g56550	LOC_Os02g56550	18.399527	21.794979	20.027079	13.44496	12.461918	14.190575	14.202559	15.897388	17.465073	14.461634	15.818436	18.034159	15.771971	19.469166	20.514301	14.502484	14.556811	18.603035	14.634355	17.452837	16.946651	17.757915	18.119011	15.404151
LOC_Os04g23600	LOC_Os04g23600	0.017195	0.031969	0.019976	0.510304	0.858613	0.505763	0.323413	0.380539	0.156023	0.304637	0.561682	0.567074	0.194326	0.156266	0.093605	0.427413	0.50589	0.734868	0.405502	0.255103	0.371106	0.688742	0.500993	0.303306
LOC_Os10g21860	LOC_Os10g21860	30.438959	17.036217	30.956717	3.498125	8.989256	4.6022	11.818764	9.992033	12.111859	15.566176	7.908134	10.299933	28.741291	26.148685	20.092216	7.135775	8.573446	5.84658	13.991655	14.626152	12.024734	14.19596	13.337871	13.640365
LOC_Os06g39875	LOC_Os06g39875	12.077738	7.813028	16.134064	0.73108	0	0.76372	2.376594	1.629952	1.092297	2.105376	1.509503	1.458836	7.315851	7.83976	10.936331	1.090031	0.752377	0.380179	2.209406	1.95707	1.254471	1.780169	2.281078	1.860348
LOC_Os07g23520	LOC_Os07g23520	29.3683427590929	24.7083583688489	41.1833861994009	7.46250954985024	12.160720953359	9.39205180830124	20.3434739366709	20.3430746153188	18.7525354548567	20.6079126598203	20.2678194950792	18.4498878921694	28.9089107257167	27.6670720479247	42.7123545477107	10.1929491039795	14.6829015455712	6.11984444244758	22.612006279846	20.6634212066752	18.8757293923834	24.3403537732135	24.0874747693624	18.3770791467694
LOC_Os02g49310	LOC_Os02g49310	7.208164	8.39784	3.651986	0.647763	0.025162	0.175325	2.841292	3.165524	4.139744	2.055906	3.446614	5.376259	5.958096	4.91236	7.577003	0.447746	0.302131	0.127181	3.198021	5.486974	3.261158	3.594697	5.692605	1.786074
LOC_Os11g36000	LOC_Os11g36000	0.040984	0.225525	0.047891	9.559505	3.744518	7.551587	3.651866	5.003033	2.571574	4.299941	10.543542	13.865335	0.485855	0.24055	0.032945	7.627182	6.671069	6.115422	3.685992	3.706606	4.224978	8.354732	9.459242	4.094484
LOC_Os05g23260	LOC_Os05g23260	6.385412	7.124657	4.462586	19.798338	34.514172	28.134439	17.460344	16.571959	15.535279	20.31216	18.753653	18.972889	6.781178	7.234381	6.190801	26.25498	29.161814	28.502705	14.912971	17.783852	18.349796	20.151926	19.438034	15.842404
LOC_Os01g67330	LOC_Os01g67330	7.25965134507722	8.5527004280888	4.01584070994208	1.95695127702703	0.676563	2.20006308301158	2.8959930550193	3.51297928378378	6.91055450579151	3.96314835714286	6.03557461486486	5.64308760086873	8.87017524951738	7.98076765830116	5.63636988706564	2.15545405212355	1.348315	2.49709807818533	4.3679172215251	5.50390273166023	4.21989578667954	6.15434391264479	5.60486236052123	4.35725788561776
LOC_Os09g07920	LOC_Os09g07920	104.379974	93.718811	100.559486	52.150501	63.229187	57.403027	86.354973	70.333603	74.22625	94.522598	72.274429	73.875793	92.711235	111.312027	95.981827	57.370644	50.264065	53.896698	75.56131	70.154732	65.55658	86.748863	76.759789	67.939903
LOC_Os09g31230	LOC_Os09g31230	2.37602250671665	3.97847698281787	0.605941032177445	0.151153527022805	0.0444314889097157	0.0373086323024055	0.678566412995939	0.470107537644486	2.72706289597001	0.412635450171821	0.50732631052796	0.77771130521712	2.0226975795064	2.13115490284286	1.73212727022805	0.138000104967198	0.0569838512964699	0.0526995538894096	1.01135977257107	1.57620639050297	0.822525195876289	1.39571791221493	1.47362590003124	0.727873274601687
LOC_Os02g57020	LOC_Os02g57020	163.869446	174.450424	224.795441	8.015299	0.252622	6.043821	76.183273	73.950691	69.348755	120.688065	71.289871	74.751167	184.477951	183.252518	197.513687	6.60765	3.018876	0.91586	115.464401	92.657539	69.382584	63.097115	74.604599	95.931168
LOC_Os01g56180	LOC_Os01g56180	23.455627	26.595335	20.013004	12.16213	13.968077	9.448318	17.977682	17.86367	15.116612	22.62735	21.483709	21.909067	25.204039	31.164351	18.656456	14.270976	12.981877	15.417027	18.176086	21.946301	19.266735	13.664833	14.180859	17.851192
LOC_Os02g10120	LOC_Os02g10120	434.741089	272.264069	359.297119	1.167473	21.820852	2.688038	159.50499	171.64209	101.592613	152.431564	178.215363	169.081894	523.328003	447.460602	366.227875	5.17731	17.397791	5.547068	134.505005	133.914597	159.980713	178.331207	190.240341	178.536484
LOC_Os03g18270	LOC_Os03g18270	3.746501	2.466816	2.963737	13.309256	13.88201	17.487505	8.038829	8.536958	7.598783	5.178298	8.03841	8.810656	3.85405	2.662527	2.3562	14.871197	16.33041	13.535151	6.686694	9.62444	8.278563	9.384864	7.659267	6.079603
LOC_Os01g53079	LOC_Os01g53079	19.621998	19.093246	21.856413	11.572745	10.82921	12.47322	14.697543	14.353162	15.102797	15.676089	13.451965	15.300685	18.48354	19.762751	22.14946	11.619666	13.253025	14.432793	13.582958	16.299936	11.723159	13.648795	14.57127	11.614472
LOC_Os05g36120	LOC_Os05g36120	6.16909890434783	4.33963969644269	4.45075118853755	21.2497523758893	15.3198563873518	28.6212165395257	14.9812582233202	12.0425602035573	14.5149244521739	10.0085386466403	13.1901325703557	13.4593217636364	9.27858776403162	9.17812201778656	7.56594110750988	26.7348041814229	21.9293582612648	26.4217238588933	15.8025847837945	20.7390910577075	15.3460506126482	11.1866420304348	14.8830815600791	11.339058941502
LOC_Os07g09400	LOC_Os07g09400	3.842427	4.638584	3.444982	15.583911	11.810274	13.911107	10.459517	12.800492	11.733797	5.693988	8.214342	7.525423	3.918642	4.124668	4.211717	13.105341	12.873616	14.352676	9.52429	10.26603	10.959885	8.474119	7.858397	8.38799
LOC_Os01g08560	LOC_Os01g08560	49.0779567754078	53.5796498281054	48.376408	30.322634	18.528276	23.994928	31.3692610100376	37.0029717942284	32.7752849096612	15.438718	26.0761427038896	29.658026	50.5617541568381	49.0238012032622	47.568798	26.632801	14.383518	32.784748	36.5244422484316	41.1104567314931	44.0530530037641	26.4385298531995	22.06859	22.56214
LOC_Os10g25300	LOC_Os10g25300	12.2265056593407	8.92449309721048	9.42548976923077	6.54484930177515	5.91056139814032	5.7553344260355	8.03791607016061	9.30808555790363	9.96937739137785	6.33685207607777	8.70407539306847	9.97887684953508	9.71105499239222	9.36192465934066	10.448058350803	5.96573250887574	7.22414720371936	4.87276680135249	7.83199624683009	8.07116736348267	7.1876361885038	10.2057482983939	8.663702613694	6.90607905832629
LOC_Os07g06840	LOC_Os07g06840	52.923294	83.077164	32.217037	17.441065	18.625418	22.23163	27.579416	25.201401	47.986073	15.501733	15.421242	14.0224	52.191822	59.216972	36.695621	20.043161	14.711546	12.590395	36.16534	51.77039	35.300831	15.448984	13.384088	17.63422
LOC_Os01g64870	LOC_Os01g64870	14.589317	11.671715	10.870658	39.46656	41.81028	45.373375	24.217199	25.493292	25.500528	19.162945	30.152397	26.577454	16.357542	16.93918	15.192853	43.714439	55.741795	41.540688	23.714869	22.905924	23.945042	28.844837	28.478476	27.29071
LOC_Os02g36830	LOC_Os02g36830	1.98414	1.941326	1.561067	0	0	0.034696	0.062732	0.388734	0.874699	0.685136	0.832362	0.803103	2.462823	2.188811	2.489166	0.044774	0	0	0.820171	0.650854	0.173191	1.062179	2.224122	0.742039
LOC_Os06g51510	LOC_Os06g51510	44.4791997280108	54.8137521867388	33.4546794140731	157.560629926928	146.447973776725	154.193286158322	94.6559784032476	91.1796602070365	101.598061560217	80.6562250879567	90.0149063775372	103.649287224628	46.9490702543978	47.8898050175913	37.7529479945873	157.168180964817	131.149646899865	165.073122317997	77.7640560798376	100.040568239513	106.943776036536	87.8008730121786	81.9156714763194	74.2004602368065
LOC_Os01g10680	LOC_Os01g10680	23.3757357945633	13.8119102531194	17.9512456942959	8.99469435472371	12.1325156020499	8.26045709180036	7.27958847994652	8.35032836363636	7.39558618582888	8.64573945900178	10.5552320450089	11.6078951381462	21.1683455552585	17.6883952009804	13.892831837344	8.33747007085561	9.38613451114082	9.60600749554367	7.68015020142603	6.79105937477718	8.8886652540107	9.84213075935829	11.4489505187166	10.0976318498217
LOC_Os06g44190	LOC_Os06g44190	12.585838	5.486581	26.188326	1.105768	0.273383	0	2.988419	3.659547	1.918593	5.568514	5.118446	2.885576	16.424931	13.193724	21.668077	0.952375	0.372877	0.544138	3.72586	2.364698	2.51462	4.333045	5.700506	3.76505
LOC_Os12g16670	LOC_Os12g16670	0.445367	0.337149	0.272314	2.623472	3.281614	3.812396	2.245289	2.711088	1.965676	0.632023	1.677951	1.773577	0.679095	0.930079	0.455117	3.167611	3.008305	3.100539	2.042273	1.616461	1.266466	1.949429	1.715297	1.641868
LOC_Os11g11550	LOC_Os11g11550	1.39823125467165	1.45777308996263	1.40532621462894	6.36258517351842	8.02091370128137	7.52458226107848	4.77053344100374	4.72686593833422	4.19855737319808	5.16455574746396	5.34476336492258	4.8666091137213	2.32824147357181	2.7177755285638	2.93664865723438	8.28248864655633	11.1950852122264	6.57652130005339	6.84151493593166	4.74638565536572	5.99919695942338	7.12683530966364	7.29934390282968	6.60219158969568
LOC_Os03g13450	LOC_Os03g13450	2.26365211928307	2.23198988751545	1.78963329419036	0.258257190976514	0.527629	0.478189703337454	0.442734099505562	0.548147483312732	0.477533840543881	0.627402550679852	0.721054859085291	0.606066549443758	2.52686076946848	1.6915155908529	1.95367696724351	0.489911050061805	0.124434793572312	0.24884260815822	0.612894878862794	0.891453033992583	0.629219063658838	0.232602161928307	0.322197508652658	0.134918056860321
LOC_Os06g19260	LOC_Os06g19260	0.77799	0.457594	0.220083	3.292102	2.809626	4.34915	2.319635	2.324613	2.476964	2.316612	5.347353	5.292642	1.639806	1.347936	0.896328	4.847141	4.330024	4.457902	3.394463	3.325999	3.416748	5.674366	5.727115	4.018747
LOC_Os12g36270	LOC_Os12g36270	2.093951	1.644617	1.268201	9.058488	6.716264	8.167827	4.414248	5.835147	4.728045	5.238214	9.050879	8.159918	3.379896	3.493679	1.692782	8.041846	9.144794	7.52906	4.833677	4.977384	5.378969	9.281347	8.275189	7.471081
LOC_Os05g26820	LOC_Os05g26820	16.923113	19.178194	10.482403	1.472522	0.364124	2.2084	2.003932	2.737914	7.778129	2.101635	3.269281	4.780049	17.419634	14.360524	15.012862	1.556019	0.721864	0.573537	4.468397	7.023246	4.72396	4.164328	4.124188	1.456429
LOC_Os05g50300	LOC_Os05g50300	3.399148	1.532544	2.411689	0	0	0.135337	0.742859	0.904713	0.652026	0.571758	0.928414	0.899669	2.945835	1.592381	2.013237	0.053638	0	0.01859	0.683245	1.171632	0.649549	0.662766	0.652749	0.93139
LOC_Os02g43020	LOC_Os02g43020	27.430412	31.64554	19.516846	16.893841	12.045971	13.249686	17.414072	16.869349	19.888742	9.409462	15.729741	15.492346	29.904503	29.67848	24.487711	12.629757	8.594174	17.814243	18.32486	19.601364	20.398911	14.214217	12.978535	14.240665
LOC_Os06g44910	LOC_Os06g44910	18.275482	17.596098	13.087166	52.82444	71.306541	67.306038	49.611732	49.305031	36.578907	47.088631	45.648727	55.648754	17.166985	19.245098	16.701256	59.036453	53.704151	58.442661	37.877903	42.15234	48.657631	36.92382	39.860542	38.0555
LOC_Os01g46380	LOC_Os01g46380	15.705363	14.416128	15.342772	57.891693	42.709545	57.070034	33.308254	38.4296	48.019783	27.351847	29.924879	32.212677	14.887203	15.431743	13.795611	51.152233	52.785831	47.747196	32.69339	39.258804	36.63324	29.114092	28.950464	27.100866
LOC_Os04g20280	LOC_Os04g20280	18.9237943434343	21.4912631111111	16.5828247575758	8.57670882828283	13.8788937575758	11.553172040404	15.8450134747475	13.3868367676768	12.5009743737374	13.8737372121212	16.1743045252525	16.9885557171717	17.3792532525253	15.0291007878788	13.0838416363636	10.6598784949495	12.0323283030303	11.2246545858586	9.95901164646465	13.0169952525253	12.0501951515152	16.4976135858586	18.2375656868687	13.1269108989899
LOC_Os01g66720	LOC_Os01g66720	8.29142	9.211351	5.418358	0.716285	0.414429	0.785778	0.981039	1.934219	4.475119	0.575937	1.245114	2.840828	5.767363	7.667137	8.569165	0.7252	1.242359	0.524877	1.507026	2.846449	1.768067	1.763166	1.780926	0.59692
LOC_Os06g27680	LOC_Os06g27680	3.561841	4.210111	3.639859	1.520079	1.085783	1.485841	1.894651	1.553992	1.693066	1.766098	1.633549	1.886385	2.54215	3.587039	5.235709	1.524437	1.146178	1.161907	1.281278	1.582992	1.892737	1.561721	1.941058	1.51541
LOC_Os10g42930	LOC_Os10g42930	3.621162	2.951366	4.143345	0.255151	0	0.090818	0.82857	0.860233	1.252104	1.332704	0.850444	0.898312	3.761459	3.231529	3.919567	0.293618	0	0.209422	1.159726	1.243669	0.405117	0.857518	0.669585	0.38191
LOC_Os04g55920	LOC_Os04g55920	103.814714013278	101.193240108714	68.4532486074689	63.7953989742739	54.2520621327801	71.8662446556017	64.3653525053942	65.3278479742739	101.342376590871	57.9475808838174	75.2024889609958	76.7025797103735	98.1751786107884	107.182995822407	76.9621222248963	75.1616370863071	61.8532133692946	64.579713859751	74.9140980796681	75.9288034506224	72.3242236780083	70.0539103543568	71.0924783950207	54.3796726365145
LOC_Os04g44300	LOC_Os04g44300	3.592731	1.791126	1.493284	34.03907	42.540764	34.237446	6.719268	20.460876	12.33322	29.205769	42.223053	37.875465	7.151573	4.48705	1.869748	31.732323	41.532673	17.110245	18.994534	18.734829	27.691845	48.177738	22.858541	23.267527
LOC_Os04g50790	LOC_Os04g50790	2.466635	1.688759	0.905776	9.657415	11.597328	12.936809	6.556533	6.227118	3.919792	6.940928	12.188897	12.129965	4.027903	3.368727	2.156494	11.087142	11.244223	11.115646	6.204361	7.880922	8.247719	10.355755	11.198534	11.678276
LOC_Os12g05020	LOC_Os12g05020	4.472048	3.572492	4.186369	0.607919	0.33193	0.21341	2.346424	1.912294	2.514477	2.745065	1.50691	1.824018	2.580731	3.315092	6.499778	0.138123	0.632343	0.261943	1.835007	1.279073	1.165655	0.913255	0.977726	1.376784
LOC_Os04g24630	LOC_Os04g24630	0.354655	0.268894	0.416538	0	0	0.01876	0.171732	0.336566	0.362375	0.043169	0.166695	0.386262	0.374406	0.4402	0.659765	0.012268	0.057307	0.012756	0.330703	0.285857	0.173106	0.278814	0.29822	0.172826
LOC_Os03g64340	LOC_Os03g64340	1.085112	0.815761	0.765822	0.048223	0	0	0.841355	0.305741	0.370359	1.087258	0.488882	0.624666	0.761948	1.114796	1.16181	0	0.056465	0	0.385195	0.250206	0.500685	0.200755	0.245339	0.547489
LOC_Os08g37280	LOC_Os08g37280	10.6587963507543	8.94440863469828	7.14930989439655	27.1053124100216	29.6796039509698	31.4193202596983	14.8990481697198	16.9692413900862	15.2886349315733	11.9569768265086	17.3756679046336	16.7950207699353	11.5118280425647	12.2889201923491	10.8828046497845	29.0120219574353	31.9021881109914	35.3210106336207	14.7786246266164	16.795372940194	17.9767902596983	20.782774096444	17.2877543857759	14.7108032537716
LOC_Os05g22930	LOC_Os05g22930	20.056019	14.058687	23.256426	8.12526	10.083158	10.870845	11.450248	12.179518	10.840008	10.12079	12.295203	11.204631	17.10187	18.4891	21.881651	8.243883	11.557657	8.912701	9.847434	10.66784	10.424226	11.561859	10.387513	10.126433
LOC_Os08g34130	LOC_Os08g34130	0.700331	0.385662	0.480502	4.112278	4.808641	4.488969	2.514874	2.651704	1.421827	2.179023	1.549547	1.969489	0.838822	0.956575	0.564463	2.662719	2.245068	3.497272	2.041198	2.631095	2.797877	2.044845	1.968021	1.867832
LOC_Os12g39640	LOC_Os12g39640	10.314796	9.169168	14.641353	5.150819	2.544806	3.940684	5.798295	5.598873	6.766737	6.475753	3.776457	5.830529	10.914865	11.576652	11.079089	7.054415	4.347356	4.400826	8.668591	7.529072	6.737225	4.731178	6.016407	5.839123
LOC_Os06g46340	LOC_Os06g46340	0.044454	0.347851	0.015901	6.897932	4.032325	6.036004	3.066597	4.119189	2.082012	3.488753	5.265503	5.983767	0.271747	0.474646	0.277609	5.502269	3.382834	5.155368	2.812331	4.361875	4.8738	3.519825	2.818831	5.153526
LOC_Os07g09690	LOC_Os07g09690	2.344542	2.945004	1.840962	0.609194	0.709253	0.739482	1.160107	0.985006	2.64487	1.454035	2.001488	1.692475	2.47488	2.630055	2.194285	0.593934	0.904855	0.648123	1.418637	1.565695	0.857855	1.393792	1.714895	1.502765
LOC_Os01g53390	LOC_Os01g53390	1.771358	1.818614	0.756302	13.528368	9.12329	12.088811	8.713798	7.606521	6.68256	10.041241	10.790483	10.427768	3.600519	2.852762	1.31234	15.463689	11.956455	20.908422	8.036798	8.075393	11.603983	11.254454	7.818087	11.563968
LOC_Os07g46320	LOC_Os07g46320	7.39261	5.089517	0.631581	0	0	0	0.561443	1.096276	3.14638	0.628312	0.182696	0.450502	5.779828	12.846591	6.267807	0.158649	0	0	0.971129	0.441775	1.257843	2.254494	1.12419	0.490145
LOC_Os02g42880	LOC_Os02g42880	4.866933	4.968954	3.845317	0.14677	0	0.058175	1.249808	0.880123	0.818428	0.575773	0.427041	0.824939	3.339848	5.129663	3.88504	0.513012	0.132095	0	0.624846	1.735363	1.338109	0.393232	0.403603	0.508794
LOC_Os05g25920	LOC_Os05g25920	0.160666	0.97803	0.382973	28.665661	13.494919	23.808493	5.668242	4.112872	1.4347	9.193703	30.738153	27.512611	1.637558	2.786858	0.632293	15.975305	17.655886	23.941999	3.311539	2.391409	2.977617	24.224161	14.172931	17.392675
LOC_Os11g11990	LOC_Os11g11990	0.468142	0.369308	0.087874	2.579118	1.836063	3.119237	1.406259	1.574824	1.467587	2.466392	3.222971	3.016564	1.497788	1.137239	0.631608	5.889977	6.534924	4.902045	3.562896	4.211704	4.48623	8.335367	7.218369	5.85748
LOC_Os03g25770	LOC_Os03g25770	12.3938473730032	9.80391373402556	15.3132859896166	4.58162917811502	5.90821239536741	6.55880751597444	8.35587549121406	8.63690818530351	6.25393612699681	7.49784994408946	6.84952665814696	7.92923245047923	11.0594146469649	11.8285147124601	12.5922592707668	5.25714160702875	3.57091423322684	5.21095884824281	8.13240464376997	8.16493927476038	9.56091513658147	6.95683989376997	6.27668969808307	6.58144291214058
LOC_Os01g29330	LOC_Os01g29330	6.405156	3.319698	8.446334	81.527275	71.512741	71.396332	25.670528	22.104094	9.367465	57.025871	85.284798	77.051315	11.236857	8.847537	6.117901	64.460579	43.640842	85.908417	30.079571	24.005245	21.11014	89.158005	79.279861	107.990585
LOC_Os06g06440	LOC_Os06g06440	4.026737	9.233723	3.370187	0.794465	0.376851	0.710141	1.154956	1.701868	3.458967	0.71363	1.513085	1.958618	2.483595	2.541775	4.321238	1.011754	1.823713	0.766523	1.690171	3.36989	2.05501	1.053472	1.798175	0.542236
LOC_Os02g08110	LOC_Os02g08110	42.885258	95.106987	32.139572	19.489927	23.538105	22.824699	33.474682	33.803883	46.19376	39.432079	33.031521	33.87476	36.71648	44.186375	32.907616	25.70808	29.078093	25.30681	38.035336	39.20171	35.1478	28.225311	37.173489	31.887587
LOC_Os03g11700	LOC_Os03g11700	0.102293	0.094697	0.031906	0.883992	1.112443	1.121569	1.034408	1.150231	0.877396	0.796476	0.651807	0.42308	0.278549	0.239692	0.299711	1.265728	0.813263	0.895331	1.003195	1.072796	1.047826	0.838351	0.691796	1.11833
LOC_Os03g28140	LOC_Os03g28140	8.685952	6.447081	6.319166	3.33527	0.992474	2.322342	2.841023	4.163611	4.562033	1.400581	3.515471	3.2573	7.726782	6.071948	7.01071	2.361331	2.420568	2.596748	3.702344	4.540174	4.506527	4.565264	4.624194	2.06004
LOC_Os04g47300	LOC_Os04g47300	10.052324	6.576289	13.812147	1.075793	2.98248	2.072675	4.752491	5.645008	2.904302	5.158974	5.095797	5.296673	9.513696	6.715569	11.373195	1.433169	2.403215	1.298857	3.247979	3.452018	4.780528	8.975917	8.21034	5.514617
LOC_Os02g21080	LOC_Os02g21080	8.968122	9.414503	6.177227	38.581421	31.827477	34.137325	20.589186	22.468416	25.354473	13.747237	20.341713	23.208628	13.219835	12.852701	9.707379	38.27483	27.43137	42.361324	22.61319	24.484766	24.594835	20.663788	17.982841	23.881256
LOC_Os01g67320	LOC_Os01g67320	19.429874	10.500817	22.8645	1.704175	5.505513	3.200149	4.30649	4.128823	2.820685	7.021519	6.950107	8.325394	26.908573	32.34322	22.569422	2.450713	4.002037	3.417745	5.574519	4.237701	4.882906	4.527692	4.141234	5.29362
LOC_Os01g01760	LOC_Os01g01760	1.562732	1.725054	0.923239	10.156887	7.878923	9.697289	6.420427	4.615283	4.830249	5.062516	4.941999	6.17507	1.620963	2.598568	1.716906	12.917811	10.034178	11.159926	3.921051	3.225471	2.640181	5.530474	4.0741	5.183835
LOC_Os01g67180	LOC_Os01g67180	21.400864	18.204611	14.529909	55.964149	56.659714	63.312271	46.413563	39.079914	43.357571	43.373318	45.433693	46.183094	23.197344	27.675032	22.286348	78.832596	84.206924	79.680519	41.284622	42.153912	38.668385	50.743481	48.799286	49.821926
LOC_Os02g35710	LOC_Os02g35710	14.04719	5.996346	23.643862	1.023105	1.661648	1.877132	1.337493	0.529218	0.889224	6.264596	4.148083	3.556006	6.412724	8.917543	13.223817	1.783107	2.53466	1.731157	1.034764	1.368854	0.940471	1.418361	1.570372	1.774781
LOC_Os07g03870	LOC_Os07g03870	3.442243	1.826304	2.069045	14.695424	10.826413	13.560405	7.692518	8.790447	6.957378	9.833589	15.860801	13.242812	6.171673	4.929899	2.991817	10.415839	12.12773	14.985967	7.186669	6.315374	8.486409	21.468697	15.914665	15.247086
LOC_Os01g58760	LOC_Os01g58760	8.520856	6.025475	13.644271	2.042149	2.110252	2.456139	5.011392	6.898679	3.223885	5.991959	4.980114	4.308237	8.473082	8.462664	10.541974	2.559048	2.614068	1.512348	3.810628	4.251523	5.147555	5.162533	6.410254	3.039804
LOC_Os07g39920	LOC_Os07g39920	8.317298	9.47761	3.625222	1.548899	1.329753	1.57752	1.492758	2.515774	6.734472	1.611107	2.637521	3.547143	7.318125	7.780996	4.903648	1.100494	0.916879	1.128299	2.735745	4.667799	3.185833	3.338447	3.746837	3.292011
LOC_Os03g51950	LOC_Os03g51950	152.949662785945	108.381545764943	201.96094346042	56.1447730444265	68.2094243271406	57.8255857625202	138.463171682552	128.240451520194	73.497116	106.6409	104.852425178514	105.244068615509	148.4058148958	127.653300187399	171.069077475767	53.5232408287561	51.134079	62.3450738449111	97.48201680937	91.1614313812601	118.113169383683	99.5541249644588	102.009817991922	108.305604666397
LOC_Os01g61700	LOC_Os01g61700	14.869659	7.086271	26.039888	0.63445	1.761677	1.843524	7.981591	7.863503	2.556778	4.953078	4.623077	6.997754	9.994512	11.34843	18.771742	0.836645	0.636431	1.267852	8.456249	6.910437	6.570167	4.716081	3.353956	4.588668
LOC_Os12g01240	LOC_Os12g01240	17.143017	15.551183	13.996514	13.03595	9.113366	11.523626	11.511151	12.223427	14.715042	8.262076	11.825282	13.731621	17.785282	15.112679	17.21224	10.03226	11.971594	13.149792	11.545178	11.348981	13.281527	12.691275	15.633237	11.672836
LOC_Os11g08670	LOC_Os11g08670	62.370274	42.136223	55.89798	31.082457	34.822338	27.258928	34.506279	33.009895	25.55513	30.39823	41.553272	37.416386	67.603691	63.103313	65.695351	32.997055	45.098995	44.09164	31.603968	31.173035	40.869118	45.209877	43.383472	37.797974
LOC_Os01g12190	LOC_Os01g12190	62.603138	30.763222	90.781281	7.620447	1.314211	5.650154	37.767582	34.987713	14.989237	33.919823	25.557766	19.432186	38.217194	30.418381	24.291071	5.859572	1.355209	2.386491	24.435909	17.491545	16.905455	41.111813	32.777458	35.044041
LOC_Os05g15040	LOC_Os05g15040	3.40494494982565	3.16876738086013	1.52759369895389	15.0222678072453	11.4575200720651	15.9488019438202	6.59842071542038	8.81001022103836	8.61295400503681	5.33091052092212	11.3294870300271	11.7997692293685	3.49496459918636	3.24806621425804	2.60171549031383	14.5299475406819	17.2379121739636	12.6433591381248	7.75098482274312	9.35412351879116	9.42755402595893	11.7212866627276	11.8785134866331	6.27867501356064
LOC_Os08g31970	LOC_Os08g31970	5.09968671272727	5.91230118909091	3.18453320121212	20.1081819490909	18.6647150969697	19.0960534933333	10.1207755806061	10.8712914218182	15.5502540375758	10.8553953078788	12.2034116848485	11.6766433757576	5.54512101818182	6.28960784606061	4.63046932242424	20.2064018448485	17.8744615309091	19.9941937648485	11.0594527551515	13.6445267260606	11.2999129818182	11.1769097187879	13.0324315793939	13.2081318981818
LOC_Os05g50380	LOC_Os05g50380	8.31341653945183	3.51861179775748	3.72654892192691	1.40492100913621	0.800951726744186	0.915823963455149	2.31740525249169	3.01145949335548	3.77851283181063	1.54762297425249	3.25449646096346	3.31024379152824	7.44286917358804	6.59051901328904	6.02871433471761	1.87060358679402	2.11377803156146	2.5646562429402	2.1914108916113	4.19213288621262	3.00916576827243	6.02443630024917	2.52192193729236	1.4482388230897
LOC_Os09g28850	LOC_Os09g28850	8.61333199130435	11.5848726213439	7.1688919027668	1.47733767905138	0.13509827826087	0.700431475098814	3.17936266482213	3.93740768537549	6.9899414055336	3.77164967826087	2.81844214387352	3.64322691778656	10.3536674245059	10.7910431162055	9.61844549960474	0.940403519367589	0.551643016600791	0.304431514624506	7.92690444110672	6.07834829090909	3.83654502371542	1.92158070197628	3.69799319288538	4.34952201185771
LOC_Os03g55180	LOC_Os03g55180	2.436454	2.41273	1.894817	10.76713	10.478368	15.192047	7.26495	9.160378	4.567784	5.055798	8.19138	8.804379	1.81164	2.722813	2.438563	15.397424	18.412134	16.727638	7.393585	8.295161	8.631064	10.862354	8.482141	6.86408
LOC_Os10g42830	LOC_Os10g42830	23.478996	24.369848	23.72858	15.315407	17.064013	15.355219	18.267946	22.743349	16.845131	15.249903	19.354824	19.396044	21.654242	19.749287	26.023016	16.532644	18.313919	18.032873	16.567341	22.711609	23.242586	20.762369	22.390409	16.826813
LOC_Os09g26370	LOC_Os09g26370	80.117508	76.565262	43.524059	16.044317	3.648284	11.934708	21.230459	20.463079	53.981243	17.99312	12.180918	16.358124	43.481335	58.710701	36.039623	11.803585	4.029105	9.262195	21.43914	24.448977	17.053392	22.676199	17.687094	12.255688
LOC_Os03g08100	LOC_Os03g08100	11.3396020947867	47.8445802582938	4.53933398341232	0.399019793838863	0.486825348341232	0.994574409952607	3.12231847867299	2.34834934597156	12.3153503199052	2.51551405687204	3.33901866113744	5.14453901895735	8.22895917772512	11.415573985782	7.30198241469194	1.43466165402844	0.889460618483412	0.65360113507109	3.99542144312796	12.8062739052133	3.33176399763033	0.949506471563981	0.881529772511848	1.02826980805687
LOC_Os04g53820	LOC_Os04g53820	1.033709	0.553222	1.049862	0.157825	0.278776	0.174524	0.674019	0.617264	0.641829	0.604156	0.46534	0.72914	0.90096	1.332722	0.725473	0.232671	0.173479	0.19729	0.861474	0.517247	0.51235	0.345117	0.593504	0.438239
LOC_Os07g34650	LOC_Os07g34650	12.160567	12.088218	14.646069	69.622726	61.340744	66.658958	40.722507	39.377499	26.043556	50.454395	41.426884	37.299179	13.560059	10.793318	12.756197	83.005569	70.896416	86.444374	30.623713	28.259409	31.533016	32.850174	37.665039	35.561531
LOC_Os05g38980	LOC_Os05g38980	0.342427	0.267346	0.439248	0	0	0	0.009392	0.026442	0.030703	0	0.014574	0.017673	0.180856	0.299924	0.742433	0	0	0	0.093816	0.084256	0.018924	0.03646	0.022161	0
LOC_Os09g19280	LOC_Os09g19280	0.286458	0.122323	0.151417	4.633912	2.146594	4.996675	3.943671	3.761093	1.825982	2.574395	4.380133	8.016644	0.536024	0.395925	0.097035	4.858291	4.903098	5.910512	1.899259	2.977055	3.891878	3.597898	3.355005	2.52919
LOC_Os08g38610	LOC_Os08g38610	0.406893	0.410057	0.308812	2.299231	2.492765	2.964197	0.945493	1.634193	1.781219	1.075699	1.07179	1.395055	0.445737	0.688173	0.533989	1.733645	2.706091	1.746703	1.174942	1.541134	1.659587	1.543526	1.49451	1.043514
LOC_Os08g11480	LOC_Os08g11480	28.961779	18.128717	28.391659	13.363022	12.588248	11.402514	14.410715	14.239859	14.614295	16.713274	14.779501	18.072813	17.333578	15.681024	21.061195	10.404171	13.114731	8.282158	7.455314	9.103224	11.443447	16.910957	16.900505	10.053402
LOC_Os07g47990	LOC_Os07g47990	2.02943184680851	1.3088534443769	2.98614	18.7935440328267	45.7681180516717	32.474982056535	16.2134241416413	17.9397318984802	5.00513727477204	9.64407479331307	14.1970549367781	16.9711332984802	10.0709685744681	7.72550535258359	4.6945348881459	22.3275752613982	30.6593023489362	23.1173146917933	24.3431656656535	23.8321579537994	21.7220478863222	14.7287112528875	13.5746456851064	13.6867185270517
LOC_Os09g15430	LOC_Os09g15430	32.9901097379784	28.1048412041217	28.8704119715407	22.9763508351325	17.7467656923454	24.0128616486752	23.9799777630029	25.0769377944063	29.1339307772326	14.3462222016683	25.7991657144259	27.2039354205103	28.1333700191364	26.5615984116781	30.9444357497547	20.8127186040236	19.516317343474	18.3884497585868	22.4069852831207	26.5194381157998	24.395077110893	26.0557079234544	29.0178213415113	20.9926333577036
LOC_Os09g31130	LOC_Os09g31130	6.026816	8.707736	8.767594	1.171011	2.400782	1.553907	1.650207	1.568999	0.492854	1.25694	1.291007	1.264766	4.730036	4.417079	5.520226	1.611396	2.677072	1.51931	2.294662	2.391183	2.616954	0.778919	1.045021	0.6961
LOC_Os02g22130	LOC_Os02g22130	12.792704	10.245765	6.892087	38.054684	36.115501	38.971153	27.020498	25.692654	19.776751	31.502411	41.584377	45.471825	13.511383	12.947669	9.117162	35.557613	33.435272	38.854538	23.90103	22.051802	25.094898	40.620541	30.663155	32.419846
LOC_Os10g34230	LOC_Os10g34230	2.475341	3.352664	2.822277	0.467143	0.040555	0.266288	0.759692	0.827938	1.320619	1.286332	1.013864	1.359619	2.01651	2.240422	3.122405	0.144572	0.086812	0.134958	0.883416	1.697808	0.918861	0.370953	1.21238	1.150677
LOC_Os06g37010	LOC_Os06g37010	7.872218	24.628578	3.048451	1.601676	0.560775	1.636053	2.254581	2.713309	4.370613	1.114023	1.818924	0.741276	4.360479	6.140903	4.19369	1.324954	0.889436	0.88247	3.537979	4.439783	4.279659	0.86978	0.728517	0.618025
LOC_Os07g33110	LOC_Os07g33110	25.1158929733656	26.4812329283985	17.2747689958492	76.7032077800069	72.1348410370114	79.8205276281564	42.1536951103424	41.0653515652023	48.3715315537876	45.428988594258	44.695930692148	40.4810127806987	23.0622223597371	27.1285479526116	25.2224289512279	74.3057694745763	70.3082250636458	81.9389372808717	37.0807582673815	38.4208961871325	40.2340336440678	47.6366078166724	44.1054949501902	38.172700325147
LOC_Os02g39730	LOC_Os02g39730	39.2676453773585	31.178369254717	56.7430542044025	13.3403919433962	19.4471055440252	14.7767395597484	17.9040379213837	16.2646605408805	12.8632944100629	22.2570763144654	20.0104026886792	17.5640148962264	38.8358144622642	32.8409372955975	49.7242705786163	14.2300923144654	22.7969245220126	16.6309644654088	17.3724825880503	15.8010814622642	15.539692490566	18.9506444150943	18.6633873836478	17.3438896100629
LOC_Os02g34990	LOC_Os02g34990	8.08141321896792	4.4895084972106	7.70267894839609	2.31553666666667	2.622545	2.761250972106	6.18580034379358	6.13656177336123	3.27526808228731	4.58216115899582	5.15430271269177	4.77011670781032	7.78533461924686	6.20920882635983	6.83731084449094	3.0909275	2.07377775104603	3.91188333333333	5.01676266178522	4.63488405160391	4.57398158019526	7.5742609553696	5.60559227824268	4.80254926638773
LOC_Os01g51060	LOC_Os01g51060	4.414821	5.466892	7.550933	2.501905	2.109218	2.082523	2.927549	3.011091	2.701697	2.171178	1.844503	2.242324	3.695342	4.561602	5.618721	2.767027	2.87304	2.186873	2.703559	3.61694	3.65781	1.324357	1.839685	2.160338
LOC_Os04g44100	LOC_Os04g44100	2.555229	1.909748	2.759796	0.693249	0.266946	0.167888	0.794264	0.599157	0.306562	0.514541	0.807011	0.920749	2.64229	1.983037	2.275795	0.347301	0.716292	0.588157	1.051704	0.902291	0.636203	0.723181	0.646587	0.748107
LOC_Os12g36940	LOC_Os12g36940	1.507061	0.877273	0.411469	12.913321	7.891421	15.604085	9.258382	9.158857	5.270332	7.779922	18.057524	17.500597	4.651515	3.392273	1.053308	16.312799	12.211768	16.01087	8.63575	8.953394	12.52086	16.522497	11.996132	12.381577
LOC_Os03g27080	LOC_Os03g27080	15.7372612677824	11.6892525046025	6.70297810292887	49.171261541841	39.1262543782427	51.1093957062762	28.2348771033473	29.570037167364	24.5743706769874	30.9919002698745	54.4637189949791	45.3703150974895	20.1494420916318	15.7157408506276	13.4662333556485	35.2216600301255	43.4064506966527	35.0667013238494	24.2400372903766	26.8365053112971	29.7849514430962	64.1790782656904	56.9170352732218	49.6247700012552
LOC_Os10g18370	LOC_Os10g18370	10.411426	7.245546	4.054759	1.422814	1.674944	0.887492	3.352166	2.739852	2.40164	10.246574	7.590987	9.221081	20.625723	17.461842	7.5146	1.845387	0.780592	1.023255	3.685791	2.33685	2.554089	4.634019	2.259402	3.765293
LOC_Os02g51119	LOC_Os02g51119	0.669253897765363	0.47413120726257	0.327356739106145	2.75263599497207	2.73962880670391	3.36174685921788	3.22939683519553	2.70782532458101	3.35445126927374	2.02162770223464	3.18163551899441	3.21096577206704	0.984562037430167	0.704739892178771	0.479232499441341	2.41484148268156	3.2103948150838	1.85589824972067	2.40473186145251	2.71207083184358	1.78645155698324	2.76822722625698	3.67737805642458	2.5435740396648
LOC_Os05g34480	LOC_Os05g34480	1.08275419761273	1.49153199469496	1.5618951770557	6.71009425331565	7.94607693700265	7.42806073342175	4.92240046352785	4.1670050132626	3.80227618302387	3.02826978116711	3.86023487068966	4.31859253381963	2.12321271618037	1.63646367241379	2.15073345822281	5.73798067572944	6.9045055596817	5.48599163527851	3.79394014522546	3.96846665517241	3.93643157493369	4.14311600464191	3.42239058355438	3.1694839469496
LOC_Os10g33450	LOC_Os10g33450	1.181973	0.955704	1.16607	0.062416	0	0	0.192353	0.223113	0.552362	0.300383	0.103657	0.878196	0.884881	1.34456	0.83163	0.008069	0.046343	0.041262	0.248397	0.826643	0.891745	0.490822	0.38932	0.609284
LOC_Os03g03980	LOC_Os03g03980	2.525169	2.968698	1.60936	0.182146	0.081497	0.278771	0.51561	0.783089	0.304257	0.326971	0.748646	0.68345	2.486493	3.14649	2.902001	0.055863	0.325974	0.058085	1.137284	0.47169	0.465682	0.064096	0.170177	0.050533
LOC_Os05g06440	LOC_Os05g06440	10.270422	9.935251	5.605431	58.896618	47.310627	56.52985	37.484947	46.489079	25.706324	40.821621	67.750778	75.054985	22.644339	19.034687	10.081245	54.731339	42.223221	68.961243	40.555229	40.371311	49.342072	56.822464	32.632713	35.92382
LOC_Os12g41390	LOC_Os12g41390	12.6132484045093	21.186480750221	11.4503980685234	76.4598402152962	62.14658111229	65.0389657307692	45.2176887979664	47.178092066313	41.9917036626879	38.9479783797524	31.1198001472149	33.565265137931	14.1370296295314	18.6426396706454	13.919769882847	62.1555120773652	65.245807862511	55.0980197320955	45.8236942895668	40.4304648465959	40.3589944177719	29.872794341733	31.8674166255526	31.3461718183024
LOC_Os03g03510	LOC_Os03g03510	29.7147965916493	32.7829712083507	22.94646414238	14.2644489661795	13.0907590542797	17.956260273904	15.4177947707724	17.034367919833	11.6668751799582	11.4121685586639	16.1208590400835	22.9956581574113	26.1741053966597	27.8374866329854	25.2732517490605	11.8656218668058	12.1811560112735	10.6117348818372	17.6959921436326	19.29233554238	20.5833312496868	10.7895761164927	21.7182662254697	11.3371039210856
LOC_Os12g04990	LOC_Os12g04990	11.7471475060688	11.9881767939986	8.24049471645314	34.1575597427512	33.5545610236008	34.4108098331086	28.1048282258935	27.4940411223871	24.8221826443021	25.5322948924477	26.2965004504383	26.7072071466622	11.8268580984491	13.4067970468645	10.9030890380984	38.3351148010789	38.7754199676332	47.3523902592718	22.8304048968307	24.1301705124747	27.1006895539447	28.3856287103844	25.5339998111935	23.0454403415374
LOC_Os01g12340	LOC_Os01g12340	6.535636	6.958127	7.422095	3.988339	3.199869	3.691406	3.365674	3.745167	6.196941	4.777612	4.943989	4.996755	5.340622	5.82956	7.239743	3.383101	4.572182	2.845758	3.315378	4.305531	3.169856	5.069121	6.056526	4.490971
LOC_Os05g41630	LOC_Os05g41630	2.989924	4.824595	3.4502	0.690947	0.505735	0.622757	2.111645	1.944595	2.088541	4.271138	2.407142	2.342178	4.438675	2.686767	3.947215	0.372451	0.193186	0.178346	3.972844	2.427109	1.439439	1.073529	1.404793	2.075121
LOC_Os01g08270	LOC_Os01g08270	12.1898489853236	9.08995809606404	6.37258124616411	35.8434247464977	47.0312129139426	51.6148327078052	43.193434784523	42.687850688459	32.213798664443	39.8503645256838	54.7674299199466	43.4985409986658	14.317428640427	11.6905501887925	8.55341202068045	37.2507356517678	57.5595903615744	31.3642708532355	35.551666724483	38.0694828005337	41.1645325890594	61.1555125883923	53.338045766511	46.4175324889927
LOC_Os06g47910	LOC_Os06g47910	5.514228	5.646039	25.07995	0.048295	0	0.106697	1.593386	2.692024	0.42093	0.965832	0.435463	0.832485	3.705739	4.327697	14.332936	0.048001	0.125846	0	4.007792	4.213813	3.184746	0.451971	1.115421	1.078485
LOC_Os11g05494	LOC_Os11g05494	1.229571	0.973859	1.67712	19.793854	27.940895	26.068108	10.850501	7.799975	7.66779	19.352755	5.365615	5.042485	2.860348	2.510401	1.456524	22.408871	26.302544	20.096127	12.901643	10.618798	12.653834	8.330459	8.418631	11.646799
LOC_Os09g34847	LOC_Os09g34847	21.9309366920502	18.9893300644351	26.2858584225941	14.9019358301255	13.3766113238494	14.7063646205021	17.3205291242678	18.0127064334728	16.1913382627615	11.7974787497908	16.1261981297071	17.2170234732218	22.4590002175732	19.4703821096234	23.5162511322176	12.548656	14.911482	10.864614	17.6334630297071	15.8377782393305	17.1762923933054	13.1009354389121	16.7748766464435	10.8844559845188
LOC_Os04g58210	LOC_Os04g58210	2.057148	3.116883	1.644606	9.766177	9.404605	10.916493	5.556857	5.820278	6.80604	4.199861	6.354518	5.925254	2.706874	3.727003	2.579699	10.553905	11.803748	11.140174	4.577444	6.387486	6.733644	5.599703	5.962379	5.085734
LOC_Os03g21230	LOC_Os03g21230	9.728887	7.099796	5.039264	42.329815	31.111559	40.443935	33.922436	40.923847	23.180119	22.771137	45.079285	44.136375	12.919609	9.852767	6.704729	26.236099	33.23362	29.78953	43.869289	41.514935	53.568756	60.83873	48.918213	41.88451
LOC_Os08g05650	LOC_Os08g05650	27.7354778160553	28.3124515348219	36.0537738256247	16.2311736523126	20.443434	16.833120364168	25.846563440723	27.3410198070175	26.2268044455077	23.8749638968634	25.0272645550239	23.6440332780436	30.3140202307283	31.8311038171186	44.042017364168	19.5231840669856	20.7434526289208	19.7569524492291	24.1690191244019	24.0485867208931	26.9660441621478	25.4637054274322	29.5562395528974	24.928035108453
LOC_Os03g09220	LOC_Os03g09220	118.151627868604	75.6472282901127	162.412077267129	39.480119753686	45.8712189692108	35.5399826942758	50.4923155984389	54.5242924176062	24.9763699193409	26.0551466127494	27.2521962771032	34.554245227667	86.7976674588031	89.4649553026886	118.94062956418	44.0461293430182	55.1564089869905	35.6333072593235	46.8789074132697	51.6974301435386	54.7976245026019	27.4171466500434	35.6904207940156	23.1453501565481
LOC_Os06g30970	LOC_Os06g30970	79.087074	53.019108	72.543083	38.856007	24.824785	35.348515	52.546505	50.220852	34.483284	35.942722	54.798336	49.270737	72.807236	74.102867	76.055222	65.406662	49.189831	91.721329	39.0476	34.638279	37.563702	50.214981	39.082188	53.083557
LOC_Os11g15520	LOC_Os11g15520	0.079642	0.238226	0.073104	1.531714	1.696189	2.299306	0.857575	1.052458	1.201901	1.0342	1.473251	1.702404	0.17469	0.332447	0.162093	1.306593	3.687325	1.678377	1.087752	1.439669	1.861778	1.125219	1.150638	1.012605
LOC_Os05g39240	LOC_Os05g39240	12.881842	12.793816	9.46315	68.711693	49.667271	53.571739	46.073502	43.927021	34.740509	64.352814	54.075451	56.85247	14.8913	15.140849	9.242971	63.873806	38.053356	67.953178	45.643326	43.208	45.027031	41.08741	46.25211	49.570518
LOC_Os05g09650	LOC_Os05g09650	1.50165	0.965239	1.113566	6.180974	9.502461	10.329552	6.304646	5.570102	5.444951	4.378815	5.164465	4.357126	1.67651	2.255476	2.166418	7.387972	10.850853	4.949251	5.562673	4.592773	4.809113	6.295973	4.671425	4.807326
LOC_Os06g45040	LOC_Os06g45040	1.960667	2.240271	1.786015	0	0	0	0.095106	0.212847	0	0.720463	1.061657	2.101105	3.148192	1.819376	1.335011	0	0	0	0.042373	0.075313	0.131375	0	0.143834	0
LOC_Os02g37690	LOC_Os02g37690	136.829376	296.314636	43.280258	13.496239	3.808207	8.156489	21.295233	33.522678	138.635117	10.092137	22.892132	46.285069	132.197098	146.727966	103.680275	10.39039	6.670763	7.070092	49.611343	64.246437	51.974339	27.51442	46.885529	16.743849
LOC_Os04g53240	LOC_Os04g53240	55.6781254066524	53.1176876137339	38.6252991781116	31.8057092639485	33.5281266330472	34.5904499967811	38.8606510869099	33.82327127897	40.0234558143777	52.8174787446352	39.286482110515	38.2973348229614	44.6634687381974	51.2042880858369	41.9555862832618	31.6731147274678	27.0747913562232	29.427087973176	25.8529497639485	29.2420774839056	26.8117013658798	40.0626929517167	39.9203975633047	35.455026388412
LOC_Os06g34090	LOC_Os06g34090	0.882984	0.949826	0.736314	0.035185	0.019794	0.05997	0.06866	0.175978	0.151446	0.107627	0.063855	0.127691	0.820114	0.761623	1.971068	0.032325	0.116302	0.026315	0.458657	0.267895	0.080967	0.079036	0.175395	0.184526
LOC_Os08g44270	LOC_Os08g44270	66.514633	83.315514	29.799685	6.27589	1.165636	3.185335	2.541844	4.847028	12.103439	32.005188	43.839462	64.286903	53.952942	47.585655	59.727062	5.400095	1.526623	6.677713	17.76944	28.963848	12.548066	12.189257	42.909702	40.726944
LOC_Os08g41280	LOC_Os08g41280	61.504345	58.87476	31.748127	17.026218	3.809488	14.818494	28.548819	30.920275	54.139198	21.729	34.168938	40.070885	55.637867	71.983841	41.372955	14.544015	7.257029	6.197421	44.004429	42.90934	40.66415	40.448849	42.301956	45.907501
LOC_Os06g47620	LOC_Os06g47620	4.119956	7.087988	1.363128	0.581544	0.04444	0.198662	1.214726	1.737754	3.264721	0.593837	1.469732	1.036973	2.657837	4.402297	2.054789	0.30829	0.559765	0.624193	1.536341	2.926118	1.933751	1.104015	1.147027	0.885033
LOC_Os07g42590	LOC_Os07g42590	3.141418	1.986732	2.172573	0.51348	0.123706	0.3192	0.269476	0.710146	0.415524	0.918033	1.070078	1.348724	2.332784	2.722928	1.832832	0.127052	0.373164	0.066126	0.400002	0.406127	0.443714	0.598204	0.429628	0.255413
LOC_Os10g37260	LOC_Os10g37260	2.612257	2.887451	2.384066	0.279889	0.085247	0.311257	0.307493	0.432199	1.380498	0.247602	0.111302	0.396522	2.13272	2.900202	2.171474	0.312913	0.076771	0.181514	0.820912	0.780728	0.510216	0.099901	0.219282	0.113877
LOC_Os02g51110	LOC_Os02g51110	13.653307	9.426608	16.811413	3.649956	5.867736	3.240977	7.842249	9.83838	5.169408	9.931359	10.422566	10.803622	10.377459	10.807941	15.575553	2.049099	3.430049	2.54679	6.949194	6.611033	6.894586	7.398979	10.564642	6.752558
LOC_Os01g47610	LOC_Os01g47610	2.777515	1.31299	2.506491	0.444857	0.376146	0.136617	1.070298	1.07932	1.366368	1.154364	1.882336	1.111406	2.447684	2.583637	1.860873	0.513976	0.151219	0.173949	1.493913	1.346891	0.850297	2.64164	1.381526	1.481766
LOC_Os03g50970	LOC_Os03g50970	2.819786	8.343274	2.319184	0	0.046579	0.023982	0.462677	0.722635	3.732633	0.166281	0.136272	0.660636	3.37622	2.748983	2.225945	0	0	0	1.121512	4.577416	1.363895	0.282854	0.507751	0.046349
LOC_Os04g38480	LOC_Os04g38480	25.5084884825581	18.7950096017442	15.0758882172965	90.09823565625	74.4854249738372	85.8147419702035	46.1958341133721	48.2934915697674	29.8868703640988	72.2781249236919	95.0181937892442	90.1603258575581	30.8830158306686	25.8889188822674	17.563757681686	70.0613177950581	61.0990814963663	73.9987131540698	38.8756813263081	36.830445065407	52.1183523640988	96.6512244251453	84.4953566940407	76.3699021148256
LOC_Os09g34230	LOC_Os09g34230	14.776616	45.160912	10.999307	0.083159	0	0	1.143925	0.922683	37.923546	1.823444	2.590279	3.83042	13.191508	15.524287	11.30866	0.521548	0.471095	0.342849	6.261282	18.312141	2.441924	1.129228	0.856669	0.446915
LOC_Os02g52290	LOC_Os02g52290	332.337555	232.926254	606.769043	80.354797	121.461502	105.814934	241.948059	228.110184	112.361656	317.862183	262.090607	267.518524	239.852982	301.06073	450.261993	103.3545	101.936783	109.831749	153.565063	169.843124	181.481735	226.338058	281.433228	260.145325
LOC_Os02g42570	LOC_Os02g42570	213.58226	160.1604	371.733185	44.36087	63.670555	51.669983	182.841156	142.217712	64.623856	195.920441	122.464157	118.778648	188.254974	193.27388	293.163513	35.642628	29.930378	24.894096	148.253876	116.979233	111.273842	98.903038	95.857353	118.340027
LOC_Os11g22404	LOC_Os11g22404	1.722773	2.191165	0.991859	0.464489	0.351435	0.815431	0.63983	0.920671	1.383825	0.676107	1.213916	1.233852	1.845747	1.652545	1.305596	0.479409	0.423911	0.594198	1.094918	1.156802	1.026595	0.966139	1.050619	0.812953
LOC_Os10g31030	LOC_Os10g31030	6.504459	5.572102	3.938734	18.208235	18.777067	18.849442	8.002856	9.619587	10.27366	5.278158	10.0495	9.764455	5.920522	4.693604	4.696472	17.381805	20.516026	18.680275	8.66584	8.916782	10.303248	11.508831	10.920564	9.234116
LOC_Os01g49280	LOC_Os01g49280	1.477491	1.381399	1.235293	0.0344	0.090157	0.070311	0.532361	0.533747	0.649641	0.123011	0.308534	0.593562	1.2201	1.649709	1.746239	0	0	0.034211	0.40632	0.798695	0.570661	0.094817	0.708775	0.194188
LOC_Os01g55660	LOC_Os01g55660	3.962261	2.586086	5.429675	1.189341	1.321709	1.140129	2.473776	2.490773	1.428658	3.056893	2.270925	2.671506	3.793935	3.184799	4.633476	1.085148	0.937303	0.592984	2.31074	1.90298	1.57051	1.812142	1.920962	2.210075
LOC_Os05g45900	LOC_Os05g45900	1.7381	1.803354	1.17573	0.430664	0.260798	0.696531	0.822969	0.952034	1.599284	0.959608	0.773305	0.939901	2.242386	1.914183	1.152869	0.535539	0.803696	0.648327	1.046794	1.103261	0.913337	1.062181	1.23583	0.569446
LOC_Os07g10910	LOC_Os07g10910	2.40263603133726	2.58061814365498	1.276761	0.59007	0.331747	0.630239	0.804346	1.48421061557555	2.09471573720137	1.115618	1.866947	1.66906840986658	2.86512044865033	2.463828	2.58971694197952	0.583171	1.62197530685697	0.605105	1.64978016940738	1.42287765032578	1.29263585944772	1.81596108842693	2.32785105026373	1.58429158144586
LOC_Os12g41090	LOC_Os12g41090	20.829836	16.955328	19.291759	7.55938	2.001069	3.621425	3.375387	2.501389	3.212656	3.164041	4.463503	4.856983	19.047592	12.863765	12.811421	11.553292	4.26002	9.976182	2.300779	4.408585	3.043631	9.962476	6.490015	3.809691
LOC_Os06g43650	LOC_Os06g43650	54.9168181891659	44.873734	41.621258	158.898819	212.865921	172.833344	109.831894	96.969101	102.514389	134.955215	107.358063	108.412003	59.835945	59.831444	46.188934	156.709473	177.752869	165.814636	94.174934	105.976128	106.089378	110.65345	110.526306	107.12542
LOC_Os09g36630	LOC_Os09g36630	0.770735	1.238887	0.473031	8.635526	3.69864	6.068491	2.938895	3.346876	5.648208	3.05022	4.930907	5.228096	0.340641	0.520976	0.265278	6.522352	5.544145	5.503356	2.348826	3.151511	2.680452	3.366853	3.137072	2.658365
LOC_Os01g56330	LOC_Os01g56330	6.176625	7.85802	3.128375	1.600437	0.330473	0.607983	1.323957	1.526677	5.017428	1.927502	2.671042	3.849688	5.079791	4.350966	4.979092	0.651624	0.479468	0.458173	3.542365	5.282489	3.356888	2.423734	3.849386	2.735138
LOC_Os09g31470	LOC_Os09g31470	18.393021	13.11496	13.495216	58.474918	54.787926	56.752972	42.195679	40.860542	34.274658	30.339628	32.542931	29.32906	22.336248	17.183258	13.965186	60.874561	53.5896	75.807785	39.821827	42.746906	45.340816	33.239201	31.430523	33.537209
LOC_Os09g36460	LOC_Os09g36460	30.453129	26.346359	25.983845	13.325604	20.44809	18.292542	22.489082	17.708298	19.87513	26.858036	25.685329	23.526073	24.755268	30.164198	23.930309	16.09341	15.804817	14.287526	23.434696	22.016174	19.730789	21.542059	23.017492	20.380768
LOC_Os01g44050	LOC_Os01g44050	5.108583	4.365383	2.490772	1.7152	0.610269	1.778562	1.617935	1.974884	3.16231	1.852381	2.53408	3.011333	4.382182	4.908141	4.528041	1.386127	0.791423	0.815074	3.017931	2.835892	2.993283	2.590773	2.440617	2.149706
LOC_Os03g62670	LOC_Os03g62670	396.169852333333	452.891708348554	672.960902324201	0	0.606513826484018	0.104745828006088	243.300459618721	269.791969614916	84.3835730182648	226.004527289954	208.622499425419	327.187414045662	236.036721157534	274.923108187215	479.792277773973	0	0.406814324200913	0	82.5295327960426	150.40383909589	201.153580699391	223.414259299848	362.837335423135	205.277626500761
LOC_Os05g28980	LOC_Os05g28980	19.1155720237295	13.5352181245798	19.8306341510777	10.435204449476	11.3988395254103	11.7298771409927	10.623908311054	12.3819843031442	9.77799163061104	12.2891728099664	15.8922710850307	14.3960811417837	17.4638309705359	15.2945510535891	19.1427974142772	8.85351547913783	10.3663442493573	7.51559748447696	10.567925963417	12.8615066359502	10.6549676310065	14.6496214107178	13.3311203181728	12.4510841309077
LOC_Os02g10990	LOC_Os02g10990	4.187519	3.104279	4.990505	1.075667	1.718443	1.128992	1.056594	1.135206	1.784069	1.178304	1.854753	1.43531	3.53323	3.338816	5.660172	1.348638	2.17321	1.548233	1.060364	0.995932	1.255747	2.009807	1.825393	1.268426
LOC_Os06g38764	LOC_Os06g38764	4.801746	0.888282	2.79	93.994514	64.15522	108.687027	81.915237	83.722603	18.871649	53.44479	126.517494	109.078239	44.262203	18.320894	8.371198	210.822647	97.088936	204.480896	144.939041	135.394241	158.385544	167.748047	129.805939	181.387741
LOC_Os09g16280	LOC_Os09g16280	24.65823	37.61137	26.439716	13.87622	14.167408	8.809977	13.734548	15.048839	22.612623	24.476871	21.031467	31.747929	21.61249	22.920795	23.493469	10.352898	9.444344	8.424217	15.956827	20.348284	16.014204	8.783261	17.596684	15.500805
LOC_Os07g14270	LOC_Os07g14270	52.7704603420026	71.6230447815344	44.1117857711313	212.476949771565	281.167803429996	209.16017005505	132.690918804941	137.673343185522	101.041680735154	138.572612190724	137.275912725184	159.7856691114	62.416177573472	75.2449375916775	56.1312234976159	231.838076115301	214.190547413091	260.453285598179	115.984628971825	144.763579403121	156.643806195059	107.241077861292	87.1819588248808	80.949558603381
LOC_Os04g47080	LOC_Os04g47080	0.241803	0.3837	0.192261	0	0	0	0.027138	0.127007	0.11136	0	0.080522	0.152802	0.474226	0.239238	0.661182	0	0.018204	0	0.182474	0.328261	0.210976	0.428828	0.348626	0.196702
LOC_Os03g14500	LOC_Os03g14500	15.705817	18.10787	10.536367	8.386683	5.797079	9.413542	5.829374	7.236189	9.900667	8.503087	12.779074	15.616763	19.130217	14.861242	11.189569	8.057018	6.592073	6.898748	10.584465	12.007349	8.906291	9.874345	14.183057	12.111637
LOC_Os05g34270	LOC_Os05g34270	14.995937	9.031265	8.568315	62.324558	37.238689	54.557285	27.246389	29.860609	21.193537	27.795439	58.563213	57.148525	17.157949	12.928595	9.486614	42.621048	41.085827	44.460526	28.800381	32.590145	38.117126	61.4757	63.57695	52.348728
LOC_Os07g35960	LOC_Os07g35960	0.659418	0.850794	0.407983	3.716738	4.270033	3.284871	4.189083	3.695939	2.201936	3.932361	4.482189	4.377542	3.658159	3.140472	2.360333	5.371435	8.627924	5.397426	5.892894	6.664966	6.545998	8.73816	8.95175	5.170607
LOC_Os05g43450	LOC_Os05g43450	4.013757	3.709887	2.795224	1.673428	1.964899	1.873984	2.090425	2.939485	2.851198	1.978075	2.841532	2.851987	2.835706	3.812344	3.207841	2.282188	2.633179	2.589261	2.393734	3.177824	2.28463	2.641471	3.646477	2.217861
LOC_Os11g03970	LOC_Os11g03970	51.4103645525773	40.0221593092784	35.5884906226804	26.7910947979381	19.668109371134	32.8651164886598	22.1650357938144	23.5533482494845	35.5138200247423	19.4388025731959	32.3030761298969	34.5852254268041	53.7454003154639	44.552979057732	42.2321365340206	28.6969096824742	28.2671790371134	27.073263057732	25.8324662783505	36.2676026329897	27.4804740948454	34.8356979525773	34.3096883443299	21.1923346536082
LOC_Os01g52140	LOC_Os01g52140	0.51722883248731	0.599283719640765	0.380059290511519	0.021192	0	0	0.155489	0.134278	0.36388728114018	0.0527	0.277097918000781	0.318624	0.644832219836002	0.595507423662632	0.543647926200703	0	0.035612	0.104383	0.51331021007419	0.348447734478719	0.199942023037876	0.187518664584147	0.266100058570871	0.210167846934791
LOC_Os01g01390	LOC_Os01g01390	5.24778551658558	4.55006277443609	3.47773026492702	14.9638105342769	13.8568529628483	14.9201162463512	8.60600505749668	9.05241943697479	9.29090529544449	5.94463389473684	8.60604728084918	8.14881169570986	5.33213363732862	4.69446224281291	4.78179966784609	13.8847503348076	12.8694369084476	18.5508018584697	7.85912056700575	10.0968762534277	9.89405701149934	10.3264531915082	9.49452472490049	7.80391305616984
LOC_Os03g11210	LOC_Os03g11210	6.643905	4.585898	12.440988	0.558744	1.239629	0.662856	4.19493	2.976874	1.576912	3.006165	1.775826	3.899934	6.131314	7.158641	18.885473	0.316915	0.285797	0.493778	9.003225	7.115912	5.410774	2.511599	3.938359	2.541669
LOC_Os03g60580	LOC_Os03g60580	56.851044	45.678722	68.955971	2.721009	12.431578	4.14866	21.134338	22.580671	10.372982	22.947598	28.428839	31.77021	61.459602	56.327934	59.841534	5.365642	12.577194	3.511328	21.693283	21.430958	25.535292	12.826155	35.324799	29.92417
LOC_Os08g43300	LOC_Os08g43300	2.308214	2.164142	2.370145	0.602629	0.441853	1.058136	0.872755	1.05383	2.205246	0.565047	1.096017	1.244471	2.327258	2.155557	2.330559	0.550353	0.8937	0.753079	1.521338	1.920889	1.617341	1.441347	1.702107	1.732391
LOC_Os04g32110	LOC_Os04g32110	16.620537	7.966761	4.183384	67.42585	61.531487	56.408318	107.440079	95.612106	86.118248	109.009193	107.523048	80.514702	9.078124	12.584208	6.547658	70.916489	61.057217	68.594543	68.602333	64.084038	80.907623	68.10817	59.158176	73.615761
LOC_Os11g03794	LOC_Os11g03794	2.628406	3.468817	2.702403	10.312374	10.034147	11.371801	6.998302	7.532898	6.534319	4.257419	5.754464	5.476163	2.967316	3.689931	3.580921	10.54388	10.662503	12.082479	7.463375	9.383348	8.884245	5.48719	5.534841	5.531188
LOC_Os09g09944	LOC_Os09g09944	6.554098	3.92316	5.028498	0.579723	1.271653	0.494717	0.900597	0.32161	0.277214	1.402705	1.440696	1.434728	7.037153	5.224512	4.885143	0.523318	0.632438	0.756091	1.173981	0.960473	0.466463	0.703968	1.054035	0.482592
LOC_Os06g36040	LOC_Os06g36040	71.860573	15.510122	72.898201	1.649938	6.278724	1.827641	43.609215	31.511772	12.498111	47.018337	36.733303	22.17626	57.036327	36.116333	29.058838	1.236534	2.610374	0.916801	26.568378	17.561609	18.013521	25.582253	14.290675	15.252409
LOC_Os02g07820	LOC_Os02g07820	11.594316	7.746112	10.924613	3.373571	5.718848	4.222069	6.781146	6.698678	7.152286	6.657505	6.412091	7.022105	8.761633	10.921283	11.245125	4.527211	5.297331	2.826797	8.25565	8.984982	6.87139	6.773165	9.093433	7.874827
LOC_Os01g47050	LOC_Os01g47050	0.702139	0.869375	1.283883	0.242179	0.177842	0.088875	0.237867	0.167944	0.268646	0.483967	0.473068	0.565204	0.646234	0.996961	0.973512	0.30398	0.218038	0.266238	0.3962	0.24191	0.350266	0.135384	0.45181	0.27179
LOC_Os09g28570	LOC_Os09g28570	10.2542734861895	8.9047040994951	6.05698623284823	26.3655161131571	28.5541621841402	30.6316837713098	20.5829997433917	23.0859126688447	17.6769599215919	15.4533048125928	22.6740427133947	24.2982668019008	12.3944504146124	9.95322614790615	9.27907116364716	29.7630332367092	29.8639995414315	34.9390386346896	18.3920612990793	19.2428533662014	24.5209366421146	20.2624392474012	20.7009343979804	19.1219097439857
LOC_Os03g15780	LOC_Os03g15780	6.518789	6.629319	4.356612	27.5285920322004	32.1068	29.527512	21.81036	21.8108288576029	14.846014	24.517357	30.177402	32.827385	10.877536	12.58629	6.27862	18.955276	22.981457	30.265097	18.130274	12.738201	15.2850976951699	27.1440584268336	21.437769	27.882507
LOC_Os08g01170	LOC_Os08g01170	63.872299	58.175343	53.320827	13.640186	3.586421	10.247843	52.618889	41.124165	53.062279	77.255547	45.681961	36.42062	76.520866	81.64846	54.276642	14.403962	3.978402	3.841931	67.424637	43.912231	39.48024	38.983086	33.836414	54.712917
LOC_Os01g01420	LOC_Os01g01420	46.5199614727808	40.6953529254536	46.1222133040706	29.0061863261403	35.2412433349681	31.8173819416381	44.4937536017656	43.0678991329083	36.6807651956842	41.2233595066209	38.6494013433055	37.8889805463462	44.2984802162825	45.2170890480628	45.3099986439431	30.0279494561059	28.6586735576263	32.2196539279058	35.6263819107406	37.5754678170672	42.1746187366356	39.4673935316332	41.1335317194703	38.3239190642472
LOC_Os03g16070	LOC_Os03g16070	5.1070131855	4.648933599	1.9296354	1.54311498525	0.859681848	1.5663015285	1.83214488525	2.15478344475	5.20991953275	1.72319230725	2.51685019125	2.51510735475	3.721788744	3.8700338865	3.38073992625	1.66587192375	1.2738058965	1.45535897925	2.9263542435	3.81662264625	2.8941778995	3.56270025225	3.899181453	2.3079116355
LOC_Os12g08140	LOC_Os12g08140	0.709322	0.731187	0.676623	3.129944	3.374994	2.517402	2.161836	2.113547	2.178374	1.19018	1.545456	2.128444	0.807281	0.683413	0.888768	2.752151	2.951535	2.635167	1.90312	1.901382	2.444482	2.170229	1.902354	1.750962
LOC_Os10g02480	LOC_Os10g02480	56.4827955565789	33.1093320973684	41.9067858815789	196.526145885526	331.598675459211	263.055991553947	153.893897415789	137.000821302632	74.5591976802632	141.444157431579	139.251139660526	128.198604144737	67.2371708947368	65.9557017684211	50.7600253565789	237.908777407895	300.632163593421	184.663948988158	133.156058578947	129.321450275	144.088290009211	151.821289775	113.691180523684	126.115998327632
LOC_Os01g12290	LOC_Os01g12290	0.160305	0.334447	0.180809	2.401347	1.546836	1.361223	1.741527	1.8497	1.416414	0.57738	1.068613	1.032397	0.207836	0.328023	0.156432	2.588917	2.667931	1.919328	1.268742	1.494324	1.437982	0.879055	1.096113	1.074904
LOC_Os01g60260	LOC_Os01g60260	1.28239	1.984279	1.557679	7.925613	13.567996	7.998444	7.761816	7.882968	7.62739	4.568635	4.205761	3.18047918181818	1.885643	1.811594	1.320706	7.382277	6.932302	6.866831	5.461348	4.90755402695925	6.250831	4.90987755109718	3.595086	4.651949
LOC_Os03g13860	LOC_Os03g13860	5.8199245	15.750922880182	3.22031216835187	1.51981580687563	0.315551956016178	1.13728931698686	2.48579192467139	2.34302143832154	8.71194981193124	3.60528074115268	3.78933616885743	5.47079082204247	5.69997515065723	6.61374825075834	5.74763405561173	1.41131131749242	1.16532349544995	1.78218265925177	4.87708327856421	7.01656976744186	4.7444513619818	3.5624614413549	5.12129610515672	3.38698781294237
LOC_Os07g47370	LOC_Os07g47370	0.549906	0.564008	0.323473	2.755983	4.463947	3.106152	3.321371	2.98111	1.779849	2.10385	2.465843	2.262408	0.646328	0.677304	0.520429	3.095927	2.614467	2.94785	1.776421	2.755694	2.807051	1.656481	2.12334	2.934424
LOC_Os11g05110	LOC_Os11g05110	76.9153369090909	61.659171	71.6326236818182	52.5075186818182	46.7577785532468	54.8951569090909	48.3944021376623	57.0948816233766	48.4721704090909	44.6249231649351	59.5890979090909	65.6913952792208	79.0685480454545	67.3235945454546	67.1464309090909	50.1987561935065	40.2839679623377	62.7693396974026	55.313245461039	66.9513151363636	68.7432301402597	51.022686038961	58.989977325974	50.5119624545455
LOC_Os11g26350	LOC_Os11g26350	10.228352	6.769873	16.974863	1.974387	2.838524	2.362703	6.936095	7.926559	4.551756	7.665988	8.585189	9.647127	10.001488	8.205319	17.42873	1.907355	3.2948	1.497844	6.955942	7.815927	5.629197	10.839426	9.573277	4.916242
LOC_Os02g44704	LOC_Os02g44704	1.98060986824877	1.2368555801964	1.09968015711948	6.42334463747954	8.03755416530278	6.89385924468085	5.16983097790507	4.68348815384615	3.2535147512275	3.42429387725041	4.04134398854337	3.69105436252046	1.70793398281506	1.79819265957447	1.281310900982	5.6503085589198	5.31899055319149	6.69120476759411	3.51768261783961	3.13886079378069	3.24245969230769	4.95159521849427	4.61336075859247	4.16095116121113
LOC_Os12g01530	LOC_Os12g01530	91.8056091710677	64.2042207164179	165.815251855339	37.1448446050517	20.2305834718714	38.8513199196326	59.8800426544202	74.0121281515499	49.6333347256028	56.3159084535017	43.3094503662457	55.2719643467279	109.436301002296	74.4013826670494	113.063306838117	47.6542542766935	23.9843918220436	55.2835442732491	45.9605517990815	56.6745639977038	55.9612688725603	27.2893060137773	34.3209033490241	33.8106227864524
LOC_Os09g29810	LOC_Os09g29810	0.994169	0.766068	0.809453	0.549832	0.316875	0.499366	0.678604	0.774273	0.715758	0.463409	0.911489	0.750839	0.919616	0.78806	0.823842	0.601852	0.510577	0.5638	0.800575	0.763389	0.6726	0.820472	0.860858	0.526328
LOC_Os12g32630	LOC_Os12g32630	7.67706211923688	5.96450053418124	4.84583619554849	4.67567932591415	3.0541063036566	3.21503079491256	3.67525284419714	3.0777783354531	4.43153041335453	3.37897252782194	4.8326062782194	4.92826438791733	8.32464919395867	6.11342556756757	5.93006659936407	4.28732846899841	3.65594445468998	5.49285814467409	3.57800881081081	3.75285369475358	3.0460253799682	4.2763177154213	4.4144259300477	3.4167030190779
LOC_Os07g05550	LOC_Os07g05550	0.336873	0.042276	0.106654	1.577003	1.358779	1.916115	1.066641	1.140559	1.317352	0.975468	1.038374	1.535657	0.553642	0.375911	0.346189	0.76603	0.722254	0.81203	1.147119	1.183725	1.019412	0.968873	1.288656	1.102928
LOC_Os12g03950	LOC_Os12g03950	3.267159	3.411658	1.784642	0.177003	0	0.249073	0.956793	2.126218	3.248955	0.491983	2.341677	2.958337	3.544629	3.321753	1.908063	0	0	0	1.291099	1.353264	1.469077	1.715443	3.350922	0.820286
LOC_Os03g22200	LOC_Os03g22200	19.8466268452474	32.7268875962294	5.05754158051846	1.13016869442262	0.0444515255302435	1.1387384956795	5.00347637313433	5.44079095051061	20.145308238806	4.25813897014925	6.07018042655145	5.41120376119403	15.3829146347211	27.0761085247447	12.4992993652789	1.3455819897879	0.980573037706206	0.461404874312647	10.2623827132757	8.76594200628437	7.86560895365279	6.79446570856245	6.12466346739984	4.29668763707777
LOC_Os01g61500	LOC_Os01g61500	35.8062740426743	47.3687847645804	25.2691883243243	18.6666710007112	21.8402962432432	20.2486309452347	21.0958943499289	19.7972555014225	30.0513166102418	25.0330080177809	24.7745099025605	25.1184538357041	24.1074840682788	34.8707046664296	34.2422181891892	24.1806847660028	26.6832670490754	19.1985750746799	20.2517393349929	30.5346722190612	24.0910263890469	30.5845279004267	24.6413908200569	23.9829211330014
LOC_Os02g34960	LOC_Os02g34960	0.368217	0.446513	0.391968	2.710096	1.897438	2.814721	1.468212	1.883211	1.528274	0.682915	0.574961	1.117873	0.501278	0.325344	0.348954	2.233182	1.75696	2.242734	1.400617	1.674515	2.264874	1.132145	1.190592	1.361098
LOC_Os05g25600	LOC_Os05g25600	3.100668	2.590369	2.577955	1.099423	0.814279	0.988075	0.781319	0.837948	1.280401	0.858951	1.250283	1.186296	3.087355	2.088379	2.601544	1.064578	1.148632	0.464945	1.102319	0.889504	0.899715	1.296264	1.565979	0.636539
LOC_Os01g10250	LOC_Os01g10250	13.2192260515222	12.158541509758	7.94669382982045	5.82164314910226	2.71647731928181	3.10835793442623	3.91295941295863	3.41127733801717	4.06471262919594	3.95196275722092	4.10683590007806	5.73381800624512	5.41792243247463	10.7417322919594	9.13800917564403	3.80875469476971	5.3867799921936	4.11011989383294	1.68729820296643	2.41954957064793	3.95358577361436	2.16945382825917	2.61071832162373	3.48957356908665
LOC_Os12g43664	LOC_Os12g43664	2.92167	1.398459	2.274665	0.671209	0.52608	1.193462	1.469522	1.121284	1.320111	1.284555	1.826063	1.475604	2.284764	1.897496	2.416475	0.814754	1.155348	1.213108	0.72063	1.345268	1.194129	2.049499	1.878495	1.636402
LOC_Os08g04390	LOC_Os08g04390	83.340187	82.888687	106.970741	61.824596	62.025356	67.916092	59.778744	66.112831	67.05706	60.057632	64.051781	65.50724	95.189178	92.078636	96.3162	67.047485	56.589241	71.260017	72.11174	61.6814	57.165455	68.840126	66.49955	63.047344
LOC_Os02g13350	LOC_Os02g13350	54.924671	24.06349	127.644882	3.211951	7.835589	6.649966	41.988686	37.544624	10.135926	28.92378	36.319206	22.265688	49.43047	47.87257	107.205048	4.089239	8.864713	3.21121	22.298935	25.722521	30.621412	25.176195	28.498652	22.836622
LOC_Os01g70820	LOC_Os01g70820	15.516802	20.23148	11.757971	2.798299	5.001941	3.968434	4.510467	2.969748	3.585008	2.862995	4.466618	6.373909	11.257639	19.099751	15.525146	5.432409	5.102174	5.308376	4.80671	5.715068	2.70326	3.249712	1.003918	2.030788
LOC_Os06g11610	LOC_Os06g11610	2.100026	2.304667	2.114106	0.781022	0.111064	0.38692	1.253727	1.269016	1.224827	1.323887	1.729106	2.062185	1.424369	2.567102	1.265343	0.501791	0.176866	0.537032	1.134509	1.269762	1.379072	0.945081	1.38857	0.824177
LOC_Os09g36080	LOC_Os09g36080	36.847889	23.861866	38.318127	161.449921	258.869659	214.568085	157.358795	147.997208	81.485596	162.827667	138.382019	119.168747	40.192215	35.110832	27.930136	226.166992	212.879288	288.918488	132.09259	125.333755	153.772552	133.814423	124.109184	143.468735
LOC_Os03g56940	LOC_Os03g56940	0.936552	1.853855	1.197173	0	0	0	0.163465	0	0.218485	0	0.043219	0.028406	3.55495	1.189018	2.207009	0	0	0	0.34	0.309706	0.172916	0	0	0.040733
LOC_Os01g41780	LOC_Os01g41780	0.167757	0.261411	0.155822	1.384326	0.997983	1.446445	0.615998	0.781317	0.795064	1.152299	2.186348	1.840285	0.485899	0.508988	0.221754	2.030962	1.878477	1.939376	0.897556	0.959312	1.307505	2.593743	1.832424	1.578752
LOC_Os05g38590	LOC_Os05g38590	14.6999708966757	16.0677770089847	15.9401002219227	9.87870022821204	10.6920351473495	9.73285968912848	14.621209328841	12.0051384483378	14.4378747924528	16.5143436657682	13.7452165390836	14.57187793531	17.2331929218329	17.844486180593	18.3279103414196	9.59286405480683	10.4502387448338	8.74458481581312	12.4594425283019	12.9687874249775	10.9026945462713	10.6885712632525	14.2051772318059	11.1263774797844
LOC_Os08g37456	LOC_Os08g37456	5.19689750641849	3.44850846919127	5.84436504878049	19.3969709672657	40.9717856129653	29.4833284383825	17.4725220250321	12.7048356238768	11.9980719801027	31.3007034775353	30.3888051116816	28.2366247028241	5.01276468870347	4.9139733254172	5.86818388382542	26.2859389563543	25.79429228819	34.2317417727856	12.8090901456996	11.6138551014121	11.5292806758665	33.1092279133504	28.6076924499358	28.3529106514763
LOC_Os07g48980	LOC_Os07g48980	29.141865	24.94573	54.128151	0.861447	0.524114	0.1828	0.796485	1.793347	6.224091	1.064596	0.551034	0.368902	14.792607	23.812738	51.963036	0.153878	0.013895	0.32257	2.178005	2.819735	0.785679	0.327432	0.799649	1.139711
LOC_Os10g30860	LOC_Os10g30860	3.864542	4.620667	2.749437	14.754707	14.7263	15.354286	12.170816	10.720895	9.041716	8.962649	12.916474	13.711973	4.599878	4.186789	3.330157	15.467728	12.99781	16.117073	9.741772	9.902002	11.210404	11.053169	11.974339	9.922406
LOC_Os02g10520	LOC_Os02g10520	6.207228	10.550102	5.242368	1.24378	1.548371	2.588641	3.972371	6.828237	3.569981	2.387172	3.739985	7.710964	7.295212	5.044523	6.948577	1.404096	2.23717	1.770286	3.041709	6.359464	5.875011	2.22748	4.340582	3.149374
LOC_Os03g17500	LOC_Os03g17500	5.909257	9.796271	1.797179	0.812281	0.987765	0.622471	1.365021	1.505505	4.276629	1.125822	0.947219	1.46331	4.62895	6.943893	4.300312	0.578516	0.913427	0.731324	1.308347	2.958897	1.321237	1.534028	1.128664	0.947027
LOC_Os05g05640	LOC_Os05g05640	1.836678	1.889668	0.828513	0.117529	0.285785	0.206726	0.502066	0.511065	0.533512	0.3114	0.745253	0.379601	2.02667	1.738676	1.504428	0.539442	0.095546	0.138369	0.966676	0.712865	0.784518	0.837866	0.631313	0.371262
LOC_Os04g42770	LOC_Os04g42770	2.32246595118247	3.77722364721198	1.44558346561076	0.592096645476242	0.543501816880017	0.561366747884574	0.642466777609026	0.920814506617487	2.29362303992189	0.612842908873942	1.08806614233022	1.27889920091126	1.20429927663268	1.29104067954003	1.71490230527229	0.579092262312866	0.518514652202213	0.516056662182686	1.17732268127576	2.63708522738121	1.20064028118898	0.671254854632241	1.07563646170536	0.746310741809503
LOC_Os10g06630	LOC_Os10g06630	14.562108	3.888301	11.85994	1.559263	2.4373	3.202497	2.02655	1.572687	2.612366	3.628074	3.904072	6.440707	13.322905	14.187599	11.662481	2.340983	1.615751	3.096115	3.0722	5.550004	3.27813	5.852824	4.853759	3.626249
LOC_Os07g07080	LOC_Os07g07080	17.105356	14.036703	10.403781	6.518311	4.150671	5.455041	5.287828	7.895977	10.442727	3.822159	12.534217	13.500644	18.767128	13.816539	17.025896	6.480394	5.217221	7.045786	7.50616	8.935898	9.472405	16.380386	16.523478	8.21493
LOC_Os09g25050	LOC_Os09g25050	0.163538	0.147113	0.191207	1.014788	0.958255	1.346927	0.772922	1.095142	0.701323	0.457092	0.812904	1.014002	0.257472	0.273847	0.278912	0.963383	1.058486	1.039654	0.74595	0.581495	0.873754	0.506159	0.662718	0.428579
LOC_Os02g33820	LOC_Os02g33820	52.097019	49.080994	39.33894	203.978333	189.729507	247.912643	203.611023	190.526352	89.926353	176.899857	169.007675	196.620941	56.289886	63.845097	51.833866	315.043365	271.020599	291.176239	190.756805	214.395554	268.833344	137.738052	148.702011	144.91983
LOC_Os10g38870	LOC_Os10g38870	133.378464	57.796497	173.085403	30.415348	44.510948	23.806564	48.498997	56.42955	22.08901	44.570183	41.114147	54.422291	121.516075	109.163162	133.162292	44.072681	57.70282	39.230453	71.924744	71.629379	62.99868	39.752266	28.863014	33.978092
LOC_Os01g69070	LOC_Os01g69070	63.349644	31.261976	84.431061	11.213039	21.203081	14.181024	39.86842	43.649399	15.602488	34.131374	37.247356	32.221142	46.112671	47.04425	68.538879	12.058749	13.130193	9.185591	34.113842	31.441809	30.678825	38.837349	53.043835	40.218281
LOC_Os01g63290	LOC_Os01g63290	5.88936617924167	6.29781265875144	3.15362865798545	17.0148862106473	19.3059116576025	17.6767800666411	14.1476743385676	12.9464291650709	16.1261562443508	8.83880323707392	10.3353129513596	9.18302510302566	5.34276608732286	5.96800522864803	4.61309926005362	17.2126752776714	19.5324700949828	17.8854002665645	10.2118665591727	11.633830538491	11.3123410180008	11.8598931313673	8.8982101309843	9.54363628265033
LOC_Os09g38080	LOC_Os09g38080	9.816229	9.125117	13.702215	4.189601	5.499221	5.936611	6.213702	5.238617	4.570041	5.024508	4.969103	6.770201	9.847005	10.326255	11.689629	7.300982	7.330784	7.017315	5.102861	6.110954	4.503934	4.333128	5.544207	4.971543
LOC_Os02g57060	LOC_Os02g57060	2.332907	2.65756	2.124118	0.29985	0.260691	0.086651	0.016787	0.132621	0.132801	0.031039	0.1395	0.37309	2.814948	2.481272	2.084419	0.341274	0.197404	0.359886	0.05805	0.076074	0.062678	0.088895	0.097751	0.040303
LOC_Os04g52630	LOC_Os04g52630	0.35922	0.419688	0.081946	2.057511	2.462094	1.90725	1.685922	1.572319	1.158413	1.069778	1.189445	1.4672	0.165483	0.246874	0.286876	2.126266	2.153751	2.108498	1.191551	1.393999	1.310572	1.06483	1.181627	1.208043
LOC_Os07g02340	LOC_Os07g02340	577.661682	405.447388	681.874023	256.984009	364.277191	337.630127	335.318085	326.82132	265.056732	354.094238	401.28775	360.27774	519.849915	598.604858	579.320801	315.497589	370.388947	278.358307	315.58078	344.689758	315.837921	304.548981	345.06015	330.655914
LOC_Os04g20230	LOC_Os04g20230	21.500685	19.354612	18.500378	61.636841	68.807587	62.953003	43.381824	40.039143	37.366882	37.936581	45.519611	47.138798	23.74003	23.409412	18.231047	64.920685	62.28054	76.621628	47.035164	45.610596	45.536621	45.946171	43.656635	49.235588
LOC_Os10g36260	LOC_Os10g36260	73.055795275	59.884013799537	39.3714404666667	213.048414410185	242.713463349074	188.715516449537	153.344812298148	145.865339815278	152.387345469444	148.59017537037	141.636162476389	157.717714333796	71.9176720648148	72.3847814726852	66.2647237574074	195.593762986111	261.210988841667	158.929650485648	123.798497536574	122.055963320833	108.996267456944	144.893510393982	149.744258770833	133.312739717593
LOC_Os03g18940	LOC_Os03g18940	7.284532	5.397389	8.077846	3.971243	3.741115	3.362655	4.536547	4.345001	5.243389	4.992788	4.126295	3.466246	5.963603	5.342456	6.737007	3.185861	3.41026	3.392598	3.560576	3.549448	4.56491	4.813857	5.686245	3.822326
LOC_Os07g31884	LOC_Os07g31884	72.599205	77.154915	53.836761	57.818737	41.796852	42.169559	52.157238	56.9576	56.130608	34.517284	45.358818	60.142113	86.749374	77.916054	59.226765	58.133026	44.480293	59.520302	49.73035	56.524544	66.50235	42.290512	46.325409	49.778
LOC_Os07g01340	LOC_Os07g01340	0.384339	0.323135	0.312446	0	0.046978	0.034516	0.109225	0.051309	0.072934	0.167059	0.401169	0.157617	1.19369	0.913862	0.72299	0.045143	0.026359	0.023313	0.181414	0.26267	0.162116	0.123581	0.397328	0.474912
LOC_Os04g35030	LOC_Os04g35030	0.287823	0.13606	0.337039	0	0	0.009417	0.08257	0.157441	0.21668	0.107601	0.20444	0.074935	1.159652	1.521557	0.520719	0	0.03565	0	0.46859	0.7788	0.380389	0.232046	0.166673	0.570704
LOC_Os05g37930	LOC_Os05g37930	20.0505951853361	19.6764449633401	20.1834846802444	7.31228715478615	5.05370755763748	8.8632468101833	15.0049456725051	13.3340751535642	10.5985410729124	13.9330833665988	22.1225276851324	18.6097242101833	36.7777636765784	24.5385299731161	18.0244953242363	10.5815103771894	4.05446468431772	11.76427161222	15.1435849336049	18.1179192191446	13.9472076207739	24.770851596334	12.2617308782077	12.064181310387
LOC_Os01g12580	LOC_Os01g12580	1.235274	0.9091	1.691652	0.021258	0	0.047579	0.301382	0.212185	0.199991	0.109366	0	0.174283	1.078693	0.940331	1.319646	0	0	0.06438	0.218764	0.288234	0.111738	0.113633	0.1056	0.112463
LOC_Os02g55480	LOC_Os02g55480	32.2285064559611	22.6387784024331	27.8641132880779	16.2961379698297	16.8552529489051	18.2002680695864	18.6547380253041	21.095799746472	26.2056961245742	15.5503416579075	11.5674201961071	12.2127089445255	30.2075040170316	34.1380192768857	24.9882415017032	15.5525371673966	14.6606503143552	11.6083207557178	21.1230561080292	20.9149746613139	20.6491146077859	15.1917937430657	11.9359470880779	14.8678777562044
LOC_Os08g32750	LOC_Os08g32750	0.097317	0	0	5.489549	2.199009	11.710146	5.636437	5.111827	2.497104	1.01275	7.791785	2.696611	0	0.036507	0.077328	3.70644	4.321724	4.489588	4.403539	2.87504	13.675104	1.886561	2.620863	1.212874
LOC_Os07g23970	LOC_Os07g23970	5.888421	8.253668	5.217047	2.978379	1.790081	3.162803	5.073099	3.072883	4.679081	5.521196	6.040241	3.989457	7.736381	5.466244	5.856221	3.338024	2.125838	3.261528	3.73603	3.841241	3.457076	4.270475	4.837008	5.498892
LOC_Os08g04830	LOC_Os08g04830	5.22082422290582	3.85160547752011	4.35944266682442	2.33358543965925	0.902259280643635	1.28919662659725	1.62342532986275	1.29904760246096	1.66771446947468	1.1243531471841	0.969847182205395	1.64267875627071	6.41349135731188	5.77629636725036	4.82417282347373	2.16783947326077	2.02239952484619	1.72673224372929	1.56316867250355	2.20221992475154	1.22906137482253	2.14554690298154	1.30221378939896	0.678726691907241
LOC_Os07g35880	LOC_Os07g35880	70.568886	25.652983	61.724628	0	0.658205	0	7.432788	6.551472	3.079528	5.653	8.951867	10.649842	66.529716	43.699326	40.755234	0.019629	0.050584	0.112144	5.364302	7.169568	5.822173	17.895071	16.722206	5.882396
LOC_Os08g03880	LOC_Os08g03880	2.056125	1.062872	1.5978	0.646887	0.407801	0.841773	1.100354	1.113907	0.611651	0.576042	1.060082	0.878296	1.459055	1.149129	1.560513	0.598477	0.678329	0.612374	0.790547	1.014638	0.967425	1.293491	0.978283	0.807739
LOC_Os09g28720	LOC_Os09g28720	4.090792	4.768559	1.300276	0.75696	0.118138	0.546708	1.235528	1.327471	1.869746	0.757347	1.339775	1.616974	3.19608	5.697989	2.226193	0.418769	0.157791	0.20933	2.038687	1.819936	1.676693	0.738047	1.157109	0.534393
LOC_Os04g01610	LOC_Os04g01610	1.024675	1.837329	0.576577	0.143517	0.056796	0.229502	0.172905	0.24433	0.325954	0.364789	0.302592	0.213255	0.69271	0.652405	0.735497	0.174933	0.082595	0.100323	0.456506	0.828446	0.195189	0.264815	0.418361	0.48978
LOC_Os08g43480	LOC_Os08g43480	11.3298604179894	9.40836599206349	7.89690159920635	4.34620452910053	6.90674108201058	5.80421825	5.92942771560847	4.67289267460317	6.30827935846561	5.85497425	5.74700361111111	5.65237866137566	8.12045750529101	10.2428102010582	9.89193797619047	5.10297435449735	6.40492873941799	6.1947082010582	4.28152391931217	4.90344798809524	5.07366122089947	5.72647733994709	4.58569266269841	4.85655340608466
LOC_Os02g57260	LOC_Os02g57260	74.163269	68.560532	66.334511	227.1017	258.131958	233.03392	136.916977	137.723358	127.656029	163.835266	191.073486	163.966415	92.446205	90.930893	75.681099	282.127838	270.537048	362.361572	116.292511	121.499435	143.980621	169.451416	159.676773	176.315948
LOC_Os02g04860	LOC_Os02g04860	6.736623	6.678208	5.51254	4.466051	3.093622	3.282805	4.216997	5.504054	5.146437	4.337445	3.812227	5.54754	6.166323	7.765489	6.225982	4.756735	3.308239	4.164745	4.512549	4.035191	6.242123	4.420361	3.97886	4.546354
LOC_Os12g03200	LOC_Os12g03200	13.0355659368362	24.7411609949693	9.05396947820011	3.84082432280604	2.09595416238122	4.14510549105646	4.25233212017887	5.9243968588597	17.2614550064282	4.09544676495249	5.97288991419788	9.37229571799888	11.7444243946339	13.1774379401901	12.3775627015092	3.18533252207937	2.7552530234768	1.8557557724986	6.78361332671884	10.2218981500838	7.03869957909447	5.93953423700391	8.52145836333147	2.98028788988262
LOC_Os04g49650	LOC_Os04g49650	3.08623419136262	1.99486299329859	3.84141687714073	0.326759065524944	0.414056053611318	0.263658549516009	1.88600414817573	2.35823405584512	1.05586530528667	0.820778612807148	1.91815725986597	2.56115352345495	2.04377251377513	2.4477135465376	2.82575713104989	1.26905058302308	0.232705455696203	1.50020021072226	0.614226632911392	0.866949978406552	0.823980348473567	3.29809579076694	2.57658491511541	0.90147138198064
LOC_Os05g25480	LOC_Os05g25480	8.740139	17.463104	1.90144	0.454097	0.203735	0.338392	0.491852	0.435535	4.521325	1.723955	1.773041	2.616394	6.872257	7.45805	3.621005	0.524107	0.83825	0.534205	2.142643	4.951972	1.012837	2.741932	1.957557	2.134824
LOC_Os08g15090	LOC_Os08g15090	0.566631	0.490421	0.449397	1.85991	1.91237	2.495949	1.291054	1.88391	1.809981	1.117865	1.610018	1.389009	0.703971	0.613914	0.717432	1.76019	2.215777	1.94064	1.539865	1.759628	1.563113	1.777498	1.514053	1.298623
LOC_Os04g18650	LOC_Os04g18650	5.806555	2.666804	2.141945	0	0	0	0	0	0	0.20751	0.593767	0.117746	2.733934	2.035766	6.554676	0	0	0	0	0.449476	0.096029	0.070322	0.419146	0.90528
LOC_Os01g36600	LOC_Os01g36600	1.76434	1.061308	2.032157	10.1069	8.520375	9.8311	6.855356	6.75834	5.354905	4.701023	4.645926	4.69922	1.894116	1.965885	1.302054	6.981754	6.006307	7.626469	4.156514	6.090362	6.427036	3.184954	3.479002	4.376842
LOC_Os04g35280	LOC_Os04g35280	51.029045	48.323677	43.253384	33.516743	34.970184	30.652103	37.418068	41.16967	28.309139	29.386957	35.287037	45.284641	49.566589	38.395401	43.431103	30.689007	38.45496	39.506077	36.998379	40.072483	43.210903	35.918171	50.697876	31.306683
LOC_Os09g29490	LOC_Os09g29490	16.995131	10.819016	14.915284	64.21582	61.160141	62.3578	37.382896	44.40889	23.349375	55.257542	66.62307	71.434021	13.027587	11.902079	14.679476	48.899925	46.367405	55.246571	22.123304	25.114637	32.538525	70.988464	86.005417	73.879257
LOC_Os11g13870	LOC_Os11g13870	11.165658	14.671476	2.006028	0.127387	0.021005	0.086603	0.26137	0.273079	6.637408	0.725989	0.680294	1.248742	4.607913	11.341144	6.198929	0.277025	0.084074	0.059585	1.155798	4.174135	1.581292	0.486056	0.635362	0.41542
LOC_Os12g32760	LOC_Os12g32760	10.726089	6.521	7.531992	2.038115	2.575289	1.409582	2.955515	3.387858	1.562076	6.763158	4.857857	10.276041	15.404842	9.662594	5.443836	3.2658	1.915132	2.954674	1.713886	2.228365	2.327692	1.250588	0.501924	0.58043
LOC_Os12g02370	LOC_Os12g02370	87.94233094375	197.6997498625	28.7503795	1.15913301875	0.5595028625	1.4091094125	1.5606251375	2.72438208125	86.11201318125	2.31298543125	4.43343400625	9.5852068375	67.696654975	106.49031661875	84.40133065	1.65818796875	1.3712438875	0.5401879375	15.2791646375	31.299141925	18.8026833625	6.13561619375	7.016006075	2.746007175
LOC_Os07g43940	LOC_Os07g43940	33.9809890552516	31.6856164742888	13.4657432707877	12.95924529814	4.62434733150985	9.92427223030635	13.765164059081	16.2814585027352	27.0217496061269	12.7526569824945	18.1292951504376	23.7902400443107	28.1047113823851	30.9826755016411	22.1640319907002	11.0462173900438	5.99614985776805	6.0222605809628	16.6988949945295	23.6874179261488	14.531930118709	14.2049063615974	20.0973121394967	15.0400233134573
LOC_Os03g59450	LOC_Os03g59450	3.250884	2.625961	1.640187	7.688943	7.226148	10.58672	5.355286	5.277121	6.521982	8.773162	8.604266	9.125386	5.984445	5.048658	4.916027	16.355639	17.638012	17.12406	10.972743	11.92878	12.584732	18.56119	21.153008	17.72789
LOC_Os12g43580	LOC_Os12g43580	1.995599	1.468773	1.391384	7.929941	5.691494	7.735728	4.695478	6.490887	4.492985	5.001661	9.378131	11.565703	2.151913	1.434831	1.614193	7.788418	9.627365	8.815446	4.731157	5.163828	6.150499	7.384199	7.810324	6.771173
LOC_Os11g12330	LOC_Os11g12330	2.425869	1.576809	0.91383	12.478801	7.238314	11.563682	5.512897	5.783947	4.284247	3.905661	12.438218	12.241651	4.365126	2.85557	2.138376	8.570002	11.293042	9.864651	6.148035	6.482814	7.00319	14.127759	14.71644	12.457924
LOC_Os08g16720	LOC_Os08g16720	4.033303	5.006988	2.697727	16.159698	14.539911	14.076186	7.153716	7.255088	10.404772	6.986262	7.790528	9.953191	4.184731	4.300076	3.451334	17.660509	15.658382	16.72378	6.537308	7.663421	7.73487	8.281765	7.700853	7.304542
LOC_Os02g53870	LOC_Os02g53870	1.142456	1.61873	1.981509	0.039014	0.155433	0.324765	1.082372	0.737078	1.033276	1.180567	1.298223	0.539103	1.955385	1.241873	0.944087	0.067478	0.186015	0.221564	1.139214	0.846496	0.55387	1.157766	0.573955	1.085996
LOC_Os01g59340	LOC_Os01g59340	6.09416465265922	5.49578778332239	3.45370146881156	14.9676634103743	16.5897544438608	16.8096464162836	16.05584509652	15.5322211280368	15.2833467439265	18.0721802462246	16.4853363164806	15.0619218653972	6.40759652790545	6.58126963690085	5.43419836638214	17.6901194097177	18.9592916585686	16.3016386533158	11.9832739652003	14.2257714977019	13.1193144707814	18.6999570748523	17.5224814464872	15.5945645456336
LOC_Os03g22360	LOC_Os03g22360	1.512078	2.200804	0.33458	0	0	0	0.149506	0.140228	1.049099	0.289429	0.113294	0.259153	0.600481	1.961836	0.604398	0.184447	0	0.127855	0.154163	1.181302	0.432719	0.337936	0.270431	0.221485
LOC_Os01g65240	LOC_Os01g65240	0.598936	0.34162	0.836764	0	0	0	0.023867	0.108072	0	0	0.143772	0.163352	0.291908	0.309288	1.026695	0.321414	0.456454	0.141512	0.17552	0.180749	0.075327	0.093568	0.148176	0.268051
LOC_Os02g39560	LOC_Os02g39560	8.22017	9.138639	8.610106	26.58453	26.0824354328594	31.910402	19.0880223933649	18.847605	15.8174587725118	17.413429	19.8412508230648	18.485401	8.638243	9.80586204265403	10.172232	21.282574	23.006977	19.5287087977883	15.575758	16.318172	17.3070795671406	18.539112	19.520126	17.715908
LOC_Os03g10090	LOC_Os03g10090	351.909149	397.701569	250.540985	14.867176	0.144815	7.973886	101.159309	145.040924	137.407532	66.06665	131.8255	143.32225	324.851379	234.418457	236.192871	13.243255	1.310087	2.308166	142.322418	132.446228	127.904709	144.245956	166.677795	86.352165
LOC_Os06g14370	LOC_Os06g14370	32.2373022875445	49.4088845637011	6.75688474448399	4.26876271743772	0.661311859074733	2.46794655231317	5.20732083558719	5.2664222633452	21.4368191487544	7.4796420911032	9.67996681708185	15.1088620683274	19.7615105594306	29.0820572569395	11.636447144484	2.85086690106762	1.48375776227758	1.58649356156584	9.77657676868327	10.4748033565836	7.10618413238434	4.33289367117438	7.58421273879004	4.55189333807829
LOC_Os07g38390	LOC_Os07g38390	3.981157	2.718043	2.930597	0.735626	0.985549	0.802689	0.799921	1.30304	3.04042	1.512223	1.353615	2.158682	3.00548	2.804582	3.153841	1.569875	0.657062	1.407519	1.194346	1.866911	1.535526	1.971433	2.330792	1.290167
LOC_Os11g10990	LOC_Os11g10990	178.865479	102.858063	252.876419	3.449299	30.990707	5.370669	51.425251	40.658508	22.416115	83.246376	51.148685	41.857536	174.947952	165.670959	170.034546	4.624339	11.864901	4.824075	44.864555	34.715557	41.363762	50.458794	51.003323	68.44696
LOC_Os04g47990	LOC_Os04g47990	5.79813276305057	4.15811781606851	3.79649084420881	3.98903886011419	3.01071437194127	3.28060102977161	2.87450772430669	3.00212825244698	3.29769111949429	2.8691740497553	3.53020406199021	3.7435357728385	5.39141994290375	5.80850032218597	4.4569776223491	3.73449899673736	3.05517343597064	3.49302076672104	3.81657940252855	3.78087264274062	3.12622129282219	3.66215914355628	3.53416878874388	3.47038718597064
LOC_Os01g56220	LOC_Os01g56220	0.307748	0.15107	0.255594	2.665742	2.814917	2.919424	0.937064	1.468353	0.497085	2.669954	3.992212	3.481589	0.904057	0.594958	0.220337	2.374271	1.533241	2.456636	0.944055	0.930196	0.866506	1.889283	2.267024	2.633876
LOC_Os10g02360	LOC_Os10g02360	5.348882	4.614775	4.25117	20.097574	14.972529	25.580986	13.851176	13.656543	7.683697	13.500499	21.969959	25.417572	6.818604	5.159732	5.291031	19.842293	19.580158	19.768192	13.123442	14.188602	16.826582	24.629097	23.24762	16.845928
LOC_Os01g01340	LOC_Os01g01340	509.592153824037	332.54516192812	583.351139235768	2526.22473225417	5673.55414809373	3659.25192907993	4193.62727118401	3439.81436468258	2794.27687089074	6542.71452107476	3883.21672917884	3226.03264387407	582.762759847614	639.54760479471	506.214410194365	2767.60217762047	3796.28877566762	3071.32069711098	3369.6790092973	2627.07322927085	2986.51125677401	3958.77677430765	3382.434707613	4761.40584362277
LOC_Os04g46320	LOC_Os04g46320	6.864307	7.270526	2.761199	1.269204	0.736197	1.7495	0.875282	1.128834	3.337713	2.025624	3.314939	2.571149	5.471286	6.50045	3.649665	1.785969	0.843731	1.243108	1.931856	2.019907	1.763253	2.7884	2.19995	3.135918
LOC_Os01g64370	LOC_Os01g64370	20.66853	17.155405	28.311401	10.243389	13.555879	13.143982	17.141541	16.174656	12.356485	17.105965	17.174704	14.810058	21.914246	21.63031	23.617178	11.340958	12.906036	9.759912	16.690351	16.406998	14.112339	17.468714	17.666685	16.020786
LOC_Os03g48300	LOC_Os03g48300	29.5859634448768	22.0897062298314	22.1940052394293	14.9761422874189	10.8562429639429	17.4496510853437	14.4234194184176	16.1996358204929	20.1549985540856	9.84621929286641	16.6855878640726	16.7835544290532	31.1551277177691	24.3162188679637	24.451071986511	13.5641503040208	21.8259382329442	10.1374391201038	16.3634196653697	15.7762069411154	16.5593846822309	16.8020226168612	16.8244842884565	10.6071735024643
LOC_Os02g33030	LOC_Os02g33030	20.074846	16.247475	17.711679	5.69228	8.99175	7.265275	8.059406	9.398069	17.32547	11.759941	11.29173	13.235538	15.124773	20.734825	16.072226	5.845719	7.947893	4.676156	17.248951	12.854446	9.00782	16.88306	17.215555	10.24531
LOC_Os03g15920	LOC_Os03g15920	33.2753766325336	60.2311046220012	40.4502152972498	181.741423932709	375.966624311293	263.056634465769	219.676813887068	200.124165389116	207.401974194851	309.811048376243	242.8541432323	232.833549237566	25.2874776360445	30.3570537887654	39.5409116284377	218.753019663546	299.103016673493	182.657106263312	180.687013578701	194.723857387361	160.833016399064	255.823550558806	238.520224214745	245.15283517203
LOC_Os12g17600	LOC_Os12g17600	9528.71101646856	10207.777344	10981.952148	1342.190918	499.82666	566.880493	3227.731934	4098.878906	3668.659668	3301.775635	1714.759644	2702.210205	8968.729492	11168.2099710853	14526.2262269638	1449.518555	522.354797	135.331818	9446.05742081223	4551.27002	3905.605469	1093.540649	2429.617676	4860.32259520069
LOC_Os12g02450	LOC_Os12g02450	2.326485	1.214717	0.495792	0.119488	0.150857	0.214076	0.476068	0.591941	0.557834	0.507399	0.486902	0.491862	0.565591	0.875271	0.790262	0.219484	0.154237	0.615534	0.420475	0.304337	0.286843	0.890755	0.271464	0.631692
LOC_Os03g13300	LOC_Os03g13300	0.054554	0.078388	0.122017	2.151863	2.790442	2.478053	4.38009	3.653695	1.296608	2.180559	2.212266	4.742768	0.539259	0.50876	0.177944	1.654608	1.914038	1.852731	0.527058	1.041931	1.627117	1.015327	1.977291	4.857436
LOC_Os01g04480	LOC_Os01g04480	0.158959	0.112335	0.054973	1.368773	1.573759	1.428041	0.39673	1.052588	0.269507	0.97439	2.331788	1.37132	0.383716	0.368015	0.198995	1.38411	1.548557	0.818508	0.346655	0.459646	0.538594	1.829196	1.058439	1.324752
LOC_Os05g09410	LOC_Os05g09410	4.033819	3.305059	4.909851	0.740022	1.768727	0.700088	2.616137	2.915611	2.255449	2.025899	1.703223	1.889902	2.521787	2.86791	4.806375	0.678731	0.620689	0.7507	2.61945	2.391568	2.028414	1.99591	3.315471	1.802849
LOC_Os04g52660	LOC_Os04g52660	10.1875381157385	14.8998580624697	4.88880325714286	49.6848587723971	47.3595056576271	38.7577609912833	37.5833474784504	37.7563229607748	45.4309706338983	23.5703368227603	28.1933297733656	28.5055399825666	10.226940420339	14.6851922765133	8.38605412687651	41.3031886644068	45.4123691699758	44.2834812949153	34.723271283293	30.8061444624697	30.0092493418886	28.4899286184019	27.3280518213075	28.9749613549637
LOC_Os05g11510	LOC_Os05g11510	12.725589	12.307171	7.847829	4.716733	2.152247	2.964527	2.267225	2.4339	5.730339	2.581213	2.402097	2.735299	12.078932	12.356335	9.768617	3.911106	1.159097	1.997786	3.724863	3.387938	2.278866	3.437838	3.230069	3.432053
LOC_Os04g54810	LOC_Os04g54810	3.190257	77.882385	1.032457	0	0	0	0.059104	0.261765	39.787418	0.25338	0.179273	0.245348	2.110441	4.118075	2.608143	0.126744	0.548237	0.013556	4.927045	27.511538	3.604725	0.079193	0.140285	0.167998
LOC_Os03g21390	LOC_Os03g21390	10.126434	7.639097	15.85344	3.38294	3.978639	5.185068	10.757479	8.426305	6.552502	9.602055	8.44875	10.035042	8.442926	8.771093	9.745828	4.475035	6.212126	5.141244	6.262092	5.930184	6.418385	5.086539	6.100241	6.694156
LOC_Os05g13370	LOC_Os05g13370	3.179431	4.584816	5.268042	1.938274	1.870289	2.472056	2.70178	2.618768	2.78476	2.144697	1.898243	2.044844	2.86934	4.047756	4.547921	2.101645	2.454689	1.7227	2.637897	2.894813	3.034442	2.548624	2.898503	2.106953
LOC_Os01g55720	LOC_Os01g55720	5.855954	4.272726	6.644584	1.616899	2.721089	1.341394	2.315284	1.953969	3.089217	2.59488	4.159388	2.987494	4.657776	5.06313	5.129837	3.073385	3.356181	2.465919	3.834759	5.040398	2.238892	3.093903	3.190464	2.800501
LOC_Os07g27970	LOC_Os07g27970	7.486678	5.043249	10.213057	0.28156	0.040004	0.335462	0.633133	0.669056	0.09303	0.222065	0.478808	0.299646	8.320292	4.944737	7.121295	0.166059	0	0.294342	0.354987	0.399684	0.420098	0.287421	0.169574	0.058293
LOC_Os12g05890	LOC_Os12g05890	92.956596	32.420967	159.059921	12.51402	21.687811	19.013763	31.872009	30.677052	12.485169	77.606827	44.857422	36.349586	89.688919	85.364822	110.774353	12.923728	17.602232	10.943645	25.203337	25.646521	30.956671	53.115574	41.002735	44.483883
LOC_Os12g04500	LOC_Os12g04500	61.274937	80.008339	221.492462	17.360855	26.25411	22.539289	50.758545	57.920372	32.806488	28.257725	26.964396	38.755878	38.115147	47.150482	86.640816	26.430098	51.211113	19.664543	52.052979	48.776989	34.095306	19.845701	38.790382	29.657862
LOC_Os01g69080	LOC_Os01g69080	96.537674	109.271004	119.175346	14.680178	0.522046	9.799256	49.289539	52.706158	61.271816	20.279177	17.439133	22.447437	96.411842	104.656502	110.334068	10.9536	4.835277	1.559288	55.477314	46.817333	49.57753	19.894333	17.447653	20.92536
LOC_Os05g41160	LOC_Os05g41160	2.848513	2.348369	2.791934	1.212534	0.86274	1.251034	1.438283	1.097674	2.09112	1.717496	1.353345	2.183834	2.431539	2.233695	1.907127	1.504745	1.086941	0.947369	1.37764	0.836414	1.038462	1.758065	1.345886	1.277498
LOC_Os07g09814	LOC_Os07g09814	0.374746363539446	0.090020644989339	0.226354375266525	1.78128330916844	2.8860732249467	2.37554525266524	1.25763870735608	1.59919165565032	1.32500117004264	1.71530301066098	0.859317910447761	1.06204733795309	0.56510076652452	0.65211460021322	0.525956828358209	2.11845471108742	2.43897506076759	1.84834986353945	0.960969252665245	1.72698809701493	1.60751234061834	0.96206578891258	0.623488865671642	0.848819062899787
LOC_Os01g05970	LOC_Os01g05970	36.638309	34.098404	20.884502	91.755524	119.370941	107.742897	70.658554	68.26268	74.248253	60.17831	76.30761	64.402161	50.269711	44.429287	29.767982	136.961227	120.931419	157.094406	74.188309	67.289719	71.640839	88.994087	74.959839	70.575874
LOC_Os07g08840	LOC_Os07g08840	648.965948895506	414.591697041573	1200.34638941573	119.52818924382	293.491970439326	197.742693688764	432.090848057303	395.80779688764	229.645224105618	675.422621068539	580.210418065169	561.343403505618	484.554122120225	570.672143142697	842.783678249438	165.164575217978	233.615162032584	175.370904450562	356.702006102247	354.608933837079	404.132129577528	408.344636830337	389.023609367416	386.392896258427
LOC_Os01g69220	LOC_Os01g69220	13.197145	18.293861	10.207501	10.656436	6.880519	8.183618	6.608851	7.583132	11.197111	6.82675	7.216473	10.531983	11.611345	12.900736	12.330908	8.562497	8.927792	8.287946	8.040583	11.398044	8.862377	6.625875	9.149738	7.485704
LOC_Os02g19410	LOC_Os02g19410	1.003679	0.910538	0.680308	0.314404	0.034359	0.179233	0.393848	0.481119	0.376728	0.67322	0.389129	0.441495	0.68952	0.891959	0.603054	0.199874	0.082512	0.088881	0.444393	0.50778	0.285582	0.563204	0.462112	0.317997
LOC_Os01g73024	LOC_Os01g73024	10.762954	10.915044	6.980853	5.102883	1.854274	2.530756	4.677628	4.323038	6.733651	2.654887	3.627966	4.546979	6.476666	10.034623	10.291775	5.212574	3.039599	4.93758	7.007599	10.339763	7.006551	2.225275	3.431577	3.915057
LOC_Os05g25240	LOC_Os05g25240	3.635458	2.121997	1.041553	0.083262	0.393143	0.059612	1.07724	1.019859	2.160395	1.989899	1.432741	1.42647	5.916612	5.622899	2.692304	0.115764	0.297766	0.157484	3.363171	1.441004	1.151861	1.102826	1.334408	1.724467
LOC_Os05g41380	LOC_Os05g41380	4.483768	19.730148	2.497449	0.719478	0.102274	0.319823	1.849346	2.021274	9.610797	3.777998	2.439755	4.24086	5.990229	7.215918	4.072671	0.995286	0.488764	0.579015	4.058724	3.828409	2.004643	3.652786	5.322625	1.087909
LOC_Os06g03740	LOC_Os06g03740	6.902264	6.561761	6.342052	1.433159	2.545164	2.40704	3.310587	2.376131	2.983393	2.526318	2.019149	2.835387	8.124404	6.288709	4.245931	2.499614	0.880427	1.961961	3.394753	3.674188	2.613214	2.23009	2.696427	3.458281
LOC_Os01g67370	LOC_Os01g67370	15.4943634437155	20.2379309913674	7.84739860773481	8.42554874758287	5.92188825828729	8.09780875690608	5.59704941160221	6.00848109426795	11.0642386239641	4.45151049723757	7.26195113708564	7.48765133390884	14.5637651857735	17.8354776412293	13.3256798097376	8.67101125759669	8.51739928763812	8.59547188881215	7.05910332665746	10.2053744040055	6.47497115676796	6.99971966609116	7.18846183874309	5.90458844129834
[truncated: 1,729 more rows]
