# Supplementary material for: Weighted Gene Co-Expression Network Coupled with a Critical-Time-Point Analysis during Pathogenesis for Predicting the Molecular Mechanism Underlying Blast Resistance in Rice
Source: Rice (N Y). 2020 Dec 11;13:81. doi: 10.1186/s12284-020-00439-8 (PMC7732884; doi:10.1186/s12284-020-00439-8)
Supplement: Supplementary file 10 — Additional file 10 : Table S6. The genes information in brown module. [file 12284_2020_439_MOESM10_ESM.xls]

gene_id	gene_name	NPB-0hpi.1	NPB-0hpi.2	NPB-0hpi.3	NPB-24hpi.1	NPB-24hpi.2	NPB-24hpi.3	NPB-48hpi.1	NPB-48hpi.2	NPB-48hpi.3	NPB-72hpi.1	NPB-72hpi.2	NPB-72hpi.3	PiZt-0hpi.1	PiZt-0hpi.2	PiZt-0hpi.3	PiZt-24hpi.1	PiZt-24hpi.2	PiZt-24hpi.3	PiZt-48hpi.1	PiZt-48hpi.2	PiZt-48hpi.3	PiZt-72hpi.1	PiZt-72hpi.2	PiZt-72hpi.3
LOC_Os02g51450	LOC_Os02g51450	12.4449272222222	14.6452849850242	11.2688127753623	3.28195035362319	2.68549117439614	3.68809518550725	22.6017842850242	23.3167752309179	21.5016794048309	13.7541515618357	15.2165774497585	16.2788161657005	15.2833498859903	13.9558586285024	14.8178556454106	3.69404066231884	2.93862526618357	3.22001034637681	18.3877027845411	17.1967909038647	20.4085892057971	18.0987736652174	16.2572475289855	19.5415104338164
LOC_Os11g05050	LOC_Os11g05050	1182.658447	1139.211304	716.376831	116.727791	73.467857	126.183189	2012.124756	1849.963501	1250.873779	1292.91333	1339.911621	1269.429688	1203.64502	1242.382324	806.392212	117.212952	68.066299	99.447906	1635.345337	1760.665649	1729.88147	1443.250244	1556.223999	1286.800537
LOC_Os07g03880	LOC_Os07g03880	7.311688	4.391965	6.881253	0.138477	0.226331	0.166968	9.831264	10.655127	7.430182	5.708934	9.813623	9.340164	7.482157	5.188823	8.192013	0.404196	0.865824	0.52215	8.423886	7.651085	9.698925	11.008013	9.134536	6.595706
LOC_Os02g49326	LOC_Os02g49326	58.523506	43.644489	55.719402	12.547541	9.91557	12.128413	84.123306	81.449005	66.524719	46.902073	55.183239	54.588352	52.856201	48.805027	54.241291	11.517575	9.547928	7.948307	64.154915	60.317616	63.013489	62.576855	53.550846	54.699688
LOC_Os11g23790	LOC_Os11g23790	70.8247140082051	63.4064897174359	70.4577121446154	13.2547286615385	9.65616119948718	14.3466217492308	133.282628359487	106.212503729231	123.35901324	66.7094255953846	81.2240627769231	70.9406205328205	69.3193041430769	83.1719625010256	76.4114993041026	14.8800760066667	12.3669558948718	7.94408218461538	105.607479669231	103.504142863077	108.561689834872	111.08232622359	87.7780827948718	91.6329697917949
LOC_Os02g29960	LOC_Os02g29960	36.117489	31.359285	34.387779	4.487174	3.085704	4.81827	59.986408	60.976078	40.3881	49.816071	42.095814	42.377377	36.509182	37.482151	31.824902	4.152651	3.416551	2.191151	52.26413	45.843872	56.443909	38.906929	43.345669	52.00518
LOC_Os02g22060	LOC_Os02g22060	17.506351	15.458931	13.455923	8.535214	6.852877	8.552051	20.869034	19.354656	21.598879	13.362682	17.768627	17.700165	15.473206	16.048325	14.320793	8.725527	7.943583	8.491808	18.213541	16.644552	18.239698	17.573137	18.213903	15.608657
LOC_Os03g58540	LOC_Os03g58540	22.5193137171998	21.2004839272137	23.5758379916551	3.36361883588317	2.412371648586	3.66071959248957	46.2489528725081	43.3723799133055	33.9200113300881	20.0471910713955	20.2825537978674	20.1821539749652	16.8099606949467	22.1893617297172	24.4771061488178	3.15029648910524	3.4735713310153	1.58654086648122	32.832479067223	33.1003250690774	33.015263462216	26.3765352800185	20.1999702962448	22.4000167343533
LOC_Os01g05810	LOC_Os01g05810	26.436682	20.500967	16.272425	4.519051	3.886398	4.733383	26.660919	28.922716	29.62542	29.312933	32.257065	30.95834	26.994062	21.361786	16.24021	7.059022	3.919157	8.510974	29.017975	25.570303	28.098783	30.907616	36.909298	34.205635
LOC_Os04g39190	LOC_Os04g39190	13.265742	10.56211	10.479769	5.357666	4.927456	5.297698	18.588694	18.458143	16.288071	11.090138	13.232478	12.340289	11.881133	12.403358	10.390071	5.465418	5.105963	5.464334	14.324033	13.145117	16.823227	14.805956	12.415886	13.207453
LOC_Os11g37990	LOC_Os11g37990	44.10117	40.487209	38.346321	20.475483	17.87438	20.141335	58.369911	62.796585	56.370834	42.841602	43.720673	43.245808	45.197575	40.764851	43.771687	20.883575	19.855722	20.967031	48.100121	48.805489	61.65836	54.963722	48.006058	41.648472
LOC_Os03g12260	LOC_Os03g12260	15.950665	13.278606	4.876392	0.769238	0.366434	0.310232	30.786488	29.800591	31.630219	19.041861	23.691183	23.078474	26.165546	18.833965	8.110278	1.161407	0.968066	0.758524	25.715113	25.195875	27.851864	30.023279	19.430515	29.103872
LOC_Os06g44840	LOC_Os06g44840	23.3714044797753	17.2428854219101	17.6456980174157	8.82956919606742	8.66681710730337	9.7365651752809	37.9006520460674	37.2747946073034	36.8940686426966	19.7431879758427	32.9447922730337	31.0631140893258	21.9641754151685	22.2920224011236	21.3425595134831	6.51582964831461	7.23931684550562	6.93979222752809	28.8876120797753	28.1827489342697	31.8483956786517	36.0927604831461	36.7737687078652	29.5412960050562
LOC_Os02g06560	LOC_Os02g06560	272.198608	308.14682	257.958923	35.178486	29.241314	32.1134	444.528564	523.969543	200.75264	285.850769	277.215149	529.438171	235.465225	201.945786	279.737457	37.281761	33.755459	29.660894	446.996735	476.018433	477.28363	328.569122	505.885651	334.077667
LOC_Os07g44160	LOC_Os07g44160	10.10486	6.258907	5.457869	1.132137	0.728215	1.053013	9.394148	9.777142	17.664886	12.954323	9.95817	10.699992	8.439013	8.422468	6.260808	1.613061	1.699162	0.927117	12.011024	13.757383	10.703749	14.015359	12.605114	13.631145
LOC_Os06g01460	LOC_Os06g01460	22.164934	23.59972	21.890829	9.46333	4.957199	8.682685	33.944592	34.97533	34.495358	21.525551	25.342802	26.49374	22.844488	22.176449	24.244019	8.596039	6.368363	5.986915	27.424608	25.808193	32.97131	27.514893	24.032944	21.0483
LOC_Os12g42210	LOC_Os12g42210	17.353788	16.917253	15.16991	3.998335	1.887271	3.814688	30.218204	26.110386	26.51642	25.166389	22.234951	20.834488	14.738035	16.933809	15.608912	3.29688	2.352154	1.644213	21.12904	19.592463	20.745741	23.20479	19.92643	21.892458
LOC_Os08g43440	LOC_Os08g43440	83.873833	69.981346	87.5905	13.722735	12.399727	14.213573	161.538681	148.923111	106.486374	98.299171	80.822845	66.442642	103.260803	91.520882	72.727608	19.286333	13.994713	18.410696	140.418991	114.045128	137.041016	86.275536	66.950172	103.579185
LOC_Os03g37470	LOC_Os03g37470	3.973124	2.086425	4.766644	0.254669	0.193114	0.210358	9.098911	8.615442	5.035438	4.828519	5.950108	6.265653	3.765979	4.116144	4.651461	0.397224	0.155356	0.357448	7.070848	10.439684	12.229319	8.442825	8.04391	7.286513
LOC_Os03g14590	LOC_Os03g14590	26.4136523464317	21.0072630901474	18.1660787390927	7.59068138572667	3.18632940277376	6.32445526928633	50.9808257963016	53.2002837873447	42.3821421646923	36.292394039295	42.8955654706732	40.7274507688529	28.5365965663103	17.717010816816	23.7244282845998	6.91991871077723	5.57941833834152	6.04687769604161	56.8336956255418	51.9014669396128	53.3257086021381	46.8390130462294	49.8687564773187	40.7778014917654
LOC_Os01g61630	LOC_Os01g61630	8.751904	9.040997	8.68493	2.981185	2.499583	3.649803	14.768526	16.008327	12.709232	12.321598	14.96769	15.104863	9.332865	8.463715	9.547996	2.361404	2.403727	1.647895	11.028911	10.181101	11.922136	14.520136	13.476333	16.514299
LOC_Os02g03570	LOC_Os02g03570	16.587694	12.501719	16.165859	1.546944	2.004524	1.768933	28.768959	21.324886	19.049982	21.87594	18.804724	13.795088	16.88986	18.304411	16.366905	1.464707	0.735058	2.065289	25.598114	22.713671	22.343517	27.96612	26.42671	25.693445
LOC_Os10g35140	LOC_Os10g35140	24.813679	19.898483	31.361237	4.986486	5.241976	5.459275	47.545158	42.378632	28.128527	32.267582	31.583525	27.658789	21.61882	21.702017	27.651857	3.87858	4.81193	4.253606	29.301626	26.528671	30.93446	31.603071	28.15435	31.327713
LOC_Os02g33500	LOC_Os02g33500	44.408905	51.144226	41.074608	22.664679	15.050508	21.238386	94.907127	93.689964	91.145035	46.987316	51.071301	48.980324	44.64085	49.846294	48.119099	20.996859	17.329046	15.810127	74.594223	70.205559	75.508629	59.457977	47.785275	56.538116
LOC_Os05g28090	LOC_Os05g28090	49.1062916791614	50.2890234371029	58.1947250806861	8.3672326639136	8.54210519758577	7.6882028202033	97.1713883182973	86.0519609091487	84.9595091423126	82.9029603068615	59.4784763303685	65.2224874517154	47.7734537534943	49.4300370660737	55.3329919459975	7.01309183672173	6.90369347268107	3.1278067566709	83.3795968119441	60.4874155463787	66.650911321474	67.8483588532402	59.3730248602287	77.653159276366
LOC_Os05g32220	LOC_Os05g32220	164.75824	200.191895	133.280106	64.043777	52.270668	62.690083	309.967957	296.203217	300.418732	177.410126	177.199951	181.077271	171.116714	213.789307	157.678436	57.99435	57.686508	41.830036	247.708511	224.041031	253.297501	198.72287	157.293625	215.702805
LOC_Os01g42280	LOC_Os01g42280	6.654046	7.291382	5.482581	2.32742	1.991343	2.679221	13.847217	14.354276	12.627213	8.561154	11.252221	11.186994	7.254187	7.911345	7.204184	1.912483	1.860713	1.070047	11.147093	9.69939	10.657482	11.531703	9.153034	10.279813
LOC_Os04g39060	LOC_Os04g39060	10.6993318551153	11.069921331165	8.60562598403312	4.3554100609107	3.23691354109994	5.14727247427558	24.8564603140154	27.5456851094027	22.6367484837374	12.5870857084565	16.4064610827912	18.0328129976345	9.89737201833235	10.5170856806623	11.1935805659373	4.54179817208752	3.38748121111768	2.6767593222945	19.7999930035482	19.9491740798344	22.4310640141928	20.4693674725015	17.8398625665287	15.8107758911886
LOC_Os02g28820	LOC_Os02g28820	7.420752	8.049189	4.900631	1.132292	1.762832	1.282146	16.295649	13.956179	14.54392	10.188632	7.911417	8.822744	6.688076	6.995244	5.024255	1.527203	1.330461	1.415802	9.576794	7.912176	11.624658	9.129201	7.143209	10.618609
LOC_Os02g56170	LOC_Os02g56170	13.077442	11.707736	11.871398	7.220579	6.631664	6.071902	16.56192	16.379793	17.419861	15.168838	16.556356	17.180912	10.704857	11.582181	10.675142	7.689183	6.438765	7.497593	15.290319	15.062088	16.530354	16.153645	16.052227	16.475574
LOC_Os03g61030	LOC_Os03g61030	17.830164	22.556757	23.175045	4.098159	5.810244	4.321988	53.649628	51.713593	39.943623	22.086283	23.594225	23.289536	15.611869	19.885223	21.011959	4.138931	5.561509	2.891975	40.172359	38.703625	43.841698	25.652464	21.784742	25.462376
LOC_Os04g23040	LOC_Os04g23040	34.654507	34.350037	31.939526	14.06729	5.0281	10.612304	48.077332	46.302128	49.319824	32.436237	44.873417	40.4585	37.887154	31.668804	41.421154	13.390365	10.882936	10.053015	49.289661	43.551819	47.085651	54.150707	50.791199	44.892494
LOC_Os01g53810	LOC_Os01g53810	31.457321	28.923332	9.487969	5.058447	3.147722	3.734811	55.044613	68.640465	54.666523	42.368366	71.926094	79.373428	32.007824	27.999685	18.366531	5.841403	8.409489	7.77197	48.203369	60.9118	67.803688	88.771011	90.795547	61.872444
LOC_Os09g36040	LOC_Os09g36040	310.062805	257.955139	472.290985	24.450281	43.670002	39.914272	641.866943	540.717834	369.452026	798.84082	594.992676	508.356628	281.866791	317.095978	394.998077	26.683661	29.274721	16.342274	524.280518	482.725891	483.564667	579.713257	525.03772	534.491333
LOC_Os03g19650	LOC_Os03g19650	13.4410927972124	16.4981354788193	12.5542963249522	7.72861990352555	5.14039218502323	8.32153842115332	29.6583735968844	30.4189355862257	27.6065605025963	14.4026100508336	18.1147211713583	16.9181207477453	12.2279818614376	15.3676006482646	13.3997616116425	6.50528896911724	5.68081837387264	5.90610010057393	23.0698939426073	22.3161657901066	24.7360062254714	19.5420312959825	17.646690960645	17.9569702694725
LOC_Os05g32210	LOC_Os05g32210	15.740538	11.72243	8.513021	5.464642	3.063114	5.564866	17.089813	17.166447	20.646301	12.586154	18.652895	18.550486	14.74797	12.500511	13.262423	4.63997	5.262496	3.826721	15.702248	16.033537	17.310518	20.18877	21.748915	14.745764
LOC_Os04g42784	LOC_Os04g42784	8.316669	7.336803	7.698643	2.455234	1.232835	2.608296	18.701056	20.657106	17.194475	7.434684	10.722025	9.636093	6.209336	6.838736	8.773368	2.333998	2.045216	1.229819	17.12394	20.135925	17.69985	14.808021	11.851732	11.047791
LOC_Os05g33500	LOC_Os05g33500	10.6343	14.938945	12.332328	4.642097	5.253723	5.152833	21.12394	23.635069	21.591721	12.688299	10.729401	12.236846	12.154386	11.434298	11.362653	5.390607	4.597294	5.068846	16.949661	15.62921	18.145466	10.916888	11.028049	12.361132
LOC_Os04g01520	LOC_Os04g01520	15.018307	15.864955	12.608403	6.578173	3.168839	4.866167	35.353493	41.685043	39.480267	21.987507	35.077202	36.823235	21.00219	17.181959	15.776152	6.58263	4.027328	6.551717	35.276917	37.052788	49.01033	51.435474	44.715504	39.732155
LOC_Os02g26210	LOC_Os02g26210	411.427368	167.600327	286.68811	24.039322	36.664341	30.280142	628.287109	581.28595	348.368713	478.376434	536.019714	400.781982	541.973206	444.12558	288.081451	33.099682	70.345795	40.763092	423.381287	482.537445	533.431152	491.997162	448.126526	646.164734
LOC_Os06g30310	LOC_Os06g30310	53.746254	48.279419	37.984783	23.536495	18.041616	22.574047	61.600342	72.863358	72.35508	42.628613	70.935837	72.292145	50.903591	45.486614	53.613152	19.604918	26.066973	17.667978	62.353786	64.85247	74.19281	87.206802	84.980904	58.054321
LOC_Os02g57620	LOC_Os02g57620	85.665123	89.049553	52.733521	19.88825	6.256062	12.076026	95.891228	113.346992	121.162537	47.895714	83.088486	106.136787	79.465744	72.052391	69.347237	14.326427	6.497464	9.106901	88.760376	113.945961	120.787613	96.870247	120.864357	85.669838
LOC_Os01g37870	LOC_Os01g37870	12.9629536511097	13.1198148191906	10.3348951139034	9.09314327872063	6.01740606853786	8.34674810737598	20.4103437284595	20.0083737030026	20.595702453329	11.4680701837467	15.4580773981723	14.2693812375979	14.0015696775457	13.1529898498695	13.1723386814621	8.37504838152742	7.53808078296345	7.05858112140992	16.9694056393603	16.6443101037859	19.6249084644256	19.256066962141	17.4404136008486	15.0529430822454
LOC_Os01g59510	LOC_Os01g59510	26.781565	32.521992	30.049782	14.247699	14.627948	14.105464	81.667747	86.863892	65.595734	38.237167	39.710728	44.922134	25.217131	29.460674	27.703764	12.41879	12.797982	12.232619	67.509621	62.745319	73.340202	43.136539	39.487865	45.233418
LOC_Os03g57220	LOC_Os03g57220	777.072739094262	733.696728040984	823.006793195697	218.462089232582	229.307312	230.219131	1395.05005179611	1325.7408983043	1003.88647168238	1320.66355919467	1020.46654619877	979.16864	928.606991343238	887.638373023566	829.121885132172	159.603714	149.534055998975	112.953521779713	1161.32181475205	915.587921646516	1195.02504020799	931.246560382172	902.913469536885	1234.64487006762
LOC_Os11g06690	LOC_Os11g06690	3.216844	2.127372	2.287235	0.565871	0.578304	1.069691	4.354086	4.371525	3.53599	1.585245	2.995651	2.722824	2.803577	2.55415	2.940012	0.592399	0.671767	0.637067	4.064605	3.77883	4.559183	4.160382	3.450311	2.930537
LOC_Os09g25550	LOC_Os09g25550	10.796641	9.537541	7.147933	3.479028	1.312008	3.416799	12.6864	13.690781	15.058928	10.621171	14.002781	13.397985	10.691851	9.589067	9.917792	4.256444	2.237249	2.601258	13.605636	13.759055	13.776415	16.895306	14.975961	11.832709
LOC_Os01g25360	LOC_Os01g25360	1.714538	1.244419	1.659707	0	0	0.07597	8.369488	6.076097	2.846614	8.893937	5.31418	5.032385	2.573965	2.471693	0.885701	0.106693	0.084652	0.051484	6.248226	5.370943	6.049287	6.405461	5.34551	5.787299
LOC_Os04g40700	LOC_Os04g40700	3.48138660656316	2.3331384805928	1.87005056280875	0.987889861679605	0.987753	1.13132785038814	4.15958581227946	4.00281660797459	4.45967490755116	2.98723472900494	4.36870735391673	3.88380354869442	2.7230947791108	2.99639731686662	2.61128822053634	1.12347268736768	1.38714741601976	0.836033064220184	3.58614238285109	4.34406502470007	4.00558448588567	5.33258276887791	5.18885136838391	3.90558918348624
LOC_Os03g61220	LOC_Os03g61220	126.01879314	133.312302138947	141.175611234737	41.7118076705263	15.2486310347368	36.0279515126316	233.848156551579	265.785130530526	191.781035718947	96.8211975326316	131.876432285263	129.735786808421	113.305928389474	111.850336485263	146.404756184211	31.8924930831579	25.8390367231579	16.17981936	208.29981274421	194.180395531579	251.107907694737	146.444682065263	138.13126568	137.803127737895
LOC_Os10g36530	LOC_Os10g36530	5.93606778817434	5.81527622035965	5.17637960225541	2.23562682291984	1.19569956720512	2.65406075891496	12.8582945117342	13.3279068473027	11.6896369850655	5.90810075434319	8.92656097927461	8.40070235355075	5.39958099878086	5.44992916976532	5.34272625906736	1.798506	1.49558524047546	0.974232306918622	9.91590669277659	8.91692905973789	11.2839145355075	10.0724287793356	8.33038691923194	6.82031519506248
LOC_Os02g03050	LOC_Os02g03050	8.34817485036496	8.91812513686132	7.36665247481752	4.30116458211679	2.31827966642336	4.44631605364964	16.0141856671533	16.6931457215328	16.866432309854	7.89422911751825	10.5534847313869	10.6033062332117	7.72075121277372	8.22217139124088	8.11339398175183	4.05788369890511	2.83700552116788	2.57607168138686	14.1574609262774	11.7962242744526	14.0569872032847	9.76411659416059	9.36077129817518	8.96941724124088
LOC_Os02g53860	LOC_Os02g53860	43.143864	60.514023	29.872719	24.3873	14.40127	17.743071	49.86018	62.99881	65.097496	37.622219	57.19783	66.745033	42.892864	42.471935	38.399273	20.084776	19.657232	21.905283	55.136505	57.50285	68.479645	54.851055	67.094582	57.793625
LOC_Os11g43600	LOC_Os11g43600	21.35457	22.168659	18.16564	9.058142	9.562689	9.812239	41.744366	40.091591	38.476959	21.197014	25.139479	21.898329	20.696804	26.020123	26.077778	9.457735	11.481055	6.747267	34.789219	33.772041	39.03344	32.912655	24.391203	27.016003
LOC_Os05g32140	LOC_Os05g32140	31.932091	34.934437	30.475882	16.56144	13.766873	15.619571	95.535973	91.189575	86.010429	45.029076	45.218597	46.718754	25.774446	37.365162	32.743507	15.336434	13.472133	9.694481	70.319107	72.278061	72.083847	57.713322	46.2356	52.47205
LOC_Os05g07130	LOC_Os05g07130	66.5350682303076	79.7378509564891	74.6653265011253	36.6512453889722	27.9198448308327	37.8158001777945	100.282955917104	108.259108625281	97.3522753323331	89.2729448293323	84.4311407989497	94.3131822021756	72.0175366612903	75.7574802944486	101.856656104651	36.9925206211553	36.227857608027	31.3406071706677	92.1764827231808	86.4829271215304	98.6520517306827	84.8777584268567	95.6391104062265	90.8644937509377
LOC_Os09g19850	LOC_Os09g19850	8.32924	8.932954	7.486471	5.398991	4.048611	5.112152	14.776103	17.95709	15.76646	7.298511	9.458065	10.583803	7.07525	8.197145	8.984596	4.876608	4.790478	5.027232	13.035739	12.261788	15.543142	12.783511	11.172442	9.947377
LOC_Os08g06280	LOC_Os08g06280	41.4281868723301	33.3720769723301	50.6214158305825	7.80286353203883	2.36104672475728	4.57049110533981	146.248904571845	107.977535073786	85.4457334762136	59.7821025058252	37.8318105	39.8430104543689	39.5214041461165	44.2478061529126	38.1203924305825	10.29001725	4.2568247276699	5.37353505533981	152.372750651942	122.899250144175	103.521476769903	59.6037910718447	52.1930476378641	49.7933406262136
LOC_Os11g34180	LOC_Os11g34180	17.593872	21.933598	17.208534	9.272558	9.572607	10.963786	30.623421	31.048235	31.439096	18.72361	18.634691	17.751373	16.752234	19.932301	21.78558	11.514429	9.977369	10.944893	26.059652	24.284307	27.151955	18.873459	18.920033	20.237673
LOC_Os08g15460	LOC_Os08g15460	13.863181	19.3479140576181	10.055475	5.861305	2.707439	4.02614	30.3793284321354	31.9237140876151	31.5741198470448	11.493046	15.43761700297	16.329451	12.4356684555985	18.9502400861301	14.908768030888	4.455427	3.272559	2.302814	24.7271958197208	23.674736	24.926888964954	17.000526	14.9073228529849	19.741976990496
LOC_Os02g09150	LOC_Os02g09150	83.3050517666423	94.9900809597659	83.7634835230431	48.9038146986101	34.3345224652524	38.9263177168983	161.294518257498	173.412807417703	138.619300172641	89.6600176495976	95.8690635727871	83.6887257183614	93.7171490416971	92.927455329188	91.2645064886613	35.8282169275786	27.4291826400878	24.1745767666423	159.682549346013	141.222157424287	175.328153322604	79.6285615069495	99.9223072926115	95.5975318771031
LOC_Os07g29220	LOC_Os07g29220	16.402102	23.042818	14.250987	7.027377	6.463512	9.187348	25.687725	28.264214	35.935566	15.87813	18.124474	19.966768	16.103466	23.255262	18.893711	6.94919	8.988463	5.321147	23.770325	27.448402	27.481571	18.332203	18.706816	18.715628
LOC_Os07g07620	LOC_Os07g07620	4.325297	4.963475	4.641138	1.936891	1.086968	1.570387	8.165033	7.629615	7.386016	3.005327	4.531148	4.222791	4.11999	3.859693	3.988221	1.71156	0.762018	1.194414	6.037708	5.58625	6.707987	4.492781	3.667497	4.652615
LOC_Os06g03700	LOC_Os06g03700	5.267013	5.485912	3.940916	2.450746	2.041677	3.12351	5.640259	6.893122	6.636252	4.448916	6.834192	7.328156	4.64971	4.742032	4.173851	1.851615	1.643935	1.710165	5.30337	7.267636	6.359305	6.121747	7.555247	4.368642
LOC_Os08g07540	LOC_Os08g07540	44.5255558776194	35.7487052267393	50.441178872171	18.0451306881811	17.8921653675608	22.2229088210394	68.9981420373009	67.2562810222129	47.2815199941324	56.9823694308466	65.7816101638726	58.6422231341157	46.1234491257334	40.7735517720034	49.2779942870914	17.1710636575859	14.6335944991618	13.585723458508	52.3768206332774	50.3209249396479	58.4191465389774	67.4650846948868	67.3997281433361	58.292734375943
LOC_Os12g02330	LOC_Os12g02330	327.135864	305.345245	131.631561	96.632713	35.973057	59.529804	439.743439	504.25766	523.720154	324.869049	428.774048	462.541718	358.722015	435.562836	260.680298	105.778145	76.276054	76.533592	722.09906	679.329407	572.440857	505.756683	495.371307	555.218323
LOC_Os02g16660	LOC_Os02g16660	6.96120681614583	6.68522936197917	6.8751055828125	4.23794737864583	3.27957172604167	3.56572829375	9.15076730572917	11.6463027578125	10.3601063401042	7.56197183854167	7.89132678645833	7.47779523697917	6.3727611890625	7.5219952375	7.54888743958333	4.07500380208333	3.58099531770833	3.7210294265625	10.3451283765625	8.973265740625	11.1183013296875	9.416561009375	9.4841819390625	8.62037954166667
LOC_Os07g36250	LOC_Os07g36250	16.5035919005587	19.4490769251397	17.1784530502793	5.29725918994413	2.286862	6.16014523798883	30.639937926257	30.7776665698324	25.9581037675978	14.9968438044693	16.3712335050279	16.0045757184358	15.8954911731844	17.8978322446927	20.7625719329609	4.90076162569832	2.71181105027933	2.09252714972067	25.4008997486034	23.2232101810056	29.6744309955307	21.1686375363128	18.2191469776536	18.4854959865922
LOC_Os10g42700	LOC_Os10g42700	17.894451	30.695017	14.417226	7.526828	6.423204	8.996429	36.813339	37.104832	49.146408	18.464209	19.25849	20.947906	15.338034	26.136038	20.039167	7.477639	7.473714	5.742452	36.622253	34.584454	32.626038	21.668037	21.068821	22.463997
LOC_Os01g70520	LOC_Os01g70520	31.9844679341404	28.2650557782082	28.9490352615012	5.11861928474576	8.14618950024213	7.89637079322034	82.4111695070218	84.0521599433414	72.8361064711864	66.5651437118644	72.9267028169492	69.3429151263922	36.1139196493947	39.4917103089588	34.8833825099274	3.67770071815981	7.64601131476998	2.24057465230024	71.9927260208232	66.4253996140436	75.3823640619855	77.859157633414	73.6218995617433	69.5224152857143
LOC_Os04g58780	LOC_Os04g58780	16.1921751250355	19.2481537541915	14.7509835152032	11.6008671133845	8.45446320858198	11.108159360898	31.7693936146633	32.2248890971867	29.5540722304632	17.1743229860756	20.2922234890594	19.7998282438193	16.1353215916454	17.0276667149758	18.1947106743393	9.1493285501563	9.41328139244103	7.2781579559534	26.9217180105144	23.8579955905087	30.2807481460642	22.7028912318841	20.7248843898835	18.1524421864166
LOC_Os01g47450	LOC_Os01g47450	18.030617	18.131918	17.868422	13.033895	9.943182	12.268654	34.458858	37.700958	30.787554	22.322365	24.554922	28.66787	18.022362	19.032597	19.196989	11.256174	10.973552	9.439974	25.212585	24.521238	27.93763	26.342861	25.427883	23.193945
LOC_Os02g03670	LOC_Os02g03670	16.4349496191589	16.7137337873832	28.0545315173565	4.41216643190921	3.55498528137517	3.54718698397864	37.7263608865154	28.752450987984	42.0580533444593	38.5051877296395	39.1599701431909	36.5642064155541	19.3879319863151	22.0178450046729	21.5474172513351	3.1877862453271	2.73472283744993	0.91306493858478	34.6028687783712	32.3353545597463	29.7513009769693	39.1114801622163	43.1873360907877	28.3619029105474
LOC_Os03g11310	LOC_Os03g11310	8.68168	7.939381	7.736166	4.016263	2.458927	3.970547	17.266924	16.866119	13.944732	10.620629	10.398062	11.823784	7.752768	8.50218	7.830723	3.172356	2.820194	1.851695	11.957904	12.228651	16.316271	13.728902	9.535924	9.941766
LOC_Os05g34040	LOC_Os05g34040	3.838663	6.202141	3.904455	1.30305	0.57518	0.72611	19.647776	19.91604	19.423409	7.446614	7.93012	7.563727	2.65201	3.601015	4.084883	1.101962	1.256531	0.37764	13.696995	13.832524	16.103706	8.672269	7.861985	9.1209
LOC_Os07g01060	LOC_Os07g01060	24.9403226077932	22.536646390386	19.1225293874727	17.6724179613984	10.8830438510561	16.2177281456664	25.0244835440641	28.5831616289148	30.8804186591406	21.5933518568827	31.3031295950473	31.1965563849235	26.8362810895849	22.144006618354	21.3709102789512	14.2188149766934	12.9014211380189	14.8569806325564	24.5207583798252	24.9694330243991	27.0367110924982	32.6885925280408	33.3536377097597	27.8590071482156
LOC_Os12g02589	LOC_Os12g02589	23.2700664403707	17.3323700995165	17.9974526772764	13.2931034435939	9.24456698871878	10.3921404270749	34.6033353952458	33.1012772360999	36.3853785600322	13.0629105604351	20.5014253662369	24.9286607324738	23.8433066619662	23.6741727921031	23.7820534363417	11.6211565008058	9.5127422735697	8.86246744157937	24.9768093029815	26.0913675656728	22.439731626108	30.5800457280419	26.5891112159549	24.1569471933924
LOC_Os03g03470	LOC_Os03g03470	20.1465431548898	30.5668222402487	14.6354465737705	5.8160157003957	2.746558	6.22946485472018	40.3592291888072	37.2308207964952	55.3906830243075	17.0022232871679	16.3609920819672	16.641792763143	14.2080324075749	23.5666703273036	17.4685994895421	6.57814581684568	5.09351352628604	3.16676842622951	32.8060012018089	34.9224230593556	28.6740690830978	19.6209945703787	14.0038367467496	20.9532253431317
LOC_Os03g22259	LOC_Os03g22259	2.990783	3.838249	2.875748	0.659846	0.228697	0.566177	5.421054	5.070146	5.480554	4.341623	3.138742	2.728472	3.376252	3.698784	2.521333	1.011459	0.648963	0.28184	4.284049	3.99441	3.987673	3.30074	3.377454	3.534705
LOC_Os11g36440	LOC_Os11g36440	21.904427	18.260948	21.02421	11.990006	9.857046	14.169244	33.687481	35.456985	26.297489	21.081844	23.674759	23.40262	22.723795	21.283218	21.094473	10.945531	10.632257	10.021818	31.14329	27.811428	33.665813	30.530254	24.731951	24.644352
LOC_Os01g57560	LOC_Os01g57560	13.64595	11.693766	11.067151	6.497272	1.965689	4.50581	22.504827	28.764799	26.587152	20.334356	28.04376	27.550003	14.479198	10.96563	11.392735	3.25094	2.335172	2.689902	25.102282	25.776308	26.672049	30.741598	32.409298	21.571833
LOC_Os07g32590	LOC_Os07g32590	14.084971	24.530029	17.669407	6.786644	5.350927	6.613401	75.018356	68.492722	57.944313	21.559097	23.955229	26.075712	12.096057	17.335773	17.637501	6.836209	5.425939	3.248417	48.862389	47.996262	52.813919	34.007374	26.064758	33.239124
LOC_Os01g49740	LOC_Os01g49740	30.194994	30.316387	23.010744	10.878741	4.103855	8.331435	45.263119	47.080605	49.666	33.786865	28.529205	27.084084	30.030355	29.135483	24.481483	9.327089	3.657742	6.66191	41.60059	37.720585	46.134014	30.083977	27.486496	31.724997
LOC_Os10g42720	LOC_Os10g42720	14.697905	15.63115	12.769413	10.561807	8.281738	9.242901	20.980738	20.224113	20.829723	10.684451	15.56601	15.454136	12.949057	14.749028	15.143057	9.840961	9.508807	7.611145	18.356773	16.151392	19.861578	15.215152	14.451226	12.769619
LOC_Os01g01280	LOC_Os01g01280	32.364197	22.219555	18.242899	9.680865	2.996542	7.911384	43.64439	46.246464	43.641579	27.061516	38.984924	34.13166	38.714596	34.532742	21.644857	6.275727	4.283802	4.149622	36.98317	28.614029	39.524006	53.849052	43.739502	46.968834
LOC_Os07g23110	LOC_Os07g23110	2.979949	2.699577	1.877796	0.936473	0.68982	1.235443	3.149599	3.420879	5.211974	2.373654	3.49319	3.087318	2.312076	2.363502	2.498165	1.419584	1.055458	1.093782	3.284773	5.595284	4.315797	4.868485	4.628965	3.026112
LOC_Os01g50860	LOC_Os01g50860	14.575014	14.942112	15.795308	8.59282	8.419812	8.119296	23.233501	20.287212	17.796585	13.355117	14.920359	16.878784	13.674139	14.636918	17.326803	8.800756	10.558424	7.614828	16.930071	16.677299	17.707733	16.80584	16.13336	14.16482
LOC_Os01g59760	LOC_Os01g59760	3.522837	3.914223	2.310195	1.038444	0.659604	1.373133	5.268346	6.020365	7.484626	4.360312	3.543971	3.92122	3.748961	4.253929	3.255136	1.02008	0.761292	0.645532	6.726178	6.232434	4.798306	4.239041	3.948013	4.144506
LOC_Os07g10540	LOC_Os07g10540	15.3436146619971	16.3012459195402	13.1990879008621	11.7421123229167	8.73590061242816	10.8514727607759	24.6230275323276	25.3933329881466	23.3977414576149	12.3465448552443	17.7644099935345	19.3144658872126	17.1805276928879	16.7341913329741	16.6554060675287	10.6606653275862	10.5512215132902	10.5225826472701	21.8724483588362	21.6060250556753	22.0721784317529	19.3521724971264	15.4201196914511	17.3706584903017
LOC_Os04g53810	LOC_Os04g53810	18.599134	10.894297	8.254159	4.963612	5.525774	3.847332	18.139566	15.678816	22.316509	19.319416	23.224588	23.76195	18.097164	21.364122	11.611602	5.810321	7.009385	7.40183	22.309175	24.415905	23.037205	18.502859	21.281578	21.41291
LOC_Os09g16920	LOC_Os09g16920	7.644855	8.227757	5.877646	2.76603	3.255069	2.356773	6.63075	9.529368	14.414019	11.302937	9.653708	9.538205	7.709941	7.295009	6.195454	1.602264	1.909942	1.492896	10.456778	11.595535	10.579451	8.744287	11.689144	8.821841
LOC_Os10g28020	LOC_Os10g28020	65.2471896478918	39.5317203492115	45.5201955690377	32.2710349092372	25.2512828844545	35.4575414605729	77.5065941689733	86.6190822082394	71.2143651358223	60.638893506598	86.0190924029611	80.2706595558416	63.3385098776955	54.1984234444802	58.5506451995494	36.4750731715481	36.301992519794	39.4397246282588	66.1186923698101	71.758622684905	76.7276524187319	92.5256478310267	97.9947950437721	72.1218973698101
LOC_Os06g02580	LOC_Os06g02580	24.934578	36.62294	24.980097	11.839736	5.562334	8.103613	72.66008	75.821266	66.499939	31.697235	26.265774	26.514523	22.555958	32.639874	24.937588	11.002986	6.838956	5.937908	60.855808	55.731022	55.963417	27.326193	22.062162	35.938194
LOC_Os08g10510	LOC_Os08g10510	9.9868039672209	8.96927858147268	4.79523017624703	3.49426017814727	1.90415633871734	4.29195160427553	14.4727310351544	12.0251668446556	16.7315021695962	10.7168038916865	12.0619407814727	12.6491472783848	13.245767136342	12.9792799610451	8.22085633159145	3.77100510546318	3.26020970213777	3.90954199192399	12.1916474365796	13.3119265610451	13.6237649990499	15.5177088902613	12.0022609966746	10.2479001890736
LOC_Os07g43560	LOC_Os07g43560	143.112198	111.839172	126.856094	16.4669	25.994234	8.225448	359.727936	425.164062	379.501282	391.787903	484.888733	489.462524	169.10289	125.733391	140.591934	7.948998	20.521563	4.856567	339.273285	320.090546	377.470245	497.901611	547.568848	455.006592
LOC_Os01g13120	LOC_Os01g13120	9.705329	8.984088	18.930853	0.543144	0.070057	0.441259	51.038727	41.814259	19.252483	28.474754	18.581108	20.775106	11.021263	13.625586	16.539192	0.144104	0.073317	0	41.251728	28.91601	35.404076	13.76347	14.850744	24.22308
LOC_Os03g19410	LOC_Os03g19410	46.548828	44.041977	38.899021	34.075848	29.944468	35.046764	64.941704	75.064339	70.069527	49.302864	68.527443	64.709778	52.505207	44.721272	44.455162	33.756927	33.272575	38.782356	61.964714	65.938759	74.960785	75.295143	73.954117	62.956982
LOC_Os01g50930	LOC_Os01g50930	39.9060116780651	41.8563863778148	41.2747628682235	13.6234056430359	14.0899511968307	19.5185277706422	101.795603090075	95.3127441984988	76.3328270500417	48.727177439533	44.5850136205171	48.4833035646372	30.6379097514595	45.2130142393661	50.8045389683069	17.0206551251043	19.928815500417	11.8099926238532	88.2180125554629	83.3923623402836	67.3549555613011	59.3520911301084	44.4803561876564	52.1338690166806
LOC_Os02g14840	LOC_Os02g14840	6.048248	6.469606	5.343267	0.433455	0.851961	0.14962	8.419401	10.274852	5.451732	4.942452	11.081031	13.871939	6.087888	4.282905	5.955276	0.554004	0.452771	1.194074	8.388245	10.831739	12.647676	9.652992	11.975752	5.319209
LOC_Os02g09440	LOC_Os02g09440	8.210165	7.036427	6.26474	3.579674	1.187839	2.329846	10.661239	11.69594	11.181309	6.133327	7.410181	8.380336	7.827005	7.104984	8.114707	2.075654	2.922067	1.50104	11.777314	10.706738	11.736557	10.075372	7.054986	7.520897
LOC_Os09g30100	LOC_Os09g30100	5.91697425239617	7.49570164217252	4.45564684132055	2.03727594355698	0.959873342917998	2.21643877742279	18.0170375591054	17.3419048061768	17.9499259243876	5.95160624387646	8.57947901810437	9.62142167199148	3.65169575292865	6.14038658146965	6.24624422470713	1.87043710969116	2.71847638445154	1.15764018423855	13.8762756964856	12.8033127518637	13.832983228967	12.3496521980831	9.7312229084132	9.54565474973376
LOC_Os08g44290	LOC_Os08g44290	113.944656	139.27829	118.459038	52.903252	34.128948	49.646683	273.179413	246.943924	193.181229	144.93103	112.340401	116.155014	105.75457	142.910645	104.713051	47.431129	37.04306	26.91975	207.943985	170.629868	194.674332	111.480766	95.701309	137.037994
LOC_Os12g34890	LOC_Os12g34890	47.970116	87.288361	46.160789	22.868074	18.862125	26.445204	145.887848	146.777206	133.276291	63.208221	53.274628	58.008904	43.020821	79.85778	58.196373	24.529188	20.123592	18.357164	133.585999	111.426872	113.659103	52.868881	50.061874	61.577904
LOC_Os05g51540	LOC_Os05g51540	15.119078	16.79995	12.359651	9.875958	8.825363	8.814293	18.234741	18.093773	21.518164	15.94839	14.88625	14.916965	12.759596	13.255333	15.500038	11.125635	11.273601	10.052136	16.315506	19.048615	17.067768	16.639523	16.551987	15.233269
LOC_Os04g55690	LOC_Os04g55690	9.169597	10.924754	6.205877	3.672861	3.616941	4.529545	14.511259	11.533302	15.618217	11.090114	10.759634	10.047506	7.342239	10.998787	9.293875	4.195691	3.6832	2.530058	13.001886	13.978967	11.316699	9.75181	10.007694	9.894798
LOC_Os07g11280	LOC_Os07g11280	8.95418553452558	8.13642003825137	8.80131387232986	5.29615847193244	4.02512319920517	4.60616621907601	17.3078028907104	19.3709068147044	14.9971710322901	10.0753599061103	13.7721333735718	13.4188949071038	7.16676977694983	8.01368920168902	9.06229429905614	3.68504714356682	4.09450088623944	2.34179790809737	14.4559331077993	13.238906815698	16.2477222771982	14.5049406125186	15.047436295082	11.1414073681073
LOC_Os10g39930	LOC_Os10g39930	14.642685125	22.3251397328244	13.5080081951336	4.19837036593511	0.919543846851145	3.28967972471374	39.8957416316794	39.9363636364504	35.2610053974237	18.4389460415076	17.729153413645	19.7939731879771	13.2125466965649	17.8441196645992	15.8845673416031	3.85460673854962	1.89513751765267	1.13655770992366	34.0226006884542	34.016399398855	32.7754209131679	19.5103398229962	18.0354421388359	22.0397320777672
LOC_Os01g19140	LOC_Os01g19140	9.68488098353615	7.24037141016464	10.4895163471725	3.70237983392985	2.95998166571224	5.13137639155333	16.8969110293486	15.3542479055118	14.9331132562634	13.2871394917681	12.9956922390838	13.1050231803865	7.83181279098067	8.32257844237652	10.1242472083035	3.13272138869005	3.28080399427344	2.06817129133858	11.3980487995705	9.9523496714388	10.4141881059413	11.1173614237652	11.6939111460272	10.7230486578382
LOC_Os12g35630	LOC_Os12g35630	56.940790189561	96.2861327865669	51.1667919850293	28.5006096676108	8.64429338013352	18.3504327005867	136.263018275137	156.180369570099	150.582153946591	58.1335161205745	59.8943027240542	66.1824668124621	54.3330859443658	74.4992338559579	61.5125864282824	21.9303131458628	15.0489841830872	10.5676958948007	126.516047954076	117.411488522557	145.423649770787	73.9754302053409	58.4293719302043	75.1500229034999
LOC_Os01g53560	LOC_Os01g53560	2.774921	2.531579	2.707192	1.135203	1.051355	1.054961	4.826759	5.30903	3.277544	2.460865	3.129121	3.313652	2.76235	2.166281	3.298812	1.359441	1.098392	0.932733	4.064011	4.731774	5.068046	3.526887	3.872388	3.828361
LOC_Os08g36140	LOC_Os08g36140	51.130104	42.926502	64.566353	18.246532	24.759457	20.909582	82.427902	78.478409	63.52116	54.251045	63.801365	57.710739	43.598915	44.387283	61.613983	14.221435	23.269642	18.682131	65.528687	59.985352	60.102753	66.273354	61.572144	61.838127
LOC_Os08g25700	LOC_Os08g25700	14.160476	18.158897	19.708122	8.218096	6.428635	8.372986	47.865536	50.179375	35.198338	24.969397	22.831415	25.884253	11.865763	16.789282	17.329334	7.364705	6.284518	5.932189	33.573299	29.734703	38.352264	24.844608	20.757507	26.432087
LOC_Os05g34010	LOC_Os05g34010	14.28202	9.627062	14.162727	7.645893	5.18046	4.736556	19.633799	19.650326	14.20677	10.323508	13.481686	12.828224	12.694049	12.130265	13.06549	5.76439	3.282548	4.647627	16.275179	17.007294	18.236092	16.247808	15.006012	13.350943
LOC_Os07g06450	LOC_Os07g06450	46.051613	66.931992	56.630375	22.963066	11.391797	20.764099	145.169922	140.641953	113.39521	67.671074	55.218189	59.626392	41.705582	61.867943	57.148636	19.144964	14.421933	9.69214	136.731415	107.782074	120.239258	74.034157	50.422375	72.397949
LOC_Os12g29990	LOC_Os12g29990	15.3719977945205	12.8353236783184	15.6580677425602	7.41392211006141	7.93909478696268	8.52810066981578	21.0952225654228	21.896416511573	16.9966248951346	13.0606862933396	16.7468741813888	16.6832644775626	12.0069959896079	12.3244091747756	17.7802228951346	7.91343224940954	9.00775071421823	6.9006647246103	17.4825185663675	17.1446655380255	17.6787805276334	17.3590979376476	18.1261195177137	15.3013381525744
LOC_Os08g02390	LOC_Os08g02390	13.749404	18.745487	16.956285	6.64716	3.114536	5.637638	36.51305	35.249207	31.117365	15.824736	13.1583	14.045529	12.59403	17.026125	15.123732	5.056491	4.504798	2.023636	24.801453	26.049746	29.777473	13.241346	11.574006	15.100834
LOC_Os05g05020	LOC_Os05g05020	14.879693	5.486166	5.423812	1.740744	1.164646	1.311558	17.985445	12.776001	31.430017	15.36478	15.578604	16.252741	14.595654	19.572458	6.913581	3.244966	2.691418	1.903554	21.30349	16.250784	12.740336	21.868519	21.186758	17.544487
LOC_Os02g07250	LOC_Os02g07250	14.674522	14.247602	12.091026	7.764705	9.068501	8.986015	25.920057	22.083052	21.382366	16.352259	15.140644	17.570297	13.970143	15.205267	13.899467	8.237474	8.17595	7.389269	21.279058	17.780109	19.059385	14.499299	13.832784	15.428951
LOC_Os03g04340	LOC_Os03g04340	23.705454	26.399847	25.809343	18.784237	11.726768	14.835596	29.660097	38.857704	30.230686	22.076731	32.595184	33.255875	23.85956	20.246426	23.060532	15.081864	11.85594	17.577818	39.154907	36.504589	40.587467	36.753258	37.594952	30.402056
LOC_Os04g51450	LOC_Os04g51450	2.891989	2.46411	4.893349	1.138219	0.304839	0.600808	12.124008	11.876991	6.776498	6.353614	7.3372	8.344758	3.491566	2.872497	3.14414	0.712568	0.547719	0.451589	8.346381	6.301618	7.94194	9.472283	11.010256	6.258111
LOC_Os06g10770	LOC_Os06g10770	23.418837	25.034988	21.727354	19.969032	13.908865	16.420759	29.646669	32.726646	33.498516	16.86463	24.632727	25.486574	23.007263	23.341061	25.693777	18.096777	17.429668	20.735903	26.570963	29.390747	33.477665	24.291592	27.759794	24.834354
LOC_Os11g03050	LOC_Os11g03050	16.264652	15.958332	16.483576	11.52116	11.183494	11.476599	22.490162	21.42655	20.590622	19.493624	23.275948	21.678871	16.45676	13.651683	18.217157	10.600457	10.246293	9.439092	17.859051	19.870691	20.393452	21.293489	22.535879	16.698727
LOC_Os02g22070	LOC_Os02g22070	30.989925	27.181007	29.901476	13.028687	15.808161	17.005203	57.167538	51.3759	46.815884	42.091682	31.959961	30.210434	30.942413	32.037754	24.651831	16.417704	14.144695	16.051706	48.558754	43.859329	46.600727	42.198818	32.681175	39.098621
LOC_Os07g16040	LOC_Os07g16040	9.438217	10.363766	7.835788	4.845274	6.197947	6.296801	11.848348	13.515542	14.68419	14.426779	13.147902	15.155971	9.158671	9.228944	8.666037	5.539988	7.183712	7.308852	11.237522	12.46446	13.407849	11.233011	13.262675	10.036742
LOC_Os01g31680	LOC_Os01g31680	111.394433350105	94.990788245283	133.79224563522	41.6506258553459	60.4140790356394	53.4950892012579	150.980584291405	151.49606057652	114.445101213836	112.429145371069	152.592752008386	131.586789417191	110.524825819706	109.64323515304	129.486550274633	45.216251	58.7361487861635	50.0087023647799	131.98663867086	124.211826167715	144.966299052411	124.39872	150.026505	166.764198085954
LOC_Os04g10750	LOC_Os04g10750	14.2586297961477	6.42110526163724	7.33100467897271	1.9494455682183	1.57945305457464	1.74190994060995	22.876268505618	20.8894050658106	13.6522957544141	9.10320247512039	19.0156546147673	16.9764202536116	17.3203103065811	13.0669779052969	3.82132356982343	2.35878592295345	1.2641097929374	2.26343086998395	10.6192842279294	14.0736392841091	15.5785684430177	29.8024923451043	21.8935879085072	21.1932948876405
LOC_Os03g62630	LOC_Os03g62630	76.954445	125.273201	66.658104	24.904106	14.589149	22.964211	188.828934	167.91098	180.729477	115.860695	79.403503	82.920868	72.769272	131.343399	84.02018	26.513466	22.137325	9.787977	173.763596	136.706314	133.292282	93.051155	64.819336	117.853531
LOC_Os01g74190	LOC_Os01g74190	42.192688	62.095818	47.406971	25.268492	27.842916	28.130503	112.82711	98.349663	91.431419	49.328724	46.156452	46.955978	36.489887	50.861488	49.955956	22.025906	22.33633	18.92168	74.904625	73.272682	78.356598	55.560654	43.143925	53.044792
LOC_Os12g10640	LOC_Os12g10640	5.578424	7.619203	3.946627	2.089544	0.621251	1.292224	21.527588	19.650068	16.324337	9.725354	7.563197	8.37627	4.80886	7.762519	6.109185	1.587542	1.315791	0.690951	14.200296	13.8636	16.33293	9.805829	5.541385	7.691982
LOC_Os01g07260	LOC_Os01g07260	3.373754	3.951958	2.372631	0.837008	1.382561	1.031307	11.749269	10.154409	6.531369	3.691769	4.297738	5.146116	3.373093	5.2337	3.577181	0.878899	0.972059	0.620336	8.121452	7.322189	7.665045	7.133852	5.094866	3.801264
LOC_Os05g26954	LOC_Os05g26954	32.896343	29.136301	28.418579	23.234831	20.293783	25.628769	43.7638011539658	44.0295522192846	44.561157	35.784405	42.558708	40.87505	27.056252	31.131699	29.809675	23.083887	21.883005	21.316807	33.273472	34.831562	41.191025	35.0863849766719	40.95977	40.634933
LOC_Os03g20410	LOC_Os03g20410	10.571877	8.157082	8.408912	6.972306	4.803891	6.413198	11.891375	12.94598	15.217035	9.857635	10.234326	11.989201	8.931973	9.36006	9.140972	6.167932	4.945142	4.502785	11.328121	11.585215	11.684267	14.274007	14.185118	11.993191
LOC_Os01g56400	LOC_Os01g56400	12.19498	8.46758	9.352242	6.330629	5.608096	6.156457	16.36442	15.53213	18.762802	14.737668	14.700871	12.352784	9.739609	9.78007	11.207853	6.918999	7.558074	7.36551	14.229976	12.453886	15.576068	16.898186	15.127268	14.741239
LOC_Os03g26200	LOC_Os03g26200	8.47897	8.474603	6.739425	6.546589	5.837854	5.319889	8.496275	10.002923	9.159786	7.662667	9.885214	9.352087	7.330427	8.587646	6.651722	6.13555	6.406795	7.729788	9.501513	9.643478	10.911098	10.900947	10.347177	8.473238
LOC_Os01g56620	LOC_Os01g56620	1.870516	2.018964	1.830022	0.933439	0.346412	0.928024	5.521877	5.246637	6.153902	1.589353	2.2167	2.318333	1.396046	1.721588	2.25466	0.699841	0.58696	0.512376	3.637524	4.427504	4.42181	2.870158	2.394428	1.996363
LOC_Os06g51500	LOC_Os06g51500	11.021564	13.036343	10.191731	9.757577	7.334401	8.282475	16.826736	17.739552	18.190393	11.047873	14.006196	15.23958	11.735972	12.259997	10.369779	7.588702	6.992311	7.081007	11.525436	13.075019	15.030242	13.631267	12.934303	14.429516
LOC_Os03g01570	LOC_Os03g01570	13.583549	12.321165	11.697993	7.29705	2.110445	6.315819	22.465828	25.738768	25.382536	10.3667	15.122772	15.099213	14.7878813004847	12.673585	11.97504	5.998924	4.022538	5.211219	16.691036	16.1374329063005	19.217073	19.007156	15.829295	16.084902
LOC_Os07g39270	LOC_Os07g39270	16.7871156671512	27.4005055687984	14.8965218541667	9.51586374563954	8.87578726501938	10.8033612315891	52.6906113609496	45.5605136104651	38.2320309253876	44.3472662160853	43.2461925237403	43.6117834055233	19.0303752063953	22.8286086395349	17.7224101409884	12.2415495557171	9.37303315746124	10.411658056686	36.4819169806202	31.123169181686	36.511876563469	20.9014214171512	23.1707441419574	29.8243119675388
LOC_Os09g38777	LOC_Os09g38777	19.134233	20.234921	17.413836	7.294926	7.652061	7.194905	35.470528	29.749287	32.138309	25.254637	22.734715	23.10067	17.371239	22.807816	21.457899	6.111552	9.13841	3.099581	27.278017	26.181849	21.72262	24.210218	20.436041	21.557669
LOC_Os05g22870	LOC_Os05g22870	10.547776	8.621975	9.723264	6.689507	6.558769	6.957586	14.914543	14.385269	13.316417	11.894453	13.161237	11.733373	11.068759	11.0703	10.757612	6.807306	6.628265	8.041828	13.074877	11.879064	14.092117	16.301977	13.083596	13.553575
LOC_Os09g19150	LOC_Os09g19150	7.18228821147541	6.93793201557377	7.02374753114754	5.157796	4.2962138295082	5.11420528442623	11.6258158295082	12.0767293565574	9.98073817131148	8.53716334180328	9.34279155819672	9.25778003196721	6.94102666803279	6.25239909508197	7.79051286147541	4.54503723360656	4.76182128770492	4.56245594754098	10.4730765557377	10.2004563959016	9.81585833032787	10.6402980983607	8.88465105573771	7.32679718688525
LOC_Os10g28600	LOC_Os10g28600	15.853773	17.651133	16.574741	11.834912	10.332602	11.251011	34.410248	37.869186	28.986576	33.46217	38.746445	38.151695	15.244298	14.133154	19.386717	10.081779	11.662134	11.066799	29.984865	27.604721	33.484795	41.538189	42.832493	38.288631
LOC_Os04g46930	LOC_Os04g46930	4.94113570279255	4.7731134268617	4.75490790292553	1.87495118484043	2.56904118882979	2.86033691156915	9.3084434375	7.74351012832447	7.74448504055851	6.76607863829787	6.21122222473404	5.60276133444149	4.15404567287234	4.80617863231383	5.25624317420213	2.31045338896277	1.70662523803191	2.04501294348404	6.81525706715426	7.74529169281915	8.28337742420213	8.16687100332447	7.53396099468085	6.31823710771277
LOC_Os03g17634	LOC_Os03g17634	10.556581	9.65003	9.158033	7.382967	6.74585	7.536515	16.064901	18.622887	14.758096	12.082966	15.797721	16.559109	10.50856	9.022797	10.055062	7.409079	6.157334	8.172978	14.166574	13.304564	18.01194	17.136591	17.291716	14.895034
LOC_Os12g04260	LOC_Os12g04260	34.174034	25.715528	35.258671	6.606574	1.486376	7.628946	54.816277	49.936218	44.737053	32.057198	32.22187	31.690243	28.757473	25.775133	34.568756	6.370148	5.777811	1.681294	38.601257	35.965519	40.928131	42.548893	32.023445	25.718769
LOC_Os07g04230	LOC_Os07g04230	9.279829	9.232856	7.941244	6.52407	7.053704	5.150534	18.695023	18.701893	16.905149	10.233878	12.743372	12.567906	10.35183	10.249202	9.375826	5.512401	5.932877	6.198488	13.587228	13.513864	16.055681	12.921007	10.856137	10.835308
LOC_Os03g62850	LOC_Os03g62850	14.0596548403515	12.8928050549249	13.585905006591	9.97922012083486	8.42007773892347	11.3974723771512	18.1603592976932	19.2814415693885	16.9588579121201	15.90224711461	20.0193798440132	18.0699871794215	16.327796960454	15.3029929355547	16.8446379428781	8.84240270963017	11.7221206759429	9.12582640534603	16.9507883892347	16.8899893584768	19.1597294767484	21.0728937473453	21.691074991212	16.4202201677041
LOC_Os03g52130	LOC_Os03g52130	35.641605	32.720993	36.88232	9.411265	2.526438	9.947584	79.361572	63.637665	52.364426	72.182205	55.46867	48.564037	32.817387	43.852905	34.404095	10.127839	4.889899	3.889984	65.83548	55.451187	47.692074	50.587891	47.201641	59.496132
LOC_Os06g08730	LOC_Os06g08730	6.496632	6.436695	4.827892	4.116755	3.252519	5.068946	7.593101	7.418774	7.901998	5.20019	7.814821	6.161978	6.455861	6.522739	6.213712	3.820892	3.303276	4.075511	5.925205	7.234584	7.875691	7.677483	7.65567	5.535125
LOC_Os09g24530	LOC_Os09g24530	13.136638	16.074404	12.704358	5.33911	1.411011	3.650244	40.757694	32.717403	33.747311	23.429121	17.033934	17.237595	11.263833	15.975907	10.738028	4.095305	1.857309	1.836974	26.196909	21.76939	24.73407	18.820427	13.233166	18.444115
LOC_Os05g45920	LOC_Os05g45920	15.389307	15.454308	20.654671	4.345654	1.319696	3.396547	37.810123	38.142025	26.799006	30.151127	27.871717	26.496632	12.669643	16.143536	18.708458	3.466931	2.220302	0.634759	29.245323	27.056072	28.187958	29.949146	26.281567	26.458239
LOC_Os06g45370	LOC_Os06g45370	16.793365	27.94182	16.821251	6.697073	1.618186	5.866697	37.589729	36.410706	37.2332	16.217844	12.984624	18.536348	17.402287	19.963184	20.762558	4.312789	3.263071	1.48736	34.554367	29.184565	29.628695	16.391827	15.384326	18.009647
LOC_Os02g56320	LOC_Os02g56320	5.271255	5.07898	3.276931	1.818383	1.425434	2.904907	7.101646	7.574877	9.348165	4.194997	6.716477	6.011936	4.615868	4.80211	4.329294	1.910326	2.587023	1.315593	7.196718	6.81584	7.840384	9.066754	6.884266	4.934774
LOC_Os02g32930	LOC_Os02g32930	11.101804	10.53902	7.388213	7.485897	5.412971	7.473444	13.293638	15.136198	17.681971	8.42963	11.9259	12.158056	10.735316	12.063598	10.853686	7.692544	7.336227	5.197616	13.419425	14.439482	12.99836	13.088936	13.121339	11.693522
LOC_Os02g26160	LOC_Os02g26160	0.291152153424658	0.341208547945205	0.119230005479452	0.0450717808219178	0.0343355616438356	0	0.392070383561644	0.372138082191781	0.43672197260274	0.255392246575342	0.216603178082192	0.425250191780822	0.132603616438356	0.167825534246575	0.163650630136986	0.015130301369863	0.0356962191780822	0	0.337388712328767	0.283679331506849	0.292108273972603	0.236379178082192	0.270277687671233	0.220411616438356
LOC_Os07g09370	LOC_Os07g09370	9.402184	9.799109	9.9848	4.188561	2.082079	4.111238	16.654608	16.095043	14.89019	12.889057	11.07971	12.824331	10.287005	9.722212	11.224069	3.331708	1.253743	1.419844	13.614694	12.135786	13.16061	11.597063	10.803109	13.114284
LOC_Os03g55930	LOC_Os03g55930	74.877228	141.766327	48.71804	21.567604	10.166954	21.810553	162.460922	146.212082	198.931213	76.422241	59.385323	61.615013	61.172386	122.434914	72.557663	23.225939	16.191204	7.547747	142.62796	128.880646	121.440811	62.370598	54.120258	83.9533
LOC_Os02g57040	LOC_Os02g57040	83.6844514963504	86.1313289002433	77.8914413686131	50.4602369099757	50.2747922591241	50.8350563819951	153.884911536496	137.934804240876	131.712421041363	94.9999556690998	87.474027053528	94.6967031703163	78.6664551995134	104.333055858881	87.4027905328467	58.9758148199513	57.8430235839416	39.2912216545012	120.107828160584	122.512979686131	116.543792454988	84.3795448345499	92.9005996301703	102.22301529927
LOC_Os12g17910	LOC_Os12g17910	108.300903	280.209656	80.30619	46.417507	21.499344	43.580696	416.084656	440.370392	481.419098	120.381516	126.099251	136.96701	88.601807	183.416565	120.886696	45.322445	34.130978	23.500422	362.559784	367.453247	374.344543	158.030777	111.666039	165.236847
LOC_Os02g02900	LOC_Os02g02900	15.818244	14.392774	18.814304	6.958159	7.248294	9.350762	23.541752	24.739101	20.034849	20.839863	18.101496	16.453354	19.368872	19.005787	15.759057	9.28615	7.295765	7.035767	28.956974	23.623579	20.398056	20.276419	15.324239	20.175858
LOC_Os01g27040	LOC_Os01g27040	13.037643	15.854725	9.844922	8.886641	8.619265	7.294977	14.669597	17.73077	15.700907	11.337239	12.783272	15.907631	11.86063	12.742712	12.968773	8.954	8.050058	11.773921	13.570433	16.679892	18.950478	17.633055	16.517879	12.083696
LOC_Os06g51270	LOC_Os06g51270	4.217105	3.897698	3.169633	1.889164	0.609433	1.553441	5.976171	8.746559	7.9199	2.047426	4.635387	4.331746	3.905909	3.303229	4.079659	1.353157	0.722994	1.125121	6.194081	6.443725	7.369534	5.755073	5.714725	3.93299
LOC_Os01g62800	LOC_Os01g62800	3.085282	3.97488	2.968013	2.115414	1.608485	1.12107	4.663117	3.416378	4.298132	4.1882	4.487751	3.727011	3.17474	3.837892	3.575767	1.392386	1.324566	1.439836	3.157666	4.01048	4.188243	3.855629	5.187728	3.620812
LOC_Os10g21360	LOC_Os10g21360	4.05641809317804	4.37318242429285	3.23413462063228	2.61168587936772	1.58628337936772	2.64347944509151	12.0585583419301	12.137508485025	9.80566885773711	8.21470050083195	13.3182737712146	11.9544902379368	4.0801315765391	3.95481169883527	4.2860497562396	1.83455192845258	2.12589531613977	1.26617610815308	11.0048073893511	10.4525016921797	11.8922231439268	13.2829840915141	15.6289835848586	12.1984563918469
LOC_Os07g42770	LOC_Os07g42770	12.312238	12.131274	7.408553	8.656943	3.911122	5.639205	39.853718	41.908489	36.482391	43.588001	45.976257	41.015369	11.320157	12.457315	9.161858	4.953894	3.551127	4.005574	29.961008	29.700428	33.222691	46.291271	50.932941	41.410778
LOC_Os02g51570	LOC_Os02g51570	32.16806	47.855465	16.140957	9.001029	2.540073	7.289191	146.925537	135.196808	127.535942	73.88308	83.305168	88.108711	30.211559	47.03215	25.5574	7.120365	2.933214	2.377398	106.388817	85.609863	101.787231	79.855591	59.417507	86.287537
LOC_Os02g01970	LOC_Os02g01970	2.349775	3.137457	1.907226	1.263288	0.908659	1.378203	3.599443	3.748695	4.066589	1.383776	2.408997	2.716383	2.604538	2.277934	2.089052	1.492283	1.240393	0.757672	3.292476	3.72233	3.757035	2.700491	2.567017	2.175053
LOC_Os09g24670	LOC_Os09g24670	14.1470854484907	15.9575689458553	14.8303478092956	8.96438488452324	7.02722535649257	10.0947497987542	20.9779583737422	20.2206504456157	21.3791697862961	16.3160252798275	18.1276434873023	16.5825376046957	14.5539035227599	17.0019446827983	17.2961414293244	9.7787733550551	9.23211149544801	5.010175831816	19.2785766856732	20.4653208893148	17.2541415395304	18.2790685946334	17.0369587177767	16.5008887379013
LOC_Os06g47550	LOC_Os06g47550	13.2740426325546	11.7146901462671	12.5321000322499	11.058430559421	8.12255874530218	10.0875854189944	7.93548795378365	8.77255870518029	8.31962525799898	6.63561808710005	9.52859780446927	10.2824814131539	12.4355712706958	11.2741644900965	12.8490160650076	11.0806814057897	11.235917242255	11.1982596447435	6.53132268283393	7.04574174174708	8.19938265236161	9.58711901929914	10.596661650838	7.47175233443372
LOC_Os05g35540	LOC_Os05g35540	24.172737	24.414934	22.642385	9.578228	2.42837	7.1681	55.659039	51.31929	50.763508	42.216312	38.173283	40.880905	21.483807	25.799688	26.886131	8.515216	5.636737	2.485724	42.401287	41.758137	42.832233	44.510345	35.543095	37.273441
LOC_Os03g57260	LOC_Os03g57260	1.87884735592105	1.72165493486842	2.14357065197368	0.454948648026316	0.264126	0.433207	3.89556325460526	4.17297902697368	3.04235487039474	1.90631473618421	2.21236072105263	1.21341863684211	1.93665977631579	1.66226984013158	2.29489564736842	0.102672945394737	0.332461317763158	0.057519	4.21632489078947	3.40257582368421	4.22280139605263	1.71857914144737	1.62594220657895	1.37179007171053
LOC_Os03g11230	LOC_Os03g11230	140.449494555556	91.3250425555556	164.007350777778	34.4170691111111	55.3030637777778	50.871953	309.577951666667	283.054152555556	152.027441777778	183.315505	207.093170666667	170.808296555556	112.020983	110.329512666667	134.937412222222	46.6249468888889	50.0299905555555	33.366224	255.026275222222	221.460964111111	231.334078666667	271.993929666667	198.058849	193.716026777778
LOC_Os06g51470	LOC_Os06g51470	33.408684	31.500454	35.911503	17.964708	15.403696	15.725562	53.551479	51.737118	46.426872	40.940418	31.688627	32.600212	31.735518	34.96019	33.807926	18.552597	16.145851	9.43148	51.597004	40.426159	42.72718	36.662666	33.606884	39.872379
LOC_Os02g47570	LOC_Os02g47570	13.468633342648	15.5343836586826	10.705976572189	9.90837333133732	9.12377915435795	10.7328390199601	19.8188025622089	15.9362215795077	22.9058119866933	11.8341818130406	13.2207138922156	15.0670979075183	12.1295109121757	14.5825881956088	10.634361409847	10.6849448157019	12.0600106866267	10.9649288196939	15.2683390279441	17.0792955242848	16.5105487771124	13.5362338922156	13.8590391922821	12.324245423819
LOC_Os09g17600	LOC_Os09g17600	45.2282439213823	28.5766068838013	49.9385482859611	15.9338308008639	17.7267525663067	16.6223959464363	70.4127602976242	75.8116585200864	36.8995010760259	32.0025972384449	49.2932408807775	45.5543264151188	56.7096626937365	39.5217607835853	43.3551506509719	23.8039549857451	20.8753804514039	34.3412247028078	58.702883638013	59.1283579887689	75.0474688669546	57.999907175378	51.0783150825054	42.2290834082073
LOC_Os06g47150	LOC_Os06g47150	12.1048468279255	9.11161838882979	8.39817430611702	9.15665901835106	5.97878077925532	8.00853928643617	10.7860950789894	11.2321562614362	10.1245318468085	8.19660025026596	10.5706999779255	11.5420803132979	9.68377130904255	9.92635319122341	7.78093798404255	9.02002214734043	7.49581771675532	7.20150553803191	8.95297405984043	10.7158280295213	10.5229802212766	12.9148552656915	12.3644136308511	9.49106252180851
LOC_Os03g54100	LOC_Os03g54100	30.8509634454383	16.1430370596303	15.968525476446	12.056093765653	10.0992725092427	11.2343489063804	4.90080160405486	5.88453663029219	5.91014081216458	5.9896976332737	8.26246433571854	8.26793519439475	33.9242447268933	20.233858084675	18.0514446970781	10.6022253023256	9.62139311926058	11.3103159576625	4.98766996541443	5.39141205426357	4.58219510793083	9.8972399391771	10.2211917722123	6.03895992903995
LOC_Os06g14620	LOC_Os06g14620	4.631865	7.0646	3.799299	3.233161	2.550778	2.793322	16.642021	21.212292	17.384436	5.017896	6.213759	5.836635	3.385878	3.91919	3.924568	2.975109	2.190683	2.490275	15.254026	13.557844	16.517544	6.861169	5.283369	6.992558
LOC_Os05g49170	LOC_Os05g49170	7.746918	5.14221	5.124023	1.394511	2.610079	2.649362	15.081991	9.849683	9.527622	9.433128	9.309726	8.747978	5.412181	7.562301	6.450112	2.074991	3.014353	1.913785	13.659546	13.916473	9.697575	13.223905	11.385447	9.654797
LOC_Os07g29240	LOC_Os07g29240	40.143093	43.800152	45.477985	9.873693	1.556742	10.392234	79.88044	80.223251	74.532356	55.866077	57.22913	49.891006	34.539631	38.266926	40.627468	12.173143	5.280413	3.186028	76.942467	68.481888	66.607162	54.919559	57.511738	62.018196
LOC_Os03g10060	LOC_Os03g10060	63.46328	123.588997	66.606979	37.797817	26.03838	32.393211	181.522858	159.702927	177.342621	91.009491	83.450302	72.321091	65.058746	109.082336	79.882774	39.185173	30.787413	18.655527	152.575272	142.498856	124.62014	81.003365	69.937386	102.439018
LOC_Os02g34930	LOC_Os02g34930	13.155245	14.53915	7.164558	4.005701	2.373154	3.522853	32.548271	24.356653	19.916651	27.174101	18.175278	15.266147	12.812573	13.558988	6.815501	4.148089	2.498901	1.890088	28.757166	25.162653	20.588768	26.639397	16.52564	19.69874
LOC_Os05g42100	LOC_Os05g42100	13.325676	11.890505	7.6326	3.551652	2.935937	5.468071	29.385857	24.042072	26.959032	23.692917	20.404467	15.791265	11.386357	17.500259	10.431066	4.635698	3.881075	2.431024	26.897921	23.063467	22.72105	21.669981	15.623853	26.771017
LOC_Os07g02280	LOC_Os07g02280	2.066789	2.408048	2.162946	0.844165	0.289626	0.873281	6.121149	6.989225	5.691057	2.020426	3.456311	2.857236	1.552056	2.365697	2.224414	0.607502	0.492744	0.234591	4.109687	4.649629	5.512939	3.439374	2.37039	3.276415
LOC_Os01g72310	LOC_Os01g72310	6.983623	8.420848	5.559499	6.421545	3.8127	5.447013	7.940058	9.736123	9.47949	6.781977	9.211172	8.33672	8.24206	6.500251	7.499815	5.646977	5.170866	5.429986	7.608738	8.680383	9.763476	11.015108	10.170217	8.35752
LOC_Os09g25590	LOC_Os09g25590	28.292595	21.206865	33.335049	14.417206	11.812111	16.368555	11.994881	9.392469	8.83412	13.340785	12.309096	13.867458	25.266024	19.25886	27.89007	12.471676	11.757234	15.285241	9.530226	9.460153	9.678795	9.500367	12.543673	11.85791
LOC_Os02g44780	LOC_Os02g44780	20.1115963386415	23.4480570753981	19.9754483178421	12.6999285804355	13.6158579421514	10.9499514114397	41.1932316230094	37.4398388960026	31.3359866525837	26.7743116343841	23.8500697302567	23.212087519337	19.9152163639909	20.8719953649659	19.6147746301592	11.575097878128	10.0569772931427	12.8486094933377	27.7987200032499	25.492013959701	29.8822643961651	23.2644545885603	19.665403439389	28.1586671309717
LOC_Os07g22650	LOC_Os07g22650	7.90142851619756	6.66421363143919	6.97453819649496	3.77957823048327	3.18847153690919	3.9609952724376	15.7970597100372	15.0152429644185	13.025866558683	17.7790138194371	14.0476443951142	11.9421917525226	9.63132438449283	7.82427487307488	7.11031499628253	4.43195389060011	3.09806990228359	2.11017916197557	13.302783842804	11.2885879798194	12.5967912650027	14.5672814200743	13.3148322782793	12.8634873096123
LOC_Os03g29960	LOC_Os03g29960	8.486693	6.59992	5.534862	5.272669	2.879191	5.698595	14.444554	13.945467	17.199066	10.589656	11.75497	13.452739	7.945282	8.108682	7.714203	4.662883	3.882421	3.324668	12.457665	12.678962	14.736412	14.478898	13.898519	10.683575
LOC_Os06g12539	LOC_Os06g12539	4.022281	4.756551	3.695021	2.180892	1.149167	0.821656	9.833901	8.108037	8.253699	8.2333	5.338225	6.204017	4.081026	4.402573	4.198606	1.925488	1.144426	1.086713	7.979448	6.608106	7.723145	6.196738	4.794032	7.358464
LOC_Os03g13000	LOC_Os03g13000	13.8073155247525	13.4402925386139	14.2342029075908	8.58286709834984	5.7977222640264	10.5475179980198	26.4467325610561	26.0579732151815	21.8312958092409	9.23515986732673	9.15794599405941	9.0331630310231	11.1719704990099	14.6918849577558	13.9934749161716	7.5102751689769	6.14904691419142	5.69426162640264	20.1860475036304	19.2884655537954	20.4055226679868	9.11736794257426	8.91504693729373	10.5641449564356
LOC_Os05g05030	LOC_Os05g05030	23.946056	6.746583	16.38509	1.432772	4.187478	2.671167	20.926474	24.433228	33.094379	15.907023	32.595253	35.402565	18.837732	27.152285	15.955355	3.214275	3.6324	1.718055	38.533775	28.103855	20.523254	41.904881	36.89856	22.743742
LOC_Os03g52640	LOC_Os03g52640	10.3653869320988	16.8901920756173	11.1515805138889	5.81490843518519	5.51661507561728	6.60960754475309	74.1593533811728	66.620319787037	53.6869276790123	34.0123346358025	31.1402775972222	30.4979770648148	8.19972554012346	12.8425317762346	10.9777195925926	4.64446913425926	6.00589675308642	3.01448038888889	51.2570782330247	48.4716000478395	55.3463561064815	43.0536666188272	31.7949937623457	40.9018319320988
LOC_Os03g20460	LOC_Os03g20460	6.26227248721493	10.2971550912232	8.44450281064271	4.37034755079475	4.12773209191431	5.05064212785073	13.7813724837595	16.1597067284036	13.2943655784381	7.44529657360055	8.90625925293711	9.20831929094679	5.52718968970283	6.80670843400138	8.61747938147892	4.28444488320663	3.56115149689012	2.74558162888735	12.3063715666897	12.4246903165169	14.7513907671044	9.8266275114029	9.4853240691085	8.40099324464409
LOC_Os01g59060	LOC_Os01g59060	93.535141	176.565811	57.84996	34.463818	16.280878	31.302057	208.163696	194.577759	264.244293	109.070587	90.827301	92.227737	77.130981	158.943222	102.977074	35.023949	25.88275	12.810956	181.162491	164.427048	159.271545	94.323952	74.417831	122.055824
LOC_Os10g30550	LOC_Os10g30550	2.240631	2.955504	1.775333	0.995822	0.681871	1.312522	6.304629	5.952452	6.764429	2.717513	3.571409	3.217204	1.802795	2.877668	1.842188	0.806008	1.156762	0.482402	5.220005	5.099663	5.138734	4.242313	3.209085	2.943185
LOC_Os02g57670	LOC_Os02g57670	66.503616	101.714127	43.884441	22.080391	23.559029	20.776777	144.394547	122.076309	162.489441	76.43148	56.055832	65.633614	48.630085	98.603333	80.129272	23.864157	21.111208	8.542751	124.067772	124.396431	112.898827	76.825249	56.038399	72.771332
LOC_Os02g22590	LOC_Os02g22590	3.628849	2.247121	2.99092	1.09778	1.339583	0.810593	4.626715	5.905011	6.353829	2.919328	4.5478	3.925416	3.284483	2.567301	3.32233	1.465072	1.531388	0.821239	3.547394	3.848114	3.125407	4.292551	4.417271	2.666267
LOC_Os11g05552	LOC_Os11g05552	13.256118	16.40078	8.849246	6.270876	3.539249	5.448883	33.03812	31.07291	37.52681	19.329966	14.544744	15.180383	10.136992	14.957701	11.198985	5.471405	4.611006	1.997649	27.693081	26.121325	24.058697	19.395222	15.998191	18.102222
LOC_Os10g35520	LOC_Os10g35520	17.568552	21.274221	11.836168	9.257597	9.785525	9.367257	22.087399	21.152494	31.139801	21.787243	22.787586	21.85079	11.704381	16.599951	12.820809	10.349669	11.630445	6.262253	18.994665	20.386106	17.986086	23.33419	23.695288	20.189953
LOC_Os03g63560	LOC_Os03g63560	2.764133	3.630587	2.58948	1.986528	1.729321	1.724493	5.394302	5.222334	5.259446	3.593539	4.101188	4.499079	3.478933	3.28168	2.645207	2.014624	2.521947	2.009569	4.223763	4.263564	5.659804	4.037369	4.059363	5.114424
LOC_Os08g06420	LOC_Os08g06420	2.69769	2.736264	2.412308	1.102079	1.463868	1.726448	3.935899	5.601948	4.67064155382501	2.609794	2.982256	4.774188	2.540337	2.664127	2.21734	1.84623	1.426748	1.505895	3.411249	4.03507	4.652356	4.402283	4.063181	3.17885
LOC_Os09g27420	LOC_Os09g27420	45.390713	63.884808	34.071671	34.815475	18.908512	29.38319	109.692085	121.456239882524	141.670807	94.795563	102.441765	101.348183	44.433067	54.68906	48.110751035533	29.386456	25.149769	20.48509	128.683945	107.895704704133	123.10408	91.504646	85.997589	105.385434150109
LOC_Os03g10230	LOC_Os03g10230	6.9052	8.112463	5.137596	5.810498	4.295041	5.352748	8.744974	9.791629	11.846354	6.978396	8.644866	8.433908	7.176053	8.405815	7.425636	5.642253	5.175722	4.926434	9.194378	9.112188	8.784591	8.748563	8.911474	8.585012
LOC_Os09g26190	LOC_Os09g26190	11.384402	12.451081	13.439355	8.220938	3.991529	6.626853	21.304482	21.077003	17.556602	15.933391	12.973348	12.672015	11.091684	13.070827	12.868878	7.410739	5.133307	3.84284	15.519835	14.945461	15.986837	14.135681	14.120541	13.776263
LOC_Os09g11890	LOC_Os09g11890	7.868136	6.892832	5.61931	4.574262	2.619036	4.82384	9.373333	11.651033	12.735045	5.449058	8.377028	9.451343	6.613423	6.034895	6.779922	4.418662	3.830689	2.865613	9.740505	10.49622	8.46243	10.454743	9.379127	5.847746
LOC_Os01g39960	LOC_Os01g39960	27.76544	34.504536	40.898247	18.939125	8.085105	14.946165	58.581181	57.194088	50.21455	46.550144	34.232998	37.911228	31.016691	39.218643	48.214851	21.007032	16.002022	15.783211	59.49736	46.114475	54.019566	35.864029	34.206181	47.248009
LOC_Os05g01510	LOC_Os05g01510	19.6652232924188	18.873729131769	17.9722316119134	15.0327290072202	13.3571048122744	15.0912614115523	24.1137895036101	25.3681793592058	22.2137622527076	19.7844335198556	22.3593408790614	22.4051407075812	17.8470656353791	19.7963800180505	18.6448974043321	13.952947333935	14.0788895090253	17.7621814494585	19.0592971624549	21.5073425974729	23.8374961137184	18.9420824530686	23.3137956480144	22.2068443212996
LOC_Os05g50980	LOC_Os05g50980	10.436057	12.775403	11.5006	7.948802	7.938616	7.894439	40.775246	38.257427	29.435246	13.759372	13.618639	15.225749	9.997634	11.785913	11.338696	7.429894	8.222054	6.820082	24.571281	26.727983	28.64596	18.015963	13.432236	14.541615
LOC_Os08g39990	LOC_Os08g39990	8.234289	8.745982	8.065142	6.647341	3.178809	5.089909	11.593656	11.038756	10.106568	9.578054	11.285795	9.702841	9.160667	9.421917	7.082031	4.549129	3.302491	4.465157	10.123531	8.877404	10.477047	10.075939	9.325978	11.032227
LOC_Os04g24710	LOC_Os04g24710	8.120227	7.024242	8.386517	4.944776	3.922164	4.542837	14.539102	13.569412	12.190079	12.745917	10.181275	10.442085	6.381035	7.710757	7.645208	4.308543	3.363688	3.722478	11.442845	9.345099	13.818748	10.171495	9.573302	11.831173
LOC_Os03g04580	LOC_Os03g04580	9.723961	11.148863	10.141923	4.688175	3.051965	4.404748	26.787348	26.685198	20.637606	19.416409	13.185822	11.268027	9.011288	12.557554	9.280224	5.482441	3.808033	4.498926	20.235653	16.354258	19.033857	11.284171	8.45619	16.485849
LOC_Os05g01970	LOC_Os05g01970	10.1024082314458	22.3569601011545	10.3221179884552	5.22942280758659	5.82131199560198	6.58925434634415	42.3494454584937	38.6983431308411	44.9670585656954	19.5366628268279	14.9125827905443	16.1137225123694	9.34489558163826	16.3095190115448	14.2833522754261	5.37627383617372	5.08728833589885	3.86873093512919	42.0100484810335	37.9130618768554	36.1238523227048	18.7650692297966	15.7027203633865	20.8912507850467
LOC_Os07g06890	LOC_Os07g06890	7.472983	6.716702	7.559149	5.564689	4.807014	5.71559	12.194506	13.946054	10.437796	8.294018	9.32518	9.112672	6.235625	7.92026	7.578579	5.430955	5.658256	4.754124	9.840393	9.181253	10.505863	8.26327	8.544821	7.613203
LOC_Os02g49820	LOC_Os02g49820	26.098902	19.539766	34.698879	8.495033	13.584569	10.906217	44.811207	43.407871	25.985563	36.750469	37.050335	34.888958	24.921532	21.967649	33.704536	7.549727	10.287018	7.34919	34.683586	33.592354	37.990768	46.830761	36.018837	35.578362
LOC_Os12g02820	LOC_Os12g02820	16.1318	12.124179	17.113724	11.412621	10.379299	8.717783	19.038944	21.286345	16.363827	16.421862	18.407589	20.919046	16.402552	13.223315	17.127007	10.29178	9.800252	10.954926	16.353161	18.186218	18.487398	18.850836	20.434443	15.986017
LOC_Os05g34720	LOC_Os05g34720	34.805195	22.344444	31.136038	15.869677	15.70029	18.923822	51.255074	43.09441	39.079674	43.323536	42.880451	34.873955	28.136978	32.114548	33.858608	18.462101	20.787922	12.328547	39.627598	37.718182	36.954521	55.37244	44.787243	42.110695
LOC_Os01g71330	LOC_Os01g71330	27.278519	24.677744	33.122463	9.94384	12.017222	11.411283	79.752892	64.877151	42.146011	57.460091	39.883865	39.757969	24.090822	30.62406	27.538895	8.931175	9.91707	5.134014	58.829334	53.023483	49.772739	39.953686	30.882181	40.443394
LOC_Os01g31110	LOC_Os01g31110	27.864824	38.093441	17.59907	19.978912	12.881357	18.910482	63.325356	63.106014	66.221634	36.179428	35.311035	35.462044	31.949224	38.279579	31.145756	18.022469	15.137682	13.396909	62.035236	53.354832	58.929806	43.715248	35.805843	43.393852
LOC_Os04g53490	LOC_Os04g53490	22.969252	27.110081	22.893425	5.552767	1.0182	5.481815	41.520092	38.853138	37.30085	28.422678	24.663568	29.65045	23.842775	31.080853	27.938156	6.060469	1.930627	1.149835	45.799641	38.463696	32.535706	26.446888	28.538185	32.239162
LOC_Os03g61280	LOC_Os03g61280	9.64243311491629	10.9649972420091	3.82460155783866	3.73532642313546	2.78935801750381	4.26400079680365	8.43611925266362	8.6612692108067	14.403623564688	7.28315033789954	10.978471261796	12.9512722983257	9.85344610273972	8.41176101065449	5.61442609589041	3.99231240487062	2.72048125342466	3.23782102739726	9.81083710273973	11.3971711628615	8.82925565829528	11.2987444109589	12.6126582785388	9.87545165981735
LOC_Os05g45350	LOC_Os05g45350	30.5356693159574	18.4199042904255	20.3167004494681	10.3358853601064	11.639948812766	11.1413402654255	7.54426990531915	6.29440699308511	4.70737772659574	12.0622271957447	15.3348184409574	13.9972720494681	36.0413640702128	28.2780670303191	22.3709807510638	24.7844787680851	17.7273980835106	37.6703913473404	6.62434069680851	7.41450189680851	7.63392416755319	20.4829216696809	14.1666862271277	11.3622713755319
LOC_Os02g15660	LOC_Os02g15660	44.234623	72.70063	28.766273	29.731356	11.670103	18.283295	84.169952	95.041412	96.385101	29.837664	44.345413	45.438652	50.655521	58.936134	46.062359	20.399727	12.682017	10.00655	78.288399	66.46067	89.113647	53.322407	42.099957	44.927734
LOC_Os09g38420	LOC_Os09g38420	13.5457127353464	25.2788566642984	11.2873594955595	10.3463037175844	5.7957936660746	10.051550982238	33.8114748596803	38.3530979360568	44.1792865914742	11.7499618472469	13.902194277087	17.0286282078153	13.8136339964476	18.9096237264654	15.804707071048	9.43063974067496	9.75981423978686	6.61009791829485	33.8205978348135	32.1514469129663	32.8419198010657	19.0785217797513	15.7069837761989	18.0060585399645
LOC_Os10g28370	LOC_Os10g28370	56.444408	24.611774	52.188271	11.510999	13.096099	15.188434	104.217873	87.689568	40.777458	73.309776	64.083031	53.809204	65.462029	48.214169	41.949646	21.433685	11.659875	26.391188	70.39418	67.519424	82.06131	87.250717	75.74649	91.932579
LOC_Os05g28200	LOC_Os05g28200	27.8665720149254	33.289433804248	23.4937100608496	15.5806993995408	6.275348	15.6810100091848	78.3398899110218	74.6877414276693	91.1901844081516	31.393354	28.4885173191734	32.1350607893226	23.0556295585534	33.0339858708381	31.0051740011481	14.0982743117107	8.84288760045924	6.29898154764638	59.1559164753157	57.5815109184845	59.5340174380023	39.4276117669346	29.6590832428243	35.8473214035591
LOC_Os01g43270	LOC_Os01g43270	37.194954	48.187031	34.04171	18.852205	21.291525	16.882187	124.194206	136.795074	77.368134	147.644455	95.152634	124.51017	29.407074	28.066235	30.863914	16.120182	25.106287	18.710644	79.638535	109.372124	126.317757	82.317841	108.129677	80.780403
LOC_Os04g46010	LOC_Os04g46010	32.601185	45.8876	24.251459	15.729853	3.964324	12.113456	90.458984	94.885628	89.776077	34.541981	35.315311	33.742355	33.677025	43.801373	33.209984	14.701714	8.28911	6.005492	84.584641	74.735374	86.31337	40.338684	27.490433	45.535339
LOC_Os03g38970	LOC_Os03g38970	9.169813	8.326952	5.393864	6.341987	3.426508	5.490745	12.869676	15.415654	16.735147	6.617465	11.070945	12.097565	9.342939	8.535417	9.431337	6.089829	7.772522	5.808227	12.767493	13.721376	15.139402	13.120384	11.313836	9.260123
LOC_Os04g34290	LOC_Os04g34290	6.874393	3.012908	4.517323	0.830051	2.088689	1.255557	14.894258	15.602373	9.278735	11.131556	17.149132	15.101467	5.858074	4.819974	5.559803	1.357535	2.768906	1.170834	9.840879	10.985831	12.637012	18.767254	14.950835	11.507413
LOC_Os06g04480	LOC_Os06g04480	10.286726	6.403785	12.128078	2.52724	3.637129	3.372784	17.238171	16.998922	7.352546	16.364214	13.434585	11.76164	10.811091	9.291536	8.435778	4.542193	4.38065	4.402066	18.763554	13.466631	14.010854	10.332396	11.15469	13.163427
LOC_Os02g32780	LOC_Os02g32780	5.433429	4.909168	5.884427	1.582727	0.205899	1.495875	7.45059	8.494926	8.79736	5.042347	6.169289	7.977211	5.441445	5.049604	6.10578	1.319294	0.717787	0.372935	6.447556	6.240513	6.686733	6.446102	6.888641	6.891221
LOC_Os04g31971	LOC_Os04g31971	7.334238	7.838576	5.854703	5.625966	3.369166	3.361903	9.813755	9.417302	10.312464	4.602421	7.662701	8.004917	7.186467	6.548799	7.820054	4.09555	4.479732	3.004312	8.343732	7.408894	8.812267	9.933696	8.110296	5.700305
LOC_Os06g33810	LOC_Os06g33810	11.801161	11.191774	12.276439	8.89001	9.573369	9.191613	15.917439	15.649202	15.225186	15.254179	14.309918	15.536477	12.463428	13.074112	11.72835	7.885084	9.657649	8.513361	15.34669	17.239395	16.492992	15.620986	16.023403	12.214408
LOC_Os05g25060	LOC_Os05g25060	17.234079	15.307837	16.13142	11.907799	13.09826	11.377755	23.452005	26.968782	20.154518	14.851848	19.030602	18.381832	15.00881	14.181656	16.465969	9.916844	12.866606	9.623981	18.09326	18.505526	19.887018	22.034168	20.65642	16.359341
LOC_Os05g33900	LOC_Os05g33900	21.654217	10.851716	15.113279	0.902188	0	0.031284	62.841949	68.512756	30.8897	20.219309	39.056892	34.563911	44.632038	22.026731	19.426458	0.444638	0.13666	0.351224	51.223137	44.829163	66.066109	36.146694	29.323257	23.781673
LOC_Os12g35465	LOC_Os12g35465	12.013573	11.177704	8.536425	8.599921	5.677029	7.272365	18.360506	17.704567	20.165665	9.053196	9.525488	13.72818	10.16236	11.408484	10.930249	5.869689	6.429035	4.105391	13.140773	15.449486	12.33546	14.239714	10.887523	10.355544
LOC_Os01g16870	LOC_Os01g16870	29.913495075008	30.4223887762528	30.9297069313757	26.4500964340887	18.163943553144	29.5437896517715	36.9432824385573	46.5947937095436	43.4096032480051	25.5597645416534	33.8120114155761	34.9267180312799	34.9547631873604	29.7298255569741	33.9941997516757	20.6006615537823	20.4083249971274	19.1483430347909	38.653344422279	46.3838615939994	48.6814838397702	39.1110955263326	40.5761601892755	34.515647928503
LOC_Os03g16220	LOC_Os03g16220	9.21560876722874	8.76818080938416	8.74694742045455	6.75562432881232	6.37201306634897	6.10973365065982	12.7798856143695	12.0849248739003	12.9766645535191	12.8496970579179	9.9429866026393	10.5915769534457	9.53509252419355	9.43696997360704	10.9063573728006	6.75831979508798	6.92259122397361	5.48838396334311	11.010421476173	10.7374641290323	11.3733617734604	11.6497521829179	10.2101187921554	9.82761328592375
LOC_Os02g50280	LOC_Os02g50280	6.106707	9.269555	4.551756	3.771572	2.456611	3.713406	21.19207	21.160776	20.409819	10.294211	10.063755	9.334533	5.346345	8.547532	6.358856	2.708113	2.636942	1.707448	16.720629	15.637271	20.168674	11.295356	8.498664	13.335952
LOC_Os09g32030	LOC_Os09g32030	43.084141	39.523708	52.615292	20.234982	26.133024	24.610834	100.994125	90.776131	56.434189	66.648155	59.724857	53.541275	34.673317	39.977577	43.046265	26.209045	21.77887	27.798279	69.67308	65.482834	72.216743	56.18845	51.465866	63.866955
LOC_Os05g49610	LOC_Os05g49610	40.746593	40.610405	54.98288	21.8335	28.848158	23.652124	94.612511	96.453171	62.187183	59.164242	57.966606	48.013626	42.37986	41.670967	46.588055	18.904062	19.83395	21.61404	66.922722	62.652164	81.183662	62.044006	50.886967	62.461231
LOC_Os03g31150	LOC_Os03g31150	10.5722061853347	16.1883576316852	6.34100473797511	5.87546881735621	2.19185469963	3.91393264211234	36.8781406209216	37.9196269122099	38.8934966841574	17.0976189441641	17.3504432620249	18.2599251345442	8.87292362663976	6.4452599189371	10.2361620349815	5.22638931382442	2.99257804473596	2.02540848065927	33.2141735089136	26.3911733218971	32.2940333471241	21.5025830857719	16.02264479852	20.6198867729566
LOC_Os03g18160	LOC_Os03g18160	18.712862	17.360229	24.203873	12.315623	13.644105	15.016522	6.261854	7.809919	7.387771	8.095747	9.128119	11.004082	17.239727	15.372149	18.204292	15.789764	17.779573	17.826975	9.610462	8.925774	7.872004	9.088932	8.950841	7.628472
LOC_Os03g12000	LOC_Os03g12000	27.330767	27.961388	30.783499	24.970501	16.715303	24.559294	49.382759	50.736271	43.035042	25.038813	28.301922	26.245771	24.06477	25.131439	24.42067	22.905491	17.19389	18.983397	43.178684	42.274803	47.244492	34.311081	27.939047	29.72994
LOC_Os12g37710	LOC_Os12g37710	14.7069720949914	20.7011630431779	11.2023133212435	7.63319598445596	5.74712736096718	9.44666595509499	37.0022225474957	34.7852790414508	40.0067732279793	14.9020753609672	20.4777358255613	19.5525002435233	9.28160477720207	18.5503485768566	15.8622912072539	8.76460585492228	7.32751102245251	4.31417219689119	36.1653226960276	32.0012514386874	32.4414390172712	19.6398200846287	17.8991122055268	22.4766930777202
LOC_Os12g42870	LOC_Os12g42870	5.09386492494382	4.3349774	4.25040025033708	3.08841339460674	3.66355149168539	3.49628972404494	5.82513277842697	5.56908456404494	5.31066122921348	4.83539625617977	6.73610312359551	5.3699239788764	5.00473815325843	4.74000853213483	4.86358518202247	3.26381898157303	4.39667148719101	3.37260169752809	4.79686166606742	5.22302061348315	5.62146292719101	5.97034429662921	5.88225384179775	5.08343173168539
LOC_Os02g27100	LOC_Os02g27100	1.077497	1.048688	1.37142	0.448132	0.217575	0.378848	2.499082	2.283467	2.276609	1.746574	1.409213	1.524422	1.070428	1.524946	1.477112	0.415975	0.191004	0.093116	2.037681	1.899836	2.055231	1.651964	1.353779	1.173899
LOC_Os04g58620	LOC_Os04g58620	29.189693	24.391813	24.729673	20.695692	17.829638	23.449051	29.481279	36.711723	30.915892	20.620842	34.070927	32.763885	29.289671	23.647923	28.949329	18.34453	20.771292	23.150358	27.956453	30.635059	36.912392	33.690453	35.332485	27.529541
LOC_Os06g04200	LOC_Os06g04200	1.29343379566249	1.71169572483904	2.04575639478143	0.223928526601152	0.145640191460522	0.299553519823789	5.63913178176889	4.66095130599797	1.73424548017621	2.60659576753643	3.47379095357506	4.56385371433412	1.23149822738055	0.529776264994917	1.55859455371061	0.283453360555744	0.1457069179939	0.0343965747204337	2.66942165842087	2.95212863503897	4.63172413114199	2.48877291460522	3.41610395899695	1.73047638427652
LOC_Os03g62950	LOC_Os03g62950	2.584703	2.774646	2.801769	1.307328	0.962602	1.630856	7.211151	8.470622	7.222733	2.817692	3.6069	2.743766	1.922242	2.507099	2.909066	1.617391	1.636725	1.032026	8.867716	7.091341	6.891258	3.819985	2.473261	2.73652
LOC_Os03g16210	LOC_Os03g16210	15.677550588843	17.7394594607438	15.6978413987603	11.2947719566116	10.4929409820937	11.5738358209366	32.2028543092287	31.6962909311295	29.7863775736915	24.3659537286501	21.4160745309917	18.9783746053719	14.9881244283747	17.7759807300275	16.9189515461433	11.2472261101928	13.7455036384298	8.45776277548209	31.9710853739669	27.2867255034435	28.2642606246556	21.9672665564738	21.6278479146006	22.1988150344353
LOC_Os02g38180	LOC_Os02g38180	5.263439	3.812005	7.026685	2.503441	2.45472	2.698052	9.717751	10.866642	5.439664	10.039153	9.022577	8.40015	5.745072	4.925035	4.769528	2.448314	2.195709	2.575755	8.452039	7.607069	7.288515	7.838901	8.396109	8.176404
LOC_Os07g30120	LOC_Os07g30120	6.493159	5.851332	4.987864	5.480267	3.345499	4.724223	6.626637	7.255945	8.481307	4.634745	6.332689	5.900436	5.114131	5.113838	5.372975	4.445481	4.124326	4.094156	5.978814	6.068103	6.134801	7.410222	5.71853	4.672931
LOC_Os03g48050	LOC_Os03g48050	2.802644	3.850213	4.150241	1.250325	0.948579	1.32189	21.00565	17.435665	12.796448	9.290291	5.857792	5.67532	2.795006	3.704725	2.92331	1.706837	1.008275	0.548341	11.926959	11.416248	12.232289	6.217293	4.868244	7.112092
LOC_Os01g04860	LOC_Os01g04860	18.712204	14.162273	22.200663	9.423564	10.945182	11.025158	35.45784	32.619434	23.518696	20.80916	27.386162	31.366179	17.742439	16.970264	26.038067	11.376057	10.651247	7.963654	24.771971	23.676414	27.608822	30.626768	32.537769	23.194065
LOC_Os02g05930	LOC_Os02g05930	3.632547	3.024011	2.512286	2.66569	1.303149	2.077432	4.759779	5.023046	5.708984	3.199002	4.66172	4.55563	3.035133	3.357199	2.568148	1.94331	1.341238	1.205166	3.783293	3.453583	4.385472	4.553612	4.467872	3.104117
LOC_Os01g16040	LOC_Os01g16040	13.105993	25.44463	8.900824	8.717429	7.88325	9.883336	32.552391	28.463877	37.293365	16.759592	16.097065	16.04278	10.834867	14.250215	14.343531	9.15776	8.96971	7.981828	22.343775	28.330675	24.182096	20.922373	18.484592	18.449602
LOC_Os05g09400	LOC_Os05g09400	35.3033932321883	69.9476692601781	29.976591846056	17.4312108104326	8.43402126653944	14.2790746933842	96.0385663600509	74.4968712334606	98.4205940986005	57.7480209796438	42.4344118155216	37.3330447856234	28.9562605642494	59.5295378594148	43.5144208263359	18.2560589681934	12.5373058276081	5.40621975508906	78.9743244637405	68.8021211533079	70.6084655368957	46.2786089179389	33.9401272538168	48.4313040267176
LOC_Os05g30350	LOC_Os05g30350	56.2214553730664	30.3239360122839	60.107330978162	22.8697644949955	23.2692977343039	22.2888661601456	12.855386744768	14.3823975955414	7.52273798453139	12.1768753707916	21.6271592948135	20.1353299909008	55.3813195177434	46.6413011487716	52.6245536032757	33.0624196724295	32.0186782165605	44.0178186737944	8.8352999522293	12.0107986988171	18.0495317288444	18.3192174158326	17.2243116856233	12.9111307961783
LOC_Os01g43120	LOC_Os01g43120	26.776493	37.336159	28.349989	21.800539	16.728334	22.087564	116.380257	118.384087	92.202492	44.663853	53.979839	53.158794	22.081114	29.483013	30.32052	17.030539	15.208163	10.314135	91.063301	81.255821	111.338455	62.646839	54.035992	61.358727
LOC_Os05g25870	LOC_Os05g25870	3.02836503804878	3.26571581463415	1.99667182243902	1.11824806731707	0.876449193170732	1.4257791804878	5.98917615804878	6.01460858439024	5.37991919317073	4.19577722926829	3.54707775512195	3.14163445560976	2.60512224878049	3.12934591414634	3.32418334731707	1.92988278146341	0.950887313170732	0.790112185365854	4.05555714731707	3.3400894897561	3.83108098829268	2.77739716878049	2.55107435512195	3.03319249756098
LOC_Os03g52239	LOC_Os03g52239	57.3666963283133	72.1297281579956	28.7639062836802	39.6781509548193	23.339937021632	31.4050076957831	48.0470686486857	56.4812424424973	82.2743268072289	40.3871839047097	63.0331055172508	67.2563897020811	55.2009280517525	48.6050905991238	37.1588268031216	32.5749801056955	30.6243970194414	31.0633508294085	61.6936846818182	64.0034537828587	60.2005751163746	76.6003753031216	81.4621218573385	59.4609353313253
LOC_Os04g52100	LOC_Os04g52100	35.26405	33.101887	47.344528	17.405657	22.698481	21.227848	114.204773	105.706505	78.566956	99.448738	78.791489	76.50264	24.880476	35.374565	37.991032	14.29687	13.154297	9.382457	80.07135	75.283577	85.603531	86.20208	80.59333	79.166222
LOC_Os01g54540	LOC_Os01g54540	90.636208	151.214355	59.959251	32.9047304609016	12.2227	30.930059	232.857849	202.999924	260.539551	154.772565471021	110.563461	113.895683	74.27108	156.897003	90.233742	38.261135	24.100487	9.417283	221.562881	194.657228769089	161.090866	123.988014	90.630974	128.80010049126
LOC_Os07g03130	LOC_Os07g03130	16.90905	12.467067	24.640604	9.143487	7.591492	10.108253	26.093597	24.942009	21.755198	20.178343	16.069265	13.937984	13.844407	15.819098	18.650326	8.547483	8.10671	5.728552	22.08667	22.043161	20.967754	18.501595	17.869789	20.431763
LOC_Os11g38030	LOC_Os11g38030	13.593399	20.890005	13.691403	14.031502	9.8836	11.843785	30.04063	34.422787	34.889782	15.548614	14.489133	17.495857	14.24691	18.696365	16.852966	11.31916	12.176386	10.161127	29.808477	27.833355	31.67905	16.849028	16.169037	17.241423
LOC_Os08g33650	LOC_Os08g33650	4.19985858585859	5.37653820558526	2.19920950683304	2.02273131313131	0.939623767082591	2.22965856803327	9.84763410576352	8.19255534165181	10.0832347058824	6.13852584670232	5.83458793820558	4.10926619132501	3.21480677361854	4.08081532976827	2.85225442067736	2.31055645870469	1.6492101426025	1.42575345216875	9.10609125371361	7.36769345811052	7.72001582293523	6.26516514557338	5.84069679738562	5.85104075460487
LOC_Os01g55290	LOC_Os01g55290	10.7559916403302	9.55453156751179	10.839613490566	5.88662565182783	6.84091114652123	7.50424613590802	25.4930069127359	25.5290468534788	19.0500122927476	15.1201597429245	15.3280790966981	15.6521617612028	8.10140363472877	9.90647885642689	12.0609899047759	5.72901211880896	8.17183040330189	5.71607847022406	20.0140116114387	16.3082124454599	21.3779950058962	18.488865953125	16.5107058941627	15.2323265076651
LOC_Os03g08080	LOC_Os03g08080	27.127829	52.947273	25.900517	10.748084	1.581956	7.413698	77.973061	69.924278	80.773338	39.027065	30.303062	34.202213	23.951859	37.536808	29.157885	8.578826	6.628934	1.912774	63.57066	54.336796	48.520473	25.731785	25.176262	38.423988
LOC_Os04g52390	LOC_Os04g52390	9.59489	8.436669	7.58529	8.439577	4.246356	5.924839	9.52752	11.717451	16.91855	10.1413	11.159574	11.293787	9.546689	8.880185	8.273832	7.728865	7.091949	6.689407	11.047162	14.023346	13.339112	13.821824	15.470915	13.12348
LOC_Os08g43320	LOC_Os08g43320	13.327265	21.261213	11.290411	9.765409	8.523364	9.109932	41.442413	46.496967	70.979683	37.467281	36.66272	37.69606	12.321326	17.729588	15.435525	9.68027	10.8028	7.144752	49.069843	55.418438	43.730022	30.701153	37.345444	35.704689
LOC_Os06g08041	LOC_Os06g08041	22.94589	11.442604	22.65283	0.158681	0	0.318177	46.011532	45.331993	23.689398	42.944874	39.000744	35.847191	29.513086	21.284901	20.435911	0	4.012575	1.616078	39.953358	28.789204	27.637709	56.35445	44.424046	36.785461
LOC_Os03g13050	LOC_Os03g13050	1.936609	1.108449	4.714963	0.039792	0.27558	0.041266	10.75797	12.763364	3.938492	2.501869	4.938068	3.944579	8.695794	3.015295	3.340024	0.121256	0.659181	0.112049	7.250828	5.837918	8.538262	4.431031	2.258865	1.909624
LOC_Os06g11040	LOC_Os06g11040	24.964113	20.008369	31.591358	17.026983	17.96026	19.448357	15.679595	16.254925	13.129769	13.175829	14.010013	13.872839	22.157183	20.226431	24.893282	16.191113	17.42757	17.503489	14.052187	14.065381	15.008458	16.962545	16.534958	15.141965
LOC_Os02g37920	LOC_Os02g37920	1.65829	1.100832	1.251653	4.663736	4.677536	5.015829	5.553455	6.36075	5.139171	2.784089	4.256806	4.173738	2.081347	1.880616	1.379824	2.918689	3.805788	3.762072	4.3457	4.357448	5.571536	5.895089	5.066573	4.368677
LOC_Os02g46750	LOC_Os02g46750	17.1503577480271	13.605368886133	18.7951497249154	7.82982995659527	3.43750504847802	7.51723249154453	33.6212071448703	32.0690300417136	25.6857231989853	29.4604779278467	21.0591403799324	23.8850781657272	12.866551348929	18.1669307204059	19.9271840208568	5.44457429312289	4.40935498083427	1.61059269673055	26.4157412767756	25.8619143105975	23.7857281009019	27.3178643923337	23.2362624937993	22.4609127063134
LOC_Os07g43370	LOC_Os07g43370	13.437872	24.087385	10.267405	5.955536	1.302358	3.717074	48.895218	47.519073	37.784676	32.895927	18.227077	19.941448	18.068581	20.538258	15.26196	4.602323	2.14835	1.804903	43.358082	32.596733	35.833611	15.025331	16.946241	30.541435
LOC_Os01g65920	LOC_Os01g65920	26.661943854251	22.9397797165992	20.963502659919	15.0448966680162	15.1920157489879	15.0563177206478	37.6791129149798	35.9458359716599	48.902021242915	41.5637045789474	30.3247148340081	28.8392628987854	27.2906515222672	27.3546434939271	20.4888018947368	16.1229587287449	9.89926641700405	10.5078088704453	44.6353680121458	39.2460598299595	37.3726778137652	33.2177363522267	34.8617517773279	35.6820209271255
LOC_Os07g09150	LOC_Os07g09150	86.10537	58.364059	98.323593	52.198067	56.560993	50.959942	128.783707	117.591545	108.602203	117.986282	100.814949	103.609268	93.944183	88.120361	88.694527	45.651402	50.594299	42.002625	116.145248	110.704033	108.708626	120.719193	122.042175	130.067947
LOC_Os06g45660	LOC_Os06g45660	38.848362	50.595722	45.655182	30.419279	25.522047	34.837048	64.42173	66.540695	65.190918	44.216537	38.86467	38.060711	35.03336	50.498081	49.347652	30.588017	30.578665	22.721388	59.099987	59.532719	49.00462	43.08886	34.941277	41.265499
LOC_Os02g18612	LOC_Os02g18612	3.053037	4.365304	2.828282	1.433576	1.469432	1.501394	6.727779	6.045805	6.907349	4.347464	7.183431	4.837496	4.213604	4.380632	4.80835	2.760878	2.180678	1.155316	5.216826	6.226952	3.855133	8.268667	5.622334	4.683333
LOC_Os06g08360	LOC_Os06g08360	4.249244	5.069522	7.210151	1.892189	2.031982	2.572433	0.940876	0.920017	0.589363	1.891586	1.757201	1.209152	4.113682	4.485579	6.24543	2.861056	3.222595	2.459925	1.452623	1.39519	0.938326	1.43842	1.759132	1.626888
LOC_Os02g51020	LOC_Os02g51020	74.294708	62.211819	85.903168	25.030952	10.32484	28.600161	182.280334	154.850555	125.194244	211.10997	115.878319	115.869331	66.849426	87.444321	100.078773	25.729654	12.153684	7.970253	143.902451	116.226044	105.409546	108.670296	89.508171	140.006882
LOC_Os12g41810	LOC_Os12g41810	7.18018	6.72741	7.708929	5.733318	3.511973	6.716209	11.019276	13.009351	10.843147	8.386653	9.119063	9.160816	7.694314	6.868315	7.230189	6.179049	4.919317	5.278734	12.492676	10.083006	13.024766	8.275103	8.260895	6.754852
LOC_Os09g29840	LOC_Os09g29840	64.629395114514	74.7638845685752	69.2514066804261	42.7532904740346	43.875838494008	56.7889768095872	161.697786255659	200.56211957257	129.311931917443	84.3023538934754	65.8451644687084	69.3090359387483	69.3833061544607	65.1597052063915	68.1968995193076	44.6568953754993	42.8838908015979	40.7003548628495	123.509459242344	120.795940945406	152.829017781625	105.265432267643	80.1416391677763	83.0501979560586
LOC_Os02g51480	LOC_Os02g51480	11.252619	17.965588	10.681447	7.896522	5.522172	7.846406	32.887341	31.168898	35.632885	9.609453	10.202868	11.511338	8.536047	17.105387	12.846845	7.422438	7.622527	3.667929	31.752449	31.215605	28.604879	13.093151	12.386107	14.087161
LOC_Os06g41990	LOC_Os06g41990	127.097817461117	111.811622657925	129.266506977651	90.5728561069555	84.3511933687571	97.5596438565564	185.119692801596	226.192934526112	163.350608121323	136.23888894732	208.895877030787	202.492801927708	127.180028358039	108.733431384721	150.806931753478	81.1086326171038	93.9206756020524	92.1735109671608	167.520982520639	167.074631890308	220.59103118244	217.981427371266	225.962086706271	177.651439150741
LOC_Os02g37090	LOC_Os02g37090	5.392182	6.703434	7.665661	4.550855	4.12931	3.639506	15.02647	13.214544	15.066572	10.713455	11.066862	10.752657	4.283483	6.526297	6.728132	3.607403	3.994355	2.681216	9.982156	10.448481	10.505719	10.241999	10.142059	9.865697
LOC_Os02g04460	LOC_Os02g04460	134.823624	174.841568	88.856262	40.661736	20.54265	42.218922	312.502655	262.153961	259.479553	168.132339	106.398506	94.755104	77.154251	197.722046	110.35244	51.210583	32.041714	12.443521	242.464325	225.914001	190.569672	112.797859	82.540733	150.074234
LOC_Os02g52460	LOC_Os02g52460	1.715065	1.831103	0.683969	0.526463	0.046768	0.425626	4.687186	3.41768	3.671192	1.412926	1.538786	1.532485	1.241772	1.906661	1.06755	0.310212	0.428245	0.205649	3.051766	2.582831	2.566463	2.430266	1.97467	2.250427
LOC_Os02g02770	LOC_Os02g02770	7.773884	10.867572	4.187764	5.007182	3.92495	4.314573	16.396311	19.412577	19.34264	6.037669	9.121467	10.127891	5.900219	8.009162	5.698411	5.374661	5.582786	3.259055	15.738232	14.933567	15.81918	12.022814	8.538445	9.280888
LOC_Os10g26390	LOC_Os10g26390	11.821507	11.38714	8.294496	8.874212	4.043392	7.003928	14.5111	16.805801	13.982753	7.460703	12.409561	10.760377	13.509434	11.00139	10.523367	6.386785	4.534719	7.097375	14.392513	14.245259	14.432668	12.140617	10.730232	9.968874
LOC_Os07g05870	LOC_Os07g05870	13.385756	11.804668	11.315407	11.83446	6.464715	10.598165	23.675905	23.30662	17.464603	18.971422	25.653448	23.296591	14.012983	14.469568	12.988059	8.884866	9.864011	9.53268	23.019754	21.837955	23.992317	20.149246	21.575529	20.255642
LOC_Os11g08980	LOC_Os11g08980	3.929101	3.830688	2.448515	2.935375	2.096042	2.751651	5.674397	6.280562	6.975954	2.71736	5.247763	4.334961	3.537907	3.455842	3.574805	2.390201	2.735435	2.453565	4.889321	5.179357	5.217366	4.622883	4.910079	3.130989
LOC_Os10g35390	LOC_Os10g35390	10.770535	9.340438	8.496687	6.961861	6.014314	8.642136	11.157859	11.134717	14.236991	9.491985	9.922039	10.517385	9.419326	11.877792	10.330628	8.228317	8.503542	5.398994	12.680631	12.53368	11.936234	11.361627	9.700816	10.17338
LOC_Os06g08530	LOC_Os06g08530	51.1595605553151	42.5422789948607	47.8456070846632	44.6808981252367	25.9323241414661	34.4117772439816	79.3853350073032	88.7350403416283	111.114128125778	79.5612522136868	79.9387691211793	119.315642529078	64.0628554644306	63.3256138133622	44.751284065188	33.9973269962131	42.3943185899378	41.2066032420882	76.9673657557479	84.6917575285367	94.7792705052745	128.486948053557	113.924735824723	98.4633243451447
LOC_Os05g32680	LOC_Os05g32680	17.267433	17.326452	21.689663	12.804245	10.329901	12.854478	58.075687	56.651222	41.187542	22.065899	22.972189	22.600798	17.059122	18.391262	19.993294	12.188889	6.47489	9.244496	38.976891	37.190315	46.250195	25.369339	19.733606	24.745083
LOC_Os12g14070	LOC_Os12g14070	74.279831	77.879654	81.909515	60.978264	60.966045	55.221497	115.074799	128.58667	98.779785	61.695644	61.097237	66.254005	72.812492	73.552063	74.245537	54.024822	48.199062	67.778244	95.360931	90.304924	113.106796	69.352661	60.869236	69.861839
LOC_Os06g20320	LOC_Os06g20320	46.121918	83.957909	34.376152	40.391373	23.714399	35.128731	133.304199	138.358444	146.834991	67.556602	67.863754	72.453552	45.653847	69.66864	48.750546	35.792515	29.945789	29.905993	121.926643	112.375214	125.807877	74.646088	64.739151	81.781265
LOC_Os02g02620	LOC_Os02g02620	2.646223	2.253709	2.478698	0.973596	1.332115	1.547571	2.457928	2.521064	4.364612	2.49689	2.78729	3.831619	2.303419	2.579958	2.615044	1.583083	1.069882	1.028294	2.732005	3.875732	2.618909	3.425055	3.848672	2.427003
LOC_Os01g32350	LOC_Os01g32350	29.7390791817102	35.0168716852732	20.4569773729216	17.1298953806413	19.1078074418052	23.4985393646081	84.8230770190024	85.5019618652019	86.062372837886	43.6622939299287	47.1006928283848	39.2669972137767	27.5628834245843	41.6458306971496	27.7873632131829	19.1544147494062	22.0586086704276	16.3536389317102	76.8501655754157	74.2232915219715	73.5809869334917	57.9124894679335	46.3238036175772	59.6063691549881
LOC_Os01g10800	LOC_Os01g10800	2.676746	5.956096	2.554837	2.30275	1.809905	2.137702	11.971266	13.192055	12.618814	6.07982	4.918934	5.630939	3.044436	4.260775	3.031	2.228957	1.815013	1.586626	11.654381	10.605834	12.389187	6.089085	4.670893	5.771316
LOC_Os12g12765	LOC_Os12g12765	2.610027	2.627679	1.658339	0.993065	0.649926	1.199928	3.3454	3.287969	2.686716	3.500447	2.785391	2.453704	2.209996	1.786089	1.952231	1.366776	0.492344	1.098949	2.243078	3.316991	3.117251	2.934267	3.207563	1.770145
LOC_Os04g12920	LOC_Os04g12920	21.696474	24.317804	23.708702	14.886676	8.731206	11.571435	45.995373	37.534008	41.590778	41.567253	28.003593	36.231209	21.023088	23.535908	24.817814	13.674571	11.319629	6.366985	33.335857	31.946136	30.580948	23.401201	31.889214	26.035295
LOC_Os10g10170	LOC_Os10g10170	30.3290263271045	42.4649393528215	21.8709744066605	25.1561869881591	8.4980270120259	17.4498330283071	55.071923253099	57.8294331456059	68.2182162815911	33.8958381702128	37.7089727098982	40.489627160222	32.8126320061055	39.6176498775208	34.7227820249769	19.1299082901018	13.9295663557817	9.3874926386679	54.908559160407	48.2099409209991	52.7873380247919	45.3053484682701	42.0029259561517	38.5693984736355
LOC_Os05g14240	LOC_Os05g14240	34.5909561706998	83.5117520536298	7.27360630739045	407.610198365598	305.431289553957	400.457406427077	519.733621172008	566.565368003924	498.291445076521	484.169472272727	561.430824342054	480.17351076913	20.5050930634402	31.8947236429039	20.4028703891432	302.406776463048	279.05028463571	298.45749740157	395.068634646828	469.369279058208	499.866481716154	381.593659913669	492.77876046501	373.267635536298
LOC_Os01g66330	LOC_Os01g66330	6.879717	8.237296	4.337279	5.035724	4.414914	4.508455	10.318413	10.951653	14.483142	7.7903	9.215326	8.930485	6.871213	9.72659	6.790879	4.265656	5.540898	4.015153	10.70889	9.041735	9.582467	8.947671	8.127417	8.198606
LOC_Os03g21780	LOC_Os03g21780	7.815661	8.038286	6.902227	3.376711	0.53909	2.525355	11.218984	10.182347	11.362388	8.859152	9.003782	6.988557	7.397941	8.328695	5.575774	3.000859	0.894637	1.360587	11.208562	8.845737	9.228698	8.816717	6.342742	9.772853
LOC_Os02g09240	LOC_Os02g09240	4.48727	4.901816	2.40415	1.876785	1.742819	2.531505	6.349543	7.478987	6.066873	2.555475	6.258287	5.872924	4.030301	4.490952	2.424782	1.613183	1.367327	1.955736	6.891766	6.163759	7.018611	4.791672	4.955285	3.201002
LOC_Os07g14350	LOC_Os07g14350	9.53355479545455	9.22721962272727	11.4664897090909	6.47751722727273	5.98869886363636	6.67267175	20.9054567681818	20.7728947727273	19.5550416409091	12.0608939227273	12.6639177909091	11.0726839181818	8.58896265909091	11.2415440909091	12.15967795	7.66163056818182	7.50781791363636	4.21006041363636	20.8594259454545	20.7169056363636	16.5983425772727	13.5427921136364	10.0090945136364	10.0771900636364
LOC_Os04g51280	LOC_Os04g51280	91.254555	88.912056	122.041458	38.553478	46.867218	46.132626	216.548355	175.175262	122.305458	200.16748	129.823746	116.372795	64.934502	93.781792	87.699692	33.070686	24.943129	14.24429	164.452316	131.975815	120.136444	129.230911	118.201897	132.92601
LOC_Os02g38160	LOC_Os02g38160	14.5550984282289	13.0941077881331	14.2623127494756	12.267904028169	8.0897255996404	9.60650207192089	45.0311390431525	50.7729010365598	26.4430111944861	39.12627232724	43.5315637983219	43.158028569973	15.0055742508241	14.0004652547198	13.7590137875337	8.76578132574168	8.45878314024573	7.34612755049446	36.5621158453701	41.1450337156128	48.5527356484867	41.3786615930477	45.9971674339227	46.0322884710818
LOC_Os03g11670	LOC_Os03g11670	5.807654	7.478798	3.467459	4.711048	3.347316	3.481902	19.232653	19.537758	18.904882	7.970505	9.218396	9.018952	6.069047	7.786508	4.386534	4.134858	3.562311	3.725254	13.513443	13.369663	15.43555	10.614742	7.863456	9.231146
LOC_Os03g02690	LOC_Os03g02690	14.334336571246	17.9289812370607	6.50567353482428	4.05063844217252	0.819693122044729	4.32959003450479	28.2057893380192	28.4085168089457	35.09568834377	15.2049765073482	14.2651076319489	14.7547883105431	12.9308803961661	22.9870271054313	13.6206356792332	3.83243472076677	1.94367882236422	0.78676670543131	30.0288918261981	25.2170290555911	23.2223145392971	13.928259514377	13.2755064664537	15.256237058147
LOC_Os01g08660	LOC_Os01g08660	37.807652	46.074982	19.945442	28.285074	24.220375	27.000767	47.968044	47.750862	56.289196	26.780075	39.375168	40.905186	36.768681	33.022869	27.375978	28.285913	26.62079	32.639099	43.511086	49.189507	45.584641	44.493748	42.25708	45.47163
LOC_Os02g48480	LOC_Os02g48480	11.415158	13.416003	12.315259	6.462577	7.292852	9.494054	20.641008	21.900803	22.872314	16.552334	12.893457	13.713567	13.65928	17.647331	10.922527	9.18271	6.284762	8.055882	22.723953	19.193617	16.840483	16.85988	12.605982	10.518209
LOC_Os11g26160	LOC_Os11g26160	11.682851	22.607433	9.653399	11.884884	6.534026	9.605399	41.115177	42.622093	43.668411	14.127891	18.561678	19.743437	11.754676	16.187046	13.140975	9.6028	9.919994	8.381263	34.303616	30.740597	36.553566	23.884935	17.210873	19.321808
LOC_Os02g20490	LOC_Os02g20490	22.665226	31.426243	17.370056	18.227793	15.859739	16.276073	82.149597	80.709808	74.011391	35.985378	34.378616	37.507877	21.656578	31.110525	22.385836	17.147373	16.483662	14.586789	63.409103	51.387772	62.496643	40.74268	30.979486	44.391098
LOC_Os01g37820	LOC_Os01g37820	12.960152	13.512953	15.056414	7.817343	9.889071	10.623659	45.335987	41.108631	28.458183	19.381546	20.397303	19.411509	14.056766	15.016878	13.289901	7.602669	7.362296	9.033834	27.830326	25.51827	36.124989	28.067133	19.413857	21.559565
LOC_Os03g28300	LOC_Os03g28300	37.723314599278	28.1412252444559	20.4648977833935	11.4124527416194	21.2881265214028	12.2348320634348	38.7804694053636	41.6572176322847	38.7021145079938	30.9658887973182	43.1095381707065	40.8286708019598	36.7653411542032	34.8338166632285	28.9343272934502	11.0437331015988	23.6210747802991	11.2122783156266	35.3922051346055	39.405129631769	46.2542673285199	54.0146674481692	55.78285933213	38.0067008865395
LOC_Os08g06250	LOC_Os08g06250	28.31951	23.074417	29.996862	24.491434	18.08777	22.98914	38.848389	40.376865	31.534603	39.67889	37.24649	40.095139	31.37709	28.809723	32.794273	27.066946	21.908298	27.174385	41.069073	37.330177	39.247887	39.241344	37.5858	33.005787
LOC_Os06g16980	LOC_Os06g16980	7.31322957250792	8.6748896461126	7.23333228223251	5.72957937557885	2.49883335413112	5.80284630806727	13.9993121935169	16.5210533521813	14.0625137821107	4.49299817353156	8.61045718937363	8.98705733024616	6.86077162271509	6.61597478722886	9.70182873214721	5.097020475262	3.43198820082866	3.76063456397758	12.1247673921521	12.4845141579332	15.5426290933463	10.6933601949793	9.71227138971484	8.12842226809651
LOC_Os09g38330	LOC_Os09g38330	1.577992	2.44793	1.323847	1.098702	0.441904	1.177432	2.402119	2.552371	3.466465	1.479391	1.631548	2.079903	1.649342	2.269502	1.678697	0.770549	0.944545	0.62528	2.981407	2.672853	2.947109	2.238018	2.484078	1.464903
LOC_Os01g43070	LOC_Os01g43070	36.5807064351615	43.3696633490518	32.6835744295233	32.2739008026653	27.232	29.810581	82.8505403634034	81.2960219682214	89.5896393341876	52.2254664915428	63.9680788431574	57.8019674141466	35.499229	46.7021986652998	40.1039627852383	30.8149090348539	26.2548802250128	18.2457609456689	75.479658661712	70.5237580276781	72.0816793126602	70.7238639656586	62.3737581486417	74.0816726827268
LOC_Os02g36220	LOC_Os02g36220	1.519839	1.118503	0.381225	0.292959	0.382201	0.166974	0.963469	1.81002004470588	3.41387754386555	0.859061	1.02439637478992	1.4511578692437	1.119989	1.55878738789916	0.918575214117647	0.325994492436975	0.323747	0.234395	1.76583709915966	1.78185344672269	1.786878	1.57551029142857	1.69325079327731	1.36876462117647
LOC_Os11g02660	LOC_Os11g02660	5.01956924484907	4.91500521322472	4.91315335984667	3.731732	2.01425	4.361348	9.01273422664111	9.24494446621945	8.52297760229995	6.991654	5.59549679156684	7.0076738030666	4.990513	6.07139495975084	5.66538921753713	2.82566323239099	2.946153	2.416895	6.85002890464782	5.18555605989459	7.04773929228558	6.04151653857211	6.11510579587925	4.93368872688069
LOC_Os04g34320	LOC_Os04g34320	0.971635	0.591571	0.941536	0.028949	0.306578	0.23987	6.958167	8.0019	4.929849	5.038586	7.556783	6.945986	0.715306	0.550386	0.555933	0.058897	0.244514	0.16259	2.653447	3.966732	5.947665	8.928465	7.299225	6.91914
LOC_Os07g27150	LOC_Os07g27150	5.87341059622302	8.26057316726619	5.00197745683453	5.32208909172662	3.96461042985612	4.35351221672662	7.88975140107914	7.71425555125899	9.99544685881295	5.47151551618705	8.54961932553957	7.13133725809353	6.09900316007194	6.85259305035971	5.66480482643885	5.69221235611511	4.87950902877698	5.97929686600719	6.248184625	9.73066276348921	8.87915528597122	8.31472578417266	7.01034379766187	6.12951090107914
LOC_Os07g40120	LOC_Os07g40120	3.785367	4.680147	4.143096	2.984812	0.729153	1.743023	10.326283	10.644048	9.468263	5.061838	6.88207	5.778405	3.410567	3.758025	4.632635	2.255801	1.252706	0.965528	8.630642	6.456349	8.783163	7.352489	6.105833	6.610018
LOC_Os08g41400	LOC_Os08g41400	4.239993	5.94858	2.26921	1.945411	0.792992	2.424371	4.280261	6.982961	10.062792	3.988708	3.777464	3.634381	3.622417	3.510501	3.429046	1.777734	2.065322	1.163732	4.987569	8.476549	5.450437	5.597987	4.682955	3.753276
LOC_Os11g34770	LOC_Os11g34770	3.133232	3.893405	4.089644	1.921448	1.841043	2.81373	11.179334	9.504308	7.542885	3.340673	3.930086	4.825198	4.558805	4.307773	3.56086	2.694508	2.098125	2.241129	7.535726	8.521232	9.275275	4.630566	3.07194	4.320665
LOC_Os05g26902	LOC_Os05g26902	18.371101	20.41671	17.47184	15.059489	12.753772	16.749414	31.77832	33.80574	29.333498	13.143081	22.598064	25.22052	20.274549	19.019178	24.329895	14.553809	13.570748	18.164331	27.114513	26.902637	34.665108	23.635885	20.807844	20.658741
LOC_Os01g02884	LOC_Os01g02884	13.023471	12.967297	11.092797	12.657518	6.579044	10.064281	13.596277	17.458059	16.165478	8.392857	12.803936	14.153312	12.659982	11.3288	13.569114	10.954917	8.874113	11.877212	11.911904	14.059484	16.111311	14.455631	13.49307	10.661312
LOC_Os02g53120	LOC_Os02g53120	1.695883	1.737601	0.929565	0.99716	0.396746	0.857355	1.790245	2.654927	3.36699	0.879945	1.43093	1.720173	1.421486	1.548837	1.235949	0.851346	0.689667	0.667246	1.780984	2.102108	1.913769	1.909411	2.052882	1.110119
LOC_Os07g07060	LOC_Os07g07060	13.085087	19.674965	10.755963	11.671224	9.704538	12.931525	31.057411	31.805725	33.303024	12.458416	14.707932	14.335927	13.068903	18.168608	12.334221	10.522459	8.994395	11.019518	24.314043	25.281988	27.176929	18.381193	14.245674	16.702995
LOC_Os11g47030	LOC_Os11g47030	2.572499	1.600025	1.314614	1.129444	0.38508	0.840724	3.492368	3.981703	3.03034	1.527176	3.89331	3.484126	3.689046	2.131097	1.819757	0.698062	0.71148	0.472278	3.418283	3.64137	3.844626	5.652597	5.08357	2.959487
LOC_Os03g60100	LOC_Os03g60100	80.092972	131.404373	62.476196	43.508141	12.229833	34.907745	230.881348	206.985672	258.072784	98.035011	87.802177	90.837585	66.086258	144.326553	102.371429	46.315712	29.669468	13.925262	213.617645	181.790695	179.184128	108.86042	73.977905	115.984657
LOC_Os02g05470	LOC_Os02g05470	47.4295341528184	57.6852998906054	51.101753668476	21.3282112688935	2.41001656659708	13.4207887106472	241.168700360334	262.873886132359	193.626355184551	84.3064382221294	77.2064330705637	69.8843158997912	34.5672789160752	40.0650598020877	46.0787179832985	18.9524923348643	9.27654071899791	4.44595190772443	202.24378988476	163.004162680585	197.841754721086	94.3523387311065	66.5284397912317	91.6976241878914
LOC_Os12g40540	LOC_Os12g40540	4.485096	5.171252	3.286464	1.855937	1.607854	2.798425	12.700566	12.677018	11.481423	8.190225	6.417005	6.829256	2.48266	5.232408	3.91128232047646	2.28657509359047	1.55365202722632	1.244146	8.643857	8.90965304821327	10.088273	6.197688	5.05604196483267	8.833785
LOC_Os11g13420	LOC_Os11g13420	18.0834002515464	19.0938273766323	25.5452899017182	10.360971547079	14.1522600969072	13.4684266762887	45.930248419244	39.4918615546392	30.5722333264605	27.1496411573883	23.8625409628866	26.7808746604811	17.5216064061856	22.2951355484536	21.7394937292096	10.8378915628866	12.4725440006873	8.39860512714777	31.231591566323	30.3698238027491	30.3380455161512	23.2654434707904	21.2177434419244	28.4465060646048
LOC_Os10g12354	LOC_Os10g12354	14.0371642790698	10.6799179202658	16.9113184950166	10.6863704476744	8.89011474833887	10.5134510855482	30.7177871054817	30.1421970340532	22.7820190157807	18.2160954609635	17.7847677549834	18.4701154916944	11.5166999069767	11.1187742574751	13.8149392641196	8.0000672641196	8.58553056727575	8.2011780730897	22.9074838803987	20.7916989111296	28.4366817616279	20.6678186710963	19.3531951096346	19.7505837325581
LOC_Os03g51984	LOC_Os03g51984	2.170175	2.337634	2.92588	1.049768	1.512076	1.098331	6.515425	5.421042	4.901532	3.768351	4.229982	4.324606	1.45338	2.52663	3.053536	0.802433	0.983348	0.61874	4.094135	5.044764	4.540285	4.210649	4.413069	3.430162
LOC_Os03g04390	LOC_Os03g04390	3.962902	5.509138	7.088409	2.559767	3.003776	2.815408	7.652389	8.352055	6.530662	7.571654	5.156332	4.99329	3.517232	4.228177	7.02962	2.409775	2.691017	2.62375	5.945112	5.391752	7.104484	6.062673	6.491951	5.098483
LOC_Os04g38750	LOC_Os04g38750	77.456192	148.859528	57.718781	45.41938	39.472446	43.749199	194.019531	177.821945	210.473969	119.231224	84.487396	87.590851	62.198364	140.4608	80.863548	51.27034	38.070538	32.263405	156.300064	137.458572	142.069489	68.343903	71.057121	109.393562
LOC_Os03g11320	LOC_Os03g11320	9.95878	17.6173096177285	4.229107	4.93837354570637	3.432786	4.49830553185596	8.53186553185595	9.70962321606648	22.2466756066482	7.59720525484764	10.721767	12.1569152409972	8.837078	10.3257991301939	8.2951952631579	4.3855725900277	4.646573	3.501579	9.86701550138504	17.5593169252078	10.3488726288089	12.3621962132964	13.0895639806094	8.88344761495845
LOC_Os03g50810	LOC_Os03g50810	5.01536	6.528436	4.214274	4.700786	2.210754	3.086212	4.476432	5.739777	6.247549	4.26766	7.345373	7.537683	5.61387	4.147983	5.686553	5.898122	4.071062	5.948535	7.624543	8.259919	8.491736	4.793375	7.505042	4.416952
LOC_Os02g56340	LOC_Os02g56340	1.100033	1.167247	0.665536	0.274402	0	0.304239	2.686406	1.816212	5.443841	0.39763	0.880599	1.043556	1.390185	1.561813	1.164318	0.461126	0.133044	0.299217	2.335115	2.829666	2.42807	2.371158	1.570156	1.573923
LOC_Os07g35985	LOC_Os07g35985	3.181102	2.997721	2.402008	2.417681	1.425122	2.109491	3.377278	3.788241	4.755228	2.057274	3.722408	3.924019	2.78668	2.380305	2.877017	1.713105	1.811583	1.53485	3.327591	3.239134	2.570272	4.227705	4.453963	2.540697
LOC_Os01g62500	LOC_Os01g62500	1.475368	1.001475	0.850794	0.641722	0.284472	0.803521	1.600525	1.605963	2.035628	0.709336	1.259163	1.510162	1.146595	1.308376	1.31769	0.582382	0.618998	0.454165	1.336395	1.744902	1.931562	1.537921	1.153358	1.31209
LOC_Os07g08770	LOC_Os07g08770	28.35902	39.91013	27.011456	27.555771	23.003687	25.063854	55.138084	46.484261	43.206284	25.156868	26.760567	28.15465	23.440716	34.300415	27.758108	23.840733	18.656654	22.222086	45.073868	40.568401	40.986202	27.209991	22.654686	25.047146
LOC_Os09g24820	LOC_Os09g24820	15.132099	11.640581	12.541695	13.532634	6.607754	9.861865	20.35153	21.11211	17.365704	14.340035	17.189861	16.654802	16.928598	14.366713	12.454638	12.357817	9.281473	10.755851	20.139467	15.668926	18.656452	17.952667	15.933058	18.336468
LOC_Os04g16940	LOC_Os04g16940	8.035179	8.547909	5.105992	6.158616	3.637904	6.513507	19.688982	18.508574	19.065508	9.622872	11.573509	8.862134	9.416494	9.193628	7.634628	6.428015	4.999205	4.273209	14.004201	13.741305	14.989394	15.481246	11.247394	10.663807
LOC_Os10g33240	LOC_Os10g33240	0.734843	0.922484	0.524439	0.410692	0.38556	0.396878	1.637277	1.369522	1.024287	1.159089	1.091107	0.993294	0.654967	0.500094	0.343068	0.386229	0.563174	0.575205	1.131208	1.136219	1.384084	1.092919	1.215003	1.053248
LOC_Os08g44770	LOC_Os08g44770	108.087930841076	174.662235665037	70.218834	73.562706	30.7733917310513	60.0373015061125	203.004195618582	189.430923278729	280.740297777506	96.1622602762836	77.4652855550122	85.5209177017115	108.479370237164	171.22057706357	95.9261688141809	75.409241	47.462559	42.327255	203.578817261614	186.542885987775	167.916417677262	86.7138192542787	72.9216946845966	115.199813603912
LOC_Os06g45340	LOC_Os06g45340	51.8217433564041	56.3336852784407	55.5150984494829	26.1280324192522	30.0367414908512	28.9854176054097	119.768731776452	90.4857977175815	83.1858491169451	108.373804147176	62.1430515202864	57.8827533595863	44.8221334916468	58.4151534558473	45.6719495592681	26.969767381066	22.512174797136	19.8461180119332	96.0893926785998	76.4445650143198	71.2705427311058	52.650430991249	46.5494772354813	78.1275721726333
LOC_Os07g44800	LOC_Os07g44800	1.885439	2.17688	1.773455	1.656825	1.197026	1.653023	3.024006	3.562684	3.361915	1.556685	2.181568	2.337946	2.135453	2.007917	1.885184	1.940392	1.195577	1.708573	2.862319	3.203686	3.580666	2.525627	2.455112	2.391726
LOC_Os08g05790	LOC_Os08g05790	3.77073799082007	6.68122078580171	4.24233972949816	2.31440335679315	2.21322886964504	3.31206710709914	12.9710652643819	12.4844735777234	10.4072651921665	6.02253843206854	4.56733627111383	4.31888794308446	3.4558101750306	5.31225282802938	4.7733702625459	2.35119104345165	1.74332321603427	1.12619057343941	9.94855160159119	9.53697155691555	8.65501945960832	5.01554709241126	5.03317751040392	5.37258988861689
LOC_Os11g04490	LOC_Os11g04490	18.384953	14.159638	16.011452	5.432543	0.597383	4.992652	27.926979	27.087881	29.508699	13.337896	17.046654	16.805403	14.5981	13.776161	18.360092	4.099601	3.378751	0.664586	24.900085	27.872223	25.670074	25.522154	19.902323	15.006467
LOC_Os03g05806	LOC_Os03g05806	4.693351	8.161335	3.668179	4.337872	3.761957	3.967295	20.452723	22.385244	20.690664	7.434999	11.006521	11.235305	4.966334	7.028463	5.576602	5.001513	4.315579	4.735779	18.00165	16.003071	18.794085	10.860538	10.282861	11.459067
LOC_Os06g02500	LOC_Os06g02500	26.882616	28.518499	29.26474	16.620497	16.028503	15.5769	87.627846	81.532799	63.832291	40.670933	37.613403	35.668049	21.33091	32.255917	30.76614	14.663946	15.92967	5.87976	64.334007	61.397125	60.801044	47.420143	35.379932	37.757336
LOC_Os03g59640	LOC_Os03g59640	22.051348	43.054901	22.833799	17.812553	4.882043	13.305445	50.020645	55.395882	58.866947	17.823004	19.1919	24.292801	20.112011	31.234926	34.993374	15.600208	10.806363	5.966795	50.211304	45.597679	46.597557	22.05755	18.170509	26.258425
LOC_Os02g20934	LOC_Os02g20934	3.91521952324665	8.58259751615445	3.89231776516942	3.95111688179669	2.18567130890465	2.32072202836879	12.218216392435	15.2873768045705	14.3936841623325	7.59680079826635	7.00838129314421	9.63642975807723	4.9762752356186	5.82488902521671	4.98926428368794	1.37864127895981	2.5381717037037	2.10004439401103	11.2229293183609	11.3123298518519	10.8629280827423	10.8017461615445	7.01214207801418	10.0236792048857
LOC_Os01g24090	LOC_Os01g24090	4.65842491044776	5.53948124594419	4.73778984231019	1.78540704477612	0.129384783906554	1.89999343802725	15.0861092602206	18.4111494892927	17.0649727553537	9.96285408825438	11.4649842835821	12.7728714166126	3.71254826151849	6.3724567826087	6.39872316807268	2.21054866774822	1.58968974561973	0.837938100584036	14.5016470661908	14.6633832323167	10.0461241310837	13.1983340194679	13.8905464977287	12.8373937040883
LOC_Os10g41749	LOC_Os10g41749	7.9588788280023	4.83089784887953	11.1956556148247	3.70713678758858	4.06947798391113	3.93239949664815	3.23303224267382	3.47407036832025	1.44205310898295	2.30833367592415	3.63224945336142	3.9145780067037	7.41353212986018	4.59237297222754	5.86647566002681	3.40955672036008	4.50021679314308	5.03758861559088	2.77959647596246	2.77860654050948	3.19033119938709	3.36545689982762	2.83806675598544	2.15095488661176
LOC_Os03g45400	LOC_Os03g45400	31.872055	43.74765	35.087654	25.200766	19.139767	25.534805	154.932465	135.188812	111.041321	88.619194	70.812035	69.176682	21.9398	37.454475	33.652546	19.930317	13.35087	14.632566	96.966011	89.255264	103.550598	79.25206	61.4328	89.8517
LOC_Os01g48690	LOC_Os01g48690	113.258277185085	194.646817097035	85.7370687187781	63.8601654788859	34.2008900961366	52.7233225525607	263.061086231806	240.745076990117	294.401169373765	162.529147022462	105.27675782929	111.098631964061	89.7791953234501	188.214654416891	118.560590863432	60.7430510673854	35.6476520880503	17.2698061743037	230.435357073675	194.414969789757	188.420135753818	110.536829757412	91.2697996397125	138.1446655885
LOC_Os01g33710	LOC_Os01g33710	2.225487	1.661639	1.941539	0.590978	0.087821	0.755864	4.142787	5.052174	3.804717	1.09194	3.984693	4.113734	1.7581	1.440716	2.765307	1.125837	0.872821	0.779574	5.442232	3.273834	3.23869	6.183755	3.825832	3.140012
LOC_Os02g56030	LOC_Os02g56030	11.304302	12.577091	7.805655	5.81276	4.201772	5.460915	26.404703	21.832844	23.571381	13.328201	8.469583	8.966847	7.502771	14.564713	8.49882	6.59901	6.006968	3.502854	18.293852	19.786375	13.946177	7.815229	7.907488	12.751239
LOC_Os01g07250	LOC_Os01g07250	26.70982	20.708483	23.438034	13.357125	22.014032	15.752264	47.97699	41.888973	38.093197	42.235851	39.677597	35.532639	25.397366	27.673073	29.416147	12.271069	16.539537	13.215542	35.385845	39.510136	40.708	46.032291	42.315533	37.507084
LOC_Os01g01150	LOC_Os01g01150	18.3619962804202	17.6052997459408	12.611558373639	16.3097726735435	8.63023441279847	13.9174751610315	16.1905574674308	19.3637556446991	22.3504171316141	10.3239355851003	17.0170851106017	18.4027464666667	16.8604090595989	14.517964304489	16.1596223361987	15.5637850536772	16.3841264393505	12.9282649486151	17.1813620966571	17.8681532634193	18.5443992221585	21.0058332928367	19.0108387667622	12.3074167342884
LOC_Os04g15840	LOC_Os04g15840	1.003634	0.355442	1.664126	0.09653	0.071867	0.224151	7.582019	6.064811	3.238984	5.211202	4.49707	4.342456	0.488346	0.650081	1.228937	0.164207	0.114675	0	8.045967	7.647511	9.302866	3.469673	7.246398	5.625458
LOC_Os11g39640	LOC_Os11g39640	21.312372	23.137884	19.184179	20.73778	10.552734	13.967761	28.848438	30.806623	30.910896	29.800779	24.055748	25.017939	21.278973	22.535299	19.033674	19.17382	10.326601	14.979198	28.324444	25.269249	25.890345	22.01321	22.957705	25.448193
LOC_Os10g38080	LOC_Os10g38080	5.021014	4.728116	1.265658	1.104616	0.267444	0.400903	2.875134	5.636525	9.686157	4.140533	7.865434	22.003914	8.492907	3.131883	4.990655	0.997355	1.170686	0.733634	14.358862	17.445623	9.424634	5.130857	16.018066	8.792985
LOC_Os07g29200	LOC_Os07g29200	2.526387	3.926393	1.041747	0.67767	0.143598	0.400031	4.218645	5.171827	6.821795	2.248692	3.006366	5.124556	1.726765	2.491706	1.452939	0.517671	0.814298	0	5.91343	5.822209	6.172899	4.230863	3.853828	3.372017
LOC_Os03g24020	LOC_Os03g24020	52.722565	101.881355	29.177588	18.792206	7.410124	20.513824	160.498123	138.305115	179.203522	74.454712	48.713081	52.029289	32.823811	94.30394	65.18277	21.859737	17.908573	4.356588	132.266479	130.133026	104.639381	60.128632	41.174202	59.906349
LOC_Os01g41900	LOC_Os01g41900	32.097946	25.221228	25.951557	16.411665	7.158964	16.66687	7.528179	6.675235	12.349647	9.043785	8.50439	9.293868	22.409403	24.9307203988764	19.568314	21.572929	10.084833	7.346879	7.965448	7.394178	6.832547	8.063225	4.508835	6.179348
LOC_Os01g07270	LOC_Os01g07270	9.898318	5.830369	4.638485	1.645989	2.205231	3.358216	19.589983	18.513067	12.141424	7.087734	9.597063	9.561675	7.018273	8.929921	7.021269	2.83162	3.718662	0.68788	16.929842	16.41445	15.726147	10.17753	9.614458	10.580345
LOC_Os01g33420	LOC_Os01g33420	9.091727	11.183566	8.481943	8.883925	5.563014	7.958862	14.925732	16.271643	19.173065	10.771677	9.694667	9.457189	7.67123	8.999188	9.687389	7.386269	8.819919	5.446889	12.980696	15.187036	16.816484	10.822612	10.972122	10.816648
LOC_Os03g53640	LOC_Os03g53640	23.852379	26.40411	16.076565	15.559231	6.148106	10.597904	60.149761	50.360504	48.308769	39.534447	30.324825	30.592634	22.949692	33.692005	18.499933	14.79259	9.224094	5.522357	55.038712	41.888374	43.893784	39.059708	25.861952	34.056099
LOC_Os06g49200	LOC_Os06g49200	2.364917	3.48783	1.585214	1.262094	1.359549	1.327537	4.981143	4.454102	6.689822	4.872062	4.851281	3.782115	2.150498	3.513103	2.67794	1.718179	1.745182	1.033115	4.945301	4.129867	5.843565	4.346164	5.255341	4.209602
LOC_Os12g08090	LOC_Os12g08090	45.117725	29.992476	46.378452	35.947258	24.618547	29.14393	18.1628	21.332628	14.901346	20.503988	26.427921	32.334522	44.613129	39.802681	34.811684	35.365582	22.358883	37.443951	26.137556	24.701239	25.608328	30.157949	29.393858	29.114958
LOC_Os06g10660	LOC_Os06g10660	5.935617	7.601814	4.930907	5.616354	2.947437	5.025155	7.863828	8.04519	7.372122	4.724885	5.931748	5.830485	5.939843	6.265242	5.501469	5.281106	3.241192	4.767192	7.52609	8.36694	8.870425	5.167225	7.016887	6.508857
LOC_Os01g66379	LOC_Os01g66379	5.297893	8.140441	5.879065	5.278302	5.020956	3.802562	15.24975	16.012545	15.619047	6.64665	8.693114	8.602892	6.57476	7.484583	7.354278	4.264008	3.6127	3.842878	14.504814	12.526802	12.990524	9.828122	7.338752	10.479905
LOC_Os09g31270	LOC_Os09g31270	3.316399	6.110093	1.155283	1.387441	1.61306	1.110026	6.905536	5.334321	7.77634	3.567893	3.431817	3.321119	3.158988	5.109401	3.402403	2.138937	2.95119	3.113408	4.837368	6.469646	5.159672	1.946586	2.731553	2.762628
LOC_Os02g35750	LOC_Os02g35750	4.58934498485766	7.43327920139309	5.15488726075106	3.77152086795881	4.23558024500303	3.35562191338583	11.2802608861296	10.4157108555421	8.8687487662023	7.5822322895215	5.14971851968504	5.6641332474258	5.3379299909146	5.15392646547547	5.12329208328286	4.96760143700787	3.22620115990309	4.23286267565112	7.58471217262265	7.57700532949727	9.12320204966687	5.68095109206542	6.21197171078134	6.72571717413689
LOC_Os03g43470	LOC_Os03g43470	3.657471	3.697398	3.172625	1.262083	1.071716	2.146348	8.67362	6.721109	5.421234	10.87156	5.721941	5.00876	3.967163	4.831524	2.512975	1.267349	0.703121	0.700017	6.033931	5.220947	5.776946	5.041283	4.896483	6.893394
LOC_Os03g55970	LOC_Os03g55970	23.896259	26.336311	22.399183	18.109854	19.083649	21.121943	76.732216	76.250488	56.768406	58.747387	54.476757	52.367062	19.297565	25.231636	23.679153	15.699244	15.189081	10.876783	56.083008	51.397713	57.781139	54.773987	49.231697	53.529129
LOC_Os09g16540	LOC_Os09g16540	0.061809	0.164999	0.046439	0.52838	0.714253	0.61738	0.791525	0.600261	0.858386	0.352499	0.65981	0.868191	0.070575	0.149992	0.068729	0.562591	0.517321	0.442563	0.611961	0.74548	0.856856	0.986944	0.879776	0.486751
LOC_Os02g52450	LOC_Os02g52450	8.99830972201665	14.4361980087882	6.28376615957447	5.65074988714154	3.1532291466235	4.86515248381129	17.098415333025	14.0301317257169	21.6962340952821	15.4483539565217	9.4365914426457	8.32592097178538	6.46960961887141	11.6097706743756	8.86844787002775	6.37831834828862	3.79859302543941	4.01071696438483	14.4395882053654	16.3340114537465	11.7454091702128	8.55919485707678	7.64600648381129	12.1913482678076
LOC_Os03g11380	LOC_Os03g11380	2.43341649473684	2.26011690402477	1.67352747678019	1.53805300804954	1.07642293188854	1.38798541052632	8.64644434798762	7.69231359504644	5.0383256247678	4.81318261671827	6.27988663653251	5.33725624210526	2.6246102	2.37438648173375	1.46768148606811	1.5236088749226	0.902903	1.28382909473684	4.75811629102167	4.4927910495356	5.93286015294118	5.65111564458204	5.79796928606811	6.25242218080495
LOC_Os12g38780	LOC_Os12g38780	5.51995237024608	4.56453937583893	3.44122893400447	3.48750918456376	2.40758232214765	4.48925227628635	4.46820439261745	6.1528208803132	6.29913379530201	3.27420696868009	6.34797107829978	5.546137	4.24451035011186	4.27282681767338	3.95861467673378	3.12125604474273	3.981727	3.86620097203579	4.4412101655481	5.81997059060403	5.53940821923937	6.07811986241611	6.20058967561521	4.38234032102908
LOC_Os02g41470	LOC_Os02g41470	21.0104830888486	33.4246020897552	17.1627764596555	19.8528776228468	13.4245832402539	21.0867298676337	50.7438675140526	54.2393820752493	70.09583962466	15.3635568522212	26.1059891595648	28.2645816699909	20.198435762466	26.3674125448776	22.6515722275612	21.0826408748867	18.2477193363554	15.3239697524932	49.7562251323663	48.7417018413418	48.1553183408885	29.5583526600181	25.9355293436083	26.5604417606528
LOC_Os07g38300	LOC_Os07g38300	65.0492194364341	88.7680632860465	54.8086627410853	44.7502691046512	42.1893280906977	45.5690059356589	189.989943390698	170.727056749612	179.156973427132	111.942918822481	77.2753084232558	85.0880943852713	52.8351147271318	93.6117645682171	63.0203265085271	44.663937675969	37.8306424992248	26.6171611697674	149.998156011628	127.514779965891	136.933845034109	83.5409841209302	68.7961637945736	98.8342601488372
LOC_Os03g09250	LOC_Os03g09250	104.151475217606	47.8390437420815	67.1310933517071	42.4462977914438	46.5906746408885	36.5101605857672	9.90299798519128	10.7945997922666	4.6595248095434	8.20829530563554	14.1112407108186	13.2334157079391	83.044798081448	82.8722929617442	80.8867269090909	42.058588841629	44.3532678794735	60.9019697429042	8.93259070958453	10.9075191678322	12.671936197861	8.74956365281777	7.94253155573838	5.34277732291238
LOC_Os06g46930	LOC_Os06g46930	68.743172	158.950272	29.959375	21.747063	9.530328	24.690773	210.984329	178.539719	229.7491	95.128494	65.426697	74.851112	40.080559	129.406799	74.172852	29.584219	21.597939	5.040115	196.49971	188.521088	147.76535	80.56942	51.248737	83.758598
LOC_Os03g64140	LOC_Os03g64140	13.577973	16.899757	12.075633	9.185492	7.542054	8.66336	30.390427	27.199472	38.36224	15.51429	10.594706	14.231086	12.086892	20.095171	15.28124	8.462368	6.896055	3.839091	24.62998	20.667511	21.416143	16.371624	11.484324	16.99324
LOC_Os07g34950	LOC_Os07g34950	3.87301196382731	8.1300200151692	1.90359923220537	2.44581750058343	0.716232045507584	1.02959874912485	11.3203237036173	11.0195781353559	16.520235126021	4.17518679929988	3.6434270781797	4.25378641656943	2.64360219953326	7.5596494865811	5.44909105834306	1.61847392648775	1.42267885180863	0.868141656942824	10.4331942590432	8.1917434655776	8.71894952392065	4.3487783243874	3.29177798599767	5.59431636172695
LOC_Os06g51350	LOC_Os06g51350	4.204535	5.116137	2.622108	3.402412	1.705242	2.579163	6.433549	7.815307	8.467425	2.733642	4.306911	4.667173	3.270572	4.293799	3.33089	2.091704	1.259515	1.226752	5.384494	4.792348	5.050389	4.728049	4.166286	4.40184
LOC_Os04g46700	LOC_Os04g46700	4.09399427903579	4.38250422863404	2.50297954273192	3.40875	2.078503	3.23183189408327	4.882409	5.68003768590212	6.29794412490869	3.32498	4.81073067129291	4.57148194375456	4.477891	4.03489488093499	3.34891530898466	3.11987880715851	2.1887011504748	3.12232233455077	4.40084656172389	4.591084	5.03215	5.24853	4.28223284002922	4.985812
LOC_Os02g15900	LOC_Os02g15900	69.895401	140.930527	45.263046	41.71936	15.095209	32.121193	197.796692	169.026535	234.553253	128.927612	83.779358	91.126617	64.246849	134.411072	80.300957	44.675011	25.34272	13.310698	199.040726	151.470825	152.654434	84.372047	75.385033	113.643112
LOC_Os03g07370	LOC_Os03g07370	37.889259	35.788879	49.7663	28.199041	30.473932	26.679981	55.960159	47.258808	43.616924	53.386547	42.916531	42.618034	40.900612	41.405735	38.955673	26.807766	26.148273	16.715771	58.029316	48.128201	42.497066	49.788235	39.071533	45.145954
LOC_Os11g31900	LOC_Os11g31900	34.5221681916214	72.0272982660977	13.0485236865787	18.1649039837083	6.36966767882079	13.5837186982157	69.3477574538402	60.1439834678045	103.858615399535	28.9471638611327	21.2872414119472	21.8507437882079	26.9786207571761	50.6288939224205	24.7863827998448	21.0086046089992	10.2438016772692	9.66897600930954	75.5717181225756	65.1025490356866	57.4721477564003	25.0323620349108	17.5761505050427	27.4026512854926
LOC_Os07g07310	LOC_Os07g07310	14.269985	19.616972	13.28858	14.362435	7.148674	11.824714	40.436863	42.297596	45.01086	17.111198	18.314592	20.140465	13.006173	14.829952	15.469593	11.063282	7.949952	4.672519	36.554714	35.733437	38.543877	24.74465	19.219938	17.993576
LOC_Os03g53710	LOC_Os03g53710	13.620435	19.826227	8.072532	52.571888	98.648079	56.269081	160.974106	130.255692	103.629189	170.931076	118.68261	106.773155	11.139318	19.544867	12.243055	63.663094	59.914429	50.563202	104.179733	86.532021	89.380585	110.814392	88.398262	133.067841
LOC_Os06g08110	LOC_Os06g08110	5.401927	4.927547	5.526836	4.484956	2.543729	4.623481	6.183748	8.501698	10.374384	4.102932	6.093451	6.671329	4.551703	4.99179	6.539288	3.621786	3.216733	3.494075	5.624743	7.784221	5.975899	8.296255	7.916515	5.828452
LOC_Os02g22580	LOC_Os02g22580	13.935115	11.937065	14.735681	6.279213	8.869988	4.868429	30.087585	22.838802	17.038427	21.380882	16.73704	18.823547	10.814873	9.868486	11.874255	5.660852	4.792965	2.547044	9.673882	11.771318	14.962255	13.566326	15.936451	13.214834
LOC_Os11g09684	LOC_Os11g09684	5.183118	2.379977	3.10496	1.878032	1.11749	2.070024	7.204879	8.472136	7.159505	7.444025	6.3878	5.961844	4.846493	5.898607	3.825837	0.923658	2.235238	1.936523	7.755101	8.56944	8.496718	3.367653	3.619227	5.443336
LOC_Os01g42690	LOC_Os01g42690	0.6027646248	0.340807632	1.1775067344	0.22870368	0.09496032	0.2542811424	0.9644374176	1.3827107472	0.5962417296	1.386786804	1.8198808752	2.8553799144	0.5602330224	0.991067844	0.60267288	0.23522052	0.22339872	0.2340057288	1.5367506048	1.9729154232	2.1348133176	1.0931457048	1.0232311824	0.3172475496
LOC_Os03g04970	LOC_Os03g04970	9.283216	9.811776	14.775458	7.399908	5.853259	7.252796	27.563986	31.383493	16.049667	6.363995	7.51277	9.964758	10.336082	11.148997	13.52389	6.90897	3.776221	6.826773	19.572365	22.217991	29.587173	8.810713	6.659644	6.800837
LOC_Os05g49164	LOC_Os05g49164	1.562011	1.535589	1.155555	1.045825	0.725707	0.852045	1.769134	2.216514	2.755108	1.2082	1.860934	2.325436	2.08604	1.323498	1.419831	0.529086	0.940804	0.584664	1.773746	1.771006	1.457363	1.995843	1.753698	1.250546
LOC_Os03g11300	LOC_Os03g11300	5.03859620596206	3.73413159078591	5.15108708943089	2.43123911924119	3.7682972899729	2.67693658536585	7.11523821138211	7.79533753387534	5.48196937669377	4.99189918699187	4.90525514905149	7.46379315176152	5.26086477777778	4.76451241192412	6.02040083468835	2.44962913279133	3.05392815176152	2.36771111111111	8.81101807317073	7.14559905149051	6.60014634146342	9.53237691869919	8.07126891869919	6.06794434688347
LOC_Os05g10730	LOC_Os05g10730	42.1961010304907	20.9199044935684	32.578582698269	22.9334605278704	22.4689304514848	22.0514351867556	15.1406762064475	19.8026816539622	13.8447363209465	13.4738904125774	24.9049643379387	23.8957398608861	39.3156358982055	27.961288686041	34.6330757573448	23.3254365362871	35.8786735518501	32.3000679663332	15.3345286301413	17.4712899494998	20.9463996595204	32.0807960921074	33.6809277292361	23.1257184567254
LOC_Os10g32300	LOC_Os10g32300	14.936077	22.249121	11.772625	11.921551	10.264727	7.866529	54.581062	47.753178	54.49815	29.290684	22.042904	27.082518	12.536703	20.552593	16.262503	11.946358	9.725026	5.74194	40.640499	38.729248	36.87281	32.571106	23.118975	30.8258
LOC_Os04g51440	LOC_Os04g51440	0.138435131330472	0.086608130472103	0.271550750214592	0.0411870077253219	0.0107222935622318	0.0283123158798283	0.591397328755365	0.568895423175966	0.217681730472103	0.15136307639485	0.323614001716738	0.323785838054363	0.144653170815451	0.193894001716738	0.10154614248927	0.0479443570815451	0	0.0549844326180257	0.383128830901288	0.354173603433476	0.505797136480687	0.29059603776824	0.472122705579399	0.339280130472103
LOC_Os08g31460	LOC_Os08g31460	9.93445	9.827268	11.058681	7.587793	7.146259	9.443892	21.540697	20.931305	15.255866	14.330399	13.035876	13.174485	8.960118	10.201286	12.978223	8.461306	8.4417	6.681379	18.756718	18.022133	16.791552	17.588791	14.182354	14.539134
LOC_Os07g43570	LOC_Os07g43570	61.82703	40.988602	58.896965	6.398738	28.966612	5.086049	224.501923	243.485611	168.065598	222.349945	270.376862	245.020905	70.450623	53.93166	56.526951	5.351932	20.241716	5.739038	175.241074	179.473358	222.440628	294.114563	286.105713	254.269623
LOC_Os08g33690	LOC_Os08g33690	3.512629	2.919912	3.350062	1.641732	1.871187	2.502868	5.03529	5.024324	4.491644	3.607982	3.845511	4.180516	2.711599	4.291564	2.714616	2.517811	1.979199	1.87453	5.54308	3.769171	3.332027	5.406227	5.11658	4.169975
LOC_Os02g38240	LOC_Os02g38240	29.715586	45.733463	36.093204	18.101166	3.77765	15.019019	74.448143	65.306686	78.512589	62.720848	38.108803	33.361092	26.026909	46.851227	43.428314	20.699461	10.018747	6.289354	87.293671	75.369774	61.590599	35.357281	31.300049	58.149872
LOC_Os08g41990	LOC_Os08g41990	110.96125	173.771667	112.405716	106.880402	69.785019	104.85231	234.616608	249.203018	233.759384	116.177673	111.489433	117.307587	91.674858	146.951614	138.267822	103.241386	79.225204	63.275967	257.383881	235.349884	213.433365	110.412987	91.926025	128.716003
LOC_Os01g58680	LOC_Os01g58680	3.514176	2.964246	4.346871	2.510921	1.74174	2.456105	7.647678	6.585665	5.972217	3.087587	3.26181	2.670826	2.483527	3.180191	4.505239	1.66991	1.262129	0.89989	5.236105	6.86305	5.718586	3.914424	3.15028	2.387385
LOC_Os03g49710	LOC_Os03g49710	103.151375	165.540588	62.027576	45.020573	10.767634	40.847359	238.826492	192.179153	272.741699	119.929779	93.833176	92.703423	65.800217	166.804947	105.681221	48.606911	25.376642	8.326992	216.604568	210.055206	164.517685	111.320999	84.118256	114.411476
LOC_Os02g14020	LOC_Os02g14020	3.445384	3.541558	2.452242	3.040734	1.207943	1.723161	3.29526	3.879335	5.432724	2.131545	3.551885	3.243523	3.326635	2.980296	2.330756	2.812247	2.142378	1.869239	3.73626	3.658244	4.779014	5.095057	4.405729	2.967077
LOC_Os01g27050	LOC_Os01g27050	4.833371	8.376115	4.012861	3.634142	3.081347	3.098777	5.55425	6.909845	9.64677	6.285941	5.210402	7.617177	4.694873	4.484813	4.039286	3.06368	4.441901	1.878098	5.805668	8.551878	6.469654	4.432811	7.14085	5.572281
LOC_Os03g06710	LOC_Os03g06710	2.44115	3.884233	1.376186	1.155193	0.109096	1.231698	5.120187	5.443393	5.480328	1.619348	1.985141	2.044478	2.011871	2.798714	2.715037	0.888221	0.580667	0.451672	5.172763	4.820055	6.006737	2.396991	1.979251	2.085705
LOC_Os03g17580	LOC_Os03g17580	69.146286	136.246414	49.90271	49.739155	27.478054	34.665607	203.762726	176.278	204.865768	153.896118	90.380775	93.046402	60.170715	128.036407	72.89518	41.854511	27.517586	18.812975	160.039047	136.153137	134.284195	85.465363	64.634911	119.220139
LOC_Os06g22690	LOC_Os06g22690	61.986641	114.934608	45.421806	49.016605	13.595118	33.148926	156.621033	149.256393	196.026703	83.679176	59.567474	63.588188	58.887901	105.868172	62.817318	42.827877	23.583279	17.237078	145.849014	132.269547	126.776093	60.980762	57.12151	83.661499
LOC_Os05g10580	LOC_Os05g10580	1.292244	0.810292	1.663218	0.290027	0.414919	0.821552	2.537652	2.344865	1.2651	1.197647	1.018116	1.508061	1.041906	1.064388	1.556754	0.489912	0.369857	0.259392	1.491308	1.182428	1.441561	2.005111	1.866471	1.298919
LOC_Os09g10760	LOC_Os09g10760	50.565624	105.105888	36.789936	41.118408	12.298153	27.950817	172.503723	161.851135	181.70932	74.780182	59.22871	62.75481	39.600037	82.34211	55.112858	30.823996	17.164577	13.349042	167.723206	146.09375	138.564651	63.248386	50.998909	84.679375
LOC_Os06g40780	LOC_Os06g40780	0.465039	0.412539	0.387286	0.281237	0.205788	0.143815	0.892235	1.047039	0.744992	0.86718	0.602242	0.889651	0.305891	0.549221	0.658117	0.221233	0.266677	0.280562	0.685302	0.760681	0.867844	0.632515	0.713906	0.685849
LOC_Os08g17080	LOC_Os08g17080	2.914843	2.039798	1.543572	1.920166	1.05179	1.90616	2.824405	3.124982	3.441415	2.072339	3.053566	2.777087	2.89357	2.157872	2.431155	1.338357	1.665379	1.970102	3.116987	3.179187	3.506578	3.887663	3.980397	2.881655
LOC_Os08g42590	LOC_Os08g42590	71.2069424144064	54.687776211205	117.166539459315	27.4522562983548	53.930702414851	28.7922753832815	134.829971863495	139.046718500222	56.0170882183193	107.892246780347	104.872139963984	98.9416508643842	76.7195453494886	68.3506458790574	102.318633573144	29.3014420951534	48.5131997501112	37.2380847558915	87.1495707127612	92.1515420453535	122.635605356603	92.0652110217875	99.0150247305469	100.722804714984
LOC_Os03g34040	LOC_Os03g34040	59.1525359805195	113.190268818831	52.6305530590909	47.0381744487013	13.8074374435065	30.3428303675325	185.341739804545	126.05096532013	198.607385370779	97.3851550753247	56.1733048149351	80.6909927006493	76.6328399831169	143.49354614026	75.8887003850649	30.9479944707792	23.8214275454545	17.4508252597403	169.475625955844	108.877530175974	154.690313777922	95.1597959772727	53.0096918649351	120.144771811688
LOC_Os12g15470	LOC_Os12g15470	61.7288691170018	71.9387628414077	29.7799199657221	50.3985304744058	28.7111312605119	49.6534371910421	86.2055817929616	113.162651965722	117.20759221755	86.1637803852834	99.5328325543876	120.840067785192	77.6182273436929	84.088372606947	63.2416882883912	53.8265488203839	40.2688709314442	43.5090584245887	106.838537957495	109.929795904936	114.914357291133	100.062798563528	110.630838581353	86.2486961873857
LOC_Os11g02450	LOC_Os11g02450	8.478832	24.524847	4.064084	4.956287	1.930162	4.353645	34.569107	34.434105	42.012608	10.234921	7.920701	9.732738	6.619998	19.167864	9.466073	4.314656	3.117588	1.454142	30.211462	27.821678	25.62937	10.622133	6.858127	10.492516
LOC_Os02g47770	LOC_Os02g47770	3.144544	3.250239	2.28365	2.843035	1.539282	1.699812	3.486335	3.546187	4.128001	2.456384	2.993844	2.935584	1.636999	2.559295	2.455196	1.364185	1.643549	1.673256	2.463883	2.608093	3.399127	3.240736	2.702191	2.516331
LOC_Os02g57790	LOC_Os02g57790	5.382713	6.802572	3.83032	3.505448	3.081626	2.91623	1.650868	1.337778	0.924064	1.62697	2.270308	4.060894	6.61095	5.504137	4.737394	2.405342	2.536051	3.331194	1.039778	1.262941	1.212768	0.29529	0.312859	0.395086
LOC_Os07g01480	LOC_Os07g01480	15.1963413905207	20.6066710674232	14.4521355353805	13.8717812176235	5.21202672963952	9.82897915754339	54.6590639072096	68.5318733371162	55.9374625093458	46.5023324465955	53.1443986628839	49.9571030947931	17.2989944539386	20.8021186134846	19.3344539178905	10.9760189766355	5.73902164686248	3.4001293070761	53.7764757036048	45.3788215287049	39.7716469058745	46.1487569552737	49.7543038504673	53.4745809559412
LOC_Os01g64460	LOC_Os01g64460	3.228233	3.059353	2.040581	1.677024	0.453258	1.781788	5.479454	6.63397	6.140144	3.299423	5.901584	3.995004	2.716105	2.027669	3.131326	2.229405	1.99189	0.924222	4.270325	3.973971	3.77006	5.413947	4.301199	4.068183
LOC_Os12g41780	LOC_Os12g41780	1.088358	1.27545	0.970608	0.941425	0.291676	0.662104	1.428491	1.37651040271282	1.973954	1.268957	1.300568	1.326875	1.56761768568756	1.093292	1.119459	0.606704	0.623107	1.049347	1.680595	1.29295191347053	1.553643	1.714688	1.773522	1.215857
LOC_Os01g42160	LOC_Os01g42160	2.283465	3.009366	1.798936	1.699247	1.005515	0.886707	5.210644	4.47157	4.325669	4.753771	3.596814	3.984137	2.851631	1.914704	2.584821	1.942597	1.473471	0.996106	3.728467	4.72612	2.691912	3.088673	3.187795	2.295682
LOC_Os08g23140	LOC_Os08g23140	1.94538738834951	1.26811825242718	1.93214904854369	6.38659554368932	5.77964400970874	6.77542526213592	7.81707932038835	7.55015378640777	7.14099414563107	5.62463068932039	5.43353378640777	4.10631214563107	2.2375965631068	2.30115026213592	1.26423162135922	5.2637597184466	4.83787833009709	4.39140144660194	6.73148727184466	6.90631887378641	5.49195172815534	7.23811073786408	6.84958901941748	6.24379666990291
LOC_Os01g62750	LOC_Os01g62750	3.462226	3.838506	2.486514	2.04407	0.851943	2.694223	5.045762	5.856591	7.945473	1.907044	3.240771	3.757159	4.271519	3.386973	3.3104	1.996386	2.294031	1.185402	6.00624	6.260754	5.024777	4.659981	4.643804	2.801047
LOC_Os03g31026	LOC_Os03g31026	40.9731842017227	39.3090239630453	32.1120034459572	32.3952904101139	12.6293955204223	27.8436050605724	55.4239983437066	58.3638189863851	64.5605953309253	40.7788330405668	30.220228	60.3152421731036	38.9041778855238	34.8561656779661	39.4657987552098	30.0291305929425	13.0136778188386	20.0297130308419	45.7658679724924	49.3910543764935	47.9134841236455	55.0841431330925	57.9593180855793	37.8103799024729
LOC_Os05g01290	LOC_Os05g01290	55.247776	62.881275	23.579079	41.195641	26.840193	42.911083	71.582352	73.92601	104.648476	44.151936	65.188744	49.405025	66.363304	59.89563	57.01873	43.383728	41.08828	39.066025	85.881859	87.085854	81.729729	76.695465	74.249191	61.99078
LOC_Os03g12560	LOC_Os03g12560	10.449401	10.656518	9.116437	7.034585	7.555472	6.707257	22.009775	19.951035	16.103207	14.864053	10.446373	9.771231	9.758653	11.301507	7.893555	7.607095	5.38748	6.716746	16.983183	14.161988	16.577473	11.841821	7.703301	11.247708
LOC_Os03g16430	LOC_Os03g16430	23.6941209663826	22.0351111150568	32.278831	13.9161738465909	19.416622	16.7987300222538	61.0406359114583	69.365204171875	34.5465015762311	43.61779	42.2619459971591	41.0330912476326	25.302156	24.363651	29.9353612230114	14.054422	14.374666	10.319742	52.8042907902462	43.7130375113636	46.828635890625	40.8525477102273	36.2881014081439	51.7179978016098
LOC_Os03g15870	LOC_Os03g15870	51.60844	118.503975	27.809536	36.491497	10.368342	21.906612	150.096451	141.506882	193.397858	69.541061	58.885006	64.774086	48.120983	95.533195	48.00383	29.736498	20.379383	8.316661	145.566864	117.188408	118.08316	70.390808	52.982224	84.707626
LOC_Os05g44020	LOC_Os05g44020	18.5836813379187	15.9066996686603	17.9571219706938	13.8160899138756	12.150357375	13.4009075586124	30.1066918032297	23.6712326716507	20.5459756818182	29.9152151602871	22.0555481393541	24.827355583134	14.1559253014354	14.057828145933	16.4785550825359	14.5034259575359	12.4423864366029	8.57950520633971	23.9132218289474	17.4018907284689	23.094725736244	20.8392954084928	25.5883650604067	25.1092416255981
LOC_Os06g02870	LOC_Os06g02870	1.593969	2.082142	1.92714	0.450236	1.019586	0.82135	5.249707	4.461978	4.865451	4.867919	2.991655	2.723421	1.470939	2.545505	2.739972	1.43101	0.715524	0.967055	3.256218	3.18105	2.39578	2.186859	3.595408	3.184096
LOC_Os01g56320	LOC_Os01g56320	0.662328	0.647943	0.631818	0.357942	0.191736	0.486145	0.659529	0.88083	1.414294	0.850839	1.140517	0.789764	0.563717	0.496717	0.597307	0.369241	0.148127	0.277077	1.108338	1.30458	1.047772	1.16226	0.840002	0.794851
LOC_Os12g37100	LOC_Os12g37100	3.318381	2.292795	3.165473	2.240689	2.072397	2.619111	5.463078	6.09655	5.061207	4.46896	6.768395	6.267069	2.581717	2.88326	3.896121	2.475919	2.878713	1.764796	4.646572	5.149227	5.410917	6.754506	6.751661	4.845096
LOC_Os12g33610	LOC_Os12g33610	104.180511	53.57914	83.58049	42.711754	66.703873	34.023159	23.800236	24.158545	11.878478	21.124678	28.43371	29.654697	93.138191	74.491791	93.685143	48.034935	59.248291	68.294525	19.588917	23.380289	29.057859	20.895763	17.815329	14.195198
LOC_Os09g30105	LOC_Os09g30105	0.216988	0.319204	0.457907	0.028957	0.116323	0.133693	2.087429	1.429347	1.461779	0.923767	0.784651	0.624244	0.239951	0.311736	0.591701	0.162643	0.239367	0.077171	1.043992	1.195184	1.431646	1.082604	0.954474	0.850291
LOC_Os10g37034	LOC_Os10g37034	0.73059	0.5403	0.556751	0.356618	0.310463	0.358432	2.082013	1.60142	1.510137	1.16737	0.817815	1.02588	0.703659	0.986096	0.797294	0.35138	0.444709	0.306213	1.600249	1.436579	1.420763	1.56539	1.086431	1.371536
LOC_Os08g07490	LOC_Os08g07490	7.160414	8.301544	2.126492	2.131827	0.292186	2.339205	10.872355	9.480488	22.995605	8.333285	10.423955	9.675142	7.22444	8.245699	4.855985	1.317054	1.966019	0.624141	22.208536	16.666395	10.561953	13.771637	13.731402	8.085679
LOC_Os05g03960	LOC_Os05g03960	31.72081	15.908475	54.803417	6.51887	16.138046	4.443267	1.769486	1.533412	0.692617	2.99751	5.141168	6.768057	18.966091	17.685274	36.906883	8.76513	13.500673	9.218744	1.27495	0.597026	1.209949	3.367495	2.26168	2.735985
LOC_Os10g06700	LOC_Os10g06700	4.798624	4.523652	5.351326	3.841805	3.407296	3.224612	1.525477	2.473586	3.368893	2.188172	3.667651	2.707169	6.010605	5.225219	5.035697	4.518039	4.150732	5.34404	2.379984	3.710674	3.413167	3.461567	3.285307	2.939453
LOC_Os04g14760	LOC_Os04g14760	15.544424	12.833829	16.333784	9.248549	13.925044	11.641246	22.784367	23.331367	18.13476	16.972792	22.956284	20.578897	16.311483	18.332872	18.78986	13.734038	17.801592	11.375023	22.810467	22.348614	19.540499	23.557711	25.110731	16.481525
LOC_Os12g21784	LOC_Os12g21784	9.106965	6.834685	7.503757	6.943618	4.510208	5.726946	20.388334	19.492014	18.157267	5.769984	12.638037	14.47217	6.22736	7.89549	7.373801	4.095227	4.880165	2.672537	12.424058	11.354944	10.613779	15.340233	11.502314	9.045038
LOC_Os06g02410	LOC_Os06g02410	5.254777	3.296913	2.780518	1.425736	3.029444	1.873588	10.086658	6.957711	10.137406	6.613136	5.838816	7.084928	6.792361	6.069713	3.199053	0.866758	1.305682	1.04068	8.947561	7.761484	6.30371	8.989023	9.669251	8.169428
LOC_Os08g42950	LOC_Os08g42950	7.901522	10.375043	6.94639	6.84186	5.05294	7.226867	10.595378	11.353114	12.81951	5.493546	8.503932	7.866063	6.154664	7.117301	9.046151	5.382115	8.016625	3.938513	9.28482	12.006039	8.966454	8.364258	8.562222	7.234896
LOC_Os08g39300	LOC_Os08g39300	559.458941225929	453.779292272804	406.501347016047	234.327071445101	444.121348468328	306.038063249155	1397.18680570059	1321.51522075296	1044.58504029054	1108.41198650507	1129.73116012458	984.973846476774	684.639609888091	614.18973511402	453.335256722973	176.665347476351	245.610474061655	174.60071275549	1015.53692934882	847.030459816301	1116.18467313429	1177.54868972804	1058.78729836022	1366.17354817779
LOC_Os11g47269	LOC_Os11g47269	0.63997	0.242483	0	0	0	0	5.194709	5.498453	3.589788	1.531902	2.628851	2.048227	1.686689	2.070927	0.074501	0	0	0	2.094033	2.526626	2.950621	5.148175	3.262402	4.546022
LOC_Os01g04670	LOC_Os01g04670	1.521716	1.163202	2.25651	0.288015	0.424931	0.908264	2.966469	3.634817	1.853439	3.407552	2.083132	2.256597	1.059276	1.047695	2.445411	0.896469	1.197019	0.888592	3.021888	4.457239	3.450758	2.138838	5.362923	3.355116
LOC_Os09g24980	LOC_Os09g24980	4.607533	6.617555	3.798399	3.840327	3.703585	3.647763	5.888656	5.040723	7.589693	3.668308	4.56017	4.960459	2.672287	4.569659	3.929102	4.097268	4.367962	4.107543	4.592711	5.371282	5.947747	3.566084	4.065204	3.963822
LOC_Os02g10450	LOC_Os02g10450	1.170071	1.685009	2.824771	0.279538	0.681557	0.369915	3.314491	3.349272	1.981662	3.622627	3.632496	3.32796	2.164437	1.74335	2.760886	0.49212	0.337435	0.029366	3.741217	2.201406	4.242942	1.983987	3.44083	3.526134
LOC_Os03g46090	LOC_Os03g46090	3.04045945766313	3.85421085250379	5.72542419423369	2.79947506342944	2.74187279453718	2.18271898998483	6.59661398877086	9.93046676267071	7.46604310561457	4.48578775447648	8.07806268437026	7.31344929559939	2.81365333474962	2.77701884157815	5.47079229650986	2.91186094871017	3.97207253808801	3.66331305887709	7.31853312837633	9.55467612382398	9.12996602276176	7.21329560849772	9.10076563429439	6.56829586251897
LOC_Os09g37620	LOC_Os09g37620	30.971748	22.409817	37.989742	19.142988	24.220324	24.024834	100.481041	102.567986	67.332024	113.896126	113.896416	105.073235	26.235199	28.980045	38.655167	15.86384	19.620428	14.485239	71.350166	72.927902	83.426689	115.951385	127.496475	96.511978
LOC_Os09g24220	LOC_Os09g24220	0.937622	0.539544	0.768916	0.454936	0.326482	0.351273	1.366476	1.60638	1.193596	0.292957	1.035228	1.284498	1.030378	0.981836	1.078695	0.32963	0.364162	0.288952	1.105275	1.237474	1.78224	2.051306	1.658384	0.898215
LOC_Os01g06310	LOC_Os01g06310	9.851264	1.095075	4.035351	1.34019	0.681273	0.872391	21.522924	20.765167	16.689625	4.267155	9.138522	16.289225	6.407045	5.118706	4.001784	0.863012	1.061411	1.854423	7.217363	13.644897	4.892129	42.642212	15.513253	5.348676
LOC_Os03g63260	LOC_Os03g63260	0.645817498047964	0.756085	0.58389	0.454926	0.182686	0.422447990518684	1.299629	1.806831	1.81036721026213	0.495527	0.924174	1.28761052872281	0.935144	0.764988	0.670896632459565	0.46322371890686	0.247531	0.304077041829336	1.03670215560513	1.483148	1.76925031121026	0.74438605716676	1.44337333519241	0.693841621583938
LOC_Os05g38170	LOC_Os05g38170	8.358901	15.855211	6.717539	8.272966	4.198417	6.831896	19.844658	19.3941	26.532064	12.734708	11.274685	10.739297	7.740481	13.74412	8.969084	6.968475	6.335905	3.803274	18.047863	22.926929	18.149651	10.613449	12.174068	12.594865
LOC_Os08g25250	LOC_Os08g25250	3.296754	3.629164	2.262946	2.644845	2.031731	2.206096	4.810354	6.434227	6.294512	2.088223	3.116902	4.261662	3.153101	3.35424	3.332678	2.627312	3.246998	1.912934	4.781823	4.118604	5.068765	5.5708	5.169364	3.171968
LOC_Os12g37610	LOC_Os12g37610	25.653179	38.993156	24.209715	23.661093	16.812504	23.353455	101.809891	90.169289	81.224632	49.097374	42.554379	39.373764	23.272598	39.314995	31.484467	24.983791	18.375391	13.705777	78.942749	71.263184	81.36187	56.766167	35.888809	50.258163
LOC_Os12g39370	LOC_Os12g39370	32.6251012635659	28.2586844620155	41.2417920837209	22.6541007100775	24.2578408325581	30.3051125782946	51.8029708728682	44.4426363193798	44.8148260635659	42.2217286821705	41.809110324031	38.9936168248062	28.0530153984496	32.6370112868217	37.8460839178295	24.2330969813953	28.8994613844961	13.8631700806202	37.7498636248062	39.5533109627907	32.5687614713178	41.1370743813954	38.8355287007752	33.5421081348837
LOC_Os04g49550	LOC_Os04g49550	4.999049	4.090977	4.785265	3.174987	2.668273	2.876752	6.614343	6.655204	5.020658	6.88288	4.098098	4.760863	2.752349	3.619739	4.191028	3.275208	2.865418	2.967164	5.135543	5.225154	3.19184	3.316499	4.666147	4.150982
LOC_Os12g13120	LOC_Os12g13120	9.5959614170347	8.80651548391167	10.6406179066246	7.83167759747634	5.60156747444795	8.43531037917981	21.5328591709779	20.8583837148265	17.6635688561514	20.0107867974763	15.7835422586751	15.398703659306	10.3080628523659	12.3466002397476	11.6388621741325	7.75563338485804	5.03800737476341	4.08894672618297	15.7821889381703	12.1824076189274	15.6950177444795	15.0030005867508	14.8313070580442	17.0544079425867
LOC_Os01g73540	LOC_Os01g73540	14.738817	22.025517	6.669149	6.596514	2.445321	6.57088	70.421623	55.063614	48.352558	53.954964	27.816126	28.340647	11.22026	23.661236	10.533078	5.202149	5.69643	2.143346	51.995434	41.272316	32.998081	30.614611	19.357714	38.379356
LOC_Os08g23430	LOC_Os08g23430	6.5364731070309	10.733577862069	5.33293883721451	7.30558672816838	3.07868697984774	5.90460361934617	23.4846977660099	24.4671299950739	27.9095302908643	9.71265343439319	12.1044334005822	14.7987162736229	4.4505958609494	6.29976287684729	5.65332708083296	5.5389179377519	5.03172264823108	2.98845636789073	18.7489338708016	18.8550035472459	22.6898360779221	15.2535939343932	13.2955854317062	11.790886487013
LOC_Os12g13270	LOC_Os12g13270	0.57516	0.860992	1.198004	0.013915	0.183048	0.30582	2.742552	2.273665	2.041909	0.38843	1.302003	1.050617	0.408729	0.580807	0.633024	0.212679	0.840399	0.117622	1.390919	1.403349	1.530514	1.351166	0.739631	0.858111
LOC_Os01g18320	LOC_Os01g18320	19.50576	32.740307	10.514132	8.504116	0.404464	5.676023	37.514622	35.953953	60.734402	12.965035	13.443804	15.819967	17.701931	29.59754	18.023602	6.910198	3.130497	1.609	48.502602	41.048767	36.348015	18.794298	14.039889	19.907831
LOC_Os07g04730	LOC_Os07g04730	1.482974	1.490528	2.239563	0.919087	1.294697	0.880609	2.761594	2.54378	2.131568	2.153757	1.783226	1.709052	2.005258	1.749882	1.458036	1.025732	1.128507	0.720949	2.498326	2.379374	2.048898	1.542932	1.764931	2.379808
LOC_Os06g44230	LOC_Os06g44230	22.642408	18.736279	27.682526	17.173916	19.350672	19.034323	46.645905	51.782833	34.237186	24.767921	33.558338	34.474476	18.930056	17.210728	27.69632	17.350811	19.26659	16.483589	38.2472	40.366825	47.240078	39.418781	34.728699	31.111526
LOC_Os09g32988	LOC_Os09g32988	1.742173	1.817997	1.906638	1.121757	1.095972	1.41277	3.073492	2.357427	2.318475	3.172478	2.57704	2.089614	2.445316	2.343544	1.590766	1.21034	1.10548	1.032611	3.073874	2.639913	2.444067	2.567256	2.090667	2.971963
LOC_Os05g19150	LOC_Os05g19150	5.673406	5.354031	2.362533	3.327375	0.892971	2.450064	5.171034	5.826085	9.901081	3.573019	3.905135	4.887616	3.607258	5.259962	2.80085	2.770236	1.477615	2.394536	6.381095	7.444327	4.765862	4.10649	3.846394	4.160487
LOC_Os01g48790	LOC_Os01g48790	18.8171580698089	18.8032243332484	11.8407014970701	15.2296582512102	9.82232886726115	13.4238126950318	6.92617334522293	7.89981305375796	12.2315510206369	5.38424894675159	11.8241329304459	12.3927222542675	16.396880913121	13.5238233559236	16.991325402293	15.0334642435669	13.9388527857325	15.3409651933758	7.55897054165605	10.8497916056051	10.0219060219108	13.1057215867516	14.9670393324841	8.41373957808917
LOC_Os01g73234	LOC_Os01g73234	24.1319069465241	27.7934675204991	24.075318983066	14.1603754251337	20.501376372549	21.1543774358289	40.7347947860963	35.2915108885918	33.129023483066	34.4432108912656	25.1010625757576	22.9743858440285	18.6831864759358	31.7021429991087	21.8047034251337	15.2369006595365	14.7929626532977	14.6049026470588	32.2700309750446	26.9577886390374	24.2727399010695	24.1468284714795	22.3075695882353	26.0675397005348
LOC_Os01g46970	LOC_Os01g46970	4.2044800734767	2.58905941935484	1.88174066308244	2.17268082855436	1.27698003106332	1.48061811708483	3.74805031660693	4.21391625686977	7.56314876821983	2.78561545997611	3.90549747849462	5.73188933273596	5.04527375268817	4.19036318100358	3.09791557228196	2.42999212724014	1.01890836738351	2.03678509020311	4.63091584826762	5.25640557048984	5.06304083691756	5.63258812305854	6.28498633990442	3.51194207825568
LOC_Os10g15164	LOC_Os10g15164	3.180701	2.409208	2.686598	2.142397	1.778454	2.579484	4.501194	4.348496	3.9532	2.139448	4.208648	3.58447	3.098305	3.151695	3.629619	2.404117	2.597544	1.477246	3.77219	4.083368	3.27462	4.776754	4.612154	3.167774
LOC_Os01g09540	LOC_Os01g09540	188.614792	196.176132	147.4534	83.756271	20.735258	71.69017	433.402313	441.848602	582.114319	485.741455	331.637238	251.959045	180.353134	265.318298	172.562592	73.517365	35.796841	11.154829	613.65271	447.107941	354.00528	317.624664	285.99234	571.278076
LOC_Os03g12815	LOC_Os03g12815	1.086183	1.71803	1.183919	0.330491	0	0.532891	4.446599	3.19506	3.956983	1.806771	1.554834	1.795505	1.035093	1.942027	1.022165	0.497071	0.465129	0.051788	3.341679	2.312514	2.783755	2.334829	1.587406	2.15192
LOC_Os12g02380	LOC_Os12g02380	6.394952	18.396519	3.472513	3.545265	2.513841	3.036147	19.729334	18.464212	30.49799	6.979099	6.908521	9.951244	6.346045	15.528702	8.623022	5.423657	4.327669	0.952858	19.007357	21.33872	16.401548	7.617054	7.130551	10.202772
LOC_Os10g10175	LOC_Os10g10175	9.594375	12.480457	6.23669	7.019668	1.200927	5.423813	16.884436	21.684811	22.740356	6.075839	15.105235	14.301179	8.86476	8.692161	10.112794	6.245634	4.78039	3.305494	22.715948	20.702387	17.991701	19.972883	17.563032	11.181275
LOC_Os08g33900	LOC_Os08g33900	8.370195	6.521876	8.111773	4.771407	7.053577	5.525519	13.185659	12.607254	10.015213	9.502123	13.015566	10.486568	8.053127	7.752707	8.368874	4.708548	6.389611	3.110639	10.870523	11.139668	11.292985	11.078603	12.413868	11.409432
LOC_Os04g40050	LOC_Os04g40050	3.59010749704841	1.95519457733176	4.89560655253837	1.46028173671783	1.61505615466352	2.60432878276269	7.95900460802833	8.28437547697757	3.62136631523022	2.0832253742621	2.16762114994097	3.13082367768595	3.16436951593861	3.26592260330579	4.19010042030697	1.35225519126328	0.884558220779221	1.48512338724911	4.98186751711924	5.06899214049587	7.0975049244392	3.5072882609209	2.63267034120425	2.54312343447462
LOC_Os07g44890	LOC_Os07g44890	22.032785	21.342953	5.678592	10.224972	5.228968	9.734631	32.363739	26.7841	25.026232	16.893091	16.369108	17.704865	16.432291	24.899174	10.99179	16.944723	8.563848	19.409531	29.342619	32.052055	26.980051	18.822142	13.329444	18.03009
LOC_Os09g26870	LOC_Os09g26870	8.312989	12.934731	6.11387	8.284857	4.522111	8.246919	8.66471	10.770482	14.813516	7.21048	10.284838	11.709901	9.083755	9.288476	6.585773	6.750788	6.149671	6.934087	8.956325	14.900444	12.473038	10.893764	11.874712	7.998667
LOC_Os03g36960	LOC_Os03g36960	7.85297	12.209234	9.540479	5.839448	6.12155	6.839171	22.257162	19.107353	30.247038	29.165226	19.082739	17.985928	6.412656	8.791933	8.169813	8.040336	6.022959	4.173746	19.852085	17.905169	14.602048	17.943214	23.888977	23.828657
LOC_Os05g03140	LOC_Os05g03140	74.651474	73.775864	42.168972	66.376801	36.19511	42.18631	58.616478	63.17881	128.171478	64.289558	68.414421	69.316628	61.051476	66.864601	50.328285	67.860878	48.886078	63.953846	70.565964	69.422844	69.144363	57.449505	69.304863	61.853626
LOC_Os01g62610	LOC_Os01g62610	1.329116	1.072324	2.113312	0.639428	0.492678	0.613343	0.255871	0.380163	0.306255	0.525133	0.364467	0.592826	0.846608	0.846464	2.313474	0.476899	1.316488	0.844459	0.325721	0.474373	0.392176	0.364673	0.650489	0.325343
LOC_Os02g28310	LOC_Os02g28310	3.0087	1.784863	3.047734	0.847968	2.088228	0.954307	4.546814	4.407644	4.432925	4.005881	3.006106	3.256467	2.740626	2.755821	1.930678	1.155924	1.885919	1.258823	3.461972	3.071117	2.009948	3.306873	2.611243	2.94645
LOC_Os11g47278	LOC_Os11g47278	0.61653	0.138401	0	0	0	0	6.377645	5.699147	1.821558	2.83867	1.45174	2.929753	0.789226	0.8719	0.435082	0	0	0	1.496497	1.60361	6.204733	5.643097	2.778848	2.944835
LOC_Os02g11000	LOC_Os02g11000	5.60165711096375	4.15521065915119	3.93580488240495	4.38281478580902	2.36121503846154	3.52545715251989	1.3322718178603	1.71782194297082	2.16475431343943	1.54496396573828	2.11578146750663	2.44488985455349	5.04891306741821	4.59101645446507	5.00646745181256	3.4262004719275	4.31835472966401	2.46508011538462	1.89614014213086	3.20551009615385	1.77993572789567	2.04846075862069	2.61617783841733	1.49042412157383
LOC_Os06g21369	LOC_Os06g21369	1.683119	0.92544	0.917092	0.979965	0.468452	0.775892	1.822252	2.07725	2.236499	1.953333	1.967097	1.805618	1.539629	1.204203	1.123756	0.980669	0.812764	0.630536	1.66604	1.559343	1.674579	1.77871	2.125751	1.550191
LOC_Os04g02580	LOC_Os04g02580	0.175828	0.542607	0.176295	0.045793	0	0.045581	0.125756	0.381291	0.694301	0.258646	0.88205	0.945041	0.19532	0.431156	0.059041	0	0.07361	0.022913	0.431808	1.049508	0.98194	0.758797	0.297958	0.361127
LOC_Os02g42310	LOC_Os02g42310	19.4211487706196	20.8243292679524	19.2832227185064	20.288937943373	8.89679712679524	19.5666030582684	28.6737944513746	33.297116034879	20.4339568691014	21.2290115309807	24.1711724661469	24.2973399224456	30.2106624862536	24.4018631341814	21.2895929011079	18.3305078346327	12.7464471596225	12.5470944521953	46.6301722281494	46.1297899281904	46.8902516536725	32.374354926549	28.1192827070168	31.6966548465326
LOC_Os12g10784	LOC_Os12g10784	10.6334128625181	14.028024105644	6.05489359406657	6.40970532344428	6.84572133212735	7.31687731259045	12.3018783140376	12.9394916389291	21.820501882055	7.76880583212735	7.53133951591896	8.56469391606368	7.31365811577424	14.203594195369	9.11155205065123	6.38385997973951	7.02002378509407	4.34079677785818	12.9571641324168	17.2025144732272	10.2538038393632	9.63296930173661	11.1996856599132	9.69750915340087
LOC_Os09g09330	LOC_Os09g09330	0.783255284482759	0.690354070935961	0.47018107635468	0.474269027093596	0.237231389901478	0.377555717980296	0.847273618226601	0.855115321428571	1.67294889605911	0.40085113546798	0.83887996502463	0.73326762364532	0.672287516748768	0.555798620197044	0.504888844827586	0.584395956896552	0.571367883251232	0.344896684236453	0.892949774630542	0.746639859113301	1.01755104679803	1.46920473497537	0.683396349753695	0.630872470197044
LOC_Os03g38540	LOC_Os03g38540	8.00552366504855	6.02382255631068	4.88075318543689	18.7409077364078	21.6738238058252	20.0864531834951	41.4627992087379	38.2987084786408	58.4377606912621	64.4299053975728	52.6863365364078	41.940957857767	6.74611374029126	8.46703325194175	6.2775695723301	14.3084125339806	17.813377723301	9.13453454757281	38.7573348315534	41.7466166334951	37.8835101533981	49.7663919436893	56.3870845116505	49.0296773485437
LOC_Os03g19350	LOC_Os03g19350	0.071437	0.283546	0.056322	0.053522	0	0.019446	0.276916	0.265419	0.629165	0.164658	0.261829	0.126594	0.023902	0.142961	0.084276	0.039422	0.033977	0.052644	0.360163	0.54508	0.400326	0.418696	0.443261	0.320808
LOC_Os01g07890	LOC_Os01g07890	7.953746	7.769267	6.034909	6.737022	5.169952	4.971104	13.008018	10.990818	8.248034	6.405185	6.717775	6.934034	6.626008	5.923208	7.499478	6.995154	5.951775	4.648102	7.508319	9.277349	9.289953	4.620773	7.719503	4.75267
LOC_Os06g47930	LOC_Os06g47930	5.453187	5.308377	8.615986	3.865247	2.647247	3.337913	11.352699	10.495058	11.669826	17.697588	12.411236	7.751868	5.390758	6.261276	7.913438	2.76228	3.242155	1.118618	9.504902	9.682933	13.373663	5.43824	6.812308	10.56569
LOC_Os10g41800	LOC_Os10g41800	2.482255	3.712691	1.364969	2.177263	1.348367	1.719467	3.415664	4.153655	3.659248	2.605206	3.313087	3.631071	2.334193	2.176031	1.839172	1.529165	1.384685	1.952725	3.150721	5.032168	3.101134	4.079352	4.44443	2.906629
LOC_Os08g03310	LOC_Os08g03310	24.5432613964242	35.2535787925401	34.5225702355117	28.8467345844636	21.8213633529593	19.6591342620222	44.1080728131936	44.0145522336621	47.9158724432799	43.1690702213317	41.4497644084464	35.0253984004316	35.7007309059803	35.4722128677559	47.6066351661529	22.0307599506782	25.8590015188039	18.522183737053	59.7146394102959	41.44221227836	48.8827038076449	35.4142427795931	38.7519469213933	55.4155789694821
LOC_Os09g11520	LOC_Os09g11520	14.093143	13.345469	17.331081	11.58531	11.701578	13.055748	32.748337	24.464062	20.565186	25.871838	19.979164	21.149281	13.641814	12.560105	16.646027	10.341995	8.452946	8.877432	20.927958	19.385431	21.767221	18.5291	18.009964	19.697859
LOC_Os08g42420	LOC_Os08g42420	55.6666053050049	49.7865683756194	26.7296997829534	50.0364898223489	18.0181526221506	33.1168139985134	55.0911105232904	64.1228163756194	86.3226749980178	36.0554063406839	59.1960538456392	59.6702944628345	56.4463854422696	45.704492123885	40.2064486667493	40.560041462339	32.6809028074827	34.9913789083251	58.7475996072844	64.1784394070862	68.3634223149158	67.4402401526264	78.9471735723489	50.6051450750743
LOC_Os12g37160	LOC_Os12g37160	0.288966733361594	0.537277893175074	0.364818943620178	0.280368284866469	0.0724458160237389	0.173360284866469	0.594787275964392	0.554384433234421	0.71582640652819	0.222959192878338	0.704571869436202	0.227548961424332	0.288122540059347	0.33330578041543	0.401482065281899	0.273703740144129	0.207242302670623	0.189037483679525	0.71423835226791	0.566577519287834	0.763603309877067	0.477315181008902	0.448745495548961	0.238445940228911
LOC_Os01g60060	LOC_Os01g60060	0.445692	0.404551	0.326327	0.153098	0.219595	0.203821	0.53201	0.814562	0.784811	0.212564	0.526084	0.46348	0.372926	0.394689	0.39834	0.242726	0.188502	0.092963	0.639426	0.640606	0.631409	0.919707	0.848417	0.246515
LOC_Os03g03020	LOC_Os03g03020	65.986961	155.61235	29.401295	42.807598	11.027086	32.836727	146.880478	137.664246	231.801468	51.685982	48.880775	49.339447	54.652691	135.09877	67.708153	41.831436	24.857864	9.719602	148.422043	128.370026	129.430557	59.50029	41.317966	70.683975
LOC_Os11g34940	LOC_Os11g34940	72.282272	134.854401	34.059799	36.556396	33.24268	49.988728	228.621307	189.249237	206.283966	163.145157	94.713364	92.194839	68.31234	153.321213	72.172722	102.373795	80.284912	92.786415	238.560608	200.577438	191.022369	128.922821	130.886703	220.077454
LOC_Os03g06720	LOC_Os03g06720	8.510528	7.476196	3.197128	5.76632	3.76663	5.325657	9.018809	9.450201	14.592123	7.830122	11.337204	14.294881	9.962761	11.106787	7.088653	6.107183	6.518936	4.883939	12.531963	10.730621	10.88713	11.536705	12.332659	10.761786
LOC_Os07g25018	LOC_Os07g25018	104.698082	143.780685	96.443985	85.501152	65.866745	80.993629	90.418015	117.967873	267.850739	75.976089	73.690216	102.411346	97.893578	120.459747	107.695786	123.228317	149.393677	67.059486	150.282501	125.757774	158.687408	160.332993	149.864883	117.020645
LOC_Os09g26810	LOC_Os09g26810	44.079453	70.053215	11.880128	14.516798	1.151877	10.17453	181.766068	150.390945	134.166428	135.618744	81.85257	102.282104	44.252361	89.605545	42.80838	14.95735	5.273017	2.006223	184.972351	126.790932	119.635971	74.446732	71.755943	144.963013
LOC_Os01g63870	LOC_Os01g63870	4.53643	4.543289	1.963098	2.119905	0.181611	1.329587	6.160336	6.809691	12.318627	4.749387	3.392918	5.358949	3.778338	6.481934	3.711174	1.470756	0.829648	0.468638	9.031429	6.467715	6.069461	2.502636	3.642304	4.511685
LOC_Os07g38610	LOC_Os07g38610	3.851886	3.738791	2.523381	3.324542	2.010339	2.605169	2.874117	3.339383	5.196985	2.224546	3.846866	3.951423	2.846789	3.145504	2.883585	3.119212	2.308105	2.044549	3.619097	4.583478	4.519193	3.202234	4.500082	2.615594
LOC_Os07g01540	LOC_Os07g01540	1.141374	1.76313	0.939206	0.905214	0.369469	0.995364	2.669861	3.162388	3.368987	1.077801	2.576719	2.941502	1.01071	0.891848	1.48324	0.544609	0.495952	0.312475	2.494639	2.756475	2.849955	3.305099	3.389474	1.672582
LOC_Os01g70400	LOC_Os01g70400	110.871132	100.402466	118.031349	71.893738	80.514412	106.358154	269.385468	240.299438	203.34938	270.196228	241.279053	239.412643	113.407509	124.987694	155.847809	60.080708	78.51783	36.749039	229.416351	201.281021	190.966919	238.870316	226.578018	237.911758
LOC_Os07g34390	LOC_Os07g34390	4.710248	2.972197	3.406207	3.356398	2.731146	2.523846	2.652189	2.413456	2.817896	1.844302	2.72725	2.683595	3.681746	3.202108	3.312188	4.209835	2.268226	4.637424	2.698756	2.132743	2.288123	3.489747	2.636145	2.215472
LOC_Os02g40450	LOC_Os02g40450	0.180355	0.179135	0.346981	0.139404	0.028873	0.143505	0.35807	0.315662	0.414279	0.167188	0.209856	0.185086	0.147578	0.170762	0.290758	0.097389	0.078371	0.042323	0.2793	0.328323	0.368109	0.25064	0.267397	0.12551
LOC_Os08g44210	LOC_Os08g44210	16.107409	12.261624	22.003405	12.607935	10.648289	17.258526	22.737221	20.846395	20.431089	22.849562	22.367579	17.07497	17.465771	18.981861	21.00979	11.723611	11.946528	11.541512	23.150948	25.851164	21.730967	21.295547	18.624798	21.744415
LOC_Os01g45620	LOC_Os01g45620	2.40729	2.047893	1.323629	1.658546	1.083523	1.73986	2.341181	2.453827	3.503913	2.008037	1.924359	2.22052	1.863278	2.20228	1.440657	1.653325	1.429087	1.719965	2.097636	2.542092	1.579358	2.541549	2.217216	1.605119
LOC_Os02g19970	LOC_Os02g19970	4.03360197309417	5.05398372982063	2.1628714809417	2.06200684641256	2.6422515235426	2.87727673991031	6.20687881278027	4.95625260538117	7.19653801008969	5.64012068273543	4.97371978587444	4.48029162443946	2.92853254372197	4.45878048430493	3.09367474439462	1.91192991591928	2.85811120627803	1.41877703475336	5.04418400112108	7.87311750336323	4.99266537780269	5.9082347690583	5.79314089237668	5.40820571636771
LOC_Os03g63554	LOC_Os03g63554	7.433055	5.375849	8.166287	5.191422	5.735418	6.09534	10.822901	9.079744	8.412176	8.487407	8.014148	6.950516	5.786937	6.62776	6.301995	5.172451	6.12485	4.282822	6.747389	6.646833	4.767125	6.38906	5.507903	6.103275
LOC_Os12g02350	LOC_Os12g02350	18.394926	9.147931	18.841223	7.358333	12.939304	10.139345	38.680202	35.057556	16.396223	17.881407	22.302807	22.242487	17.551067	18.27985	18.22953	15.081294	11.826612	16.252644	32.683918	31.676643	26.241737	28.582958	25.710384	28.317839
LOC_Os03g19059	LOC_Os03g19059	4.169432	4.088137	4.748043	2.625707	3.274069	3.762134	6.561412	6.859891	4.987051	5.264222	5.716074	4.619068	4.29055	3.617599	4.901218	2.931348	3.838331	2.017133	5.842591	4.594625	4.636652	5.986291	5.555964	5.641491
LOC_Os08g21700	LOC_Os08g21700	10.232515	11.943331	11.494158	7.248118	8.994514	10.474435	22.024857	17.62468	15.330897	15.227884	11.821485	11.704539	8.853033	13.129467	10.183463	10.2434	6.831782	7.259685	13.143746	14.598134	14.11326	13.060605	10.293799	12.956571
LOC_Os06g13000	LOC_Os06g13000	6.454494	11.160904	7.237026	6.410409	7.466295	5.987975	28.877048	28.345339	22.017103	10.192549	9.379605	8.545526	5.257045	7.863344	6.277577	6.328329	7.07221	5.955411	17.744423	18.88629	22.08633	11.961733	9.10413	11.194805
LOC_Os03g19490	LOC_Os03g19490	0.700693	0.853563	0.514225	0.646027	0.282012	0.658669	2.12274	2.186093	2.656799	0.826277	0.792486	0.856797	0.617016	0.735287	0.793128	0.482282	0.42198	0.408025	1.686922	1.776297	1.698595	1.091833	0.879201	0.965126
LOC_Os05g49220	LOC_Os05g49220	7.66093857505519	13.5676893835541	6.41629259988963	6.71642792549669	2.67519753366446	8.70138781953642	32.7130800226269	35.3856015562914	35.5066946335541	16.2506331335541	13.0276948830022	13.9600492229581	6.44746537527594	10.5326409884106	8.76266904966887	6.54244771136865	5.21340205463576	3.03689675055188	28.3713569188742	28.3750061743929	27.888121535872	17.3340071754967	12.7853940739514	14.2272555976821
LOC_Os02g30800	LOC_Os02g30800	0.116775	0.259696	0.125051	0.075902	0.016606	0.105569	0.256473	0.282709	0.245	0.076274	0.260754	0.123533	0.128829	0.123459	0.07113	0.033617	0.009748	0.024884	0.20689	0.3179	0.322245	0.357631	0.235989	0.173189
LOC_Os03g50530	LOC_Os03g50530	5.12531921604938	7.64885257407407	3.18760153703704	3.57401107407407	2.39837824691358	3.8899167037037	13.0575520617284	12.4360630432099	13.4862369506173	7.54449137037037	4.95261414814815	6.6521252037037	3.13280140740741	7.28300590740741	4.28910533950617	4.11099491358025	3.5073107037037	2.17247363580247	12.5201942592593	10.7125902345679	9.74739613580247	5.42229733333333	4.00479208024691	6.53526182098765
LOC_Os07g38460	LOC_Os07g38460	7.227767	6.87351	2.890009	4.48911	3.038623	4.175265	5.762708	6.092692	14.104555	5.395737	6.739298	6.064677	6.156499	6.527542	4.034327	3.828578	2.755798	3.455401	6.138706	8.942665	6.14643	7.967362	9.117771	6.630068
LOC_Os02g58800	LOC_Os02g58800	0.977256	1.746459	1.687075	0.34682	0.442239	0.075198	2.902773	4.14882	5.406291	0.558465	1.626704	1.36623	1.447059	2.013844	2.386523	0.706183	0.156006	0	5.871447	3.859803	4.444869	2.795887	0.823964	3.125461
LOC_Os05g18790	LOC_Os05g18790	2.59918	2.5037	6.14398	1.787532	1.467397	3.27622	8.131116	6.956558	5.378576	3.253038	4.26932	3.738875	2.061765	3.224332	3.399568	2.332937	2.656323	1.631355	5.092339	5.129217	6.139338	4.444985	4.713004	3.542649
LOC_Os03g02430	LOC_Os03g02430	3.797167	4.300901	2.012176	2.886464	0.955053	2.06205	6.237245	7.729314	7.050445	2.574469	4.888096	3.799528	3.251019	3.604687	3.038709	1.826205	1.926863	0.59957	5.349954	5.474859	5.792219	5.322454	4.106572	2.756173
LOC_Os01g31610	LOC_Os01g31610	10.572598	23.552219	5.549787	8.850758	7.999933	7.856389	15.136002	16.912296	26.985157	10.573257	10.708106	9.990131	8.089965	16.444073	10.293218	9.813786	9.171285	9.568097	18.861122	17.62491	15.676275	10.936537	9.353642	11.168103
LOC_Os06g09600	LOC_Os06g09600	4.101469	3.417511	3.732796	1.517056	2.687315	1.701939	0.266585	0.763039	0.984488	1.422878	0.667678	0.977844	3.066267	3.508233	2.654241	4.897555	4.007378	6.272647	1.367433	1.709534	1.088835	0.770122	0.75701	1.089811
LOC_Os06g21530	LOC_Os06g21530	14.590245	18.542923	11.80566	10.355614	9.207512	11.270375	49.703728	44.757233	43.794273	40.446339	25.896084	23.444839	11.678837	18.864092	11.342286	12.438457	5.525914	7.379073	41.524986	32.690739	37.577358	30.266821	20.105928	30.545937
LOC_Os01g24940	LOC_Os01g24940	0.441124	0.532047	0.342152	0.024755	0.048982	0.201708	0.784673	1.218474	1.020051	0.444041	0.311038	0.26267	0.206489	0.395419	0.217346	0.091458	0.1854	0	0.78139	1.085839	0.800523	0.566206	0.530895	0.189051
LOC_Os04g55050	LOC_Os04g55050	15.3226943648241	25.3599088221106	11.2867808562814	18.7242560592965	8.50333861005025	14.2780681738693	44.7339686281407	42.8586149246231	62.1802427356784	14.993308880402	20.5020156623116	21.621814559799	11.8383431788945	22.0795006924623	16.7261125849246	13.9260613788945	13.3930619487437	11.0176880924623	41.7740392462312	40.9777931778894	41.8029267417085	25.1848341708543	21.2974226582915	22.1274624663317
LOC_Os11g38810	LOC_Os11g38810	1.857528	2.68497	0.755581	1.485854	0.46665	0.961534	0.536499	0.619981	0.559523	0.960142	0.861544	1.894964	1.966278	2.045181	1.781303	1.497756	1.313212	1.285714	0.41218	0.650227	0.549027	0.844878	0.465265	0.559709
LOC_Os07g26750	LOC_Os07g26750	5.522594	3.96259	3.26737	2.411398	1.829767	3.370423	4.713976	6.134863	9.367683	0.989492	4.022196	3.8822	3.937729	3.262013	3.766547	4.557998	3.545425	2.425117	5.923928	7.15615	5.434404	6.076086	6.113357	4.669096
LOC_Os07g34870	LOC_Os07g34870	2.770984	4.591599	0.653062	1.475991	0.59445	1.532878	2.90764	3.216068	6.346958	2.556726	2.969784	4.229458	2.025607	3.832345	2.366194	1.609357	1.428134	1.153171	3.50758	4.457869	3.639041	3.008269	5.258344	3.817306
LOC_Os02g52316	LOC_Os02g52316	3.229076	6.319742	2.672148	2.508374	2.357531	1.430542	3.688845	5.701776	8.945212	3.971871	4.59968	4.406275	5.489101	4.506957	3.116453	3.299093	2.050125	2.330943	4.498237	6.847895	2.941652	5.934424	3.16779	5.438954
LOC_Os08g01950	LOC_Os08g01950	0.138758	0.320926	0.115517	1.952817	0.482243	1.329501	4.572263	3.240201	0.956626	2.856863	4.141792	4.276617	0.223832	0.18009	0.096699	1.143906	0.687968	1.401098	3.637569	3.262303	4.817435	3.266507	2.600529	2.49791
LOC_Os09g36510	LOC_Os09g36510	7.367805	5.384	5.923661	3.735035	2.733566	6.235656	11.022141	9.397942	8.410943	9.544134	9.410541	6.551252	6.194554	6.324941	6.641841	3.442569	4.092847	2.800563	8.603695	9.909098	5.411646	9.838427	8.799209	12.20025
LOC_Os10g41370	LOC_Os10g41370	1.76883	2.715917	0.914185	1.462787	0.838416	1.411042	2.178796	2.340277	2.935302	1.501576	2.31146	1.725507	1.113892	1.154044	0.95219	0.709393	0.551556	0.908145	1.205294	1.661933	1.0024	0.71604	1.008967	0.804747
LOC_Os03g17174	LOC_Os03g17174	19.4260682891566	22.1285068072289	6.90553126506024	8.02031354216867	1.36904242168675	9.23861039759036	50.9253161084337	50.7675587710843	55.2889464337349	61.7909239036145	48.4796994216867	50.6346691204819	20.3282392891566	37.8591584578313	19.6751559759036	11.4526443614458	4.34831436144578	2.37613590361446	54.9207202048193	39.5334562048193	29.6226288192771	47.9199414457831	42.3741642891566	58.4014527349398
LOC_Os05g49060	LOC_Os05g49060	48.981632	98.328789	34.228531	36.855278	23.91914	37.255852	201.089111	208.976242	252.318604	167.077057	145.99028	143.080933	30.874527	83.602821	46.164928	32.48885	21.539114	8.208348	207.487717	183.601227	159.741852	147.903915	127.17157	181.647278
LOC_Os08g06885	LOC_Os08g06885	8.953992	10.446552	10.12991	5.575768	8.115282	6.905697	14.74873	12.215776	12.845341	17.34844	10.050337	9.628145	8.333346	10.37441	8.61233	6.862267	3.842521	4.237375	13.94584	12.632521	11.264661	8.330311	9.495431	11.527083
LOC_Os01g10210	LOC_Os01g10210	48.163139	46.275864	37.687099	25.232189	39.50407	23.350615	31.165653	20.103556	14.424684	37.814049	19.405283	24.964615	35.416134	47.313305	31.78936	22.935249	34.759708	23.908981	20.97945	16.800123	18.166519	10.478749	15.226917	11.420691
LOC_Os09g12300	LOC_Os09g12300	17.51972	19.838169	28.580353	14.162106	11.917487	10.587071	43.791943	35.640579	32.22905	28.873783	17.950312	16.705704	16.565071	22.466322	25.505556	11.228687	11.461112	2.928202	39.792389	31.395477	27.581779	20.160017	15.987924	22.934755
LOC_Os01g32730	LOC_Os01g32730	16.9691068758752	35.8922704188415	25.8611063602801	20.8829532597072	13.3353636117123	20.7818300025461	62.5014900980267	56.2766960808402	45.6285484322088	23.3415788529599	18.0966443150859	19.0611617390197	17.7211396772756	32.0950233609166	31.2328390782941	20.976132188415	13.1836167371101	8.87331898535964	41.2795641903246	56.035405614895	36.5442439153405	31.2734447924889	24.6467403335455	23.7569528402292
LOC_Os01g13090	LOC_Os01g13090	4.72716435734665	5.86054965691869	2.53612888873039	3.69170399286733	3.34361527817404	3.0351585278174	5.10533820684736	5.08884560841655	8.89444812696149	5.59548839657632	5.55508991726106	4.82078475820257	4.42213983309558	6.46998094151213	4.4278902467903	3.59615147075606	3.67794585734665	3.03246782025678	7.04470710984308	7.15118320114123	4.96924473466476	7.07455756062767	5.64194065263909	5.47404960199715
LOC_Os08g44470	LOC_Os08g44470	16.187666	14.592711	28.003618	13.890224	15.905238	17.367733	26.512745	31.084986	21.415592	21.330706	18.637463	16.257137	15.260109	20.618196	22.080397	17.175415	17.356022	16.420225	25.904877	23.569368	24.700384	19.915325	18.632538	19.064926
LOC_Os03g50080	LOC_Os03g50080	50.424892	54.777863	57.705341	32.637329	34.570789	45.931652	199.83284	148.150543	92.043182	229.229721	137.825684	115.05867	43.026272	56.964027	53.414337	34.158173	25.952644	20.51897	163.511551	124.343765	129.588165	113.820412	99.975594	139.498245
LOC_Os03g02960	LOC_Os03g02960	41.937737	64.005089	31.622526	43.393219	19.463179	37.778835	108.154259	112.485039	118.122765	49.252445	45.101425	48.478767	35.467739	58.99601	39.955822	43.42981	22.662039	17.225075	105.490974	100.009476	93.822525	45.815834	38.094296	49.365463
LOC_Os01g08510	LOC_Os01g08510	14.684063	24.019798	4.982136	9.689237	1.459069	7.979212	32.172775	34.010509	54.104687	26.550371	21.760462	22.882912	15.179234	24.146837	12.809189	8.73227	5.237335	2.945863	34.370052	30.410368	29.097036	21.336941	21.632586	24.223858
LOC_Os05g08854	LOC_Os05g08854	2.57062882762557	3.26920566894977	5.108686	2.396434	2.165916	2.642691	1.782954	1.445157	1.53728498173516	1.41817	1.97027554109589	1.325505	1.830172	2.19457787442922	3.83824567351598	2.85449	1.595556	1.553922	0.943484	1.57515481621005	1.611825	1.80143	1.64280760502283	1.471474
LOC_Os11g06720	LOC_Os11g06720	1754.313232	2576.364258	667.386108	1236.465942	386.765106	1001.549683	1911.123291	2193.336182	4369.523926	2275.373291	1993.303711	2345.080811	1354.1698	1894.89563	1099.490234	934.705505	820.752258	336.493439	2751.23291	3384.266357	2568.432617	1665.584961	2286.499268	2443.744385
LOC_Os01g17320	LOC_Os01g17320	2.589095	1.524588	3.141446	1.248348	1.540775	2.042211	10.675315	12.552533	6.182442	3.789144	4.920804	3.89182	1.776426	1.562719	2.4392	1.430828	0.862237	1.412688	6.674161	8.063072	14.271977	4.440372	5.268043	4.589626
LOC_Os02g53620	LOC_Os02g53620	3.46429	8.189168	2.036184	3.320682	1.444543	2.580832	3.115529	3.387696	9.162997	3.122637	4.809226	5.012836	3.592654	2.901428	2.707268	3.813204	2.697802	2.928984	4.072472	6.660618	4.128517	5.009721	4.398998	3.042967
LOC_Os09g38720	LOC_Os09g38720	2.17858	2.460985	1.494867	1.792366	0.982837	1.762336	3.834451	4.69437	4.678325	0.766889	2.28279	2.262779	2.393255	1.666485	2.247681	1.398696	1.324431	0.814266	3.330316	3.384337	3.554738	2.639585	2.330457	1.74815
LOC_Os09g24406	LOC_Os09g24406	80.918312	96.925896	64.929031	65.119308	48.319592	61.624973	70.747841	87.629189	201.896057	55.964664	56.71452	78.244003	70.250305	79.848213	82.459816	94.743935	112.054573	42.806156	118.448151	96.882843	116.186775	128.885605	103.449875	90.32
LOC_Os09g14614	LOC_Os09g14614	15.3445554315913	12.7053804580153	7.13426241691133	12.6966574791544	4.66145136171462	8.35656983675866	12.6145741509102	15.2490969271873	19.7692081174398	5.35565401350558	13.2131699547857	15.4474638367587	12.2196966470934	10.1210790534351	11.570801106283	9.63193169465649	8.42996620082208	8.03210032237228	12.9445264715208	15.6550740322959	12.8618621045214	17.537713604815	16.3314819289489	8.91222239401057
LOC_Os01g20830	LOC_Os01g20830	57.546738	40.91621	107.534416	46.315014	51.444618	42.574478	138.528732	123.84874	58.871635	116.198494	85.350319	76.568428	59.810074	55.415039	68.527939	57.346684	48.660866	46.362743	88.170288	83.391624	99.438583	92.566193	87.808975	86.372101
LOC_Os09g25570	LOC_Os09g25570	0.575887	1.357321	0.239611	0.54863	0.112585	0.329986	2.483343	1.620092	2.308567	0.740835	1.001599	0.821419	0.691179	1.117658	0.490378	0.774138	0.468517	0.399024	2.195711	1.939697	2.498912	0.998464	0.775883	0.910104
LOC_Os10g35644	LOC_Os10g35644	7.54762518565401	7.27678936661978	5.92112959165495	5.67933773136428	3.80688223206751	5.86554341490858	13.2797663975621	11.1089186835443	12.9511417046413	11.0577810417253	7.91131792451946	5.86453542756681	7.48610189639006	9.534932907173	11.9289442587904	6.77417667885607	5.67102221518987	4.12103019081106	16.2500638349742	12.3833112902016	10.8221585930614	6.54546762728551	7.00770260853258	10.5056168888889
LOC_Os08g01160	LOC_Os08g01160	4.515701	4.086224	2.543901	2.423113	0.569233	2.18422	6.111466	5.631647	6.845033	4.545329	4.506364	3.443884	5.017616	4.077724	3.194294	2.11531	0.911163	0.283365	5.78483	4.517265	5.733996	7.828926	5.715029	3.790273
LOC_Os02g04730	LOC_Os02g04730	5.009299	3.772004	5.150218	3.080178	4.26261	3.580054	8.957815	8.669466	6.184848	4.960012	7.685227	9.153286	5.165402	4.123086	5.906995	3.441325	5.988745	3.410898	4.723124	7.647195	6.742107	9.338896	9.08285	5.627608
LOC_Os12g25800	LOC_Os12g25800	5.036145	3.19745	3.066709	3.422518	1.120464	2.470811	4.505771	5.151577	5.938505	2.776733	5.228514	5.457853	3.049052	3.134477	3.08792	2.357117	2.724567	1.475872	5.651014	4.027319	5.496393	7.077173	5.437996	2.593504
LOC_Os08g33890	LOC_Os08g33890	1.501885	2.326462	0.960168	0.336064	0.221659	0.604609	10.152983	6.404804	4.595489	5.692104	2.897945	3.393638	1.222251	4.033134	1.444059	0.379849	0.236584	0	4.500118	3.807656	5.304731	1.478343	1.141618	4.05198
LOC_Os04g51350	LOC_Os04g51350	2.498191	3.686579	1.134918	2.542248	1.306742	1.81043	6.144324	7.000335	7.2061	2.263818	2.7543	2.845855	2.082315	2.762844	2.132394	2.354912	2.164448	1.691577	6.283629	5.129871	5.914177	3.186054	2.638034	3.690935
LOC_Os03g18020	LOC_Os03g18020	19.070824	28.739632	12.091022	9.421639	14.850869	11.593363	43.78009	34.643372	36.991528	36.125114	24.988932	23.859201	14.675172	32.710045	15.933147	11.443893	11.564254	5.536825	44.714203	38.878139	29.371361	18.929581	19.02916	30.823084
LOC_Os03g26820	LOC_Os03g26820	97.446587	122.282784	149.306366	106.484474	97.779976	81.546471	234.817215	201.852295	158.129532	202.453522	129.774673	150.575317	101.232361	106.372398	113.365723	92.453201	81.771767	70.429665	201.434875	233.393509	176.380798	66.335609	102.980156	132.420593
LOC_Os04g41800	LOC_Os04g41800	5.276442	4.326546	4.614988	3.355097	3.309294	2.379878	13.703294	8.811933	6.239898	8.579462	6.37108	6.7428	4.066922	4.124722	3.433224	5.128493	2.238856	3.049955	12.873149	7.480195	7.454065	6.392095	6.934689	8.211956
LOC_Os07g33660	LOC_Os07g33660	46.221256	80.968605	48.067768	50.386478	21.502163	47.772289	135.057205	118.877182	132.226181	64.303604	48.830811	41.904648	41.42712	65.34642	48.413597	61.545074	32.224842	26.614365	128.449158	122.233009	88.515419	43.542267	33.234276	57.320148
LOC_Os02g02540	LOC_Os02g02540	0.847614	0.78263	0.757105	0.44104	0.504577	0.731114	1.581945	2.012399	1.374616	1.467976	1.622012	1.665009	0.791477	0.823167	1.062311	0.499631	1.202778	0.444503	1.29919	1.743559	2.41763	1.755552	1.89669	1.624983
LOC_Os06g40580	LOC_Os06g40580	2.333426	1.703243	2.711288	1.312811	1.737852	1.747701	5.891279	5.232847	2.438275	3.981047	5.220638	5.144154	2.562697	1.84574	1.91487	1.648834	1.692577	1.283404	3.721406	3.938952	2.976817	5.484321	6.169424	3.624325
LOC_Os09g30410	LOC_Os09g30410	11.778987	15.766622	10.285475	7.91248	0.771937	6.506927	28.658009	22.611946	27.028261	20.012671	12.671675	14.773456	10.064274	15.551082	11.254363	5.451981	1.694994	0.840093	24.901783	19.407808	19.712568	10.596523	10.772667	13.972848
LOC_Os05g40285	LOC_Os05g40285	2.887335	3.169739	1.950766	1.434186	1.977932	2.464605	5.22278	3.751951	3.457848	4.097775	4.147395	2.918454	2.258343	2.052385	1.685177	2.61302	2.180021	1.146599	3.317835	3.526116	2.964756	3.194981	3.026682	2.909537
LOC_Os06g05350	LOC_Os06g05350	3.863356	12.392231	2.954476	4.390215	4.046454	4.518722	21.01339	21.69068	21.712236	9.438895	8.284789	8.156172	3.704429	6.026483	4.837851	4.007468	3.101196	2.428146	15.480347	17.758793	16.301033	10.91381	8.176379	9.582856
LOC_Os04g48020	LOC_Os04g48020	12.231797	14.497486	13.985611	5.974494	10.272959	8.73565	63.111233	41.512016	34.955803	63.821293	27.656494	24.596172	10.792671	17.316616	11.002002	5.787601	6.157255	3.509094	41.183594	30.710381	33.788723	32.310612	20.507938	30.317101
LOC_Os01g13930	LOC_Os01g13930	1.663387	1.475435	0.910781	0.529337	1.255944	0.864751	0.752741	0.601199	0.412541	1.044943	0.659325	1.219355	1.826744	1.596803	1.403944	0.90356	1.238669	1.116224	0.629542	1.081511	0.994284	0.611893	0.567944	0.477225
LOC_Os08g33154	LOC_Os08g33154	0.879429	0.295032	0.679624	0.510036	0.231971	0.504269	0.869819	0.797916	0.807186	0.473552	0.780729	0.964933	0.750998	0.416142	0.542021	0.335281	0.509802	0.402906	0.786962	0.770202	0.751453	0.989203	1.234887	0.685271
LOC_Os07g01100	LOC_Os07g01100	2.51617055522741	5.31091898227998	0.73323332014176	1.90206517956291	0.370017823390431	1.45524317956291	4.16744738393384	4.32242901594802	13.5753839763733	1.05167348730065	1.46244391258122	1.48157535794448	1.57761109332546	2.48300724099232	1.68778814943887	1.55409587123449	1.03889842705257	1.2439149763733	5.7478102776137	5.80687846072061	6.52506569580626	2.75678470821028	2.65371680448907	2.20923580389841
LOC_Os12g22839	LOC_Os12g22839	8.69366	7.639994	12.223125	4.880626	7.93154	6.095303	24.184057	18.389774	9.311458	21.895407	14.684947	13.206413	7.748781	11.2796	8.633904	5.579324	5.476108	5.958212	19.455208	16.85939	11.467578	13.275427	12.899255	15.986803
LOC_Os01g11670	LOC_Os01g11670	1.579921	1.973451	1.212827	0.791544	0.139623	1.238684	2.455758	2.36308	3.120379	1.866284	1.849285	1.740747	2.148026	1.777512	1.016729	0.685751	0.139711	0.348712	3.467472	2.226945	1.973967	2.10261	1.627348	2.686687
LOC_Os02g30700	LOC_Os02g30700	0.153278	0.101952	0	0	0	0	0.334249	0.080112	0.725367	0.334376	0	0	0.456435	0.950649	0.611799	0.093979	0	0.048859	1.528343	1.872675	1.145049	1.438532	0.819554	0.725803
LOC_Os10g21356	LOC_Os10g21356	37.734257	56.888798	36.103981	36.50853	31.274546	28.758924	30.324173	38.857792	89.919334	33.4589	26.928928	39.270027	37.303524	44.674709	39.418728	45.774799	58.081223	25.434338	52.887436	41.096054	48.555012	50.248611	52.581905	41.807667
LOC_Os02g51790	LOC_Os02g51790	35.165024	59.754398	11.268962	19.614424	9.336431	17.99597	108.141495	79.029327	103.481094	81.60746	36.481464	36.26144	25.574089	63.223682	27.870638	23.39444	12.825854	6.459424	105.941757	90.88224	63.409908	40.748707	24.610136	47.429996
LOC_Os03g03360	LOC_Os03g03360	37.759686	96.908432	13.290154	31.537813	16.766937	27.826508	116.047264	95.460716	137.755875	56.92429	48.459896	47.641754	32.782917	78.225128	32.796661	32.131241	20.942863	14.449993	104.147491	93.77594	82.917198	48.172508	35.944679	61.232815
LOC_Os09g21460	LOC_Os09g21460	11.038846	24.65225	9.114542	7.773536	8.728017	10.947242	96.085091	83.53936	70.382858	32.133999	20.465145	22.746693	8.356642	22.082823	12.59311	9.46314	9.290347	4.284333	74.86306	75.046043	61.724682	27.464895	17.657057	32.601391
ChrUn.fgenesh.gene.86	ChrUn.fgenesh.gene.86	1.443229	2.355991	0.756924	0.92903	1.152881	0.93113	1.542787	2.290384	2.46929	2.201077	1.502103	2.614367	1.332594	1.376773	0.81432	0.762713	0.85556	0.650465	1.432586	2.252495	2.99273	1.386561	1.921147	1.533756
LOC_Os01g65420	LOC_Os01g65420	0.707326	0.640588	0.391472	2.653569	3.092327	1.946969	11.945171	8.800046	7.046108	12.047812	6.582657	3.638733	0.757143	1.151224	0.650701	1.733861	2.539655	1.987865	11.852746	10.115265	7.960726	5.837331	5.471717	9.710273
LOC_Os02g13620	LOC_Os02g13620	1.0957	0.574176	0.711748	0.200973	0	0.10421	3.243774	2.583665	2.513144	2.274921	2.407607	1.37864	0.253405	0.382164	0.131069	0	0.632958	0.177144	0.265861	0.155297	0.58488	0	0.277466	0.041053
LOC_Os06g19380	LOC_Os06g19380	0.62411	1.401485	0.492203	0.527847	0.386746	0.541021	1.463955	1.741203	3.617702	1.16161	0.889181	0.988491	0.944523	1.140304	0.695045	0.9426	0.612255	0.336975	2.014993	2.852376	1.352201	0.97259	0.947812	0.869674
LOC_Os02g16709	LOC_Os02g16709	5.589581	13.14325	4.705371	5.941697	6.700763	5.337911	27.365549	29.59606	26.649548	8.885866	8.333817	9.572244	4.245531	8.623634	5.294746	6.8132	5.841293	7.028766	18.679729	19.454638	20.805061	7.537831	7.584441	10.104002
LOC_Os02g09220	LOC_Os02g09220	1.83967	1.401016	0.766406	1.267708	0.688385	1.1232	3.537605	3.115096	3.272904	2.063691	2.9714	2.652316	1.142718	2.304183	1.33887	0.740804	1.237921	1.31614	3.414567	2.871119	3.6597	2.216105	2.409792	1.645426
LOC_Os07g38150	LOC_Os07g38150	5.31496	8.674554	4.173487	3.689585	4.489473	4.7697	33.549984	26.625532	22.828121	16.578327	15.502565	16.773512	3.303843	8.6813	7.295457	3.180078	3.500401	2.122966	24.237066	17.290377	18.160212	15.687325	12.52277	18.123346
LOC_Os10g04840	LOC_Os10g04840	1.957167	2.536374	1.218328	1.788307	1.246192	1.406147	0.897442	1.301545	1.567769	1.25074	2.476252	2.046307	2.042199	2.196304	1.231709	2.561047	2.029123	2.748271	1.262473	1.607541	1.546478	2.411011	2.977682	1.905684
LOC_Os01g02080	LOC_Os01g02080	22.553347	40.305569	15.09454	13.697776	17.626799	14.862086	57.799374	49.119698	44.654495	48.510105	24.814432	32.479473	30.77792	40.592747	29.52223	15.828967	10.091612	6.364961	64.791992	39.400166	34.489834	14.698804	19.422644	35.408512
LOC_Os01g65550	LOC_Os01g65550	2.99563282983475	5.62986467396159	0.698570356855739	2.40790831978562	0.478814776239393	1.101614	3.09442566994194	3.30556633139795	8.60769051049576	1.52571605091559	4.9050410558285	4.70912055605181	2.92027280794998	2.69069196784279	2.24857063197856	1.71192273559625	0.930567	1.28211802054489	5.23501500446628	10.0248504577937	7.53054552166146	8.220454169272	7.0147203626619	4.96094658374274
LOC_Os01g03730	LOC_Os01g03730	13.74071	26.408016	1.511804	5.428116	1.976349	6.109972	8.74539	10.331402	60.611526	9.785416	14.435946	19.078455	9.608979	12.759665	10.603951	14.948789	5.865849	12.649246	18.688078	20.624865	19.724598	14.893089	16.863611	10.10186
LOC_Os04g36800	LOC_Os04g36800	3.67547616576332	14.1094613202349	0.5517975	2.17511667344173	0.15335093495935	2.28995699593496	18.1912007303523	20.1577275162602	29.5107761928636	5.10455681752484	3.73142638798555	5.3797821300813	2.45047946567299	9.13744789927733	3.87160764363144	2.15348435140018	0.874065877145438	0.745216688798555	18.5291353961156	19.9747673116531	17.034786634598	5.02121374074074	3.25846227958446	6.28008494805781
LOC_Os06g43180	LOC_Os06g43180	2.020723	2.906708	1.163955	1.464307	1.261427	1.575204	6.989049	6.914067	6.361947	3.530598	4.044406	3.216978	1.553439	2.464682	1.881408	0.905625	1.055321	0.262414	5.762501	5.535996	5.246734	4.292199	3.733757	4.010629
LOC_Os02g47610	LOC_Os02g47610	7.149438	18.916451	3.315059	7.524984	4.172756	6.081891	14.54112	14.625271	28.231895	8.905153	7.687203	6.126631	6.303248	12.368117	7.689347	6.349809	4.600387	5.583202	15.830001	15.353642	13.288439	10.660276	8.329819	9.925884
LOC_Os09g04790	LOC_Os09g04790	296.09317	147.395447	338.592957	179.576859	254.246719	201.364426	234.383621	201.274094	120.725365	206.735672	205.188522	176.215805	287.325714	235.68782	253.864914	244.774643	213.705978	321.947571	170.096069	169.276825	185.084351	209.377014	197.821625	210.662292
LOC_Os03g06440	LOC_Os03g06440	2.4848089261745	2.185085	1.64293368978374	2.173533748695	0.661247	2.206765	2.76471318046234	3.294846	5.20345476882923	2.175158	3.7892202639821	4.07283892393736	2.31647401043997	2.00448052721849	2.14912436316182	2.349049	1.50210694034303	1.53275864876958	3.59396075689784	4.69388630275914	3.26096160477256	3.9218963616704	4.24798788292319	2.860008
LOC_Os04g14810	LOC_Os04g14810	5.58921	2.234602	4.994781	2.364539	2.981539	3.182187	15.191041	12.563609	9.988427	19.529196	13.102456	9.741627	5.115108	4.681676	3.451231	2.969822	1.18061	2.077474	9.855198	7.904686	10.555622	21.42588	12.267797	12.25235
LOC_Os05g49320	LOC_Os05g49320	11.094605	26.968454	4.71094	2.393325	0.076465	3.70109	34.942448	32.466473	30.820349	14.447463	10.504379	15.138003	6.796845	23.747444	11.186329	2.577897	0.884896	0	41.137032	24.589933	15.752201	7.170011	8.329363	17.106579
LOC_Os02g08170	LOC_Os02g08170	3.583902	1.377102	2.871532	1.380507	1.429811	2.071681	1.005463	1.219934	0.40095	1.646138	1.545498	1.488964	2.09349	2.564231	2.477847	1.697352	0.956433	1.640292	0.505089	0.753383	0.496434	1.208704	1.092264	0.49619
LOC_Os06g46940	LOC_Os06g46940	4.48957076088943	6.32354881023454	2.9011372232714	4.0273748891258	2.84276653274444	3.76049385226927	2.43130814438014	2.12169265519342	5.18437176515382	2.14368315016753	3.04531475114225	4.57232210660981	3.61922393268352	3.2790494986293	3.39335182272312	4.47348634115139	4.30640692263174	4.02642074322266	2.61630841181846	3.70377026347853	1.82645934998477	2.51764059366433	3.39028939902528	1.65427675692964
LOC_Os07g43040	LOC_Os07g43040	7.043132	7.656899	3.609859	14.299024	24.608418	19.703228	38.952267	30.147665	26.351313	42.10854	29.878376	25.205988	6.791441	12.078692	5.320335	19.472445	19.151239	14.384649	27.386389	23.257019	22.749382	22.518934	23.698845	28.050573
LOC_Os03g56840	LOC_Os03g56840	16.5253645995624	33.4646467199125	10.8099709671772	15.5032053676149	11.4441212538293	16.774466166302	37.3855225295405	40.805539785558	46.807656761488	15.5478090634573	11.0100622603939	13.4793013260394	12.2374734857768	31.1030204857768	18.7222647746171	12.8054557155361	13.0671061619256	7.65679626695842	39.4213263369803	32.2834155032823	32.7116479540481	11.7019563063457	10.6705092166302	16.6730692166302
LOC_Os03g03724	LOC_Os03g03724	4.27126744134078	3.53638704469274	13.8358924329609	3.88577211731844	3.45033827094972	4.86649068994413	12.441892972067	14.9585133407821	6.31356268994413	10.6949001368715	13.084105103352	6.29400773184357	4.49371061173184	7.89578589664804	10.6214795530726	4.0644566452514	1.99390367597765	4.22308617877095	8.79169712849162	9.4224189972067	10.4404281564246	11.4908717234637	15.2045261145251	12.7105729189944
LOC_Os07g17390	LOC_Os07g17390	4.919074	8.245988	1.640843	3.288148	2.100098	3.651917	13.753772	12.208673	17.652849	6.601208	6.311057	6.704381	3.575836	8.955725	4.985072	2.709238	1.896893	1.108247	13.933702	12.314991	8.897167	6.838595	5.967968	7.913521
LOC_Os03g25960	LOC_Os03g25960	24.488209	78.733917	19.202269	33.072762	19.425644	30.354385	164.74173	166.930145	193.906677	49.161201	41.627045	41.881214	15.343251	41.624416	27.584465	31.971769	25.269945	23.959227	137.847031	131.821274	134.979065	57.03183	41.82336	61.327423
LOC_Os08g17784	LOC_Os08g17784	0.373646580411475	0.276230941756013	0.0460918791654593	0.100107839756592	0	0.101041990727325	0.267493065778035	0.242766302521008	0.863670918574326	0.200173091857433	0.326916732831063	0.276983518110693	0.310945738336714	0.217056310634599	0.247724986960301	0.011315354969574	0	0.010039576934222	0.277359263691684	0.8178559168357	0.530692299623298	0.363547398145465	0.465902321356129	0.378604259634888
LOC_Os03g61670	LOC_Os03g61670	0.487748	2.032678	0.289607	0.467545	0.536536	0.597808	1.407921	1.162446	1.417522	1.286458	1.46263	2.509226	0.735278	1.024092	0.847137	0.492654	0.356076	0.421937	2.053895	3.33131	3.557066	1.237828	1.063574	1.013409
LOC_Os09g19910	LOC_Os09g19910	12.908634	12.500854	19.009747	6.7535	15.690804	11.780476	28.310493	21.751013	16.304106	19.829159	12.581247	14.738865	11.052498	14.112836	17.468431	9.352579	9.175772	9.125136	18.747589	17.401476	19.657076	19.841551	15.263367	12.204226
LOC_Os01g16260	LOC_Os01g16260	8.67434993508772	21.6037859578947	6.51064332368421	10.1242078157895	6.92982426403509	11.4845622605263	6.1688435877193	7.4959733254386	9.92684371666667	3.49107706666667	9.50526850438597	9.30771249824562	8.81092396578947	7.82805600789474	8.49234815701754	11.1147549868421	11.7928650035088	10.9990931175439	6.02978021666667	8.98178889912281	8.52968068245614	6.65920519385965	9.35793137807017	6.98090519561404
LOC_Os03g12290	LOC_Os03g12290	26.39945	20.467915	45.665516	22.915171	27.226316	24.188148	17.26202	20.368391	9.175697	16.465179	23.868544	23.418594	23.589478	23.279099	37.812679	25.2689	25.353565	17.456285	14.074918	15.530671	21.17952	14.708571	18.72043	14.730866
LOC_Os10g32348	LOC_Os10g32348	15.342754	24.163881	10.520222	14.94669	8.743005	15.899998	36.491043	37.695702	42.415417	9.16321	25.365292	19.113794	13.316307	21.452314	17.507641	13.373087	5.7156	6.440117	36.243996	32.497196	31.312868	24.806826	21.353743	21.275351
LOC_Os02g50320	LOC_Os02g50320	3.74194652233542	6.39521955094044	1.83318815007837	2.87025850039185	1.52178143338558	2.4072854960815	2.94660898746082	3.15529903918495	11.0218584083072	2.175813	3.60025498902821	5.21428255250784	3.82676742946708	3.4558045434953	3.22408653409091	2.04989097452978	2.45746139929467	1.77578568652038	3.88480952233542	9.31894455485893	3.78589748706897	4.89091585384012	3.76141044866771	1.92090056583072
LOC_Os04g49590	LOC_Os04g49590	1.007735	0.838111	0.559964	0.432417	0.445166	0.591744	1.076416	1.397427	1.586736	0.856104	1.048841	1.811257	0.494953	0.626207	0.374443	0.533702	0.537092	0.088822	0.444387	0.629936	0.762945	0.656457	0.497398	0.654031
LOC_Os02g58200	LOC_Os02g58200	2.580211	3.073359	2.320699	2.018147	2.054138	2.330253	3.922056	5.59031	5.8075	2.104085	4.447242	5.694588	4.025283	2.610641	3.221463	3.245169	1.594991	2.843191	5.094095	5.132458	3.81492	5.698169	6.294121	5.432246
LOC_Os10g07004	LOC_Os10g07004	3.099444	2.144465	0.703776	2.000663	0.397211	0.994094	7.183257	5.524372	6.951691	3.626679	7.604549	7.741378	2.8331	1.979743	0.949944	1.238429	0.571557	0.869906	4.839559	3.782433	3.85371	10.373278	8.086738	6.905893
LOC_Os05g34240	LOC_Os05g34240	0.431714248469572	0.633750916096507	0.186151945264674	0.42597479582283	0.206149262153403	0.179974862081383	1.28716625207058	1.41556324126755	1.88506424234786	0.395456794742528	0.409638616852719	0.817821859560677	0.287462709398632	0.246676293842276	0.441449054735326	0.409247768095067	0.497888176449406	0.262829939863162	0.872948264674109	1.18019885163846	0.981598548793662	0.793045185812027	0.824392666546633	0.592619907454087
LOC_Os05g25880	LOC_Os05g25880	1.342108	1.524757	0.882556	0.729004	0.271916	1.419269	2.792261	2.990409	2.425592	1.201351	1.631558	1.316331	1.383281	1.123867	0.981322	0.395455	0.430485	0.320742	3.221362	2.351547	1.586843	1.783705	0.782095	0.893406
LOC_Os08g23210	LOC_Os08g23210	1.985485	2.659953	2.384442	2.080801	1.17608	1.690104	0.973125	1.235337	1.683309	0.376127	1.641993	2.181536	1.782265	1.764022	1.833401	2.278606	2.232589	2.923059	1.431685	1.602015	1.267314	1.445149	1.788614	0.851038
LOC_Os07g08420	LOC_Os07g08420	0.631818	0.603466	0.342728	0.161614	0.1237	0.446277	0.05302	0.037422	0.200091	0.053594	0.111105	0.181028	0.543949	0.496211	0.596097	0.185583	0.089546	0.262308	0.033133	0.054271	0.022543	0.225724	0.106118	0.09256
LOC_Os06g48600	LOC_Os06g48600	17.283871	36.44154	10.901243	14.966456	6.74785	16.993139	44.712826	41.934124	59.331543	17.093882	15.142403	16.899752	12.846701	31.910517	17.337347	16.261375	11.867573	4.04068	42.074249	44.775898	35.221451	9.901002	11.974933	20.271566
LOC_Os11g26760	LOC_Os11g26760	2.590475	3.075029	1.462204	1.050664	2.435342	1.650661	4.372773	6.959156	6.187584	3.566809	6.019634	8.566491	3.031062	2.018201	2.476732	1.633486	1.542425	1.629678	6.565674	4.354173	4.916407	3.068635	5.288901	2.75792
LOC_Os11g02760	LOC_Os11g02760	2.66162	1.578798	2.797182	1.456099	1.845173	1.846549	2.7426	3.014259	2.616087	2.14596	2.480964	3.085233	0.926334	3.202943	2.39673	2.445175	2.618978	1.696288	2.359395	2.715881	1.727281	3.457404	3.112273	2.144699
LOC_Os04g20080	LOC_Os04g20080	0.259979	0.135085	0.131317	0.162573	0.105787	0.141796	0.509562	0.543264	0.490659	0.423524	0.654004	0.334396	0.246031	0.374115	0.205994	0.186001	0.188098	0.139109	0.42571	0.431956	0.562657	0.761927	0.601353	0.582665
LOC_Os12g05600	LOC_Os12g05600	1.066098	3.507309	0.284465	0.402713	0.636039	0.418066	1.890918	1.400646	7.743505	0.230151	0.902775	0.955378	0.614948	1.069027	0.934812	0.472698	0.717045	0.16362	2.38539	8.294024	1.886239	0.974126	1.415197	1.336715
LOC_Os08g17110	LOC_Os08g17110	0.241849	0.43664	0.081864	0.117539	0	0.160513	0.872914	0.567011	2.231794	0.952492	1.01253	1.207678	0.235273	0.347564	0.254652	0.109757	0.16426	0.076151	0.616829	1.142101	0.383658	0.278069	0.905292	0.499484
LOC_Os12g35460	LOC_Os12g35460	4.39751	3.038742	1.51635	2.939877	1.121414	1.80127	4.805407	6.352637	8.413802	1.146091	4.779936	4.819323	3.669462	2.735436	3.230596	2.642817	2.464776	1.09271	6.040871	6.134357	4.99294	5.926045	5.797961	2.792039
LOC_Os04g14410	LOC_Os04g14410	0.755074	1.565341	0.502202	0.466715	0.372883	1.052526	1.191925	1.66234	2.325121	0.919204	1.04529	1.302518	0.623586	1.392542	0.649253	0.299733	0.180938	0.241614	1.510536	1.496846	1.238934	1.904897	1.7406	1.20497
LOC_Os02g44680	LOC_Os02g44680	1.860196	2.301828	0.274191	0.909268	0.032721	0.548763	2.267552	3.052875	5.579135	0.825106	1.139419	1.443822	1.189206	2.289429	0.629416	1.242403	0.23556	1.374139	2.644573	2.610845	2.654026	1.800565	1.326388	2.18796
LOC_Os10g41980	LOC_Os10g41980	29.752832	8.356937	8.853399	45.344994	62.956409	85.042435	263.814697	194.746445	112.569077	287.568878	341.570068	204.177216	283.199005	267.889587	71.123962	153.735672	168.391357	114.588692	578.262817	436.5625	297.193298	555.028748	313.173401	555.364258
LOC_Os03g03810	LOC_Os03g03810	2.644464	4.890405	0.09137	0.198891	0	0.257137	0.3269	0.534783	25.897383	0.380498	0.689422	0.377763	0.959649	2.001092	1.041686	0	3.917226	0.280494	2.992346	3.584282	1.161333	0.738702	0.534479	0.243767
LOC_Os07g01490	LOC_Os07g01490	1.895087	5.01428598529903	1.79618824323421	2.8357012352155	1.37741652121617	2.61135163915804	8.14293147911794	6.94007113732042	13.7293345395924	5.69040604276645	7.47754767791513	8.89440004610758	2.958168	2.434009	2.734576	3.73666734447043	1.52117895623121	1.96763217206816	8.93294378884063	7.86577926628801	8.59882217741397	11.3621580210491	10.5466564136318	7.8988812352155
LOC_Os05g42270	LOC_Os05g42270	0.379948	0.531449	0.168938	0.111515	0.257434	0.038549	0.517584	0.523474	1.117078	0.029569	0.126218	0.246636	0.410888	0.110765	0.490984	0.314522	0.353175	0.15788	0.341294	0.857754	0.863701	0.481118	0.388648	0.422481
LOC_Os04g21600	LOC_Os04g21600	5.932578	8.913564	1.580888	3.560066	3.958545	3.646297	4.636271	4.312945	8.996683	5.145033	6.83982	5.882597	3.509719	4.370291	2.832439	5.022974	2.88472	4.456896	4.39155	9.129078	5.38189	4.689533	5.733788	4.280685
LOC_Os06g19430	LOC_Os06g19430	1.568323	1.431944	4.381366	1.042076	1.662362	1.720028	1.433738	1.943167	0.780213	1.872449	1.744424	1.193044	1.034093	2.024355	2.783258	3.415753	1.60519	2.051147	0.804812	1.184235	0.738384	1.32153	1.215576	1.077279
LOC_Os11g38910	LOC_Os11g38910	1.255577	1.743094	1.68592	1.592515	0.510391	1.139608	4.868348	6.637174	4.124253	3.761031	2.119725	2.568208	1.719446	2.21574	1.703039	1.48713	1.555213	0.55308	4.699837	3.707877	3.605008	3.333254	2.513448	3.181429
LOC_Os06g06990	LOC_Os06g06990	1.445241	5.21293	1.971494	1.361876	0.804798	1.554229	8.150479	4.579797	9.534508	5.370425	3.807199	3.115333	0.505431	1.069658	1.196098	1.043072	1.063741	0.026169	1.548566	2.199044	1.395549	0.543372	0.44444	0.733578
LOC_Os09g21450	LOC_Os09g21450	1.235858	3.817485	0.222781	1.336479	0.191	0.559889	3.442666	4.40043	7.676012	0.832748	1.485074	1.501074	1.177613	2.399555	1.681992	1.262061	0.969825	0.314649	7.858491	4.897223	3.955429	1.411321	1.699991	1.426571
LOC_Os01g34850	LOC_Os01g34850	0.759489	0.525695	0.435528	0.403892	0.384382	0.558488	1.911257	1.953304	1.182316	0.597473	0.989871	0.9689	0.811827	0.997511	0.633563	0.423585	0.761241	0.936977	1.505066	1.149819	2.125582	0.57778	0.771235	0.371348
LOC_Os09g08480	LOC_Os09g08480	2.215982	2.025262	2.539577	1.787087	1.690876	1.980428	5.053475	3.65795	3.778582	4.513177	2.526957	2.631428	2.437119	2.843311	1.996832	2.715118	1.625243	1.263818	4.772586	3.607513	3.6915	4.360054	2.82814	4.248985
LOC_Os02g37970	LOC_Os02g37970	0.794666	1.240656	0.646941	0.71096	0.316155	0.121976	0.875735	0.530815	0.781818	1.554925	1.029557	1.074462	0.181743	0.862612	0.678061	0.49606	0.88501	0.138809	1.394735	2.76716	0.64795	0.836254	1.31679	0.978738
LOC_Os04g48416	LOC_Os04g48416	1.028309	0.58662	0.215113	0.547053	0.054905	0.263168	0.668472	0.99122	1.747986	0.275154	0.741306	1.257362	0.274428	0.641808	0.508757	0.195159	0.166221	0.257613	1.070825	1.277849	2.003942	0.602769	1.090013	0.861755
LOC_Os05g11950	LOC_Os05g11950	6.10165980280866	12.4880840345231	2.13189623171445	5.79169550906963	1.13099412814511	3.77397111819778	3.25352551492101	3.53905798420129	15.5600595886483	3.00461196372147	5.05047786951434	3.60008471971913	4.27503808191925	6.32035859859567	3.7524701638385	6.2948962434172	2.90144609771796	4.12120668695143	5.64318220304271	12.324982885313	7.9810012434172	7.30833019836161	6.29648908016384	5.22903368987712
LOC_Os06g36310	LOC_Os06g36310	1.418905	1.851905	0.850988	1.480239	0.733824	1.03309	1.177795	1.336982	3.293359	0.948873	1.379239	1.772215	1.409709	1.223068	0.681091	0.977104	0.935963	1.131928	1.01075	1.109799	1.482656	1.427915	1.53091	1.192126
LOC_Os09g31370	LOC_Os09g31370	0.50842	0.866172	0.63616	0.74611	0.135245	0.595456	0.78121	1.013564	1.626174	0.760026	0.696442	0.575457	0.743885	0.944863	0.468325	0.601947	0.573582	0.621739	1.411791	1.422265	1.170483	0.675064	0.726573	0.414559
LOC_Os10g34430	LOC_Os10g34430	0.553421	0.432581	0.292509	0.423352	0.119748	0.33673	0.426706	0.599997	0.607652	0.152373	0.514115	0.702958	0.145501	0.280199	0.313016	0.243896	0.143083	0.198961	0.567728	0.658251	0.579813	0.661834	0.597092	0.327111
LOC_Os01g56010	LOC_Os01g56010	1.091968	0.694634	0.904234	0.521117	0.657781	0.620731	2.028512	1.95731	1.239778	2.148931	1.289691	1.358757	1.14225	0.809913	0.509726	0.083109	0.357103	0.39333	0.880001	1.6851	1.762983	1.828697	1.347151	1.451009
LOC_Os03g61260	LOC_Os03g61260	89.563522	194.450241	18.903418	64.064865	38.981621	64.225563	223.795242	196.815796	361.511108	107.285141	83.819061	79.727058	65.710228	204.06073	80.043327	73.56916	58.558552	29.353252	258.654144	226.518799	169.976807	95.273766	62.055275	115.811562
LOC_Os09g31498	LOC_Os09g31498	0.954127	3.370414	0.404294	0.999003	0.385559	1.081254	2.984012	2.997505	6.226493	0.814434	1.433479	0.965873	0.495006	1.438634	1.253698	1.194756	0.772431	1.047145	2.579958	5.007879	2.644966	2.152036	0.985547	1.109524
LOC_Os03g14920	LOC_Os03g14920	0.769014	1.536452	0.276741	0.441679	0.359016	0.698334	2.71001	3.530591	4.243407	2.559245	1.38084	2.219256	0.891612	1.333528	1.610394	1.323618	0.577898	0.552058	2.986915	2.059187	2.59297	1.35712	1.196061	2.249756
LOC_Os01g18744	LOC_Os01g18744	3.045542	10.065505	0	1.694164	0.15452	0.701622	6.509781	3.665338	8.144346	1.491401	3.959214	3.738251	0.944594	3.96098	1.550929	1.479793	0.521756	1.332989	4.693512	11.944057	5.750104	2.455972	2.949005	3.990533
LOC_Os05g02010	LOC_Os05g02010	56.154785371447	38.6642237222222	101.096458130491	27.8287915704134	82.0726702726098	38.5504976892765	24.151155998062	23.2745602054264	17.3690483507752	48.8605980633075	34.9843851356589	34.9909083630491	44.5194315516796	41.7530889186047	62.5203998184754	42.9433809205426	67.6308099082687	51.4836750600775	22.4205471408269	24.3805525678295	21.3733691537468	29.1540177661499	35.3741745949612	25.2719205562015
LOC_Os05g50820	LOC_Os05g50820	0.960815	0.478739	0.261544	0.250197	0	0.300065	1.399699	1.666845	1.469228	0.056139	0.376583	0.78785	0.573205	1.123557	0.921307	0.710806	0.686513	0.050965	1.135333	1.031953	1.531767	0.699192	0.997998	1.286583
LOC_Os01g15448	LOC_Os01g15448	5.455356	4.588703	7.480515	2.107732	6.873728	4.329555	8.48491	7.396193	5.139548	8.098774	5.770363	6.780774	5.843071	6.475494	5.121648	4.519193	4.398365	2.18361	7.646977	7.089878	6.727637	7.58634	5.382653	5.304756
LOC_Os12g12115	LOC_Os12g12115	33.278667	12.671237	41.136528	14.476884	32.081371	19.039755	68.895256	60.974094	32.723248	45.180637	57.273499	44.571308	32.510845	34.724983	33.458382	23.38426	18.239271	12.151609	56.038925	37.445618	41.903042	41.60815	47.657005	56.175873
LOC_Os03g54040	LOC_Os03g54040	16.948227	32.284088	4.12856	9.713879	0.276536	7.712152	40.453365	37.511665	62.272243	15.023262	9.874494	10.441629	9.746181	33.56707	17.696928	11.165076	6.508194	0.745149	39.864891	34.00708	29.935162	14.105142	8.115834	13.922709
LOC_Os10g21230	LOC_Os10g21230	4.329002	3.91526889088191	6.316727	2.87061	4.67339943796712	2.633529	4.003794	3.76662164424514	13.3363	5.037294	2.673916	3.065012	4.34093	3.12474	4.859307	6.003938	7.71416	4.444582	10.537189	9.02797	11.629184	17.4339039342302	15.9073660433483	12.307068
LOC_Os12g13110	LOC_Os12g13110	0.526132	0.148485	0.151597	1.212562	0.522473	1.364398	1.388183	1.742809	1.575335	0.291993	1.02786	1.404679	0.388631	0.510603	0.357417	1.366397	1.13554	0.899592	1.217056	1.417113	1.245641	1.841565	1.368019	0.902454
LOC_Os10g12620	LOC_Os10g12620	0.119546	0.440673	0.023126	0.075649	0.083284	0.118534	0.304626	0.257268	0.500467	0.210264	0.239471	0.452669	0.113123	0.125253	0.100555	0.113948	0.222415	0.065108	0.193191	0.32215	0.187154	0.307489	0.336471	0.214621
LOC_Os01g57410	LOC_Os01g57410	2.67857124100605	5.67132457529449	2.06917861286215	3.98624250875517	0.380078	2.11768214995224	5.78635817733206	7.45220138904807	10.0415628793378	2.76463866443808	3.29106223177332	4.3803137086915	3.19865296306909	3.91934882585164	3.28605335561923	3.15964510569882	1.21474647277937	0.882515992359121	7.19202416332378	5.68849160649475	6.60423045367717	3.56937673288762	3.52171321012416	4.24505608022923
LOC_Os04g43670	LOC_Os04g43670	1.94649	0.592378	0.49387	0.507428	0.887721	0.355917	2.487308	1.515967	1.903105	2.206717	2.712557	2.677088	2.631279	2.222183	0.504137	2.09556	1.985068	2.373551	2.431494	2.429574	3.047993	0.570633	0.323862	0.487895
LOC_Os03g07980	LOC_Os03g07980	6.239997	6.65693	12.964627	5.759687	10.056769	5.07687	6.068573	5.441953	4.284922	10.043617	4.84384	6.862441	8.398678	10.471562	10.613037	7.973609	6.413492	8.172772	5.415308	5.175687	5.455871	4.792718	4.79286	4.964883
LOC_Os02g56334	LOC_Os02g56334	0.697367	0.715294	0.005745	0.049313	0.239168	0.029013	0.602151	1.223467	2.037728	0.360238	0.843847	0.904323	1.053362	0.649459	0.022504	0.471804	0.497999	0.321074	1.820162	1.601931	1.455651	0.973816	1.182743	0.865963
LOC_Os02g52640	LOC_Os02g52640	0.650434	1.150376	0.36893	0.727044	0.292673	0.585069	0.239114	0.296811	0.445186	0.257818	0.411728	0.477007	0.494055	0.733514	0.724701	0.741117	0.429635	0.534363	0.452806	0.368869	0.203651	0.547124	0.369323	0.260541
LOC_Os12g32280	LOC_Os12g32280	6.56808	12.514982	7.79289	7.283089	1.585101	8.272327	26.449242	26.198536	20.689939	19.165001	11.051391	15.169862	6.441581	10.815351	5.847867	6.534862	4.01123	0.947781	22.111885	20.536568	19.428879	11.263885	8.862281	13.787302
LOC_Os11g34130	LOC_Os11g34130	3.833868	10.505692	0.932344	4.098163	0.407546	3.174888	22.230658	22.535864	36.227062	14.192071	12.355153	13.61654	2.6998	5.998607	3.801507	3.649266	1.648171	0.980026	26.143061	22.720499	20.333603	14.394969	13.053128	14.681807
LOC_Os02g49986	LOC_Os02g49986	0.675735	1.112563	0.079293	0.333313	0	0.242295	0.933718	0.779856	2.025051	1.161919	0.559942	0.833531	0.433378	1.134895	0.769446	0.5129	0.056522	0.073222	1.824018	2.095356	0.87742	0.950727	0.787868	1.053502
LOC_Os07g12720	LOC_Os07g12720	5.022583	3.295295	0.843836	1.615692	1.702624	3.331479	6.27993	7.512573	9.433071	6.596297	5.87624	7.631998	2.656453	4.613197	3.29231	3.109499	1.94519	2.42301	6.072952	8.846107	6.73042	4.93881	8.709395	4.802443
LOC_Os10g33640	LOC_Os10g33640	0.428005	0.233772	0.244376	0.318429	0.056682	0.234656	0.41146	0.868533	0.597243	0.290076	0.718957	0.634709	0.474266	0.243864	0.274831	0.196409	0.142761	0.108689	0.492781	0.526656	0.669833	0.846863	0.471004	0.284343
LOC_Os11g03590	LOC_Os11g03590	0.233651	0.244864	0.277512	0.519594	0.868938	1.097818	1.019555	1.371873	1.107194	0.618875	0.801643	0.96777	0.13543	0.027549	0.143772	0.487073	0.879603	0.427408	1.14172	0.968513	1.091324	1.193164	0.975436	0.867818
LOC_Os03g16610	LOC_Os03g16610	0.526726	1.497286	0.046684	0.055452	0.099954	0.104422	0.124782	0.06831	4.956076	0.040283	1.071223	0.902296	0.507417	0.507969	0.692904	0.051515	0	0.089273	0.15491	3.679141	0.588569	1.676575	1.93968	0.847632
LOC_Os08g13800	LOC_Os08g13800	0.295745	0.568645	0.370153	0.253043	0.281943	0.329478	0.250281	0.360363	0.738671	0.149747	0.260706	0.37093	0.271546	0.245868	0.40157	0.547935	0.412553	0.262095	0.298093	0.443906	0.36789	0.351607	0.543063	0.123032
LOC_Os03g40880	LOC_Os03g40880	0.254926	0.37542	0.218937	0.259418	0.06331	0.053185	0.75901	0.780284	0.659765	0.147794	0.15149	0.475351	0.152554	0.089385	0.298542	0.037373	0.053023	0.326084	0.417039	0.680618	0.658912	0.435649	0.13519	0.239189
LOC_Os01g68670	LOC_Os01g68670	3.163399	3.63432	4.391273	1.781898	3.321126	2.217947	1.868757	1.566117	1.153464	2.165101	1.024411	2.920408	2.480656	2.477317	2.713325	1.96902	2.107333	1.921684	0.554718	2.954758	0.69442	1.460918	2.12146	1.274935
LOC_Os07g25014	LOC_Os07g25014	81.578423	110.780411	58.74675	93.148277	43.689491	60.895435	53.140163	83.616081	235.38501	30.511227	60.615818	79.394279	92.989563	82.390274	90.942085	106.068665	127.672531	63.675671	146.321671	106.100914	127.033676	153.671249	136.599457	78.076416
LOC_Os09g24402	LOC_Os09g24402	73.179848	98.906494	53.158367	83.521118	38.68388	54.141914	49.331921	76.608315	216.93129	26.534479	55.18066	71.538086	83.418015	72.965981	81.961296	94.195663	115.343811	56.731846	135.093307	98.339546	116.992973	142.651566	123.039444	70.881821
LOC_Os12g04080	LOC_Os12g04080	1.544999	1.295376	0.416198	1.051975	0.743914	0.661908	1.928937	1.605395	2.000809	1.077599	1.336685	0.783287	1.334543	1.481228	0.598362	0.816359	0.402268	0.988058	0.894737	1.447589	1.032309	1.27851	1.132	0.889383
LOC_Os10g42910	LOC_Os10g42910	0.304503	0.22849	0.099087	0.198002	0.064084	0.126328	0.105941	0.244198	0.467106	0.15324	0.150953	0.333951	0.247453	0.167131	0.096041	0.128753	0.053401	0.044654	0.322633	0.376588	0.323476	0.275922	0.303211	0.135763
LOC_Os04g16782	LOC_Os04g16782	89.520653	121.850662	64.767807	102.767471	48.667824	66.512093	57.534969	89.935905	258.348297	33.983284	67.813919	86.720093	103.64753	90.440742	101.371971	116.020935	143.344604	71.077118	159.682617	114.671562	136.228134	167.057373	150.632645	84.993492
LOC_Os02g36780	LOC_Os02g36780	3.648748	3.45673	1.85332	3.924499	1.586872	1.467134	4.946831	6.606438	5.416169	1.277678	6.518305	5.468334	4.020824	4.465732	3.023577	3.084935	2.394489	2.248944	5.308764	5.719531	4.60701	5.699882	5.667013	3.486132
LOC_Os02g12000	LOC_Os02g12000	3.307603	4.705984	2.253659	3.176822	0.985213	3.641221	6.142875	6.831312	6.566928	3.422817	5.689938	7.41259	3.511961	2.301327	4.292153	3.495888	3.428961	2.165673	8.664174	4.081973	4.828402	9.177504	7.3525	4.125043
LOC_Os04g16812	LOC_Os04g16812	87.900101	120.722092	65.197197	100.900215	47.98592	67.575172	56.217648	90.108582	256.933197	32.730392	68.742386	87.930817	101.393875	90.34536	101.950844	116.398544	140.565796	70.155968	158.440292	112.161911	132.287827	162.562393	153.085999	83.465668
LOC_Os07g12630	LOC_Os07g12630	2.636457	4.389231	1.441555	2.503513	0.396326	2.025625	5.67805	5.667592	7.597184	2.747931	2.303432	3.124759	1.689996	4.688179	2.729369	1.387934	1.739596	0.239104	6.591595	5.903706	5.098072	1.494155	2.28554	3.124339
LOC_Os04g47010	LOC_Os04g47010	0.243943	1.272489	0.339776	0.4582	0.047053	0.303695	0.957605	0.862607	2.870899	0.582299	0.70472	0.692053	0.05392	0.497759	0.599068	0.840101	0.496876	0.289293	0.9974	0.924269	0.927898	0.477279	0.758029	0.291183
LOC_Os01g20880	LOC_Os01g20880	2.432495	2.551008	0.834641	1.831851	0.363712	1.642931	1.801395	2.369562	4.079162	0.618563	3.08889	3.006641	2.159997	1.548272	1.828872	1.796277	1.962796	1.452877	2.700909	3.274648	2.810784	4.636402	4.2967	1.628348
LOC_Os06g12810	LOC_Os06g12810	0.491148	0.754601	0.366078	0.163741	0.553541	0.207734	2.42581	3.284371	3.22306	6.065926	2.973114	1.983951	0.412862	0.557239	0.295634	0.08415	0.429312	0.117698	2.510373	2.307216	2.777158	3.310924	2.162514	3.435591
LOC_Os06g46434	LOC_Os06g46434	1.488827	0.674271	1.856183	0.226004	1.067448	1.444539	1.939614	2.26163	1.67956	2.181056	1.765837	1.411591	1.00386	1.358198	1.420944	1.127056	1.969226	1.207117	4.509072	2.554985	2.707256	2.281002	2.357948	2.852312
LOC_Os02g14490	LOC_Os02g14490	2.393369	1.080761	0.733214	0.811688	1.203508	1.105473	3.115006	2.91294	2.166112	0.700543	1.24593	1.335443	0.706203	0.653754	0.479861	0.166531	0.455118	0.250532	0.587859	0.533236	1.406408	0.487411	0.361694	0.328646
LOC_Os05g49840	LOC_Os05g49840	0.565069	0.509037	0.76301	0.202799	0.360061	0.167492	0.066992	0	0.119893	0.064773	0	0.077416	0.388147	0.486022	0.606146	0.450191	0.641904	0.622403	0.073746	0.137717	0.072425	0	0.016287	0
LOC_Os04g59494	LOC_Os04g59494	31.7586661150521	51.6386071695855	18.2527070348038	27.6598747812015	17.0747709957881	23.4651425493239	9.4584961476391	10.6689557324318	11.03447310818	7.18496427931722	11.2339125251607	11.5416553808468	7.61764892972733	50.3276800423409	28.6431780416759	15.4650899476834	16.9213320356905	20.1073724526712	9.25179943582354	10.3927211673687	10.3958013635558	40.9213384684105	11.452311178896	7.86251273553536
LOC_Os12g38100	LOC_Os12g38100	2.324474	2.857215	1.976048	1.80908	1.408179	1.81586	5.639438	5.234831	3.472252	4.174671	5.832202	2.977689	1.826482	0.550994	0.71548	1.260008	0.544382	0.229329	1.539239	3.328653	3.312132	4.741027	2.799577	3.218094
LOC_Os01g72660	LOC_Os01g72660	2.250999	2.113605	2.413638	1.239295	2.435103	1.584815	3.997133	2.713792	2.866149	1.691576	1.907058	1.765771	3.264575	1.408159	1.261114	3.183363	2.60863	0.906228	3.44686	3.716187	3.574336	3.007147	2.813107	2.534488
LOC_Os01g36294	LOC_Os01g36294	1.852894	0.726691	0.180548	4.165267	3.965769	2.945622	5.318038	6.997195	13.390509	8.262068	7.778791	4.897721	2.160438	3.270521	1.287421	7.909491	7.943191	5.58313	7.382269	12.380783	6.372725	7.042298	3.291825	15.410338
LOC_Os08g15258	LOC_Os08g15258	39.847301	57.839264	28.35952	47.319084	20.880459	29.720324	21.839104	36.698898	108.314056	14.527234	26.461203	37.71524	42.951317	44.898262	42.414837	53.430244	63.34671	27.98304	62.542259	46.093933	53.406788	56.030785	57.735977	36.076832
LOC_Os10g21358	LOC_Os10g21358	10.514227	13.810596	6.797661	12.051624	4.374144	6.575252	4.665637	11.219163	24.894083	4.181317	6.248788	10.635293	10.153062	10.650537	10.680626	13.715936	14.530518	7.784949	12.163892	10.086424	13.032099	13.014347	16.840414	7.705408
LOC_Os09g10340	LOC_Os09g10340	2.956117	3.127736	1.453238	0.030115	2.07099	0.187382	6.504768	21.467922	10.856576	5.784921	18.134235	14.082121	4.187782	1.624759	3.844294	0.509686	3.685179	0.530125	3.602081	17.082905	19.787897	22.843674	14.500548	15.888201
LOC_Os04g05770	LOC_Os04g05770	0.292262	0.356355	0.087156	0.223627	0	0.19103	0.500665	0.71011	0.423708	0.197977	0.736497	0.81767	0.661152	0.333213	0.592009	0.204263	0.310608	0.191887	0.729402	0.803028	0.668846	0.914153	0.709886	0.650113
LOC_Os11g07870	LOC_Os11g07870	0.096476	0.153913	0.079405	0.045028	0.082893	0.121578	0.209954	0.415291	0.187528	0.108143	0.115066	0.233966	0.119695	0.08211	0.086668	0.078499	0.028081	0.036236	0.301253	0.34531	0.405828	0.140774	0.15413	0.099252
LOC_Os01g59920	LOC_Os01g59920	1.086535	4.936913	1.454261	2.071192	0.346191	2.455823	22.039713	20.68026	17.206045	5.889776	3.026686	3.158573	0.86791	1.550187	1.463652	1.902543	1.41913	0.569204	12.089439	13.17113	15.498103	4.575039	3.394939	5.486306
LOC_Os12g36420	LOC_Os12g36420	0.201434	0.135939	0.191066	0	0.072201	0.145944	0.471253	0.623681	0.271878	0.59321	0.182776	0.660968	0.13953	0.072426	0.270455	0	0.028338	0	0.190809	0.305228	0.353436	0.087054	0.197517	0.172742
LOC_Os12g33928	LOC_Os12g33928	0.712756	0.331771	0.414089	0.288401	0.335936	0.413837	1.223963	0.886862	1.225747	0.189735	0.518714	0.706239	0.519442	0.611794	0.652061	0.561601	0.718316	0.648303	1.108812	0.483058	1.949563	1.759331	0.991442	1.423616
LOC_Os03g52820	LOC_Os03g52820	1.571532	0.919261	0.657801	1.3047	0.288561	0.836765	0.94066	1.422347	1.25696	0.377656	1.38811	1.618438	1.186994	0.675007	0.837418	1.014767	1.142759	0.985475	1.310855	1.11509	0.76353	1.526733	1.815683	0.755418
LOC_Os05g33320	LOC_Os05g33320	7.412095	8.287736	4.389966	7.206414	2.427525	6.519895	1.858508	2.985317	4.138736	1.027368	3.156968	4.548371	5.214895	5.009799	5.10255	6.053022	3.643298	7.173527	4.350012	4.461111	2.758035	3.750654	3.193177	1.441158
LOC_Os01g27140	LOC_Os01g27140	50.005676	44.485027	188.031464	32.663658	90.545494	35.788979	13.739089	15.319154	3.737334	30.844507	11.086969	20.457029	31.404379	47.359707	117.662903	29.233881	46.722282	26.205595	17.149441	13.636462	18.566589	2.292406	3.008697	7.950716
LOC_Os02g15700	LOC_Os02g15700	1.081585	0.991196	0.17359	0.887403	0.215292	0.403197	1.657768	0.767881	1.674068	0.465869	0.884156	1.093486	0.419129	1.067693	0.607663	0.815698	0.599864	1.086492	0.575829	0.817216	1.111779	0.713854	0.938598	0.709794
LOC_Os03g47610	LOC_Os03g47610	73.1195947091892	55.3428451554054	44.5364747862162	119.783664036216	79.0613129575676	121.344191624595	337.082016081081	366.241931663784	400.206690502162	379.704726657027	458.601234483513	455.60630266	58.59736857	43.8940041827027	49.9213949075676	75.4484250418919	61.7858494424324	47.2072438275676	296.043010371351	286.534558286487	320.493901865676	455.542529122703	507.268753092703	398.84743733027
LOC_Os07g36820	LOC_Os07g36820	10.7038396952491	10.3383923101584	7.29065938818077	7.98472844650444	6.96321689841638	7.61503298879876	3.76469933526458	3.36105855890305	4.68409460795674	3.08072281653148	3.91796373426033	4.44091959482426	8.65514658014678	8.24987978717652	8.83655822827346	7.81828746465817	8.34568230899961	7.86437154538432	3.8933418393202	4.58801980378525	4.72242323483971	3.38811174314407	3.33731232483584	3.08982432831209
LOC_Os11g29490	LOC_Os11g29490	1.19652363970588	0.942329639180672	0.822915915441176	3.38059359375	2.58551676207983	3.33709472426471	4.45779570378151	6.19625634217437	4.54301324448529	2.86045283744748	4.0694473960084	4.25069150735294	1.16573619485294	1.55104720115546	1.40179233167017	2.28761439784664	2.88136307694328	2.14810511029412	3.96720170010504	4.93938158429622	5.4133408700105	4.23117373897059	4.65165551155462	3.45363492778361
LOC_Os03g63910	LOC_Os03g63910	10.549448	15.530757	6.924451	29.253952	23.61375	27.960545	49.533878	60.556057	66.202194	27.918764	42.23983	43.709038	9.268025	10.906198	9.901012	24.830996	20.863461	28.10375	42.9338	40.121529	48.314899	48.327091	39.514721	43.699333
LOC_Os01g50450	LOC_Os01g50450	34.926579	30.827021	20.9242	38.625648	38.990089	30.01255	10.750511	9.674867	13.699662	8.643573	10.11015	10.439492	34.098728	37.254925	24.046879	37.181305	36.487526	44.04982	12.557225	14.028911	13.013463	9.78012	9.603222	8.301902
LOC_Os03g43720	LOC_Os03g43720	9.33615778497706	16.2254367548739	6.72487977494266	10.3025056906537	11.3405784985665	9.07716965940367	1.29041261324541	1.151795875	2.5074933021789	0.725632681192661	0.802109395355505	1.0854197608945	7.24184480791284	10.4885787393922	11.4333165498853	9.45293495642202	13.9015067141628	11.6563335989106	2.00513795756881	1.90085071788991	1.82233126691514	0.961278836295872	0.717004987098624	1.0425963858945
LOC_Os03g60910	LOC_Os03g60910	13.00263	16.114462	14.58691	34.651634	31.161381	31.440477	51.094238	56.899094	50.610237	31.586861	39.492886	34.939415	12.902997	13.96188	13.367171	30.279072	31.533278	30.544308	43.887779	40.963272	53.624729	40.562336	40.665833	39.725189
LOC_Os04g46880	LOC_Os04g46880	53.2813207061135	57.663626771179	69.077644	94.9138554978166	83.192467	67.9947598930131	13.752966	14.218625	18.756332	38.289021	28.900234	35.925625	44.2100674227074	46.031223	53.8281995943231	72.154884	76.8858259724891	49.103477	14.022786	16.157104	13.738653	18.936279	23.970972	27.826893
LOC_Os05g49130	LOC_Os05g49130	2.14923389108911	2.70600584158416	2.36111947524752	2.02661128712871	1.78938607920792	2.41525072277228	12.5582393663366	13.2021611584158	9.9085781980198	2.89658035643564	3.71173073267327	3.84726105940594	1.48856573267327	2.27682330693069	2.421743	1.96950072277228	1.6662050990099	1.8691090990099	9.29521157425742	9.09064853465347	11.4848496435644	4.59640053465347	4.07259911881188	4.12304059405941
LOC_Os09g36220	LOC_Os09g36220	96.700722	80.738625	60.4659	139.832886	106.129066	113.237106	286.778015	328.209351	313.727325	170.463852	284.14975	319.564484	67.283142	62.323673	64.961075	102.722557	88.316917	123.020554	305.641541	297.21817	297.358063	402.054626	320.974152	280.439331
LOC_Os11g08210	LOC_Os11g08210	35.738289	20.812962	34.118477	24.98016	43.918087	29.468092	7.31602	7.822776	5.333809	10.329942	16.511812	19.446487	31.7864	25.886164	23.000765	24.078314	38.334515	24.605503	7.673965	7.414336	7.549389	22.125931	24.2952	17.108418
LOC_Os06g05860	LOC_Os06g05860	46.384933	44.17548	36.918449	66.661446	52.135052	67.547264	23.882463	22.435047	24.862576	21.782406	22.279551	21.545183	45.777565	43.936481	43.658878	59.13327	46.492554	57.663647	22.704695	24.878368	27.487244	30.527222	28.824442	20.309683
LOC_Os02g05630	LOC_Os02g05630	46.5174314279539	37.6142052276657	41.4327020972623	40.6737617518012	55.8824761786744	52.3043678238473	19.8360420068444	19.0810009275937	17.4625289052594	13.8867636599424	20.8699105100865	20.4751248829251	49.5218293879683	41.5586895864553	42.6104407449568	44.4492329142651	50.5474657608069	41.0245926667867	24.281485898415	19.7772463022334	23.8786907528818	23.2957138029539	20.7203262273055	16.4236797384726
LOC_Os08g37130	LOC_Os08g37130	16.352697	10.462483	14.821713	17.618563	15.862196	14.01251	5.071522	4.120059	3.729158	4.779074	7.502476	6.889717	13.978902	12.754155	15.754867	13.999193	12.864512	7.834857	4.130441	5.273024	4.275183	6.93159	7.474165	5.949429
LOC_Os02g33610	LOC_Os02g33610	21.8205551492308	22.0343481569231	23.0453016581538	56.7129189212308	65.0448266073846	60.3033406806154	78.4683227418462	91.7057630667692	77.7507989569231	62.5275733707692	78.1591757113846	78.6475398221539	19.1627241913846	19.2277179824615	22.4618529190769	45.9010423938462	61.3779408633846	52.1262049089231	66.5139213307692	68.7286583541538	79.4335666003077	80.1490065815385	78.0876450156923	68.3112952763077
LOC_Os02g14760	LOC_Os02g14760	16.5458097137255	20.9245785462185	20.8053815282913	28.9453487406162	32.3672068229692	29.5957973546218	7.95322570364146	8.15778061344538	8.52028323921569	9.34687272829132	9.23905964817927	12.986150047619	14.7091556571429	16.1334002554622	17.6721631770308	31.9055190935574	34.6883246862745	39.1377514196078	7.79190711820728	10.4801837865546	10.4216395176471	6.40496383697479	7.43488208851541	6.41035819887955
LOC_Os02g49880	LOC_Os02g49880	6.30118	4.700174	5.012657	15.012071	13.437475	18.047043	33.346016	32.181469	26.746426	41.985928	27.327196	29.398849	9.890151	9.392027	6.910039	16.247173	11.67397	15.706808	28.709574	24.100218	28.936718	26.08507	27.499338	38.104874
LOC_Os04g02880	LOC_Os04g02880	14.066765	10.689696	13.272182	32.618359	31.237265	52.173927	129.419449	107.950432	96.416359	164.098526	107.607315	90.542252	13.166061	22.819614	17.559427	46.709061	34.265999	29.344753	102.709351	72.293098	76.496567	122.611984	98.832993	138.205551
LOC_Os12g39440	LOC_Os12g39440	5.74914382201835	6.10649362507645	3.69063318165138	13.3486698819572	13.8594497920489	13.8518935553517	30.6652050409786	25.5077606733945	24.4060369437309	25.5367075804281	22.4910166715596	19.9793929370031	5.84552838715596	8.71754260183486	6.07117447278288	15.1233024262997	8.67237250458716	10.796934030581	23.3508777272171	21.6512128250764	19.4793565180428	21.958191311315	21.4836487584098	25.8525557284404
LOC_Os07g34570	LOC_Os07g34570	1308.39098520443	1180.22872936719	1324.09053264909	1060.02139074349	2176.21172345378	1430.8726520651	8773.03662549154	8635.32260071224	7255.96404159766	10683.3927222051	8469.5261706901	8752.80648281575	850.872269370443	776.436530608073	1019.06848914388	655.238205780599	758.358762996745	640.700735548828	6537.28733317904	6290.95245453646	6849.10269785221	8553.50898745312	8861.13174855143	10175.8324695801
LOC_Os05g15530	LOC_Os05g15530	4.945028	1.415539	2.948712	8.038717	11.712565	6.745428	0.160342	0.462759	0.322987	1.841054	1.999965	1.418774	3.843603	2.550044	2.409611	7.617192	8.259173	8.653706	0.133157	0.193286	0.273501	1.658358	1.797621	1.096346
LOC_Os04g36040	LOC_Os04g36040	9.867872	8.832056	13.284104	9.854282	8.464492	8.330461	3.233316	3.151404	2.345211	7.137997	4.954199	7.214489	8.372986	10.028563	10.648091	7.341688	5.290103	5.820768	2.226727	2.858728	2.32646	1.842237	3.050663	2.609757
LOC_Os02g29464	LOC_Os02g29464	2.015835	1.737583	1.50043	4.926864	3.529943	5.077137	5.074852	6.266281	6.56601	3.160944	4.863326	4.920987	2.31445	1.97914	1.700121	4.921572	5.245942	4.156693	4.762606	5.889502	6.970902	6.947944	6.12026	4.846509
LOC_Os02g07930	LOC_Os02g07930	9.403852	9.0638	8.291998	10.023285	9.171136	5.001793	1.841637	1.458141	1.055601	3.794905	4.065048	4.507831	8.921751	9.231873	5.693439	11.23801	5.129849	18.73028	1.951399	1.649171	1.386196	2.195509	2.365111	2.102708
LOC_Os07g43810	LOC_Os07g43810	101.971741	173.621857	103.876541	324.655212	455.342712	395.616119	797.96759	717.415283	721.325928	705.289856	484.910675	444.138702	82.042328	120.985901	91.094078	342.957062	335.821838	348.912445	598.443176	581.449158	571.152466	466.48764	413.690765	561.1745
LOC_Os02g48980	LOC_Os02g48980	24.062883	16.994398	24.490231	22.357517	20.018862	24.298157	8.637203	7.495468	9.292768	15.522226	24.682646	30.615181	21.153006	18.445421	24.478052	27.210211	17.138617	21.647049	12.711182	14.407437	13.767042	22.530062	30.600899	21.770834
LOC_Os04g01510	LOC_Os04g01510	2.04775799443285	2.05876968336813	1.97347797216423	3.60179793667363	1.90688621503132	3.46291810647182	11.2718794140571	10.2439727098121	10.3662948837857	7.4879522651357	6.49598345650661	6.60877879610299	3.36726758733472	3.1733359032707	2.31219676965901	5.36212397146834	2.99996303549061	4.74396049269311	12.3095948267223	11.3697537933194	13.0665436597077	7.28129740848991	7.29635315518441	8.71958596590118
LOC_Os07g27490	LOC_Os07g27490	23.0342909680436	20.7077469922058	23.480492164848	29.1128033402182	24.9422589329696	32.0540173257989	13.9503482985191	12.6044851609509	12.9640360370226	13.0398760904131	14.1909746484801	13.6858550214341	22.5105832303196	22.5569977424006	22.9699213199532	29.0481427100546	22.7946023713952	28.3851103624318	14.0468519524552	15.1098954949337	14.3916521434139	12.2358834544037	13.4129503242401	11.2592349279034
LOC_Os10g41580	LOC_Os10g41580	7.029382	7.200152	6.795998	5.800179	6.080805	6.175837	2.823192	2.874528	2.080218	1.888027	3.003163	3.868064	7.918508	5.920136	5.578954	6.207388	4.72341	4.953977	3.691242	4.155198	2.719047	3.088922	3.464709	3.023454
LOC_Os01g05470	LOC_Os01g05470	7.996016	7.976983	4.869045	12.007806	10.229314	11.69502	16.905487	19.299858	21.284973	12.913764	14.89156	14.212387	8.743119	8.992599	6.943576	9.952714	9.878103	10.758081	14.227475	16.198181	18.399479	18.363714	15.783229	14.100657
LOC_Os02g04710	LOC_Os02g04710	26.7312686721536	23.6956022304527	23.2424681604938	40.3247459128944	26.0710743539095	44.512189718107	11.592306648834	14.184005005487	13.7548201893004	7.98684807407407	12.9143225233196	14.2203053203018	26.2064810884774	26.1457028909465	29.1899071385459	46.1912990404664	44.0912269972565	50.3948479849108	13.7830575596708	13.83694781893	15.0965788093278	11.4800543868313	13.0809584444444	11.0595477990398
LOC_Os06g02210	LOC_Os06g02210	2.746846	2.865691	1.136248	6.515167	4.986392	5.704002	8.79038	8.136463	9.153474	5.359307	7.272789	7.644106	2.303252	2.825945	2.35401	7.860224	7.65112	7.183333	7.902328	9.37985	6.722956	10.520589	9.655164	8.982959
LOC_Os03g43810	LOC_Os03g43810	32.672478	23.798325	25.796173	37.802418	41.772205	39.469383	14.065687	16.037739	10.544325	16.367365	17.97298	16.760366	37.251701	27.313766	27.82411	46.428806	48.590576	59.168369	18.504753	17.045382	19.348261	18.76437	17.386045	17.602123
LOC_Os01g72570	LOC_Os01g72570	8.87297211218196	8.66624455628373	10.2571467598304	18.0682956098689	8.91804460986893	14.343358002313	2.52412022783346	2.23777852891288	3.77496197031611	1.8119728924441	4.09367587895143	3.94818145643793	7.33880067733231	6.42868091210486	6.82813354780262	16.640814075559	11.9163687451812	22.7851805107941	3.29989079452583	3.33872925751735	3.41200329760987	3.07860468581342	3.81901503662298	2.40096735158057
LOC_Os06g06290	LOC_Os06g06290	398.375793	243.818939	416.090912	546.955566	444.634857	544.78656	90.361977	126.422348	133.083084	286.116119	302.19873	311.418671	492.414795	336.771362	471.722076	470.747589	373.480438	641.12677	237.6259	187.099258	194.402634	305.801514	498.116302	294.683472
LOC_Os08g25624	LOC_Os08g25624	19.2621230580913	19.395318935981	23.4611622448133	44.35974638115	37.6392012815649	49.5185023598103	86.2586454748074	85.6735170622406	72.4844162382928	62.6393699098992	81.6436646822762	75.1450104333136	15.7811523497333	18.7581244054535	21.3893066490812	39.426796478364	27.5697042649674	43.1713609881446	70.6676736544161	64.4965783064612	71.7637052062833	70.3353082892709	72.8123789638411	77.8037911511559
LOC_Os08g07390	LOC_Os08g07390	8.092771	4.204347	6.692903	7.003893	5.85483	6.54878	2.670807	2.613038	2.073152	2.546943	3.018138	3.299121	5.924161	4.718453	6.428398	5.905151	6.480907	4.896549	1.621055	1.998849	1.924866	3.500977	3.669257	2.283668
LOC_Os01g11150	LOC_Os01g11150	0.823003	0.546484	1.487379	0.454976	0.777318	0.755451	0.088365	0	0	0.703489	0.82013	1.30891	0.721538	0.823932	0.608047	0.877226	0.962663	0.762291	0.069513	0.321627	0.209026	0.070919	0.103245	0.158467
LOC_Os06g38450	LOC_Os06g38450	18.529613	3.575837	9.937491	5.952085	20.966732	7.680681	630.089478	720.272888	133.637451	481.550751	668.005981	549.596008	91.647484	53.072803	19.107452	12.683474	21.919167	9.496132	888.589233	706.327087	831.565979	869.397339	518.847168	775.691833
LOC_Os02g39790	LOC_Os02g39790	259.623596094112	140.744075672614	253.648867777431	218.749503760036	419.091917373773	223.452818966994	75.8476957230152	68.3480766494202	38.9608210272078	108.242110875558	135.484996661909	129.119747870651	261.994495650758	218.649377249331	236.992014655219	197.185907840321	252.186864319804	220.614592884032	61.6820789487065	68.2752932925959	85.1699334429081	111.468858371097	115.168414126227	96.6064530686887
LOC_Os04g43070	LOC_Os04g43070	64.663185	31.679667	32.59547	61.335815	38.585052	50.361088	14.094353	13.17213	7.253755	16.299791	22.774313	28.803909	78.639236	53.69054	30.698235	44.098381	28.839167	46.279106	14.815871	11.766268	15.83782	18.441547	13.539758	13.704082
LOC_Os03g21210	LOC_Os03g21210	4.530627	3.611275	3.172472	3.452753	4.00002	3.088984	10.890244	11.488641	10.647908	9.287763	9.673869	11.2294	4.362003	5.635885	4.172273	3.102267	3.383478	3.01464	10.350616	11.147555	12.129862	11.700738	11.459214	10.595759
LOC_Os05g04340	LOC_Os05g04340	21.4182701840725	20.571499847401	18.096398724845	22.2647683843586	21.8725739451598	21.6438015064378	10.9312196490224	11.3589723628994	15.496247583691	13.9565663304721	18.0670661473534	18.2328624329995	21.3411114988078	19.8263494115403	21.5204851125417	20.9478157086314	25.087558579876	18.4878821063424	11.9250328993801	15.4971833285646	13.0393910376729	19.9202562832618	19.3807567758703	15.2289457491655
LOC_Os02g47360	LOC_Os02g47360	8.02827	10.436707	6.216379	7.284594	6.222129	8.915567	25.867678	26.105909	24.20429	7.498715	9.546978	9.539368	7.199891	10.629869	8.132085	7.96031	7.024343	8.091215	21.176327	20.51445	23.415512	12.083555	9.220002	10.392237
LOC_Os07g12770	LOC_Os07g12770	8.531733	8.827722	4.876727	14.936825	11.293274	12.600903	19.877327	21.204124	19.907314	12.164295	16.897589	16.053289	9.286213	10.346324	7.757599	15.559109	16.896978	15.782587	17.876913	17.0604	18.863958	15.831539	16.690115	16.647474
LOC_Os03g45730	LOC_Os03g45730	10.325624	8.269893	9.093742	11.409264	8.898941	10.559898	4.229985	4.806993	5.149805	6.253	10.517158	15.021367	10.40136	8.118073	7.777409	9.960361	10.371793	11.587247	4.551029	4.800553	5.354008	8.874309	10.517615	6.888764
LOC_Os10g13630	LOC_Os10g13630	0.904599234928044	0.823113181641385	0.80000208479191	1.55139284714119	1.47534898444185	1.85438789537145	3.23503182030338	3.56416412290937	3.11077277674057	1.31149011590821	2.01066104589654	2.21556152080902	0.966863610657332	0.968630838584209	0.845939862699339	1.44156975457021	1.86881139439907	1.53720892454298	2.88594225670945	2.47981178685336	3.20298869739401	3.32168756126021	2.7799575285881	1.65854500544535
LOC_Os02g07160	LOC_Os02g07160	80.660606	58.102982	98.607841	59.666134	114.542908	51.975918	28.13032	27.375437	16.700094	22.074995	23.648808	30.438135	78.512863	67.023705	76.008545	75.467575	95.667633	95.685822	23.149933	19.649805	24.61694	22.815599	21.936611	20.253975
LOC_Os08g12780	LOC_Os08g12780	3.59946410607143	4.73007474928571	1.84298192392857	4.10141045357143	1.62122453357143	3.17102494714286	17.1085279596429	16.7337485103571	17.3233007132143	9.37576954571429	10.4621809107143	9.08776014607143	3.93884560285714	4.88823719928571	3.88902345392857	2.89582778214286	2.34493520214286	1.42722790607143	14.1319824510714	12.2398203621429	14.1613822775	8.64335951142857	8.46983877071428	9.36458922964286
LOC_Os02g06330	LOC_Os02g06330	9.296023	13.639937	14.728836	9.259667	12.977224	13.209866	4.725437	4.328224	3.065263	4.697468	5.636131	9.075409	10.279549	9.54622	11.331552	11.308949	10.762334	11.07342	7.078662	5.640644	4.905978	4.624308	5.926176	4.967865
LOC_Os05g04000	LOC_Os05g04000	74.55027	34.827316	94.32782	78.897461	91.47361	94.938042	17.472198	20.638596	16.863882	25.441538	32.519299	32.827477	57.714901	73.87146	103.202255	100.997192	72.320335	52.012222	22.576361	31.588907	17.798153	31.437046	25.534004	20.833858
LOC_Os04g47700	LOC_Os04g47700	1.654029	1.905872	0.943495	2.231035	2.208459	2.064537	4.57253	6.135549	6.041945	3.132486	5.468052	5.568698	1.493486	1.343945	1.682312	1.928336	2.301264	1.969225	4.496093	7.175332	5.750418	6.752347	6.190705	4.622622
LOC_Os01g18630	LOC_Os01g18630	93.9746660643087	95.4309827073955	84.2185486688103	127.38545037299	127.698562958199	108.594256321543	237.500303421222	264.470818205788	256.823018237942	224.859408192926	245.468409414791	257.788513446945	76.1758210032154	76.2116094019293	92.1099681993569	126.121876630225	144.547611974277	118.537325151125	186.849707942122	223.982381401929	249.567341942122	275.705619125402	270.881286578778	214.703650803859
LOC_Os01g68545	LOC_Os01g68545	2.201064	1.696168	0.919512	4.281216	2.909055	3.889844	5.692321	5.543082	6.493108	3.273512	5.341259	5.21053	2.412241	1.908366	1.611232	3.213269	3.859701	3.698053	4.329604	5.121953	6.147472	6.112634	4.588971	4.642925
LOC_Os01g65560	LOC_Os01g65560	3.322242	2.23775	3.155573	7.593848	7.616882	9.949832	14.907171	14.631586	11.062429	12.384107	10.429033	9.389059	3.926227	3.175007	2.677996	6.950941	4.171724	6.0014	10.936131	9.286948	12.369204	9.127293	7.78773	9.383752
LOC_Os07g30670	LOC_Os07g30670	10.5716829816361	19.0835412771285	4.07588337896494	37.3299429866444	21.5551168998331	43.0574360934892	142.091280215359	129.746148796327	145.258103323873	193.948139754591	119.669293928214	129.888737739566	6.44719074791319	22.1785151118531	10.7370880367279	34.7158458530885	17.4611360684474	11.5241363338898	130.270802624374	90.5903911101836	86.5799115776294	129.084331467446	112.739005227045	144.231515008347
LOC_Os02g40190	LOC_Os02g40190	0.216036	0.283082	0.373209	0.155057	0.298783	0.345043	3.420193	5.416288	1.290679	2.138354	3.696803	3.741691	0.393951	0.367707	0.435939	0.196939	0.16496	0.117963	2.805008	2.085914	2.77864	2.371222	3.02612	2.614704
LOC_Os08g35860	LOC_Os08g35860	37.632698	25.146273	32.127655	34.392826	32.766716	27.262039	12.01871	11.487765	13.323702	5.977478	3.652778	4.384343	48.866478	48.488056	29.741295	40.145271	32.282604	45.8708	13.32585	14.455187	14.343027	5.859001	4.27893	7.033781
LOC_Os01g39890	LOC_Os01g39890	10.679309	9.574724	6.754541	13.667589	13.658787	13.719556	4.848005	6.0382	6.136535	5.742148	5.699337	6.718531	10.112082	10.2132	8.075536	15.297429	12.734906	16.808895	5.877422	5.644933	5.373772	6.051593	6.540587	4.320255
LOC_Os06g51360	LOC_Os06g51360	5.47594393708609	5.40855615562914	4.36240355546358	4.24855340231788	3.67569797309603	4.32394569950331	2.28727135347682	2.31225300869205	3.73960781870861	3.18921709933775	3.81324818129139	4.59290315314569	4.84912166680464	4.56977548344371	4.46245850248344	4.28730217425497	3.71740126407285	4.33021108692053	3.09508767342715	3.49806653269868	2.48652957284768	3.91250084478477	3.63935171316225	2.77338835720199
LOC_Os01g62070	LOC_Os01g62070	47.786745589899	32.3129062371717	30.6887205082828	39.3222481026263	38.5269360953535	34.4421375850505	24.4108308234343	23.2345389684848	21.9164239329293	22.9392745034343	31.3328691547475	32.0302923482828	44.4336222872727	40.6065731212121	31.6900110513131	33.3149562210101	41.2146639171717	38.6879468214141	22.968310350303	23.8924149155556	27.2756621648485	27.2744037139394	23.4535427357576	25.3656762993939
LOC_Os03g19200	LOC_Os03g19200	1.594284	1.274613	0.944766	2.763475	2.605659	3.051598	0.263407	0.089608	0.501644	0.330881	0.439441	0.595562	1.851215	1.515135	2.085955	3.277579	2.197296	2.417904	1.14266	1.463126	1.212558	0.34044	0.566662	0.474993
LOC_Os02g54130	LOC_Os02g54130	36.8307062915215	20.5209202108014	40.1083307555168	37.4008102363531	27.9612684332172	31.9734859727062	16.6414310081301	15.8454254082462	16.4534362508711	14.3963195313589	14.9229385092915	16.9793275813008	32.8417239006969	36.0538538612079	34.7800290267131	35.828048369338	33.9416755754936	31.350486445993	17.909096655633	16.067136174216	14.3260180301974	13.7253254157956	13.2663771149826	12.1709740371661
LOC_Os10g22960	LOC_Os10g22960	18.8178986086404	14.8229735146124	23.3908391740788	14.9359486277001	21.2263650889454	18.6815929466328	9.51873320584498	9.66433086912325	6.46738473316391	12.5766513964422	13.4952714714104	10.3616915679797	16.3443116467598	15.2702176912325	18.6918853621347	15.2445663405337	14.4425496950445	15.8384147090216	8.47181381194409	9.1309638043202	9.29494181702668	11.8621889936468	12.3287710724269	10.9272663367217
LOC_Os05g50950	LOC_Os05g50950	5.556589	6.807688	3.815233	5.977339	3.491249	4.823441	17.577438	18.392471	16.661287	8.306267	8.814783	9.247023	4.610041	6.667094	4.607827	4.576902	4.02787	2.88978	13.527078	12.789701	14.771669	9.465529	8.135094	9.230893
LOC_Os08g02130	LOC_Os08g02130	6.25562276720901	5.26074207884856	4.17692393491865	12.7971646020025	8.98497733416771	14.4431282202753	13.4574593742178	16.1821222728411	14.8960025657071	7.18635140801001	13.5018024580726	13.6171585469337	7.5886608485607	6.88960301627034	6.15061126783479	11.4204898435544	12.7113385844806	10.9798309987484	13.877498563204	14.2520327071339	17.3930757847309	18.2996514881101	15.4908444693367	12.0805228410513
LOC_Os02g46340	LOC_Os02g46340	5.461792	3.082362	4.121703	10.218265	6.835072	9.695168	1.295308	1.379542	0.679107	2.115795	3.569551	4.026226	6.023076	4.21388	2.938578	7.612256	4.935595	8.288493	1.493275	1.53063	1.262373	2.713983	1.417082	2.612821
LOC_Os06g16240	LOC_Os06g16240	7.983327	6.133394	8.04677	11.119106	12.002415	9.94649	3.290699	3.471016	3.209057	5.622072	5.228119	4.339459	6.651541	6.182487	4.681444	9.511844	8.89276	10.304498	3.88413	2.665069	3.636615	4.464952	3.481796	4.790487
LOC_Os02g29380	LOC_Os02g29380	5.221953	5.006371	3.965835	10.394397	7.205988	9.151537	11.690199	13.907867	13.307833	6.718513	12.264222	11.413169	4.765596	4.112414	5.054768	7.120702	8.608604	8.801049	10.235939	11.180114	12.797532	13.807583	13.330306	9.99165
LOC_Os05g39230	LOC_Os05g39230	11.005701094504	15.6814961709115	10.9725175274799	12.364019633378	9.90884128284182	11.7395465013405	36.4574777949062	37.9170789376676	33.9360059658177	28.1968821434316	26.259733502681	25.3316279597855	12.8995734235925	16.4582799316354	13.6481035730563	9.17421881099196	7.617388	7.24949908310992	28.5504724376676	24.6543806608579	29.5762205576408	24.9661087164879	25.0772134008043	23.9595609745308
LOC_Os06g49040	LOC_Os06g49040	19.694208	18.354317	15.344243	15.189594	16.090963	22.726818	8.792578	8.296617	12.470564	6.816888	7.576949	9.41399	19.077095	16.233377	17.399446	13.077266	11.36894	17.378857	9.216952	8.307681	9.043053	13.944873	12.598218	8.762146
LOC_Os03g29950	LOC_Os03g29950	17.0261614490718	24.0901990561967	11.663441711992	25.1712478063221	18.4460434826894	20.2855286397391	60.5523580672353	53.8258806146513	62.2940394791771	68.3127423963874	58.3808557134972	55.5859401565479	19.0272110923231	23.6176914249875	15.0979972604114	20.0549255880582	15.3199857506272	18.2491620351229	53.6882739121927	50.1667908223783	56.5371195549423	58.5251748861014	59.2542532875063	66.6396842779729
LOC_Os03g10650	LOC_Os03g10650	11.64035	10.070317	10.187249	16.283813	14.910227	16.322556	5.70589	6.464787	8.008781	6.3273	7.08566	8.051086	10.591282	9.682735	8.392429	14.269969	16.14625	16.355593	7.567163	6.766476	7.192839	4.889387	7.160337	5.983817
LOC_Os06g50870	LOC_Os06g50870	202.881607	106.629013	240.668686	135.141418	332.876465	173.455017	62.187016	59.156746	34.263206	96.041054	105.415459	90.978424	198.112564	183.388504	185.330795	160.522354	238.232941	198.227676	48.547394	43.499302	55.430676	112.279388	112.065216	104.207298
LOC_Os09g09520	LOC_Os09g09520	14.869565	8.56521	4.952958	21.627237	23.671104	20.203758	48.273418	41.323696	42.90638	37.896793	35.214481	27.884794	15.220421	16.275631	7.297715	24.248056	23.76922	26.033772	34.365833	32.769569	40.266479	36.641769	29.12903	45.166714
LOC_Os02g06520	LOC_Os02g06520	14.063848	11.669829	13.157287	14.751866	14.241385	14.142245	7.995409	7.575495	8.728027	9.74541	11.470071	11.494107	16.157064	12.706668	12.271941	17.002079	13.763577	18.993559	8.910683	9.138937	10.246309	9.937889	12.539597	12.114471
LOC_Os04g12850	LOC_Os04g12850	3.147091	4.095785	1.949637	9.617202	6.620758	6.301693	15.403897	12.75904	13.138349	5.795309	9.204928	9.551559	3.664089	4.440208	3.406782	8.582808	5.896847	6.645329	11.948117	10.81491	8.647628	9.85285	9.016384	11.44362
LOC_Os06g12150	LOC_Os06g12150	2.70516947168831	2.62553309922078	3.02358503896104	2.91628442805195	3.12308772207792	3.21169067584416	1.29969763948052	1.08838085246753	1.6706238587013	1.81035579376623	2.99120543272727	3.12009495168831	3.05342520103896	2.85051894233766	3.46153568675325	3.8910175387013	3.68974519948052	4.53699832571429	1.67350682961039	1.75704801246753	2.0389288612987	1.45294086909091	1.84825664571429	1.51002477506494
LOC_Os09g09510	LOC_Os09g09510	0.687429	0.159531	0.171529	0.410684	0.816376	0.723899	3.398198	3.494577	2.645232	2.57498	3.649137	3.355774	2.041235	1.944638	0.74937	1.081557	1.206218	0.981991	3.463274	4.058005	5.10185	4.691195	2.203463	4.565368
LOC_Os12g02320	LOC_Os12g02320	1346.077148	1542.47937	888.718689	1395.467651	1501.455933	1746.677856	4967.864258	4828.602051	2569.738281	2619.517578	3095.249023	3162.023438	1195.466064	1013.680908	1283.53833	1570.576294	1691.076416	1669.455444	4555.307129	5071.990234	5466.489746	2709.874756	3182.864502	2406.52124
LOC_Os05g19270	LOC_Os05g19270	1.181654	0.782467	0.757563	1.965482	1.493512	1.797706	3.372668	3.515887	2.868044	1.473792	2.91974	2.537545	0.726954	1.166248	0.789745	1.813125	1.973964	1.40445	2.180237	3.050757	3.152407	2.590773	2.630534	2.114525
LOC_Os01g70800	LOC_Os01g70800	8.26001635471277	7.95290243223647	11.5514904233129	7.74173461293921	8.06494018851088	7.51838629894032	4.74353590295594	4.66387825041829	6.21401463524819	4.08085518516453	4.83498069046291	5.02042334969325	7.98957571500279	7.40068165365309	8.06230008254322	9.2227000842164	7.60294368209704	8.1776299955382	4.76754456107083	5.06351959286113	4.73394419966537	4.47167750697156	4.69013365421082	3.74644119799219
LOC_Os08g27030	LOC_Os08g27030	8.71675047316103	6.26711422664016	8.1540806361829	11.5409646441352	17.0627919840954	20.4707948946322	31.2253591252485	31.2853784970179	26.6914378210736	22.9782538210736	22.5492970497018	21.4847847793241	10.0662040079523	11.0061854791253	10.6298703936382	11.7615458767396	18.1265269502982	9.52830465208748	32.5687805964215	31.5696723817097	30.2398340516899	25.0027273956262	22.5080520715706	27.1331158807157
LOC_Os04g01780	LOC_Os04g01780	16.744049697493	19.0823139342618	11.3751897961003	24.5538533013928	29.0344438896936	24.8680084479109	53.2741262874652	43.2213522518106	40.4888043158774	35.9878404183844	34.9776089582173	33.8105428295265	17.897182313649	19.4676551732591	14.0132843498607	29.0022292395543	21.9443398529248	29.9459670568245	39.0044294339833	35.0097229086351	40.0179550713092	33.9050625292479	33.2964731431755	33.8380125660167
LOC_Os01g68840	LOC_Os01g68840	0.672279	1.073586	0.341874	1.063359	1.017774	1.681805	4.279027	3.315889	5.275148	5.19177	3.644402	3.472746	0.807035	0.740494	1.055452	2.328899	2.14614	1.295273	5.746552	4.035461	5.282019	5.237124	5.257633	4.145972
LOC_Os10g34083	LOC_Os10g34083	7.773905	7.961035	5.014676	10.854449	11.340527	12.198032	28.888567	24.75798	22.98996	31.730347	20.186411	21.775587	7.784806	8.391989	6.4856	11.411645	12.797055	7.713944	14.790314	14.29122	18.743595	18.153839	16.4673	18.666924
LOC_Os03g05300	LOC_Os03g05300	10.397886	14.397538	9.180445	22.069807	17.135818	19.935789	44.857243	42.451317	90.251434	59.814342	42.497383	43.507931	9.75661	12.399099	9.323055	18.865311	14.93078	11.30323	46.369251	52.378761	43.333466	22.625904	36.245869	42.664837
LOC_Os08g28870	LOC_Os08g28870	0.394214	0.621683	0.13797	1.069927	0.688307	0.70661	1.807342	2.121144	2.812567	1.735152	1.859924	1.290967	0.510786	0.406844	0.289508	1.141355	0.768547	1.123744	2.247244	2.101435	2.806467	1.99598	2.330265	2.634583
LOC_Os08g01870	LOC_Os08g01870	0.522597	0.438627	0.576859	1.161428	1.321942	1.139766	1.912754	2.076943	1.830556	1.751897	1.355766	1.4158	0.580181	0.641966	0.468545	1.012733	1.064886	0.963021	1.469259	1.7424	1.885344	1.994485	1.646442	1.383766
LOC_Os01g43420	LOC_Os01g43420	36.32552	35.534695	42.467098	40.201317	30.392769	38.016056	19.117126	20.165014	29.804266	18.817495	18.634153	18.321383	30.868895	32.358925	38.175991	39.837421	37.474716	38.009212	25.740913	27.470106	25.278982	17.275938	17.943335	18.511513
LOC_Os03g57660	LOC_Os03g57660	5.12355676929175	3.0567080332981	5.38018410015856	5.96623844027484	8.0235836807611	5.43681543261099	1.8747927256871	1.84235484196617	1.75033718472516	3.7882081006871	3.00828558641649	2.41530661231501	3.34110067679704	3.28830734302326	3.83681857029598	5.14758137843552	4.41586960650106	3.54314793683932	1.86129459249471	1.76669991226216	1.84719792071882	1.88091337975687	2.23810014164905	2.51488965433404
LOC_Os06g49700	LOC_Os06g49700	16.283806351277	15.480268172888	10.1621965548134	16.4885708416503	13.8155929917485	14.8021016345776	7.26772772652259	8.28070153084479	10.7837800471513	9.56284801414538	15.020973919057	16.4804654255403	19.2386979504912	16.703452480943	12.9985320597249	15.3908422396857	12.6779431748527	17.3047207198428	7.90092551041257	8.22478984518664	8.76703589626719	11.9332557768173	9.902607421611	10.9648152267191
LOC_Os02g07680	LOC_Os02g07680	10.107909398604	14.1554811083762	6.95836443130051	20.9925061998531	19.8577355429831	20.7857171256429	38.1959606142542	33.8188187597355	40.85457654482	35.1947501329904	30.7859866836885	31.0787644577516	7.97947822005878	13.1960250113887	10.2875231925055	17.5532626333578	20.0683193181484	9.39153479169728	28.8605255124908	26.5992170374725	27.0192339518736	30.4918435988244	33.5908655705364	25.0418323736223
LOC_Os10g15310	LOC_Os10g15310	44.9064241687797	28.6358731141046	32.4561369920761	58.5436517064184	51.0255264603803	62.9401289389857	18.2336120316957	19.8314359540412	27.551394588748	21.9089504508716	34.8208588839144	34.6600903922346	42.3076429564184	32.3970507206815	35.3976743645008	53.8837352266244	47.4315304001585	53.260599977813	16.3827617979398	20.3672526782884	19.0688054029319	37.186109699683	36.3274268827258	22.4301421343106
LOC_Os08g09760	LOC_Os08g09760	1.69185350500406	1.78002910251555	0.810389723559643	1.45522831484988	2.17998725236678	2.13566338111983	6.41719909331891	5.21679613524479	4.88883967108466	6.05818728915337	4.74364254692994	4.09692305545037	1.19056874005951	1.46433257884771	0.87695074492832	1.71938511658101	1.56219866053557	1.6742862883419	2.20945821801461	2.79874203732756	2.62928470435488	4.95402650365161	3.63713133675953	3.76168080497701
LOC_Os06g06380	LOC_Os06g06380	1.699868	1.181959	1.247268	3.552734	2.490353	3.373173	4.308902	4.07738	4.739178	2.00385	3.083256	3.78224	1.90522	1.182097	1.186095	2.572564	3.081789	2.157705	2.973537	3.548077	3.879927	4.184496	4.285686	2.777192
LOC_Os10g40020	LOC_Os10g40020	2.39631714579901	2.15158740444811	2.13054271334432	4.31644125370675	6.22641442751236	5.38865180395387	6.04468956095552	5.91578102388797	8.07585737273476	3.32365580230642	6.10408761367381	5.75711492957166	2.33786909637562	2.31454872734761	2.45667756589786	5.80057524958814	6.22316205024712	5.35180062561779	5.79038685914333	6.97474556713344	6.57140225370675	6.78888044233937	6.81676814497529	5.45971729489292
LOC_Os08g19210	LOC_Os08g19210	6.34714422922636	5.16807247421203	3.79164646561605	6.41727042406877	7.01460791833811	8.83421687965616	2.70145003581662	2.65607471633238	3.07493164899714	3.72286703724928	4.77162925071633	4.29728688681948	7.84197963467049	6.27313357593123	4.08191982664756	8.23286981375358	8.09916147994269	8.61742139255014	3.02309102865329	3.07110864899713	2.63874891833811	3.8850857234957	4.00812589541547	4.70964192979943
LOC_Os03g29810	LOC_Os03g29810	13.796686	20.435541	10.75254	11.397762	10.201295	16.421772	53.072937	52.253155	47.130531	21.256824	19.71888	21.721554	10.34672	17.008812	14.840697	12.704516	12.013636	8.495314	39.574898	45.694431	40.702946	24.36025	18.126541	21.604378
LOC_Os03g53910	LOC_Os03g53910	28.268778	22.502998	28.870441	30.917297	31.748487	27.481209	14.385185	14.601478	15.268887	9.808299	12.677348	12.417394	25.847168	25.415627	26.688986	21.869509	33.296608	15.569519	14.741493	17.228563	15.351238	12.982585	11.63598	11.400509
LOC_Os05g28170	LOC_Os05g28170	0.701820665098375	0.488443086398631	0.540788817792985	1.25882202373824	1.33526039627887	1.34420459987169	2.32883549636441	2.21459273738238	1.7732424332763	1.5612176578272	1.99257434687767	1.7619358462361	0.643924102651839	0.535137144568007	0.648033685201027	1.54707305688623	1.67204836783576	0.839120379384089	1.427245	2.19188719161677	1.74161682506416	2.1458808997006	2.0876898355432	1.50726084302823
LOC_Os06g13050	LOC_Os06g13050	7.623057	9.277554	5.667706	6.991081	5.264997	7.853875	23.535635	22.858509	22.222643	12.010921	11.366954	12.093409	4.923362	9.220682	7.212857	5.987493	5.945367	4.302362	17.022865	16.347008	19.247936	13.253117	11.317655	10.548055
LOC_Os04g54380	LOC_Os04g54380	3.554072	6.049696	2.973791	3.783622	3.803478	4.187376	17.666775	16.968256	15.252482	4.224846	3.903933	3.829844	2.263585	4.39205	3.786582	3.924032	4.217307	2.622657	13.555434	14.229944	11.748811	4.760148	3.259642	4.019207
LOC_Os08g33050	LOC_Os08g33050	4.882766	5.756197	3.845969	7.764309	6.298144	7.093992	2.032102	2.369964	3.670346	2.449378	2.590286	4.082232	4.042516	4.718924	3.827422	7.321196	6.335065	7.21167	2.71742	2.729075	2.570132	2.642142	2.881763	2.941184
LOC_Os03g39230	LOC_Os03g39230	0.370981	0.149849	0.112003	0.604772	0.620191	0.472453	1.219733	1.065551	1.138397	0.648663	0.911466	0.913632	0.206921	0.234612	0.094813	0.289217	0.277887	0.269684	0.490755	0.666157	0.572298	1.070479	0.842601	0.459593
LOC_Os05g07690	LOC_Os05g07690	27.876778892011	21.3659043663912	35.5914901041322	23.1620527581267	26.080343461157	23.5301260016529	18.6342100093664	16.8328351774105	14.0170936044077	18.508976262259	19.2228934787879	22.1142489603306	23.9373514033058	24.6773064870523	24.5688458033058	24.7600149443526	25.6032476429752	22.599307168595	14.8231047939394	17.2457751057851	18.0152383867769	17.2323157190083	18.7224356853995	17.7820778975207
LOC_Os02g57410	LOC_Os02g57410	55.2236391618799	45.0260715793081	64.9579553730418	100.157606949413	54.9146292800261	85.5241126631854	27.1094474249347	30.5352258090731	32.6133649800914	28.1997512464099	26.8308483113577	46.5119931504569	57.0951104813969	53.2156218854439	61.264832339752	82.4168140254569	86.7036154719321	87.8903677545692	28.8672801870104	28.8437429043734	31.5607907845953	40.7387970649478	29.5972660029373	29.2896987806789
LOC_Os05g32610	LOC_Os05g32610	0.899834	1.402786	0.764621	1.903049	1.414142	1.538623	2.624438	3.106317	3.898261	1.512653	2.130591	2.319694	0.842937	0.856769	0.896831	1.918796	1.597071	1.98453	2.233912	2.117239	3.21772	2.356535	2.396768	1.790813
LOC_Os06g09560	LOC_Os06g09560	7.453076	2.070065	6.442139	4.961729	7.563956	4.640242	1.606858	1.604122	0.713654	1.15457	1.795132	1.370143	7.550626	6.85806	5.135595	8.462721	5.595008	9.35303	1.851601	1.532465	1.474433	2.323816	1.781826	1.682194
LOC_Os04g32090	LOC_Os04g32090	0.456498	0.29983	0.268374	0.881341	0.616756	0.70341	1.247094	1.516497	1.558591	0.740385	1.075136	1.157717	0.314691	0.154464	0.21931	1.009959	0.695427	0.627234	1.436502	1.220016	1.326625	1.38845	1.455472	0.704964
LOC_Os08g31690	LOC_Os08g31690	0.824474	0.820095	0.555665	1.197863	1.405432	1.199109	2.651767	2.441162	2.997841	2.192366	2.185942	2.341531	0.601462	0.773116	0.696585	1.008765	1.294832	1.349942	2.309705	1.692679	1.901008	1.789874	1.96529	2.405093
LOC_Os04g35520	LOC_Os04g35520	4.62468308879363	5.39234871096142	2.48550889528475	8.7899795793019	7.54099147336191	9.55716270300061	14.843923195346	18.0244713802817	11.1685697721984	12.9652208701776	18.6658938291488	18.9201987666871	8.25384865278628	6.86139414513166	3.64037843539498	10.3200611420698	8.91669741518677	12.655502548071	19.1138452210655	19.2119896827924	26.8000674378445	12.088137541335	11.403103905695	12.0974280685854
LOC_Os01g63460	LOC_Os01g63460	12.47937	6.970841	7.210742	11.619328	8.505649	11.070745	4.061451	4.599024	6.325701	5.659623	8.527605	8.422088	12.495855	9.595668	8.224027	10.666735	7.507093	11.386421	5.341006	5.675333	4.60201	10.188404	9.250255	7.20164
LOC_Os06g45580	LOC_Os06g45580	3.797507	1.759173	2.414097	3.61694	3.704664	2.750437	0.630109	0.337911	1.071784	2.019837	1.201438	1.28655	1.512574	2.064687	1.328236	3.834358	2.032196	2.640833	0.718213	0.494953	0.880507	1.31566	1.466994	0.807921
LOC_Os01g13780	LOC_Os01g13780	0.717671	0.558379	0.127007	1.403189	0.796892	1.547299	4.139796	3.154052	3.090301	4.548853	3.300579	2.914727	0.519727	0.459763	0.292276	1.524065	1.217623	0.471683	3.574626	2.277483	3.491395	4.921873	3.918182	4.524434
LOC_Os08g37700	LOC_Os08g37700	15.3221765048467	15.7171797500655	17.4247451026985	21.5977344555934	30.945682647367	19.6448621938695	53.447511259104	53.6209404498297	39.5079670041918	43.4786088192298	43.6280355271155	45.0271136423893	14.7575447194132	14.4982291074142	16.6644484356825	21.58018481399	22.7477497440398	22.6228207917212	41.0276252279277	44.2002962703694	42.1121337123395	41.8722091375426	40.2719475616977	40.8764068105842
LOC_Os01g19940	LOC_Os01g19940	20.86887	12.954459	11.91991	16.637472	18.533895	14.930655	6.911982	6.35884	11.537113	9.915605	15.868327	18.38106	15.245586	16.611044	12.276363	14.789859	15.594296	15.933623	5.91126	6.778394	8.209593	13.402528	13.817709	9.214156
LOC_Os07g44660	LOC_Os07g44660	10.68503	13.375405	5.72468	15.831168	14.440481	17.805468	25.964834	24.263023	28.332607	19.238228	22.141422	20.826939	9.855547	13.479093	9.452547	18.699024	18.52828	20.417177	25.95672	26.005335	25.765669	23.37849	21.371752	22.9307
LOC_Os01g69120	LOC_Os01g69120	38.7902841768982	45.9625971522617	35.8625561029887	32.4582342855412	45.8475367718094	36.3327601490307	125.058762832391	125.096091031099	106.360254615105	83.8306930630048	94.2039731966882	88.3642223760097	32.2731460092892	44.2472992560582	40.651709733441	27.5679706781099	37.2361306062197	23.1499911179321	97.4492385189822	87.9300826764943	98.1118180496769	106.377273657916	88.7402010755251	98.1958322463651
LOC_Os03g08114	LOC_Os03g08114	2.2830286703854	2.71851689655172	1.89835514401623	4.67930930425963	5.41488607403651	3.85081270689655	7.76265087221095	8.13057162068965	6.5775924969574	4.75054370588235	4.90798175456389	5.8224930872211	2.52441319979716	2.8533175841785	1.84115906389452	5.43708040872211	4.80081388235294	5.05912854969574	6.87271370689655	5.6766835801217	4.73019435496957	6.64303413286004	6.07588347160243	5.98314307200811
LOC_Os01g09570	LOC_Os01g09570	51.587215	34.714767	30.725527	51.699165	34.187321	52.105247	25.542263	26.007084	22.456724	23.49712	47.135834	45.772465	51.505875	47.900314	40.373085	38.055172	35.066795	42.605305	25.305975	23.635345	27.333784	49.186829	42.279667	43.110897
LOC_Os04g25140	LOC_Os04g25140	0.734261	1.311191	0.580748	2.270355	2.558098	1.818323	4.106174	3.071503	3.182018	2.631588	2.383829	2.961145	1.05503	0.773795	0.671371	2.228623	1.680559	1.495558	2.568233	2.622663	2.177952	3.542008	3.647546	2.507628
LOC_Os04g26380	LOC_Os04g26380	7.433692	3.90866	4.180559	9.577039	11.088438	10.176466	20.024111	15.495837	16.679298	10.152619	8.250309	11.42367	6.139277	7.687405	6.870278	12.626667	11.549924	8.123676	11.978765	12.315388	13.938204	16.598221	15.777831	13.422428
LOC_Os03g27280	LOC_Os03g27280	18.049383	9.704878	17.605179	14.806319	20.633965	18.677952	8.925694	7.235017	8.398957	9.726972	9.943681	9.17865	15.420778	12.865211	16.92758	20.64403	20.60549	20.807884	10.075434	8.308228	8.536612	8.348568	9.529885	8.351525
LOC_Os05g50840	LOC_Os05g50840	40.528831	40.086239	58.387012	34.283485	49.447193	47.99699	25.253313	23.8834	16.51573	22.176989	15.295354	27.558002	43.344097	33.939346	43.319805	47.3913016698774	46.60709	55.258511	17.1933	19.269489	29.39286	15.292721	16.056837	15.04731
LOC_Os03g18170	LOC_Os03g18170	2.632099	2.710143	2.904068	3.077638	5.637604	2.400154	0.490943	0.888683	0.355504	1.708697	0.654591	1.116364	1.532026	1.973722	2.81394	2.360663	2.79213	2.03925	0.812728	0.632283	0.485088	0.243484	0.440814	0.51338
LOC_Os07g12160	LOC_Os07g12160	1.619873	3.965848	1.985047	1.535098	2.024631	2.770013	18.178856	15.856857	11.984631	4.429391	3.722917	3.615035	1.440875	2.837235	2.815696	1.968779	2.110724	0.642511	9.626945	10.459035	10.792809	5.162881	4.063161	5.497883
LOC_Os08g21330	LOC_Os08g21330	1.46001173284201	2.07499873007831	1.00118330446799	1.45554493136803	0.885253208659604	1.2746061202211	4.29943790833717	4.85216209949332	4.70972708060801	1.76637175909719	2.69051299769691	2.98520777061262	1.58474281529249	1.61450047673883	1.2494335720866	1.47847179041916	1.14182738783971	0.913937204053432	3.54043482865039	3.67613411146937	3.65254958037771	3.62636484937817	3.61224986043298	3.20170465223399
LOC_Os06g47330	LOC_Os06g47330	17.7050832624144	16.2350853754281	21.8241451438356	16.8227010856164	15.7016035479452	18.4548217303082	12.1223780663527	12.516672369863	12.6294921382705	10.528214401113	14.3796834666096	15.1768768767123	15.4917878219178	15.3731440479452	20.8863904122431	18.5050585273973	19.8077340821918	17.7754701780822	12.3492389700342	15.427014739726	13.7043897328767	14.6086605873288	15.3978932696918	10.7066466780822
LOC_Os02g47320	LOC_Os02g47320	2.50393	1.481777	1.932196	1.518511	2.147231	2.511709	0.9508	0.948102	0.924013	1.190758	1.665723	1.705495	2.5797	2.30337	2.174415	2.438207	2.836689	2.517106	0.933476	1.487446	1.32032	1.156175	1.518896	0.845761
LOC_Os07g48090	LOC_Os07g48090	35.745651	46.190922	87.664169	103.475365	52.093506	77.911804	25.950857	23.32585	16.984545	33.316437	41.695515	62.832127	31.966593	35.236408	49.290054	88.823959	84.965599	109.587616	27.748274	25.096897	25.898914	25.64439	33.236557	33.283787
LOC_Os06g13670	LOC_Os06g13670	0.41583	0.726227	0.854158	0.604767	1.441286	0.869535	0.154637	0.058016	0.130768	0.505021	0.293199	0.39733	0.684249	0.503509	0.96436	1.051671	0.685971	0.767625	0.140833	0.060662	0.038619	0.265082	0.540322	0.286611
LOC_Os06g39660	LOC_Os06g39660	5.796188	3.654803	4.397152	3.549449	4.404681	4.177261	2.834707	2.876448	2.306175	3.361315	3.684168	3.759124	5.166601	4.901897	5.330129	3.06151	3.859888	4.393644	2.94303	2.99431	2.473521	3.606053	3.548759	2.884158
LOC_Os11g33394	LOC_Os11g33394	13.5938920286547	5.55238625837785	15.7573826828558	19.4586336061195	30.393684241865	25.930302756678	82.781677135017	74.1844788965517	33.3870073909665	55.6988890543953	66.0797911180185	57.3034382957746	33.9290959800874	24.5029049261778	14.2450546614862	20.5949109009228	25.7729199062652	23.8069954526469	58.5308854740165	51.706877921321	68.5507637051967	78.1434883292861	58.0118779388052	72.7788895308402
LOC_Os07g23550	LOC_Os07g23550	14.9995023991803	13.715965547541	22.51566345	13.7111819844262	16.4038586745902	14.7903637295082	9.76861844262295	8.98605406803279	11.227213102459	8.78083777786885	10.4257868959016	8.53803411885246	13.816462652459	14.4085045983607	16.3384260532787	15.0793184229508	15.1546946221311	12.70416985	9.13593289836066	11.9971447336066	10.5147763286885	8.62599386147541	8.80562841311475	7.42674009836066
LOC_Os03g14950	LOC_Os03g14950	6.147321	5.883997	4.864028	8.705285	9.586313	7.205881	3.679602	3.369567	2.995189	3.461916	4.683512	3.496944	6.650701	6.656124	4.866639	8.719274	7.886214	10.862399	4.454937	4.457521	2.977453	4.103541	4.536644	3.491723
LOC_Os10g35770	LOC_Os10g35770	91.7221119084681	29.6091706045492	45.8101421945739	56.9228492956975	52.7723808479035	55.6175227265004	18.326955293231	19.1809141214031	12.8777068281721	14.8961527454097	31.8781774508084	32.9671577018361	82.8887880496026	37.9972569229926	52.0285470731707	80.6945591359277	83.6945778194026	79.4580067341738	16.2781291603179	21.4993506327761	25.761193764593	82.4795864965744	50.5560041005755	18.7787854779392
LOC_Os12g08550	LOC_Os12g08550	1.052828	0.673417	0.34386	1.823322	1.450963	1.664006	2.409938	2.597304	2.123719	0.840936	1.55303	2.109595	0.70756	0.690921	0.599255	1.280696	1.079254	0.874257	1.732707	1.555368	1.871076	2.375879	2.047254	1.50605
LOC_Os03g56900	LOC_Os03g56900	8.78335357731959	9.91493460824742	5.87497631958763	7.59831779381443	7.0616021443299	9.31835836082474	17.5176181340206	18.5714248247423	28.4530517938144	21.6274533608247	21.4767561340206	26.0869193092784	7.67757413402062	8.36080315463918	8.08576959793814	8.84170844329897	8.74810232989691	9.06800991752577	15.3285241340206	21.7437639690722	16.6718690721649	19.318355257732	24.7684101340206	16.2713629587629
LOC_Os03g58190	LOC_Os03g58190	3.682421	2.498525	4.203716	3.880913	4.312253	5.598311	1.845904	2.004775	1.773883	2.061099	2.739322	2.652498	4.520299	4.11756	3.843868	4.684968	4.228651	4.1337	1.775803	1.730914	2.485785	3.319914	3.539673	2.126878
LOC_Os03g64280	LOC_Os03g64280	6.590059	9.705621	1.923446	11.067848	8.672173	9.296773	26.640942	23.844002	27.436022	16.58215	20.341146	19.212955	8.595661	11.718439	5.072244	10.800145	7.979595	8.122971	26.592005	19.895506	23.581486	24.385727	19.801132	26.570959
LOC_Os03g04000	LOC_Os03g04000	11.161345	10.234459	5.496405	14.185904	8.971857	8.57537	4.470564	3.922171	6.584866	6.924263	8.331878	9.967333	9.654536	10.309829	7.324051	10.906297	8.423234	14.163269	5.445327	5.063243	4.793909	4.255616	4.274931	3.630552
LOC_Os04g52900	LOC_Os04g52900	39.8793375539671	29.9985486713724	27.0075164419228	61.0966207460686	29.5813070334167	60.6768821384918	83.831368115797	107.308058831665	88.5277850042888	63.7377140312723	124.478359495175	122.221126313617	37.8047439635454	29.5240336054325	37.6624835459257	49.8570335092923	49.4599385691565	51.5245529058256	74.540648448356	79.9926544278056	97.4008971979986	129.239507302716	132.294507689064	83.7166013332738
LOC_Os03g57530	LOC_Os03g57530	10.47823	10.884663	7.47874	10.994893	9.534899	10.602898	4.647486	5.132544	9.117735	7.582471	8.098975	8.376805	9.501513	8.839339	9.104423	10.03284	11.718367	9.659132	6.419406	7.883119	6.431108	9.613416	8.235015	7.437905
LOC_Os02g02390	LOC_Os02g02390	27.393311	33.598866	26.63592	26.331093	26.690529	26.946087	82.275009	85.411186	76.714317	37.022144	38.081982	40.723793	22.610405	30.808643	30.716869	20.544624	27.159952	13.981478	69.972733	64.216835	71.532486	46.465988	35.324673	41.143539
LOC_Os08g33140	LOC_Os08g33140	5.324771	4.475399	9.224306	8.396961	13.207577	8.899839	2.773638	3.077475	1.822504	4.929451	4.046336	3.110103	5.699352	5.568712	4.136579	8.518356	7.097259	10.104472	2.435248	3.077986	3.412075	2.897113	3.74581	3.584216
LOC_Os11g41910	LOC_Os11g41910	22.374271	31.300077	19.23892	24.894684	14.732251	26.577606	65.185318	66.758621	68.441383	30.51796	35.060375	35.180805	20.102947	28.288195	23.417284	20.711878	19.666346	13.617212	49.611969	48.123714	59.840755	38.571102	33.300045	41.828953
LOC_Os05g44300	LOC_Os05g44300	0.858893	1.705624	1.846504	0.786174	2.557352	0.68065	0.145596	0.20063	0.345227	0.527312	0.293732	0.16811	0.685052	1.178683	1.437151	0.641916	1.065792	0.62028	0.263385	0.388369	0.358938	0.241765	0.353268	0.142106
LOC_Os12g26870	LOC_Os12g26870	0.161802	0.094925	0	0.145843	0.126955	0.157985	0.560848	0.568896	0.477521	0.399595	0.456429	0.418897	0.255938	0.134493	0.117627	0.146394	0.099782	0.163018	0.439679	0.426451	0.34877	0.376396	0.508431	0.286658
LOC_Os01g70460	LOC_Os01g70460	4.97211172487933	5.25064711803423	3.46076129179465	5.43700507766564	3.83489235849057	3.81661123299693	13.0187296748574	12.0966862250987	12.7251904317683	8.64595350416849	11.0560656524792	10.1173057485739	4.04920660289601	5.06328054980255	5.7535921228609	4.40554585388328	4.21884449319877	2.3147757977183	10.252025388767	10.5458817569109	9.61631882667837	12.3770775682317	11.1064986415094	9.05563478850373
LOC_Os12g22620	LOC_Os12g22620	0.325082	0.540979	0.368706	0.814444	0.645953	0.842764	1.684498	2.050746	1.719132	1.497841	1.1411	0.598722	0.392531	0.308847	0.297914	1.079802	0.770776	0.68749	1.365945	1.070163	1.215034	1.567841	1.227742	1.060772
LOC_Os02g30410	LOC_Os02g30410	35.1073979656593	34.869199760989	35.9884997211539	49.2708379258242	77.5675191263736	67.8402209010989	103.390089965659	95.2506957513736	85.496417032967	106.761050028846	94.5100742472528	87.4532797733516	32.2690945274725	37.2250853557692	32.5187803255495	58.0791386085165	65.420346092033	59.5763056510989	85.4973379752747	82.0302131263736	81.2498862912088	90.1984849326923	84.9055957032967	87.4672306991758
LOC_Os08g06010	LOC_Os08g06010	9.806278	13.266198	8.037023	12.0895	5.452472	11.385029	5.026567	6.167698	6.135188	4.666707	7.835956	9.42243	7.91327	8.914817	9.522257	10.927777	7.984224	11.122464	4.412846	6.40631	5.526374	8.724385	7.788543	5.357927
LOC_Os03g16700	LOC_Os03g16700	19.3675091130251	22.0105459573889	12.5937802692656	21.4358807035358	13.3798966343306	20.107702731641	8.62644677787851	8.55396937836204	15.6578819954669	6.75571836566939	13.1474936313086	14.0806936288909	19.3144639038985	17.4109048304624	16.4473048220006	23.3310922058024	18.7021189265639	22.3849453949834	10.2264882762164	12.6974985750982	10.9463342737987	12.247867156845	11.2299776917498	9.06497031610759
LOC_Os02g15640	LOC_Os02g15640	53.395412	48.767666	63.826504	56.923836	75.510841	61.942955	27.907375	26.806372	33.687714	50.509907	29.661787	27.492748	47.81546	54.613091	47.177959	49.930325	47.057858	35.48101	28.089779	25.542982	24.427881	25.123899	23.991739	26.569803
LOC_Os02g54360	LOC_Os02g54360	20.179424	24.074137	15.079996	16.113276	21.212172	19.154486	93.237816	77.638924	53.952637	58.454769	36.400517	37.759979	16.418835	27.848892	15.374098	19.506094	14.496834	16.849436	64.034889	65.890648	62.675011	30.1437	26.053846	45.158993
LOC_Os04g35600	LOC_Os04g35600	0.793035	0.888547	0.897339	1.260677	1.532886	2.584995	2.499712	2.931936	2.784741	2.184962	2.664162	2.386525	1.374178	0.93336	1.085269	1.91841	1.799886	1.499748	2.630338	2.501125	2.777666	2.398405	2.524512	1.858157
LOC_Os01g62970	LOC_Os01g62970	10.2450603729024	6.86137432691113	20.859330302051	11.6818287557489	11.3578972952144	12.6972814493474	4.8687504462399	6.58934168054692	3.43333806339341	11.502946314481	11.160950304537	12.7462794853947	8.02443971410814	8.34417423244251	14.0699444897452	16.1604346575513	20.0101548545681	18.1039357737725	5.90277840149161	4.9590487532629	7.12527602983219	5.59227884151647	6.27127666873835	6.39218737103791
LOC_Os12g22145	LOC_Os12g22145	10.176384	15.863264	7.212084	25.800123	22.3188	15.035561	38.55743	36.669506	48.19009	70.394409	41.563858	38.784718	9.922355	15.085776	9.777678	17.751383	16.561554	14.380121	35.694103	32.055939	30.299652	31.999744	37.707317	43.742001
LOC_Os04g41570	LOC_Os04g41570	24.4369536671653	13.9800184577412	41.1218438242334	23.5335568631264	35.0468715751683	33.861097802543	11.2331461637996	13.0284450231862	8.81003216753927	22.8842382258788	21.1556623298429	23.8768783709798	22.9999832520568	21.8811093956619	37.0186692064323	27.8146939977562	30.4165295422588	32.4524144674645	27.7350847486911	17.8033396873598	21.7776000755423	19.7756362341062	27.5898937247569	20.0597224936425
LOC_Os03g51459	LOC_Os03g51459	2.154236	0.819998	0.922801	1.532869	1.319047	1.532374	5.13581	6.115465	3.511305	2.412126	3.225827	3.764731	2.674873	1.839784	2.18525	1.148279	1.891217	1.462814	3.844573	3.455006	4.625301	2.030953	2.494582	2.173483
LOC_Os02g58450	LOC_Os02g58450	7.859543	11.566542	4.620774	7.46712	10.996491	6.516069	30.78462	25.663443	28.517628	15.795439	10.215158	11.68433	8.393459	14.09932	8.000903	9.242649	8.542066	7.327666	23.386915	23.19198	22.087875	14.862758	11.213632	15.356936
LOC_Os02g13640	LOC_Os02g13640	12.072	8.815405	12.589268	12.71689	17.220465	12.850651	7.24366	7.09642	8.030237	9.26095	8.945684	9.131925	11.195792	12.33811	12.029388	14.28109	13.891543	15.622162	5.986914	8.370331	7.697831	9.092047	8.115894	7.762467
LOC_Os07g10400	LOC_Os07g10400	0.499353	0.573962	0.383987	1.245396	1.193141	0.88124	1.746005	1.68166	1.740259	0.623441	1.40723	1.804776	0.366075	0.57123	0.516723	1.183578	1.095033	0.997031	1.03154	1.53696	1.549747	1.63382	1.322221	1.143349
LOC_Os05g33630	LOC_Os05g33630	43.4807975816281	49.7695285640569	25.3039871134342	66.1879949288256	38.3078690433719	38.5716671574733	107.706378716415	134.044391229982	103.489597090747	76.3109054802046	114.547306146575	144.33654672242	46.3772627795818	43.5674232001779	30.0382097964858	54.1768053245107	77.1304618614324	55.2546941227758	111.722149830071	127.484249036477	144.069769599644	99.3022062582295	146.758206046263	83.6321139584075
LOC_Os10g06580	LOC_Os10g06580	1.174284	0.836265	0.773506	1.956002	2.119394	2.690566	3.61138	3.53239	2.3895	2.280845	2.508025	2.379038	0.777925	1.145743	0.883589	1.230436	1.425664	2.326739	2.170948	2.398128	2.808928	2.788105	2.649681	3.246194
LOC_Os02g13960	LOC_Os02g13960	14.541217	13.554981	9.147684	14.228478	8.517322	10.728304	7.460107	8.309373	8.397618	6.046413	11.146023	14.367121	13.167949	11.369017	8.608386	11.527349	10.84982	15.379399	7.60367	8.632751	9.735686	10.978512	11.327641	8.527285
LOC_Os07g34620	LOC_Os07g34620	9.108894	7.036619	9.679738	11.411187	12.187708	10.239278	4.780492	3.135319	2.729949	8.313055	3.788946	3.318845	10.690869	9.800385	6.0789	12.386562	9.480247	10.512897	3.21736	2.510127	3.311681	4.06369	3.840598	4.25684
LOC_Os09g29930	LOC_Os09g29930	11.593296805726	10.9340242826176	6.02422737832311	11.3005386883436	6.01556269652352	10.67052500818	4.03715175869121	5.26628597668712	7.7756995194274	3.93855085480573	6.17599994683027	7.51757843885481	9.89384016359918	9.66935282781186	7.16356553865031	11.2957465456033	10.8036530678937	13.2329012188139	4.80160747034765	6.06739413087934	5.6762989799591	5.12241716319018	4.89070377137014	3.75762149447853
ChrUn.fgenesh.gene.94	ChrUn.fgenesh.gene.94	74.511375	64.756081	276.104248	47.570576	135.900085	51.819176	19.864292	22.992882	5.41284	44.703857	16.157118	30.353317	47.311909	68.897202	169.824265	43.267643	66.465607	38.038971	24.2402	19.025167	26.839741	3.180135	4.227984	11.927115
LOC_Os01g54560	LOC_Os01g54560	21.454777	18.992622	26.841537	30.652149	21.022535	21.044605	13.528515	11.47271	16.737059	18.50701	15.226798	22.404484	15.596118	16.596319	19.502468	25.576435	30.332663	27.450882	14.60376	10.930761	18.072901	18.37344	20.179131	16.056276
LOC_Os06g38350	LOC_Os06g38350	8.754175	2.165113	4.610248	4.462612	11.343611	2.652856	48.898529	33.700832	28.396946	44.71389	31.529629	24.437351	13.829276	14.568563	9.21337	2.239445	5.493243	2.69358	33.900848	32.160385	37.259773	56.84127	40.192783	49.712181
LOC_Os01g03660	LOC_Os01g03660	2.57449228436658	4.43853922416891	2.52118132120395	3.10333788319856	3.9574592066487	3.31466382614555	11.5716731284816	11.3565553661276	11.3551328095238	5.32218804716981	3.47518494339623	3.99275806693621	1.63547347933513	3.78116144609164	3.08643954447439	2.84834005211141	2.81766558849955	2.52941668149146	8.96833140251572	7.47708555840072	8.50795555884996	3.62776915363881	3.46113673090746	4.61381804941599
LOC_Os01g67490	LOC_Os01g67490	18.4308637305425	8.52544144457547	20.7128306727594	11.0926862900943	29.505229084316	16.2294129799528	6.61958285554245	5.54749443926887	4.08864798997642	14.2343979162736	12.4532434634434	12.1931550902123	11.8395267045991	14.1690604722877	18.9512455206368	11.6628878402123	23.6772792470519	8.65838314033019	5.1463418384434	5.16977232665094	4.62379833431604	9.42662644811321	9.93454878714623	9.35063597228774
LOC_Os01g51290	LOC_Os01g51290	28.6190901737146	22.1501451013936	12.9512610254685	30.745747031235	22.4406893856319	25.1912065725613	4.77039607256127	5.28059903291687	15.0716047369053	7.50502099183085	10.6923909399327	15.5861968137914	27.210748648246	21.9732530353196	12.2174788450264	18.9835216580971	33.3226589113407	23.007444902691	8.62112713719366	7.78903672945699	7.86853291470447	18.9646357614128	15.2180562635752	8.55552449711677
LOC_Os02g50990	LOC_Os02g50990	8.62455781669759	9.00677787309833	4.06700355695733	10.8050457662338	6.78326206233766	10.411952438961	15.7763214382189	17.1416055361781	23.8181754979592	14.2863629591837	17.9369545588126	19.7286922849722	6.30810949128015	9.35123537625232	5.30842439703154	10.0439164560297	7.73857708868275	9.83486557402597	14.5448435654917	16.7514853662338	16.1047903877551	18.8598176037106	20.0320418282004	15.5166050623377
LOC_Os08g36410	LOC_Os08g36410	1.071018	1.692303	0.30202	1.735747	1.208522	1.909855	0.23772	0.238742	0.068768	0.115243	0.19601	0.321231	0.238819	0.426647	0.525043	1.563031	0.504005	0.890779	0.418477	0.260082	0.280381	0.11475	0.188356	0.282045
LOC_Os02g04500	LOC_Os02g04500	2.16610574234547	3.4618	2.037289	2.23563205488157	2.256496	2.634789	7.24479735759676	7.68713296995956	9.11094443038706	2.23092711669555	2.36601894569613	3.319147	1.91329222645869	3.28611177354131	3.0875369260543	1.77769768573079	1.160106	2.04233579838244	8.17943775216638	7.8027644610052	7.31098767071057	2.79255450086655	3.31661725938764	3.40272491045638
LOC_Os09g09500	LOC_Os09g09500	0.207091	0.02772	0.026447	0.086067	0.120253	0.130115	0.946455	0.517165	1.781841	0.483049	0.277403	0.884017	0.507477	0.683692	0.264433	0.092287	0.442308	0.220169	0.95483	0.837279	1.498658	0.6713	0.334064	0.686991
LOC_Os03g48440	LOC_Os03g48440	5.139945	3.913659	5.624307	4.814802	7.333854	5.098408	1.615202	2.04432	2.839391	4.969677	3.32838	2.659226	4.659277	4.878078	5.311003	5.456387	7.244916	4.349409	1.756785	2.061392	1.922761	2.194209	2.59178	2.096291
LOC_Os05g37970	LOC_Os05g37970	3.21500805013369	6.67481616076203	0.45096571657754	2.90896595889037	2.28478312566845	1.86079173963904	0.0625221483957219	0.0741683569518717	0.668119115307487	0.459042581216578	0.607284442513369	0.844420934157754	1.58821895621658	2.27372049465241	1.25372253074866	3.54598051704546	1.90600585828877	2.99702920254011	0.696309476938503	1.22293082052139	0.231661893382353	0.118853862967914	0.637197713903743	0.400916947192513
LOC_Os02g48170	LOC_Os02g48170	4.403717	9.190436	4.261735	7.247777	8.728261	6.893445	1.728714	1.229548	3.741551	1.888422	2.795391	2.934071	6.128136	5.036113	5.818817	6.20853	6.050224	9.160603	2.973935	4.089773	1.742121	2.731596	3.056747	2.106242
LOC_Os08g15030	LOC_Os08g15030	9.927702	6.572307	10.595416	7.516307	11.680826	11.851202	34.268707	36.588688	19.329163	24.621738	25.32645	23.960625	7.585736	7.822087	10.888632	6.261123	5.967463	4.788623	23.084974	21.980692	24.114714	22.924448	21.316767	24.510515
LOC_Os08g10080	LOC_Os08g10080	58.127674	29.162182	26.818045	39.587978	88.332932	47.679417	12.779911	7.298658	20.859694	37.422806	23.48698	20.256693	68.152046	69.063507	34.256767	35.133514	53.493397	38.057175	9.949459	8.42423	8.84616	35.926243	31.597519	32.870922
LOC_Os10g22430	LOC_Os10g22430	23.303663	17.626263	13.945035	24.575632	13.971411	20.577316	8.46136	9.010572	15.389477	6.862517	12.037906	13.026936	27.991629	21.868135	17.263296	24.88415	21.966106	27.929783	9.405738	11.738376	12.639349	13.643019	10.862326	6.852868
LOC_Os10g40130	LOC_Os10g40130	5.17015	10.080357	2.968514	6.376482	4.174568	4.846316	17.474995	18.83956	20.197268	6.990099	8.878169	7.688628	4.344266	5.965825	3.845506	4.503208	4.360405	4.140904	11.284326	13.828051	12.30025	9.855286	6.352293	8.534312
LOC_Os07g35730	LOC_Os07g35730	3.2234538765792	3.80260220019436	0.281821	7.02679040330418	7.93487729348882	6.76854684353741	15.3835936987366	16.1567039407191	10.0858862196307	7.66648626724976	14.8320387823129	19.6209282400389	3.26792811078717	3.79228007677357	2.69479086977648	7.21074463945578	7.01647796793003	7.57973750145773	13.2724855471331	18.7505484431487	20.9079072186589	9.75696115840622	9.11482768610301	5.37695132750243
LOC_Os08g07970	LOC_Os08g07970	18.7513364692687	8.90182414804845	6.2089727662629	11.926333461642	8.56411254463885	9.4830124064603	5.25866219739794	4.52707775684163	8.60443119156573	10.0235744235083	11.1962504836249	11.1049116922387	13.7378902628982	11.7411025805294	7.68950994167788	13.149377444594	10.6014174670256	10.8842155737999	5.7470580906236	5.80501577030058	5.03895058950202	13.612113161956	13.3190962449529	10.8814213979363
LOC_Os03g52940	LOC_Os03g52940	1.660857	0.836561	2.502105	2.302704	2.824039	0.487978	0.190466	0.230459	0.341357	0.790016	0.26509	1.391533	1.996516	0.904401	1.286626	1.466926	1.033924	0.774206	1.309564	1.382564	0.684008	0.144207	0.379314	0.350078
LOC_Os04g36770	LOC_Os04g36770	5.511395	15.849844	0.295888	3.37124	4.179142	4.925697	0.066834	0.062687	0.576969	0.017683	0.19624	0.077233	2.348696	4.532603	2.072634	5.339379	2.220182	5.895438	0.915246	0.91957	0.226577	0	0	0.066451
LOC_Os06g01290	LOC_Os06g01290	4.346476	3.603609	3.373675	3.899315	3.684331	4.013828	14.566305	10.85502	10.79908	13.807511	10.169816	7.14507	3.585402	4.405526	3.622901	3.171953	4.253019	3.297249	10.046441	7.376348	6.921791	8.061543	7.995162	7.822823
LOC_Os12g24550	LOC_Os12g24550	0.446289	0.777657	0.20761	0.571683	0.356259	0.491357	1.96318	1.99923	1.939058	0.421273	1.192531	1.164687	0.633878	0.380683	0.345795	0.756263	0.440884	0.473461	1.207994	1.434147	1.466838	1.406623	1.387796	0.822037
LOC_Os01g58420	LOC_Os01g58420	21.608175	27.467501	19.161549	33.999817	20.721453	27.839455	10.299997	11.78298	16.006798	10.839437	16.956232	28.885366	20.748045	23.019781	19.038733	27.196463	20.611092	29.685802	18.677103	19.707756	12.122277	12.984249	20.300112	12.204309
LOC_Os09g39260	LOC_Os09g39260	2.083267	4.465905	1.347432	2.63533	2.060394	2.1148	0.964703	1.077598	1.530921	1.204354	1.686757	2.011897	3.26581	2.486564	2.163387	1.836109	1.621107	2.164042	1.076027	1.669344	1.449563	1.551335	1.841642	2.18884
LOC_Os11g03780	LOC_Os11g03780	2.68000812006634	1.869372	0.754871	3.34448367529022	2.758365	3.948989	4.51419492769486	4.73288381890547	5.79883961393035	2.117407	3.63669297412935	4.33307826500829	2.61244515223881	2.41780645472637	1.978256	3.9924469694859	3.59942251575456	3.07191404145937	4.50648580696517	5.914329	5.70665331542289	6.28309740099502	5.98593069817579	5.076155
LOC_Os11g02620	LOC_Os11g02620	1.066985	0.974101	1.409949	1.411087	4.322665	2.461837	4.751272	4.835355	4.758408	5.406621	4.615694	5.202542	1.595646	1.417515	1.68391	2.505516	2.798845	1.357106	4.429273	4.218685	4.695053	4.877749	4.901022	5.493591
LOC_Os07g39980	LOC_Os07g39980	2.963536	7.158412	2.104067	4.832252	1.757483	4.455012	17.439367	16.009466	19.178003	5.590253	5.572786	5.229861	2.261418	4.332924	3.460055	3.679543	2.276319	2.010679	12.769124	11.349789	13.056164	5.294031	4.123718	6.39369
LOC_Os02g05530	LOC_Os02g05530	3.483518	3.467549	1.589411	5.062269	3.851384	2.347744	9.162197	8.843211	11.583793	9.078616	6.394074	7.72357	2.881982	3.233849	2.221263	3.200644	3.249328	1.973686	6.411445	6.763791	5.222463	7.226202	5.005676	6.344864
LOC_Os05g51470	LOC_Os05g51470	4.132484	9.714044	4.023818	7.028338	8.837303	9.354315	1.770667	1.912678	4.168233	1.862899	2.544947	2.667208	2.995658	4.377447	4.559647	7.637294	11.988043	8.827903	1.757287	2.073886	2.751471	3.647624	2.696783	1.94821
LOC_Os10g10360	LOC_Os10g10360	1.55279252355757	2.05080626429831	0.886105	3.84918469312169	1.8096522058453	3.51332727588813	3.38909406072058	3.89943234265558	5.57481903124213	2.25396527614009	3.46031421793903	3.46061661375661	1.85931157621567	1.98931133232552	1.59791931166541	3.51216198765432	2.98411467825649	2.56032858704963	3.16717653162006	4.21447956412195	4.25700536205593	4.75761560519022	3.86272781027967	2.91788474703956
LOC_Os04g02850	LOC_Os04g02850	5.234096	6.874386	4.090125	3.997585	6.218437	4.961321	17.630419	16.887793	13.21971	12.281685	10.848035	11.439437	5.041775	5.695333	6.025917	3.900656	4.678809	2.669248	12.31102	9.344325	14.152297	11.784805	9.903878	13.492043
LOC_Os03g40780	LOC_Os03g40780	2.26354804790749	2.58438097742291	1.092291	3.73829608810573	2.99541511013216	2.89337936674009	4.69071131332599	6.80016791464758	6.01271442180617	4.59408963931718	4.85180940253304	3.82301601707048	1.55511115914097	1.89534973017621	1.70657218942731	2.96310870870044	5.53689704129956	2.81486674559471	5.2701803496696	6.12658328469163	7.89387209251101	6.56818145099119	5.67022023568282	5.75336758535242
LOC_Os01g05960	LOC_Os01g05960	1.93773	1.305959	1.785308	2.15381	1.406229	1.681691	0.991268	0.945557	1.109792	0.94666	1.121332	1.347184	1.517192	1.016896	1.385776	2.049911	1.905121	1.345374	0.845565	0.846132	0.708028	1.224393	1.290608	0.77597
LOC_Os08g27050	LOC_Os08g27050	2.526661	2.304587	1.338094	3.682371	2.709863	3.061452	1.169385	1.148322	0.950719	1.464307	1.443875	2.151915	2.555639	2.776006	1.532088	4.978781	2.316185	4.30509	1.060052	1.410671	1.172113	1.994501	2.346554	1.496125
LOC_Os12g06190	LOC_Os12g06190	9.013947	5.547634	5.294252	11.644128	10.954863	17.452904	2.163698	3.929044	4.137136	5.874668	6.184757	6.634055	11.852983	8.53889	6.805059	13.231754	9.817253	14.275568	7.626459	5.832697	4.487447	4.442801	4.191864	4.418312
LOC_Os02g44280	LOC_Os02g44280	3.208594	3.777062	3.334145	2.470797	4.136767	1.746611	1.453605	1.248383	1.45226	2.077401	1.567284	1.296078	2.771128	2.610126	3.102269	2.456302	3.682998	1.8013	1.997963	1.832049	1.008115	1.342834	1.431853	0.935978
LOC_Os05g04550	LOC_Os05g04550	12.655742	10.434958	10.063169	8.616738	10.498553	10.378639	6.04939	9.463553	4.364634	3.805155	5.899484	8.606356	11.12034	11.262625	9.189486	11.836435	12.312159	13.848622	7.263479	7.712808	8.615503	7.346522	8.8267	4.553672
LOC_Os03g50050	LOC_Os03g50050	3.381154	2.836255	4.093827	5.520081	4.310622	3.651987	2.183535	1.576704	2.292984	2.69501	2.304085	2.699499	3.427604	2.883268	2.395438	5.769869	5.117961	5.000236	2.508677	1.640249	1.850526	2.509862	2.662024	2.613984
LOC_Os08g41630	LOC_Os08g41630	0.429595	0.363374	0.170259	0.409552	0.392309	0.412406	0.844644	0.916365	1.054907	0.671146	0.84021	0.840838	0.341745	0.432654	0.432901	0.440592	0.501472	0.437302	0.915766	0.830933	0.613497	0.953526	1.184159	0.678699
LOC_Os03g48450	LOC_Os03g48450	5.69180954226513	6.50247755851189	5.06946987544149	10.5065540612197	6.52231194231222	9.14379081916647	2.91510423310572	3.3783193899223	4.98049998092771	2.60336577654815	5.06234634942312	5.84013253261126	6.47329031763598	4.04643213538969	5.96087754862256	8.25688822274547	10.55208096162	9.88672318954556	3.48862108288203	4.91835619307747	4.42753822486461	5.21925946479868	5.53785764280669	4.21146427289852
LOC_Os12g04720	LOC_Os12g04720	0.803925845936396	0.880231604240283	1.124621	2.90132749116608	2.26805275547703	3.27500053144876	4.54867155123675	2.73301073003534	2.50710159434629	3.21856173568905	3.15823025724382	3.28048460706714	0.613186682685512	0.97246431590106	0.502670698939929	2.58549496961131	2.1224910565371	3.36882481625442	3.00372839858657	3.10216915194346	4.33893005371025	3.68390933992933	3.56102238515901	2.37154377173145
LOC_Os02g18150	LOC_Os02g18150	2.09493354410675	1.18307764269829	0.699672776130467	1.56531591697554	1.26713933432172	1.88867366641957	4.1083093358043	3.43236078873239	5.03138180578206	1.86332286286138	3.11439711564122	3.10515402297999	0.89752419273536	1.48430654558933	0.892787157894737	1.15890994588584	1.38365516975537	0.803904060785767	3.47601773387695	3.47619690585619	2.26623111193477	3.89595347813195	3.46498509562639	3.59752044625649
LOC_Os07g23030	LOC_Os07g23030	1.08323520323151	1.02417458268114	0.425299617268367	0.571447561221914	0.95334447816208	0.61759612623075	3.12689158646806	3.45759984599849	2.20090331683918	1.71100554102499	1.775897986872	2.32157238323656	0.939166515021459	1.11954373794496	0.91016691239586	0.498567465791467	1.00893344306993	0.413506922999243	2.32377311638475	2.46159092400909	2.34069262307498	2.5745003271901	2.04355836253471	1.41119382580157
LOC_Os03g57080	LOC_Os03g57080	4.222712	5.801924	2.66399	5.325084	3.219345	4.683593	0.884451	0.386316	2.576916	1.423504	1.420165	1.504413	4.557312	4.151645	2.460822	4.04341	1.565429	2.46011	1.75817	1.933101	1.032747	2.661041	1.452473	2.169677
LOC_Os01g60420	LOC_Os01g60420	12.571752	15.070699	4.152741	16.172892	8.585142	13.610821	2.978583	2.608384	6.463333	4.211977	7.492964	14.017007	13.16888	11.924032	7.246432	17.879913	9.268185	14.555285	5.573232	5.368225	4.462044	9.701134	13.329134	7.16978
LOC_Os01g10260	LOC_Os01g10260	2.041317	0.969594	1.106769	0.705615	2.562097	1.405908	0.144393	0.159728	0.475391	0.707265	0.205894	0.275332	4.017889	3.836143	1.43092	3.657856	2.188879	2.945755	1.191452	1.216924	0.620146	0.401933	0.289757	0.806811
LOC_Os09g33620	LOC_Os09g33620	1.821207	1.913305	0.924069	1.719027	1.348526	0.790708	3.988726	4.9985	4.394593	3.032747	4.777834	4.319489	1.547628	1.689234	1.258471	1.806299	1.483045	1.667678	3.47636	2.677482	2.830239	3.699569	3.609191	3.910988
LOC_Os08g06490	LOC_Os08g06490	1.06753497323848	0.907295773712737	0.494812490853659	1.39636657655827	1.11862369342818	1.05076245630081	2.04014247086721	2.58261781842818	2.34684486009485	0.900993837737127	2.14867072086721	1.55738903523035	0.826894676829268	0.773434187330623	0.924887858739837	1.03322243868564	1.39416327100271	0.962471745934959	1.67998256165312	1.58558565210027	2.27156797628726	2.04219476050136	1.87079912906504	1.7993771300813
LOC_Os02g10630	LOC_Os02g10630	0.59762	0.448174	0.552841	1.167593	0.90849	1.123788	2.422152	1.819426	1.576432	1.516828	1.269241	1.269648	0.506394	0.497044	0.638814	1.01911	1.785901	0.491461	1.588573	1.465286	1.67628	2.036797	1.581037	1.239032
LOC_Os02g13190	LOC_Os02g13190	4.642702	3.149129	4.358976	5.666702	6.898398	5.588234	2.518157	2.962577	1.988043	3.951885	4.574902	3.260679	5.140917	4.363394	4.5332	5.809536	5.255895	6.006281	2.634023	1.838969	2.046623	4.993991	3.457263	2.825513
LOC_Os08g42610	LOC_Os08g42610	6.369436	5.048642	8.439438	7.138814	8.866848	5.389017	4.105604	4.121655	3.834636	5.54996	5.413296	6.451459	6.495593	5.597218	7.341074	6.777614	9.607585	5.347639	3.398743	3.481721	4.345623	4.054085	4.217314	2.835149
LOC_Os05g19040	LOC_Os05g19040	3.48858	4.29183	2.320734	7.499492	4.959951	7.245306	9.685387	9.100224	9.410311	7.388736	7.336387	10.91458	4.64564	4.413943	2.76458	5.998327	3.480852	8.163363	7.665679	9.089037	10.197865	8.331274	9.042645	8.173945
LOC_Os01g51540	LOC_Os01g51540	15.891151	13.068172	7.055662	13.377435	12.960736	12.508988	2.511553	2.23733	8.952912	16.430038	10.177105	17.34182	16.630644	15.859818	9.288249	13.295209	8.704601	16.479996	3.990352	7.275177	3.895693	6.384755	3.632625	4.059824
LOC_Os02g38220	LOC_Os02g38220	6.104105	6.993164	4.246486	5.832974	4.298496	4.812008	2.665784	3.050714	4.872313	1.688686	4.396783	3.529303	6.095302	5.174336	4.533123	6.037725	4.943704	6.179675	3.313395	5.070347	3.451457	3.02473	3.225472	3.580761
LOC_Os07g35940	LOC_Os07g35940	0.312615	1.153781	0.222031	0.513887	0.707751	0.646109	0.077541	0.137873	0.142317	0.268721	0.45944	0.3065	0.202448	0.25651	0.092958	0.29747	1.037733	0.288177	0.087681	0.228304	0.203596	0.233578	0.160435	0.198876
LOC_Os03g31690	LOC_Os03g31690	10.852334	20.29332	23.018473	8.626902	28.086348	12.134171	4.213125	6.685654	5.096066	3.705742	1.767873	3.41469	6.883034	12.39859	27.077826	9.360735	18.017784	10.653502	4.476335	7.030073	6.528005	2.019529	3.562388	3.751854
LOC_Os12g06464	LOC_Os12g06464	1.872034	1.302853	1.304199	2.001345	0.760016	1.67974	3.763932	4.432113	4.439838	1.631985	2.726089	2.655765	2.04956	2.37535	1.750447	1.85214	1.856393	1.802429	2.403414	2.956824	3.720078	4.112546	3.078386	3.320558
LOC_Os10g35060	LOC_Os10g35060	31.978657	38.654335	45.212955	31.281858	60.421768	33.166195	22.22834	20.149935	25.233685	23.879545	18.417698	20.089392	29.173969	35.870449	39.557964	29.015308	43.292561	34.968204	22.124765	24.892502	25.301126	17.730032	18.356426	23.056105
LOC_Os07g37560	LOC_Os07g37560	31.2907578139939	37.6824436564537	21.729354265754	31.3091600065189	18.0809186901347	26.3250595897436	12.6428357051282	15.3004099050413	29.8194884152542	10.0484494995654	17.3252982846588	19.6593111729683	29.5782559965233	25.6467990104303	26.4930736345067	27.3712208789657	27.530464974359	26.8859056129943	14.9427090132551	23.8167132409822	20.4931232461973	19.3794630993047	19.9850634565406	12.8737276868753
LOC_Os10g39390	LOC_Os10g39390	1.785879	2.301065	1.507596	1.224579	2.756506	1.716639	0.61354	0.813828	0.878031	0.876723	0.851345	1.159753	2.629585	1.136497	1.598815	1.641953	1.033744	1.146055	1.538112	1.828088	0.659395	1.00235	0.716087	0.857851
LOC_Os06g01950	LOC_Os06g01950	12.203298	10.799299	2.876431	24.961952	9.357073	19.375702	28.071716	29.411966	33.678391	22.98019	23.283298	21.260857	16.489616	16.048494	7.755093	20.516586	10.279334	14.731172	25.715086	21.157602	26.114895	26.588127	26.688616	30.232246
LOC_Os05g33310	LOC_Os05g33310	15.934845	21.073357	11.605921	18.549122	8.614991	13.734214	7.021779	8.155323	11.845482	5.815377	7.910792	12.373226	15.312059	14.880897	13.912045	17.927269	8.486439	19.071051	9.901354	10.410054	8.157971	7.782484	9.09145	5.086133
LOC_Os05g24560	LOC_Os05g24560	2.758542	3.165091	4.722433	2.570498	3.415795	3.260265	1.491432	1.485913	2.595107	1.641735	2.739765	2.524501	3.267456	3.367107	6.646502	4.373621	4.291284	4.412478	2.328865	2.766269	2.953954	3.964188	2.837879	3.177573
LOC_Os01g52260	LOC_Os01g52260	13.404045	14.28811	18.062742	14.637088	44.531132	9.151505	6.025217	5.846581	5.112407	7.059223	4.969968	8.063668	11.984013	11.51788	11.985854	14.246508	20.191107	8.495261	7.19864	5.139768	7.319468	3.213332	2.371075	4.051972
LOC_Os01g15790	LOC_Os01g15790	8.8508321966805	8.18706779087137	8.39110357759336	12.3838425560166	13.8641208489627	15.5807113029046	23.3969240273859	22.4065698995851	22.8624100165975	17.3615598224066	20.0124944489627	18.2869666315353	7.66190340248963	9.58646591701245	11.075259180083	11.6239887170124	18.416714953527	6.53622732033195	18.761478639834	21.2583969153527	17.485390873029	18.0738123850622	19.7928015900415	16.9765829925311
LOC_Os04g57440	LOC_Os04g57440	16.2866801819527	32.5038050192308	4.15034381804734	21.7368200295858	17.9727795310651	17.323948602071	5.86369292751479	5.71337793639053	9.83165803402367	7.62466277514793	6.59880196745562	7.30521668934911	11.9573027263314	13.1891748491124	7.64286059763314	23.3186666035503	14.7270457011834	26.8172344023669	9.78861375	8.55856569378698	7.65897944378698	6.43747001923077	7.78830078106509	7.07963859319527
LOC_Os11g14000	LOC_Os11g14000	1.814084	2.226879	6.126849	2.195929	9.380879	3.042851	0.873628	1.316741	0.506507	2.89808	1.472406	3.21682	2.723975	2.89886	3.731058	2.550611	4.470547	2.357878	1.11065	0.725932	1.102564	0.428219	0.553182	0.709849
LOC_Os05g14360	LOC_Os05g14360	1.194489	1.668178	1.203189	1.905874	1.925648	1.717577	4.126699	3.490844	3.436488	3.086083	2.820185	3.628684	0.987655	1.802638	1.488759	1.656104	1.982142	2.056623	1.865802	2.742091	2.451313	2.81837	2.15102	2.377012
LOC_Os03g45790	LOC_Os03g45790	9.060584	5.262813	15.921112	4.793852	16.65863	7.12709	4.126736	3.375072	2.335464	9.364999	6.129326	5.075582	4.823168	8.006627	5.942186	7.953888	8.186438	5.220257	4.962106	5.439502	3.863185	2.744602	3.210278	4.434102
LOC_Os03g54870	LOC_Os03g54870	2.383865	1.557103	2.422081	2.3713	1.491381	3.672962	1.231333	1.122996	1.346608	0.882369	2.110674	1.513803	1.917337	1.98753	2.179746	2.458804	2.482274	2.601252	1.074624	1.071885	1.305486	2.201782	2.614575	1.555542
LOC_Os06g08900	LOC_Os06g08900	0.56221	0.392235	0.226387	0.354148	0.174833	0.446529	1.789556	1.659131	0.926587	1.281513	0.998777	1.084522	0.729306	0.578914	0.668702	0.172793	0.042268	0.07599	1.09837	1.029346	1.097865	1.803331	1.431035	1.339775
LOC_Os06g02400	LOC_Os06g02400	1.921486	1.780093	1.577726	1.551346	3.748696	2.867358	6.253081	6.107446	4.418927	7.003149	4.812057	4.66366	2.620125	2.509151	1.447087	2.291198	2.327287	1.523401	5.737749	4.324604	5.162057	6.527581	5.197979	6.189286
LOC_Os02g17360	LOC_Os02g17360	4.58190045824983	10.1291484742819	2.19584176219105	5.1414476740147	2.40010960587842	5.89479615631263	16.5981946666667	17.4626032745491	23.9255823433534	5.7306983246493	9.29120773012692	8.76500371676687	4.16791942017368	7.35685293520374	4.62243973279893	5.25580341349365	3.14815742284569	3.09108429124916	16.5367707160989	16.6357998931196	15.4796513667335	9.75560729058116	7.68171537875752	8.03771666533066
LOC_Os06g02380	LOC_Os06g02380	158.386001674429	376.227683126688	125.56114365021	190.761801433163	180.396966469492	193.966196544481	636.980238190033	652.856264401956	640.246839610619	211.189584377271	178.330686600838	199.200729697252	141.515744171402	267.468145633442	162.900082869585	167.931796186306	153.027336740568	147.393061974383	519.148489516069	490.350272385189	587.694787676758	210.079740934793	145.438819919888	224.261288800186
LOC_Os07g30800	LOC_Os07g30800	10.306261	13.45306	9.26786	7.513581	12.134226	10.36691	30.46594	27.434832	30.649254	14.193053	15.971197	17.077093	7.502155	13.831787	9.370868	7.238151	9.696279	4.788429	25.557865	24.660727	23.026285	24.941765	15.791863	18.477692
LOC_Os07g36590	LOC_Os07g36590	14.569567	18.16164	8.935349	15.452216	8.980374	12.573209	4.2452	5.965033	13.591851	5.581489	8.714417	11.840766	11.058767	13.05954	10.544518	14.336634	14.575083	18.184248	7.145938	9.674867	7.428463	6.708609	8.537939	4.591027
LOC_Os02g04260	LOC_Os02g04260	27.948126	22.818937	32.050369	18.057119	30.552691	26.894009	18.374054	19.190533	17.550564	22.370201	19.02177	20.574703	20.720608	21.330616	31.821018	24.570238	31.163942	19.003126	17.273422	21.274042	16.109716	18.876711	20.64399	16.399532
LOC_Os07g48100	LOC_Os07g48100	57.510788	44.883945	24.98732	63.358997	38.842281	62.854176	27.402733	24.379166	28.779177	20.588436	42.294155	46.159256	74.317642	64.623665	33.272984	61.299179	41.891304	66.024216	30.324556	35.261322	31.362209	46.524746	37.476311	33.099915
LOC_Os12g18550	LOC_Os12g18550	3.47505	3.000858	4.962956	3.471216	2.528507	3.640627	13.469692	16.1378	8.904632	5.625464	8.043523	8.128714	4.149787	5.573794	4.869691	3.506428	2.447457	1.159561	10.266716	9.863854	7.12227	8.676534	6.619068	6.875897
LOC_Os03g63490	LOC_Os03g63490	18.555479	18.242168	31.066166	21.2551	40.722378	25.839262	14.975838	13.170779	9.547212	19.141171	13.404489	13.230866	17.761322	18.278767	29.98823	25.653467	26.110067	25.037003	11.731685	11.660944	12.594585	12.317459	12.939163	15.399521
LOC_Os07g40000	LOC_Os07g40000	14.606565	14.638539	34.599033	21.362314	50.13258	23.063873	11.468942	11.494711	4.997211	15.034173	10.550414	14.69564	16.774944	14.117615	21.150831	26.837378	30.986973	30.696596	13.555069	12.955282	11.335002	8.186541	10.935112	14.373238
LOC_Os07g43540	LOC_Os07g43540	0.477667	0.664462	0.069263	0.887304	1.033604	0.696853	1.693191	1.864372	1.373969	1.240528	1.547101	1.870881	0.406203	0.251314	0.47831	0.883349	0.383777	0.909631	1.211602	1.630472	2.092867	1.945816	1.865021	1.564245
LOC_Os07g33200	LOC_Os07g33200	2.779889	1.513234	2.396452	1.798509	2.319712	1.790469	7.171856	6.758988	4.209322	2.005304	2.840277	3.82405	2.316036	2.348719	2.977049	2.068623	1.701494	2.075231	4.595278	4.340269	5.595823	4.718495	3.680258	3.477056
LOC_Os08g26270	LOC_Os08g26270	1.236326	2.785882	0.774361	2.307086	1.148539	1.870785	6.664221	4.367439	6.905367	5.094128	3.521881	4.534294	1.421866	1.890366	1.333077	1.448334	2.021158	1.4063	5.685161	3.248656	5.559757	6.915206	4.121843	3.649798
LOC_Os01g06000	LOC_Os01g06000	0.779137	0.487117	0.440124	1.487692	0.950148	1.185372	1.504694	1.668797	1.59966	0.60369	1.450401	2.205764	0.842298	0.676135	0.54735	1.507223	1.352694	1.26076	1.342966	1.6052	1.689159	1.721761	1.843941	1.066238
LOC_Os10g04770	LOC_Os10g04770	0.740464	0.543773	0.743442	0.575479	1.339759	1.056549	2.490778	2.935917	1.430383	2.104728	1.983486	1.356128	0.608149	0.669848	0.626202	0.733944	1.163448	1.072633	1.241367	1.593578	1.749608	1.977865	2.276999	1.842953
LOC_Os05g34470	LOC_Os05g34470	9.83018303612105	11.9600532385291	14.8542313381061	10.1819323527498	23.5351912033843	21.2024364490726	48.38741247055	48.1347544913765	32.858305881549	17.9500101028311	35.9561048818744	18.7432285558087	16.9544932339733	15.7667170035796	8.59503508232997	18.7294365388871	11.7708854331272	21.9432691383013	19.1537583494956	19.3171130569476	38.96739523918	46.8293394240156	35.9521665675236	22.5535323520989
LOC_Os12g09300	LOC_Os12g09300	13.1238683105665	8.87636097669747	6.11254387022901	18.4654157581358	21.7011504728807	16.611572089996	0.579270229409401	0.239038800321414	5.45863241582965	6.2492949887505	3.71646237203696	3.34343931498594	10.5928745319405	14.6718880855765	8.07466100883889	18.6774731225392	15.5310462531137	17.9658557175573	2.12322609521896	1.73284852631579	0.418442360385697	10.5194497159502	9.33355949779028	8.42994636400161
LOC_Os06g48235	LOC_Os06g48235	2.868569	1.830612	3.898834	4.966822	5.671281	5.756235	1.878243	1.031082	1.225152	1.701612	2.659314	3.529668	2.947589	1.883931	2.914494	4.207267	5.440172	4.926798	1.506273	1.180235	2.288828	1.817524	3.360461	1.330836
LOC_Os01g59950	LOC_Os01g59950	13.363316	10.317028	11.986699	10.649023	14.750198	12.737729	9.138019	7.101467	6.707969	18.318342	12.331414	9.098829	14.303876	11.59479	8.90835	14.454685	13.263779	16.324646	8.96445	9.871722	8.456422	11.75894	9.324264	12.085098
LOC_Os10g19190	LOC_Os10g19190	0.526082	0.36487	0.02935	0.644363	0.872732	0.980681	1.32708	1.583921	0.863922	0.47843	1.078771	1.527162	0.501247	0.367467	0.291595	0.67821	0.445822	0.380452	0.887346	1.119064	1.25562	1.27796	1.289276	0.949987
LOC_Os01g47040	LOC_Os01g47040	1.244407	0.969441	1.193582	1.051644	0.925598	0.920821	0.678329	0.784172	0.339548	1.030605	0.607565	1.271452	0.619721	0.854124	0.876939	1.036582	0.601735	1.018736	0.826458	0.784007	0.947313	0.642302	0.789832	0.937234
LOC_Os11g42540	LOC_Os11g42540	2.72157885	5.3144556	1.8666899	2.9852012375	2.8192102375	3.959994025	9.9813109375	8.811225425	11.38798095	4.907662675	3.4954423875	2.8751398875	2.319663275	4.730712175	2.920736225	3.8554784375	3.2844171375	2.0365308375	7.6278440125	8.647799625	6.91000845	5.14062285	3.775274975	4.333997325
LOC_Os02g27070	LOC_Os02g27070	2.91114394488916	4.44861665979064	1.00652622444581	3.90013769581281	0.917109910098522	2.88658100615764	8.13544412407635	8.71372742025862	10.348672796798	3.24540204002463	4.08398824568966	3.95232064932266	2.40799908990148	3.72353222721675	2.53159532019704	3.49055701508621	2.08389725277094	2.51255821059113	6.69688422044335	6.55677239593596	7.32582699137931	4.94631055695813	4.35662009390394	4.38096103633005
LOC_Os01g72930	LOC_Os01g72930	0.179879	0.21579	0.056465	0.294606	0.731577	0.317674	0.981987	0.571753	0.503033	0.435747	0.466631	0.462891	0.256319	0.106308	0.298545	0.193787	0.371947	0.112478	0.477869	0.53872	0.756667	0.554633	0.425905	0.465515
LOC_Os08g01240	LOC_Os08g01240	10.540997	12.004469	0.610367	17.822941	14.293379	20.114454	35.44379	29.171524	36.484043	28.546881	27.701994	26.742525	9.936846	15.962282	7.629803	17.96702	10.695473	16.605442	28.55427	26.691328	26.054689	39.142864	25.537968	31.828094
LOC_Os07g39990	LOC_Os07g39990	24.492369	15.340763	25.554466	16.251413	31.064619	15.700351	12.621874	13.592177	14.008735	19.175629	15.933414	17.788242	29.86462	28.700047	19.107553	20.418953	20.946939	17.475704	19.330204	15.233294	13.674107	14.460902	15.859803	20.870409
LOC_Os09g23660	LOC_Os09g23660	102.531890462327	9.29363607175807	55.6234809964121	31.8695289451563	46.1588843259867	61.5996415827781	22.5440745074321	12.7364865832906	8.41861993439262	36.4026442419272	31.6820350876474	38.589133875961	88.471618382368	54.640156818042	9.89597757662737	34.9221271512045	64.5574928692978	37.4107916658124	50.2920095725269	21.9641043628908	52.4041374741158	8.10291685904664	5.00966036904152	4.74514869092773
LOC_Os01g25540	LOC_Os01g25540	27.254276	60.383835	9.302134	31.788153	27.201958	29.618937	7.544185	8.012526	23.528694	10.292965	11.809867	17.787432	18.293804	24.675152	16.924631	38.863884	20.141546	33.678505	13.937672	30.791298	12.996284	8.999597	10.66999	9.932454
LOC_Os04g41630	LOC_Os04g41630	3.480224	3.432418	3.13373	2.388087	3.92617	3.785546	13.497066	11.663336	8.24896	13.689548	7.710441	6.837825	3.787165	4.125712	3.078898	4.417302	4.381334	1.899385	11.760411	8.065103	7.90083	11.274568	7.895159	10.395673
LOC_Os12g33230	LOC_Os12g33230	0.081169	0.058223	0	0.142823	0	0.054675	0.206345	0.457005	0.801561	0.063117	0.087515	0.250926	0.055582	0.085041	0.216031	0.106007	0.073315	0.070726	0.491747	0.315537	0.355537	0.219379	0.071287	0.194426
LOC_Os08g03570	LOC_Os08g03570	34.438457	47.049343	17.72514	29.737444	24.088478	30.743313	13.566177	15.927461	34.720371	14.529456	23.104879	28.626129	33.743946	38.850121	34.730247	27.252022	30.471058	26.372135	17.466221	22.078579	19.493608	26.625105	26.885061	15.102619
LOC_Os07g27359	LOC_Os07g27359	0.277325	0.333226	0.05589	0.223822	0.185041	0.159947	0.781613	0.53896	1.125813	0.134541	0.429918	0.336531	0.441952	0.365451	0.300306	0.253717	0.296638	0.195035	0.889479	0.555872	0.741585	0.7284	0.538915	0.450029
LOC_Os02g12840	LOC_Os02g12840	0.824046	0.724446	0.944223	0.787708	0.714514	0.841207	0.410718	0.607926	0.553751	0.559027	0.650722	0.902045	0.746992	0.642933	0.962139	0.718037	0.737591	0.563087	0.460847	0.992322	0.650187	0.743753	0.868729	0.421833
LOC_Os02g51810	LOC_Os02g51810	0.407022758098443	0.495309379890618	0.282245094657131	0.507982630626841	0.44763681278923	0.466052289019773	0.914259143878839	1.52446499032394	1.27926193857804	0.63769697938578	0.884532336979386	1.13799221455616	0.396491019772823	0.499845698779975	0.466649511989903	0.640301167017249	0.308702662179218	0.275372213714767	0.98375800757257	1.29637871013883	0.667593963819941	1.05431806268406	1.47730224442575	0.56853865124106
LOC_Os09g32984	LOC_Os09g32984	2.05218	1.283018	1.645438	1.914694	1.583765	2.956018	4.625215	6.391239	4.684452	2.890553	4.327796	4.741222	5.036195	3.026465	2.550664	1.992688	2.356996	0.776005	4.76423	3.620357	3.593659	4.846541	4.763077	4.657313
LOC_Os02g01540	LOC_Os02g01540	0.252899	2.286488	0.297533	1.163876	0.730231	1.543242	0	0.111066	0.37513	0.170925	0.321522	0.120251	0.13177	0.366592	0.407625	0.722349	0.563747	0.720753	0.243884	0.287367	0.216355	0.440218	0.450607	0.21208
LOC_Os02g49550	LOC_Os02g49550	5.289701	4.405515	5.159969	4.523958	3.099661	5.232667	2.744682	2.856954	3.877892	4.229867	3.066358	2.554893	5.964208	5.991906	3.977092	5.506068	3.894288	6.765892	5.029603	3.670092	3.09872	3.023545	2.214183	3.167185
LOC_Os04g44200	LOC_Os04g44200	12.472708	12.82974	8.273062	10.122399	9.820744	14.948746	37.708054	29.152748	25.843943	32.233627	26.962706	19.971371	9.6374	13.814364	7.732063	14.296771	6.596438	8.235509	34.008568	22.083191	21.800186	21.204361	20.297726	26.057682
LOC_Os07g43770	LOC_Os07g43770	7.66136758994709	5.53166638624339	3.72402647354497	6.80284253703704	6.32608007671958	7.35081761904762	1.64966123280423	2.15032228042328	4.94197135449735	3.96295894444444	2.72610431746032	2.21111598941799	6.93333501058201	7.91094113756614	4.12897873015873	8.79158310846561	4.60731338624339	5.83431893386243	3.75856292857143	4.64605357407407	2.17548752645503	3.60751179100529	2.25306148941799	2.72799706084656
LOC_Os06g16150	LOC_Os06g16150	1.123118	2.402533	0.184496	2.21787	6.08327	1.748684	9.135982	7.530898	5.421757	9.681687	5.35533	4.544812	1.264759	2.444941	0.921809	1.427748	3.158846	0.686266	7.783848	5.613825	6.155696	6.828051	4.556924	8.431478
LOC_Os07g13520	LOC_Os07g13520	1.773382	1.700386	2.273042	0.969786	2.481615	1.757722	1.28168	1.359252	0.847342	1.294784	1.304344	1.277051	1.465991	1.731364	1.394948	1.237268	1.427428	1.486232	0.782843	1.214347	0.868565	1.2887	0.920064	1.041176
LOC_Os01g06920	LOC_Os01g06920	0.203186	0.349876	0.103011	0.656715	0.370006	0.617603	0.860096	0.746001	0.693745	0.22874	0.494208	1.073252	0.243004	0.216775	0.345391	0.386251	0.357002	0.461839	0.393388	0.895681	0.691959	0.640869	0.740359	0.625717
LOC_Os01g72600	LOC_Os01g72600	5.574498	7.409829	0.561819	7.097325	5.116225	6.553949	1.258735	1.170381	2.683869	3.886944	4.007543	4.876026	3.189277	4.578693	2.243436	8.343024	4.625412	9.606895	1.702628	2.659877	1.610784	2.842371	3.686324	3.191329
LOC_Os01g41530	LOC_Os01g41530	1.385531	0.726007	0.723468	0.669714	1.148228	0.870856	0.633574	0.652417	0.343511	0.842198	0.71321	0.825878	0.642112	0.736818	0.378349	0.638271	0.923393	1.132996	0.343325	0.38876	0.420038	0.887866	0.80802	0.749615
LOC_Os10g38489	LOC_Os10g38489	8.768301	25.164164	3.104728	15.257658	29.026442	16.746031	3.310664	2.662898	8.686237	2.994241	3.221142	3.179666	4.02265	7.486022	6.389362	15.121005	16.293278	16.690582	2.443759	5.213977	3.67587	2.406816	1.707359	2.076012
LOC_Os03g49430	LOC_Os03g49430	1.29181342959117	0.443904513951979	2.07727559928618	1.58534915087605	6.49681994711227	1.75521134295912	0.498121591174562	0.425838162881246	0.115138722907203	1.01961505223881	0.395280106099935	0.769298082738481	1.23754496073978	0.895858772874757	2.50417810382868	2.63342513659961	5.86310889714471	2.07417551817002	0.405097872809864	0.202237738157041	0.498936696950033	0.265714980532122	0.276083933809215	0.289222881570409
LOC_Os02g11980	LOC_Os02g11980	0.248765	0.161951	0.077682	0.313341	0.143119	0.312945	0.697281	0.472076	0.485037	0.124241	0.340183	0.453143	0.168936	0.066101	0.14118	0.210198	0.208265	0.126163	0.387929	0.564061	0.678336	0.898106	0.907363	0.602126
LOC_Os03g01240	LOC_Os03g01240	0.211539	0.184632	0.132947	0.282664	0.139441	0.253993	0.505775	0.556193	0.647475	0.140351	0.504453	0.491086	0.214842	0.132737	0.11538	0.097908	0.083537	0.037891	0.217893	0.352906	0.332494	0.239775	0.399651	0.199957
LOC_Os12g38560	LOC_Os12g38560	9.950263	4.424362	11.438492	7.492079	11.489689	10.642381	5.954792	6.899395	4.35977	5.426138	5.691627	4.501072	7.875382	6.795355	7.768674	7.597883	9.165596	8.248297	3.481486	5.062117	4.123536	4.986786	5.109121	5.03881
LOC_Os09g25090	LOC_Os09g25090	15.965218	8.855644	3.447164	10.324895	2.581737	8.597695	2.718936	2.00769	6.312519	3.727498	5.554628	5.114839	21.28233	20.64222	6.817385	13.559358	4.565383	12.066406	6.187943	3.956922	3.997713	7.847181	6.532132	6.695296
LOC_Os02g04170	LOC_Os02g04170	4.50728121631206	2.60363369787234	5.01717416241135	6.12711661914894	2.85929414468085	5.33348097234043	3.02907526808511	2.99175415319149	1.22623524539007	2.02983299716312	4.49530584751773	4.67052328723404	6.55052974397163	4.53149976879433	5.27700096453901	3.95506339929078	3.63492437021277	5.61351829007092	2.74037402411348	2.38397107659574	3.18661528368794	3.98555107092199	3.10189631914894	3.19407864680851
LOC_Os12g05609	LOC_Os12g05609	0.399943	0.084442	0.24216	0.251337	0.441414	0.301327	1.096845	1.36974	1.215791	0.195629	0.758318	1.952176	0.114343	0.158589	0.230776	0.271635	0.35299	0.101396	0.496504	0.757698	0.734552	1.380827	1.559369	1.146428
LOC_Os12g16080	LOC_Os12g16080	6.037338	7.216864	4.019523	10.729093	18.675716	7.045491	1.114686	1.526127	5.104516	0.643913	1.209987	2.669483	4.055008	3.7063	3.986359	11.040679	18.023094	12.324359	1.879972	2.094214	1.63801	0.840564	1.58218	0.798546
LOC_Os12g38540	LOC_Os12g38540	1.726076	0.716421	2.253852	1.090713	1.426458	1.660243	0.735615	0.76405	0.260009	0.624748	0.760528	0.840586	1.701542	1.451882	1.314638	0.819227	1.693169	0.245087	0.581347	0.199792	0.434237	0.654549	0.799032	0.565021
LOC_Os07g05960	LOC_Os07g05960	0.088585	0.169929	0.07651	0.178254	0.069108	0.172907	0.332746	0.408466	0.365456	0.067421	0.232285	0.310571	0.050777	0.038447	0.042097	0.23476	0.150244	0.191868	0.23679	0.358063	0.35139	0.358956	0.333492	0.20898
LOC_Os02g44230	LOC_Os02g44230	4.72324994672349	7.32564859563133	6.10538073947789	4.7309020548748	9.05239160681939	7.28902842514651	2.82089664997336	2.39230791901971	5.85090831220032	4.41001802663825	6.17445777144379	9.27245481832712	4.12403233244539	5.65794898454981	6.37709005114544	6.10909796217368	7.97550811667555	7.42431389504528	2.54486457698455	3.86806423548215	2.88886679435269	3.96183684922749	7.25282971710176	3.07224983910495
LOC_Os01g66810	LOC_Os01g66810	3.777726	3.378655	2.527111	3.967494	7.413314	5.602114	11.471931	9.029888	7.185014	10.905624	6.84021	5.782416	3.041292	4.792819	2.822889	4.807281	6.630059	5.908998	9.397346	7.500254	7.872698	7.376426	7.660528	10.972944
LOC_Os01g19670	LOC_Os01g19670	2.9456	1.559268	2.525837	2.960146	4.195792	6.268083	9.045507	9.157765	4.82524	6.7369	4.903773	5.797608	1.37686	2.476323	3.105824	4.474441	3.659824	2.109312	6.741366	4.998285	5.499458	5.445603	3.922741	6.229704
LOC_Os01g61330	LOC_Os01g61330	4.893981	6.941041	2.060381	5.711195	1.794477	4.199429	0.830245	0.932233	3.87331	1.246155	1.719918	1.754617	2.514595	4.623669	2.095912	6.246755	2.347543	6.752054	1.697816	2.736349	1.972424	1.224228	1.954909	0.866934
LOC_Os11g09030	LOC_Os11g09030	1.393669	0.916299	3.228347	1.64046	3.960785	4.012254	1.21523	0.600761	0.29694	3.273446	1.402435	0.986846	1.359725	1.962435	1.532228	3.778573	3.466203	3.140948	0.787432	1.474323	0.754378	1.28859	1.236462	1.560982
LOC_Os05g36160	LOC_Os05g36160	2.62751657370518	4.11948545816733	1.6594452749004	1.98467632669323	2.65809464940239	2.34431659760956	1.41104580079681	1.47108673705179	2.51454950996016	1.38352672111554	1.61939689641434	2.22750979681275	2.41923454183267	3.8480526374502	2.28819235458167	3.24556780478088	2.92255595219123	2.11151335458167	1.65238845816733	2.63334243027888	1.30854534262948	1.78148180478088	1.40151307171315	1.64348596015936
LOC_Os02g35940	LOC_Os02g35940	2.013323	4.288125	1.031164	2.795013	2.139433	1.883735	1.458152	1.31676	1.413767	2.186459	1.468272	2.085661	1.732621	1.629158	1.337294	2.777475	1.859046	3.359765	1.771533	2.004035	1.253917	1.853663	2.069704	1.180131
LOC_Os01g71690	LOC_Os01g71690	1.96364161891117	1.61265143194842	2.17076994985673	4.41210751934097	2.85280349426934	4.83214866618911	6.64896168338109	16.2421242191977	7.69973701575931	1.70652441618911	3.20486068624642	21.0154602292264	3.60687789899713	2.89127520630372	1.75419249140401	3.60380641045845	3.00472440902579	3.97239176862464	12.4021582206304	11.5177431733524	7.44269189040115	3.99714282378224	18.2543884269341	3.52378197063037
LOC_Os06g39370	LOC_Os06g39370	28.716473	30.761086	66.293213	36.875237	51.033459	25.887541	28.874634	23.933935	13.556016	55.615082	25.669641	38.264553	25.537376	30.466644	37.189697	24.454199	35.053692	20.720644	34.313908	27.310774	29.287174	16.234343	22.583378	36.129162
LOC_Os10g03855	LOC_Os10g03855	0.538884	0.559152	1.083624	1.034153	1.235312	2.012663	3.015825	2.779969	2.090023	2.267884	1.888588	1.760027	1.291698	0.469537	0.269119	1.332096	1.381839	0.903112	1.448321	2.318646	2.189085	2.84516	2.509812	2.82315
LOC_Os05g51620	LOC_Os05g51620	8.68943419986008	8.41244900466418	2.02111755923507	6.21452947014925	1.1262352707556	5.85487596875	21.5547804827425	21.6457797150187	31.4229378120336	2.55338470242537	10.0191413285914	8.87753250676306	10.8935891758396	10.3529642672575	5.26324301399254	5.70846827985075	2.16164693003731	2.05210553125	13.5915857371735	19.6025725244869	25.0348782775187	12.0637187982743	9.5086605729944	13.5463055174907
LOC_Os01g23910	LOC_Os01g23910	8.474833	6.242124	8.567245	4.717059	7.957505	7.278903	4.907724	4.694201	5.538766	3.124838	3.186285	6.072931	6.983957	6.828071	9.383812	4.208674	8.266395	5.188054	4.160032	5.836864	4.562778	7.501137	6.976425	3.729702
LOC_Os09g25784	LOC_Os09g25784	0.261269945249597	0.164870479871176	0.250965136876006	0.505740341384863	0.902240231884058	0.368665346215781	0.126932418679549	0.0943781578099839	0.102732489533011	0.130409552334944	0.166746476650564	0.207537133655395	1.15905525281804	0.747616898550725	0.599470708534621	0.948864566827697	0.54618722705314	1.2961867020934	0.186625265700483	0.31269978099839	0.246121397745572	0.286927977455717	0.676160264090177	0.229631996779388
LOC_Os01g05080	LOC_Os01g05080	16.3324496099855	31.8934939435601	13.3111010622287	23.6667939276411	15.5392386476122	17.5355357474674	54.6711852170767	48.636752589725	58.2078388198263	29.32256520767	19.4420901910275	24.9164103357453	19.1391697373372	33.870976776411	23.973787089725	21.3761559587554	18.5298707445731	9.74881820839363	58.1081097865412	43.0319794587554	41.1456690658466	20.5740852930535	19.2342671570188	29.9134216917511
LOC_Os06g41720	LOC_Os06g41720	1.287856	1.163836	1.132035	1.272779	1.138237	1.021066	4.378688	3.719773	3.006995	4.867491	2.566738	2.507916	1.062264	2.590062	1.734901	1.909333	1.849468	0.948972	4.422295	2.729228	3.431849	4.755291	3.176676	3.604268
LOC_Os12g02630	LOC_Os12g02630	0.703117	0.899498	0.564514	1.00248	1.16196	0.768906	0.191764	0.26877	0.389896	0.080905	0.085303	0.318165	0.547283	0.805797	0.530139	0.440106	1.231719	0.236356	0.126669	0.224435	0.048967	0.627456	0.405711	0.285562
LOC_Os09g31140	LOC_Os09g31140	3.341822	12.782378	2.498582	7.662448	2.626377	5.38461	1.157859	1.437507	5.233086	1.72888	2.257744	2.084593	2.28011	3.50964	3.095198	5.781358	3.724377	5.288806	2.293115	4.769085	2.303044	1.599027	1.647956	1.123231
LOC_Os02g36850	LOC_Os02g36850	5.192078	8.853705	1.365024	4.981467	0.184556	2.965191	29.028503	29.733311	30.976234	34.571579	21.991816	21.704178	4.378511	7.777844	3.32277	3.684723	1.279735	0.679469	25.996727	15.803741	12.379284	11.629719	14.865785	26.286867
LOC_Os07g42610	LOC_Os07g42610	7.578375	6.188553	2.015048	13.858955	7.36003	8.933545	0.640547	1.392712	5.014473	1.31873	1.337593	1.075686	8.028641	10.865471	4.494075	10.763726	8.925817	9.606081	1.55907	1.213087	1.98669	0.573534	0.933597	0.656416
LOC_Os02g32140	LOC_Os02g32140	0.491087	0.354734	0.60048	0.593515	0.939175	0.673075	0.328857	0.335321	0.147486	0.28	0.439174	0.210772	0.471546	0.628352	0.453393	0.62293	0.605581	0.374924	0.394648	0.229151	0.345556	0.335951	0.332023	0.418498
LOC_Os11g10330	LOC_Os11g10330	0	0.215531	0.04627	0.205188	0.324496	0.271935	0.276893	0.584687	0.6166	0.399513	0.382228	0.480959	0.052363	0.094222	0.073058	0.265653	0.133353	0.29096	0.410269	0.52008	0.588911	0.253254	0.226756	0.525152
LOC_Os11g16510	LOC_Os11g16510	0.462081	0.335895	0.689135	0	0.423231	0.537991	2.969461	2.436144	1.55427	2.283564	1.877476	2.53558	0.748343	0.724349	1.035237	0.368836	0.464125	0.113221	1.748137	2.559114	2.896788	4.700225	2.466519	2.405667
LOC_Os01g03310	LOC_Os01g03310	94.888664	66.959076	90.392174	117.263161	89.09494	33.3792	250.08223	316.661682	211.30162	363.586914	275.842438	304.352142	97.684319	150.658905	52.839775	45.671268	102.438171	41.539665	235.028961	202.996887	254.569351	85.981552	105.587372	119.753433
LOC_Os10g41870	LOC_Os10g41870	2.44188653074952	3.18989008263933	2.67054937860346	3.50661410954516	1.24689802754644	3.16157343241512	1.67065809256887	1.66558562011531	1.924858867713	2.17496703042921	2.09986297597694	1.91179837796284	1.75581960762332	1.83040914734145	2.54953320755926	3.49918713997438	2.01625091543882	2.18542295323511	0.982530619474696	2.88891559160794	1.54622908872518	1.80785095323511	3.22898928315183	2.11261741928251
LOC_Os05g03520	LOC_Os05g03520	0.214845	0.212315	0.062104	0.326358	0.274537	0.095763	0.674372	0.496224	0.46556	0.420375	0.239899	0.572286	0.507977	0.359138	0.219161	0.257291	0.219645	0.381339	0.838845	1.306436	0.808524	0.57645	0.671772	0.505361
LOC_Os09g28340	LOC_Os09g28340	2.945077	3.530516	2.290219	5.7751	1.097353	2.76104	1.496759	1.297933	1.716552	1.111687	2.295613	2.59764	3.474723	3.230606	1.763887	5.087645	1.914076	3.734951	2.66281	2.981706	1.11822	3.467548	3.757208	3.991182
LOC_Os02g05550	LOC_Os02g05550	0.678863	0.351819	1.09203	0.830317	0.462014	0.669556	0.439462	0.446002	0.218432	0.443416	0.707596	0.614889	0.658323	0.309077	0.732077	0.818323	0.750411	0.487215	0.213955	0.415253	0.206192	0.897776	0.485024	0.296427
LOC_Os07g47140	LOC_Os07g47140	7.883009	10.597064	2.203645	14.299938	12.303037	16.025829	1.898744	2.377381	6.290855	1.817587	4.72964	6.298947	8.366864	5.375496	4.969792	13.925527	9.771008	12.633487	1.971952	2.393389	3.041718	5.471195	5.018292	1.921373
LOC_Os02g53410	LOC_Os02g53410	3.598224	6.780938	0.982074	3.77147	3.967192	3.50677	2.28309	1.678494	1.906558	3.855829	3.10835	4.103755	2.011749	3.680623	1.474384	2.772336	3.713421	3.399836	2.412813	3.384743	1.556166	2.585263	2.703491	2.071235
LOC_Os12g44350	LOC_Os12g44350	0.860726	0.380061	0.610299	0.681068	0.470147	0.493381	0.152967	0.541987	0.328316	0.197565	0.376925	0.314486	0.60776	0.801135	0.812681	0.525561	0.720469	0.582996	0.282503	0.545786	0.227574	0.422137	0.781311	0.422555
LOC_Os06g23040	LOC_Os06g23040	0.922532	2.936185	0.283182	1.467745	0.38649	1.195596	3.955812	4.425842	6.571175	2.086779	1.718524	1.693346	0.786514	1.478352	0.896774	1.250882	1.158166	0.664791	2.930252	3.385511	2.94978	1.684433	1.311675	1.354672
LOC_Os05g49900	LOC_Os05g49900	2.182795	1.615442	0.662334	2.056933	0.859313	1.193503	0.789633	0.492655	1.112018	1.020573	1.811116	2.440242	1.504119	1.815331	0.991504	1.28055	0.717642	2.300753	0.753928	1.021905	0.584629	1.04645	0.917208	0.794647
LOC_Os06g10750	LOC_Os06g10750	21.49037	13.805701	6.11233	11.014862	6.204861	9.181569	0.3173	0.14821	8.452031	7.31118	4.204125	2.474678	14.103961	25.930103	8.675982	16.644382	6.324421	20.028433	4.219355	3.824504	0.801705	12.81046	7.793783	6.342988
LOC_Os04g33520	LOC_Os04g33520	1.389892	5.163248	0.336834	2.213926	0.43564	1.473331	0.988629	0.454599	0.731892	0.246936	0.462421	0.495321	1.243213	1.218608	0.357614	2.942862	0.795003	3.12712	0.737675	0.421176	0.516974	0.285539	0.381681	0.482943
LOC_Os06g36920	LOC_Os06g36920	1.421088	0.836988	2.037238	1.486566	1.9742	1.875628	1.090601	1.064973	0.515261	1.246865	1.570843	1.542982	1.872671	1.134459	1.219956	1.553869	0.825296	0.985443	1.08513	0.7238	0.837064	0.868477	1.471417	1.306454
LOC_Os12g26850	LOC_Os12g26850	1.192206	1.76033	0.759327	2.306597	0.531069	1.028318	2.709291	2.598043	4.541124	2.185857	3.079341	3.436172	1.527603	1.515087	1.059829	1.277327	0.613886	0.826492	2.771577	2.383446	3.390016	2.752549	2.779583	2.666101
LOC_Os02g35080	LOC_Os02g35080	5.129011600741	8.98241099964714	6.41471290278758	10.1769290832745	3.93313770977417	7.73877396189132	1.45378478263938	1.99470963761468	8.05089534721242	2.44366618913197	4.09704538091037	5.04082856474947	6.59736729287227	8.05162700141143	3.79603777205363	7.9750241766055	7.62252635144672	6.06705463549753	2.33235384562456	5.39210813673253	4.98026618736768	2.99888682533522	3.64988237932251	2.22929268119266
LOC_Os02g52550	LOC_Os02g52550	2.892247	3.386317	1.530408	3.011804	4.614538	3.448344	1.360772	0.809812	2.357401	3.319479	2.071664	3.452855	1.613003	3.530725	2.469554	3.174471	2.535691	2.746691	2.130112	3.777608	1.563162	1.620361	2.77988	2.041709
LOC_Os06g48210	LOC_Os06g48210	1.120897	0.341071	0.344503	0.507714	0.884645	0.940315	0.329006	0.298628	0.307747	0.371762	0.497709	0.710128	0.751846	0.656515	0.558996	0.561677	0.814577	1.32668	0.1454	0.222769	0.557311	0.55277	0.520253	0.402615
LOC_Os07g06600	LOC_Os07g06600	5.632899	6.537782	2.07567	5.629467	4.075825	4.36799	2.126956	1.706222	5.226287	3.58715	4.776862	3.923371	5.519866	5.613882	3.845011	6.773515	3.717847	5.262124	4.021234	5.346777	3.014101	4.737672	3.532577	4.65525
LOC_Os03g58110	LOC_Os03g58110	19.760897	38.952057	1.421698	54.23679	44.611416	45.198524	3.115705	3.433594	15.917212	4.216337	3.699216	4.703067	10.644871	20.802084	7.607297	56.193699	37.81432	51.990879	6.676869	14.549774	6.11323	2.22339	2.518621	2.391217
LOC_Os01g55370	LOC_Os01g55370	0.952435	0.968261	0.584301	0.847476	0.527123	0.571708	0	0.051517	0.642862	0.290373	0.304103	0.271872	0.8416	0.724401	0.344672	1.187846	0.462898	0.399181	0.284781	0.769825	0.127396	0.247338	0.293448	0.245383
LOC_Os01g60800	LOC_Os01g60800	0.900399	0.782786	0.392045	0.780017	0.329999	0.519086	0.198055	0.283012	0.501132	0.524377	0.080538	0.846585	0.664455	0.711051	0.46582	0.488295	0.617782	0.643054	0.263253	0.784778	0.540432	0.230759	0.309612	0.372734
LOC_Os06g20870	LOC_Os06g20870	0.69262	0.837889	0.260058	1.301463	0.368464	1.288348	1.072723	1.48974	2.170811	0.690815	1.451709	1.327866	0.757526	0.612661	0.607744	1.174466	1.076716	0.697031	1.344313	1.712052	1.336332	1.638382	1.738155	0.713285
LOC_Os03g18740	LOC_Os03g18740	19.665075	47.236214	4.956515	41.17337	10.123521	18.300592	5.941964	4.877722	20.667643	9.487692	19.358959	34.671059	18.824306	19.281212	12.82525	24.417147	8.456753	16.264473	11.448267	13.015459	9.227934	6.808479	11.52425	7.258059
LOC_Os01g04620	LOC_Os01g04620	2.54665969816893	0.976160183106911	2.15478318783225	0.218571093916125	1.4019274500886	2.24599796987596	0.696133353809805	0.809696344949793	0.648420316597755	1.093573	0.831771344359126	0.998571831069108	1.71276237861784	1.21148973833432	1.20652226639102	0.420852306556409	3.76417662847017	0.416073607206143	0.231800463083284	0.222937	0.450627799763733	0.793851771411695	0.586863206733609	0.865724
LOC_Os07g09610	LOC_Os07g09610	1.505405	0.630395	0.34686	0.883411	0.974751	0.764007	0.485938	0.447148	0.580405	0.54621	0.958359	1.083037	1.683218	1.700866	0.993501	1.543473	0.868069	1.717413	1.024828	1.076172	0.543022	0.765086	1.107342	1.177521
LOC_Os01g14660	LOC_Os01g14660	2.878855	6.123301	0.131876	2.594508	0	1.3965	0	0	0.26652	0	0	0.067927	2.115188	1.929794	0.434064	3.229137	0.028324	3.803596	0.048815	0.144722	0	0	0	0
LOC_Os03g49590	LOC_Os03g49590	1.278857	0.983671	1.830476	1.02656	1.671536	1.016508	0.619341	0.893298	0.506144	0.922113	0.254931	0.749718	2.037899	0.743682	1.475153	0.906307	1.48891	1.045872	1.010645	0.747484	0.179671	0.380145	0.684661	0.53881
LOC_Os02g09420	LOC_Os02g09420	23.694637	18.379683	21.738014	27.102011	32.869942	36.454601	61.727776	63.487434	42.711636	64.786636	69.784256	63.631481	23.442036	23.511663	21.327339	30.806585	41.5051	30.894718	52.138397	60.625816	58.898972	63.280495	55.236313	57.200649
LOC_Os01g73000	LOC_Os01g73000	31.5551194019074	24.5721641444142	31.975912640327	24.384329	30.0819091226158	22.3763297493188	21.1843084495913	22.2691011662125	18.8183418378747	14.6183173950954	19.7480421008174	19.8278221498638	28.776844	22.2677215476839	22.9972895408719	29.4782699836512	38.1604269850136	36.6308307302452	16.6518637779292	18.9408637656676	20.6366535408719	23.7758874741144	23.165566739782	17.057795
LOC_Os01g29409	LOC_Os01g29409	16.440773	13.252872	16.881456	19.81777	19.519421	18.719526	9.799302	10.926499	11.270876	9.552023	9.674444	11.561275	15.767965	14.098842	16.404387	17.110109	17.46788	25.014416	9.001101	10.413324	10.602983	11.024962	11.912221	8.701432
LOC_Os10g34030	LOC_Os10g34030	10.609124	8.052417	8.818555	7.200966	8.007273	7.043674	6.159115	5.672308	6.522285	5.744836	4.96933	6.746307	9.870234	8.556452	10.681991	7.160339	9.260476	6.751984	5.732558	6.469114	6.503436	5.479896	5.405356	5.458846
LOC_Os01g38610	LOC_Os01g38610	10.409445	14.724618	0.633816	39.242886	18.263842	22.350962	0.483383	0.576427	10.583271	0.113559	0.46026	0.756047	12.66117	15.559971	5.779644	33.136265	22.700382	30.924814	3.164154	3.153968	2.548432	0.485381	0.249527	0.213785
LOC_Os03g47140	LOC_Os03g47140	2.14815	1.50646	2.416807	3.273365	2.201252	3.143102	1.433388	1.682125	1.348036	1.154535	1.374194	1.308555	1.751012	1.802059	2.25447	3.125464	2.669983	2.537756	1.347836	1.53147	1.454983	1.601393	1.458427	1.052059
LOC_Os05g50250	LOC_Os05g50250	3.68804	6.341255	2.937591	3.311293	3.587349	4.442869	2.722906	2.723246	3.155321	2.730345	2.520055	2.097455	2.445494	4.02196	3.20516	4.196224	2.913065	3.154381	1.766627	2.445092	2.171718	2.103608	1.44388	1.253596
LOC_Os06g15760	LOC_Os06g15760	39.798485	54.726776	12.418754	40.691757	23.369982	40.121788	11.068342	14.672323	46.510345	10.771524	15.381608	18.95303	31.194771	46.34211	34.263962	43.267323	29.237461	48.759731	16.338652	21.755327	22.495543	19.976086	16.23786	11.977962
LOC_Os01g63190	LOC_Os01g63190	91.3764321448074	54.4225205319356	0.257679	197.678504048269	23.6541663554364	78.9895851097026	1.290597	2.10679903461726	103.149084446124	1.528005	0.206875	1.2266604734276	89.733972512433	171.388877766455	42.3085133315456	118.981271592394	44.6536710429059	22.7030961516333	21.3375095577767	7.42523524232082	22.6652220755729	0.052091	0.497076	0.943387
LOC_Os04g24160	LOC_Os04g24160	1.404426	1.095021	1.262028	2.103939	1.263968	2.290623	0.701859	1.05975	0.848079	0.935388	0.607346	0.577388	1.377151	1.035317	1.032993	1.236503	1.857951	1.933486	0.677179	0.864577	0.71201	0.474534	0.800917	0.55225
LOC_Os02g49600	LOC_Os02g49600	0.873648	0.730016	0.732922	1.276741	0.470326	0.869406	0.357229	0.53621	0.846167	0.296549	0.635936	0.4843	0.874165	0.68054	0.755344	0.758953	0.767833	0.809908	0.571761	0.593998	0.413305	1.066547	0.873603	0.620042
LOC_Os05g44600	LOC_Os05g44600	1.23934	2.083772	0.150688	1.139591	0.50511	1.133784	0	0.091347	0.854889	0.129146	0.24764	0.212412	0.806101	1.56015	1.406705	1.567296	1.098507	0.641405	0.166553	0.204311	0.123035	0.086113	0.169093	0.230613
LOC_Os06g33170	LOC_Os06g33170	2.342811	2.034985	1.38855	1.395675	1.599218	2.055207	0.933578	1.407084	1.741625	1.667645	0.664894	1.264433	1.805116	1.979195	1.399355	1.991893	1.596211	1.92864	1.112595	0.98947	1.315246	1.545172	1.015195	0.742127
LOC_Os06g49760	LOC_Os06g49760	3.235988	9.102684	0	4.933969	2.891108	6.174397	0.294821	0.023044	1.826012	0.261591	0.33624	0.283911	0.15078	1.582089	0.872555	5.553692	1.273815	3.973298	1.140256	3.429977	0.748776	0.037022	0.232474	0
LOC_Os01g72370	LOC_Os01g72370	0.44549406704031	1.77633684824316	0	0.0620598301358051	1.71622503125674	1.93242725091615	0	0.0322417624488036	0.280723561112309	0.0246828368182798	0.0322812675145506	0.0471494718689373	1.0466621140332	0.370407504419056	0.16539775641302	1.0844175451606	1.66361112524251	0.134565299633542	0	0.0464806639361931	0.090224660487174	0.118610059064454	0.307184106919595	0.196882597111446
LOC_Os02g53810	LOC_Os02g53810	1.733132	3.21076	0.837832	2.027748	1.47898	2.724004	0.745357	0.941241	2.255522	0.898609	1.236178	1.46405	1.435541	1.689474	1.465496	2.346584	1.865351	2.083285	1.06267	1.624262	1.227561	1.659935	1.247601	1.05502
LOC_Os12g42540	LOC_Os12g42540	3.905563	3.119203	2.471516	4.69287	8.712504	5.853359	11.136928	9.876619	3.097036	8.495855	10.849429	8.329411	6.027589	4.110634	2.234237	6.405988	4.405774	5.490491	10.439427	7.617826	7.312573	4.938187	7.431724	5.284637
LOC_Os03g62260	LOC_Os03g62260	8.535976	3.763897	15.323255	10.730181	11.182335	3.008271	13.460853	14.845691	5.437056	3.560336	5.949702	2.250955	14.471797	4.047506	5.94423	2.915364	11.436596	11.112641	14.138547	16.240385	6.131003	17.531811	14.216864	11.867605
LOC_Os05g02430	LOC_Os05g02430	1.528386	0.641832	1.828675	1.233097	1.785709	1.479676	1.128497	0.85964	0.332449	0.472844	1.056412	0.684662	0.904117	0.739189	1.333613	0.752257	1.704575	1.261368	0.712848	0.627976	0.868996	0.445314	0.814958	0.893211
LOC_Os01g55510	LOC_Os01g55510	9.34573	16.496962	4.926535	7.077609	9.576644	5.386298	2.527404	2.887723	14.100019	5.172202	4.28912	6.12409	8.99879	11.946125	9.824038	12.160671	18.044403	9.789789	8.770491	7.721823	4.286705	2.48672	4.708718	3.980647
LOC_Os03g36160	LOC_Os03g36160	0.618142	0.582965	0	2.669548	0.621726	1.027132	0.053833	0.025246	0.497658	0.052107	0	0.020736	1.631701	1.753482	0.952887	1.107187	1.598392	1.699505	0.154979	0	0	0	0.11465	0.106333
LOC_Os10g23060	LOC_Os10g23060	2.225358	6.63324	0.077353	1.576684	8.982159	2.154694	0.052113	0	1.565913	0.210754	0.467167	0.609108	1.215183	1.509993	0.781067	1.478134	5.685452	1.874858	1.115208	1.628934	0.355504	0.308945	0.247139	0.384614
LOC_Os02g54730	LOC_Os02g54730	21.493055	18.157894	17.384739	17.485447	13.049983	16.590837	27.337296	27.684872	29.711479	16.354416	17.825756	17.144306	19.689781	18.349094	17.137783	14.630576	13.899791	12.477626	21.44047	19.256773	23.188719	17.444565	18.058006	17.011084
LOC_Os07g25410	LOC_Os07g25410	8.148321	7.058939	6.767608	5.812245	5.978108	6.27334	17.017666	15.266529	14.107428	10.031327	12.990211	13.424314	7.152314	8.311259	7.857878	5.222281	5.424278	4.240388	10.433678	11.261765	12.658143	14.060257	10.952106	11.559838
LOC_Os09g15775	LOC_Os09g15775	64.819298	75.818596	57.548992	56.118961	59.493763	60.453815	93.592506	98.007355	79.971931	79.428505	71.999115	80.148132	73.443153	74.700348	64.063988	53.357224	47.198933	47.373413	78.973824	85.406532	101.689697	71.691208	68.181541	65.392418
LOC_Os06g02120	LOC_Os06g02120	12.9261474734089	10.4363864917175	11.6963997340889	8.95380934437664	9.99946967393199	10.6153671203139	22.1944496434176	24.3972936294682	20.8166530767219	15.642597793374	19.6591515736704	18.5788718613775	12.7975168047079	12.2363109912816	12.9574939825632	6.94209961639058	10.0480663225806	5.49934022144725	19.4184115806452	18.0534039546643	19.9593910697472	22.8608476765475	19.1750497750654	16.2055050592851
LOC_Os01g48380	LOC_Os01g48380	19.8523178955954	22.5077273833605	13.3299777504078	19.0362944779772	11.118649497553	19.3160405089723	35.221276365416	40.4357738026101	41.3185371141925	16.6714623132137	20.3604851305057	22.5852593099511	20.6788129624796	20.6616713588907	20.0630574078303	15.2308856623165	12.6218859641109	12.3775853637847	32.3913597406199	30.9053984486134	39.9617378319739	27.7052731566069	22.1132787112561	21.5790399396411
LOC_Os01g16530	LOC_Os01g16530	23.979177	31.763828	24.438734	23.846605	21.535061	20.597084	69.031403	61.304432	56.671074	36.017662	32.342289	36.199505	25.419756	31.436451	26.749672	17.795057	18.481186	14.724382	48.13377	44.226017	48.394028	36.586586	28.499622	39.229092
LOC_Os04g49540	LOC_Os04g49540	4.783481	3.852813	3.358197	3.424339	3.362446	3.748011	8.912733	8.085815	8.950739	4.780689	4.110963	4.643611	3.689073	4.653893	5.018452	3.057723	2.708883	2.964911	6.546509	8.347264	7.535952	6.021657	4.480522	4.688799
LOC_Os01g39800	LOC_Os01g39800	10.9369197855319	10.1210146008511	8.30227614978723	8.4926254706383	7.27237170382979	8.2187636493617	16.0236880612766	13.5937999455319	18.4533621208511	14.9313573378723	13.1057633361702	13.5461765242553	8.28004794553191	11.189384827234	10.9190321191489	8.59127082893617	6.65917408	6.35780078297872	13.3541232374468	14.1382589446808	13.3335749310638	15.0350432170213	14.52860576	12.4962401804255
LOC_Os09g39034	LOC_Os09g39034	7.54427784774067	7.4287181154224	5.2360801586444	7.35983426719057	4.61592550147348	7.7602925108055	13.2023904803536	12.0025136989195	15.0991516370334	7.68963616650295	8.15200625294695	9.68714883742633	7.39820957662083	8.20351312426326	7.90013432956778	7.02309453339882	4.24197769891945	4.26578418811395	11.6607516709234	11.228171138998	11.354491959725	11.5540754769155	8.87833798870334	7.77453772888016
LOC_Os04g46100	LOC_Os04g46100	13.122594	11.144299	11.300478	10.094996	12.332836	11.428596	21.562801	21.639954	16.383667	20.438831	19.609823	16.827021	13.592041	13.870684	10.421028	9.132538	8.000325	9.870184	16.62178	14.82777	18.614304	20.897739	16.576126	17.34079
LOC_Os10g41050	LOC_Os10g41050	5.098722	4.973828	4.521123	4.733566	5.848586	5.773567	7.874395	9.771862	5.940903	3.558244	6.567037	6.569354	6.397577	8.023333	6.819499	4.976412	4.286373	4.314146	7.711713	9.17318	8.481123	7.076346	7.199399	7.035224
LOC_Os01g73580	LOC_Os01g73580	15.640128	10.302157	13.869079	10.672071	12.625646	13.108064	20.137838	20.799034	14.295939	16.644934	19.824114	16.580511	17.768192	14.463999	15.28464	11.347591	12.655394	8.463137	18.261406	16.212824	19.157444	22.282145	19.749701	18.039867
LOC_Os01g56730	LOC_Os01g56730	1.762401	1.201755	1.148792	1.25879	1.101932	1.234492	2.223591	2.081633	2.171151	1.729312	2.162098	1.872806	1.487789	1.614802	1.166797	1.065148	0.641588	0.551534	1.848328	2.072038	1.536793	2.048637	2.064198	1.045077
LOC_Os07g30200	LOC_Os07g30200	18.6191750462107	25.3795681645102	13.192963676525	16.2387779704251	12.2320909889094	17.8136080277264	40.4802636598891	41.2005406414048	43.3274496099815	22.6939575748614	21.5504359898336	22.6740220277264	13.9780181118299	25.5722765360444	19.5283991977819	15.2938324621072	13.0740925499076	11.5566884907579	32.4505972698706	30.6350344630314	34.4941677005545	22.7256158678373	20.4367966487985	23.6386931608133
LOC_Os02g19950	LOC_Os02g19950	10.585809	8.292636	5.808486	8.304823	5.440955	7.445035	10.558265	12.153994	14.93609	6.677659	14.441175	12.457563	9.932798	7.664295	8.706013	5.358054	7.006299	4.592927	9.940104	9.749886	8.875757	14.4014	12.749794	9.22487
LOC_Os11g37260	LOC_Os11g37260	3.049445	3.172439	2.662673	2.829257	1.628074	3.334053	3.446035	3.50987	6.00495	2.086985	3.055225	3.030304	3.243317	2.95144	3.144406	2.180171	1.930553	1.997023	4.457952	4.753526	4.246182	3.327585	3.921699	2.547986
LOC_Os10g05290	LOC_Os10g05290	3.30452031439765	2.48336178991185	2.68709907541626	3.94095084867777	3.54796391772772	3.06261528991185	6.85056667140059	7.0906354784525	4.3907591287953	2.44682012487757	3.1985293619001	3.19491348383937	3.85791425954946	3.85636227326151	3.35231164348678	2.79216158227228	2.64014654799216	2.27357780607248	4.18017400146915	4.34544670323213	4.17898143046033	4.02446685455436	3.88198423065622	2.7043191136141
LOC_Os11g44330	LOC_Os11g44330	1.528954	1.356359	1.093765	0.85917	1.024305	1.338446	2.210479	1.828949	1.618312	1.749837	1.699499	1.860532	1.695413	1.394535	1.54357	1.13099	0.988365	1.090878	1.928392	1.896394	1.809187	1.645855	1.719953	1.752414
LOC_Os08g23780	LOC_Os08g23780	7.928467	6.812928	8.231874	6.719762	6.587487	6.899478	11.691238	12.361813	12.458975	14.673835	11.301779	11.227148	8.53898	7.754698	9.284378	5.773544	6.935553	4.918814	11.700076	14.018644	13.360257	9.945111	13.532454	14.299259
LOC_Os01g56360	LOC_Os01g56360	31.984404	35.290077	18.866549	23.316092	21.722237	29.829538	54.85957	53.329475	36.510017	36.868103	52.433819	55.738827	29.87719	29.155432	24.476837	19.136263	24.693472	18.423939	37.12059	40.733635	48.212532	35.514782	45.020554	28.466602
LOC_Os09g37930	LOC_Os09g37930	3.28265	2.38252	3.309279	2.649907	1.678778	3.30982	5.174322	5.680035	5.72872	3.056221	3.880796	4.776641	3.558645	2.872036	3.710384	2.456489	2.455922	2.170263	4.310212	4.842146	5.387123	4.9603	5.363075	3.304179
LOC_Os02g48370	LOC_Os02g48370	2.76463633052039	2.00449524613221	2.46916250679794	2.00010019831224	2.00410570792311	1.90917722644163	3.50945921284576	4.53359783450539	3.36622198406001	2.21130254524144	2.44014722925457	2.16203149976559	3.00659316690108	2.14151938865448	2.37877558227848	1.87977293155181	1.63959983450539	1.5766631148617	3.00752908954524	2.54790046788561	2.97529244397562	3.2470796915143	2.27198305766526	2.73124716080638
LOC_Os03g12810	LOC_Os03g12810	17.4930855444265	14.0114557681745	18.1241879575929	11.1266292786753	16.3445906344911	13.6409485347334	31.9935854071082	30.9517258929725	22.9369314127625	27.0714002984653	27.6942733727787	26.3790440698708	16.7497126389338	17.7363814483037	17.7286021357027	12.5381451304523	14.4370092233441	11.5103613408724	22.8310525189822	22.7943353150242	25.4334028638934	31.7203087487884	26.3396124305331	23.7969336672052
LOC_Os05g01950	LOC_Os05g01950	98.233452	130.38678	108.364815	137.630264	128.121918	127.795471	174.33757	149.94342	202.033234	201.52832	195.136414	162.56424	145.552063	174.941757	134.867218	107.025566	91.362366	84.426613	217.800049	134.227737	133.310196	145.616455	147.408722	226.929367
LOC_Os04g48030	LOC_Os04g48030	6.930936	4.644165	4.936707	4.226655	5.738749	4.89781	3.585889	4.048847	3.284009	4.011033	4.175622	4.705333	5.326367	5.447723	5.470089	4.376305	3.461277	4.080888	2.26949	3.004148	3.735501	3.39203	4.041453	3.03258
LOC_Os11g32270	LOC_Os11g32270	4.00314753529412	3.74919989117647	2.07750714154412	3.77476974154412	1.64152643823529	2.75568017867647	5.86326865588235	8.16865142977941	8.47002329117647	2.87754584448529	6.50034146691176	5.96373370036765	4.9894807875	3.08734534301471	3.49102419816176	2.80967825845588	1.95733974485294	2.03229888860294	5.83189478492647	6.57194994154412	8.90799587867647	7.14473786580882	7.60229920036765	6.22438579742647
LOC_Os12g17830	LOC_Os12g17830	23.4038540741511	19.1027700526681	22.0117535114345	16.1036982591823	23.0103086465696	20.8605864123354	42.4712486846847	35.8261376230076	32.5695907851698	30.3892026652807	31.1875091517672	26.1845714268884	21.9218737283437	23.4815313963964	23.0663987262647	16.7819981600832	18.3784773354123	16.3095949133749	34.0169813977824	27.6065111469161	29.0075596063756	31.2263203665974	26.3889694989605	30.0257388593209
LOC_Os11g39310	LOC_Os11g39310	4.768366	3.860194	4.114682	4.886462	1.495932	4.65935	8.504352	9.156562	8.079277	7.096602	10.104086	9.541207	6.900402	4.941154	5.217592	3.958227	3.322328	3.105414	9.208673	7.628524	7.262552	10.136749	10.611452	10.765972
LOC_Os06g43875	LOC_Os06g43875	1.725303	1.564538	1.369561	1.686534	1.404805	1.461304	4.538256	3.910606	3.104366	2.79159	2.794379	2.463829	1.629731	1.789215	2.207206	1.507905	0.826283	0.988	3.005813	3.339817	2.502666	2.344926	2.312868	2.890594
LOC_Os04g02920	LOC_Os04g02920	2.518946	1.858455	2.328252	1.441419	1.984875	2.148654	3.303787	3.779205	2.511784	1.958757	3.597125	3.399076	4.3738	3.076423	3.296225	2.226185	3.132313	2.105328	4.597129	4.944176	4.451417	4.939486	4.608675	3.496385
LOC_Os01g28540	LOC_Os01g28540	17.9109580228137	12.7803511224335	21.6851001680608	11.5620011323194	17.673822	16.4938237368821	44.8471759140684	43.3217505437262	29.7696438319392	40.6570875277567	35.2096276365019	29.4596470463878	17.460786956654	19.9685554874525	21.6823608479087	10.537951	16.127607	5.69379933840304	38.1587494053232	31.6981732927757	29.9339965057034	37.0653530319392	30.3175959498099	35.8461487513308
LOC_Os01g34930	LOC_Os01g34930	2.845272	3.492908	2.644011	3.081565	1.970352	2.655716	3.077006	3.807172	4.548801	2.743316	3.286459	3.427541	2.492071	3.068548	2.968736	2.296132	2.553939	1.426973	3.078867	3.892531	3.477251	4.394693	4.35355	2.57849
LOC_Os09g36180	LOC_Os09g36180	0.7581	0.91657	0.446972	0.783718	0.478868	0.640413	1.210094	1.093253	1.396342	0.733069	0.801927	0.63325	0.662129	0.949889	0.824411	0.577588	0.653749	0.445058	0.956511	1.247361	0.970659	0.960451	0.934627	0.710002
LOC_Os06g29490	LOC_Os06g29490	0.570070033356742	0.477410998946629	0.155717627106742	0.399470367977528	0.365444566011236	0.306482641853933	0.963976912921348	1.07492132338483	1.04336447296348	0.658325851474719	0.712133130969101	0.533603985252809	0.672449897823034	0.62391325491573	0.55204568363764	0.364682783005618	0.406112886235955	0.346044417134831	0.864974872542135	0.950508025280899	0.859229319522472	1.1084515059691	0.741997755969101	0.626959271418539
LOC_Os10g35810	LOC_Os10g35810	23.203999	43.459141	16.614195	33.155857	22.826944	22.801565	45.303112	45.542164	54.074226	27.636641	22.062878	24.931534	23.441326	41.101074	29.591221	25.132746	15.147289	16.40205	47.513271	34.708447	35.129551	19.924339	18.664278	27.882124
LOC_Os01g40640	LOC_Os01g40640	19.9041985957874	12.6038182788365	18.105056449348	15.0428994984955	11.1231873701103	15.5688003129388	43.1254995626881	34.0770477191575	37.0193853560682	23.4132198034102	20.4956106800401	19.4097461865597	17.9017092156469	19.9002189929789	18.1782670651956	13.732052888666	13.3580746479438	8.25890424272818	29.9140973721164	30.3113073861585	16.5403720280843	22.2260995687061	11.9409061985958	21.9426948605817
LOC_Os01g45370	LOC_Os01g45370	8.853332	8.819977	12.41544	8.095702	10.866527	9.20463	17.310892	21.233934	12.739269	9.109689	12.671023	10.449147	9.032397	9.417794	11.316278	7.696908	7.353024	7.420413	13.205649	14.422621	14.801756	12.40814	11.040307	10.873329
LOC_Os09g13890	LOC_Os09g13890	0.236932	0.268406	0.193615	0.401255	0.137796	0.262942	0.733096	0.755	0.624659	0.290948	1.199462	0.428669	0.535379	0.725156	0.414465	0.2338	0.163891	0.171965	0.545978	0.323025	0.68705	0.280837	0.549249	0.757693
LOC_Os08g10630	LOC_Os08g10630	5.271842	4.985787	3.984339	5.342842	4.856743	4.61063	4.55987	4.712199	10.252785	6.375887	6.588865	5.131823	4.814103	5.564551	3.318223	3.496305	3.210906	2.437897	6.19008	6.493596	4.900472	5.963493	8.119452	5.532776
LOC_Os04g51240	LOC_Os04g51240	43.732441	33.322868	37.54425	24.488255	38.03886	33.493786	99.420891	84.909569	78.305496	79.219864	65.320015	53.482693	40.902874	47.240459	33.640038	33.912731	31.928488	21.789404	90.958412	82.655807	79.433411	74.311234	56.287254	76.974609
LOC_Os02g12480	LOC_Os02g12480	61.0806523572425	49.2929977344092	38.9676777106993	61.6476271522216	48.5430826891811	115.638215670652	61.9953145086671	67.1065038184897	81.8174962420801	38.0887586507272	61.0102629637378	55.7360431370791	66.2846997890018	67.7234796889819	51.362140021319	49.9109521295079	46.4487589792787	41.2067548402072	62.0222515523012	113.545718979279	62.4531696788205	93.1213311311018	84.3800400263001	69.8088187541343
LOC_Os01g62120	LOC_Os01g62120	3.552287	3.226715	1.535846	2.99682	1.192219	3.851757	4.813626	5.278231	5.936754	2.444874	3.932668	2.786493	3.40092	3.498374	4.330095	2.287633	2.338732	2.176847	3.288737	4.925124	5.246188	5.141088	4.788354	3.612677
LOC_Os03g50160	LOC_Os03g50160	6.782662	2.938368	5.485162	8.033381	8.419341	11.463415	3.555913	3.337323	3.991536	8.558975	6.765336	6.200486	13.190614	9.648313	5.843668	5.894121	3.432155	6.255523	5.000106	5.63673	3.515774	5.532599	3.097996	3.135659
LOC_Os02g01060	LOC_Os02g01060	6.361465	7.712183	2.685468	7.067469	2.953677	4.636653	7.097471	8.867918	13.8646	5.939813	4.569674	4.380707	7.789423	9.282318	4.938329	4.697783	2.628448	4.839895	8.254728	10.381053	9.266364	7.829321	6.21093	7.359171
LOC_Os01g66230	LOC_Os01g66230	0.935403399648917	0.989028848156817	1.25287258484494	1.14377310854301	1.46421484406085	1.05190772059684	1.49408215506144	2.25616222820363	1.28922435283792	1.58483671825629	1.22915125511995	1.07117303393798	0.742667940315974	0.949143273844353	1.04873015769456	0.620152315681685	0.569597723229959	0.54875780280866	1.04076642919836	1.52655536454067	1.5526156301931	1.38169010971328	1.24940891398479	1.4200811582797
LOC_Os01g08550	LOC_Os01g08550	1.277698	1.061426	0.980326	0.967757	0.954363	0.961621	1.844909	2.318656	1.565198	1.02135	1.386539	1.503138	1.675241	1.120803	1.285081	0.97193	0.667828	1.262814	1.860923	1.591799	2.273813	1.982546	1.353072	1.4996
LOC_Os12g01680	LOC_Os12g01680	7.449322	7.268232	7.184472	4.256283	8.393317	8.315559	18.473246	16.769243	14.452915	12.245584	14.235718	13.008965	8.775909	12.241608	10.534205	8.571463	9.35909	5.155677	17.600668	19.18631	17.968138	16.278488	14.845545	16.252645
LOC_Os03g02980	LOC_Os03g02980	10.0717162372263	7.3392670782644	11.6120930632603	8.63570879156529	11.9291310137875	12.3500934407948	25.4492094951338	26.1747393475264	20.032889932279	21.5245733718573	25.0208328609084	22.6831966946472	10.5018000729927	11.0156669789132	13.4824750746148	8.82493335279805	11.8438190389294	5.89600004906732	20.9574309229521	19.2409551257097	23.6752302076237	25.7964214339011	25.1862563686131	23.0726114525547
LOC_Os05g12130	LOC_Os05g12130	1.63266	1.836156	1.496138	1.747041	1.296167	1.320161	4.139083	3.654796	3.007021	1.696826	2.502987	2.457688	1.201014	1.320118	2.170169	0.940542	1.612137	0.935072	2.809225	2.917797	3.156663	2.784439	2.465688	2.211409
LOC_Os04g37470	LOC_Os04g37470	14.17884	10.863475	15.804989	9.805655	12.427045	14.30372	27.511175	22.11606	20.607752	19.540739	16.531456	14.817946	11.123075	14.551336	14.862025	8.555976	13.622542	6.355365	22.43059	21.513889	19.109739	18.877312	14.610702	17.892881
LOC_Os10g42820	LOC_Os10g42820	2.52577669273356	3.04944903356401	1.44014027681661	2.74751633010381	1.34912400311419	2.13211139446367	2.94773789515571	4.68423454117647	5.57244386262976	1.20608157231834	2.87121692698962	2.77934367024221	3.39386116262976	2.3510529550173	2.83001246193772	1.97852236401384	1.8115475467128	2.29532025432526	3.69442983321799	4.3843040550173	4.92470691038062	4.05761325605536	3.74474156678201	2.63213521557093
LOC_Os10g40650	LOC_Os10g40650	5.537508	4.419062	4.710673	3.79852	6.153541	6.450664	7.31512	8.547155	8.863743	8.431602	6.954083	5.881524	4.664622	6.885392	5.942437	4.670012	5.282335	3.126058	9.369433	7.671784	7.50016	8.096498	6.446877	8.772874
LOC_Os12g05760	LOC_Os12g05760	0.366161	0.299416	0.128975	0.13684	0.41864	0.116464	1.072017	0.65232	0.731971	0.084454	0.265798	0.302253	0.611029	0.474811	0.234248	0.134082	0.027654	0.260944	0.847996	1.05539	1.266272	0.44096	0.502806	0.414661
LOC_Os02g21520	LOC_Os02g21520	2.59799	3.231801	2.259058	1.975349	1.866167	3.315768	7.522767	6.089587	7.002026	9.040514	6.075707	5.440157	3.303853	2.455029	3.181312	2.735207	1.343421	2.248959	5.033607	6.697968	5.62466	6.500956	6.816508	6.748548
LOC_Os02g38860	LOC_Os02g38860	1.66827	2.090852	2.927833	3.160138	2.454613	3.861284	1.280227	1.972947	1.901037	2.481054	1.865698	3.034526	3.517246	4.146215	3.373055	2.081037	3.430718	1.527364	2.161641	2.588236	1.703761	2.712789	2.145197	1.69037
LOC_Os02g09790	LOC_Os02g09790	0.492949	0.318661	0.640464	0.458776	0.480789	0.597381	0.983308	1.004403	0.900326	0.978375	0.6401	0.610427	0.420275	0.451501	0.54848	0.375161	0.366504	0.226713	0.622121	0.710673	0.527773	0.882535	1.147372	0.791289
LOC_Os02g54920	LOC_Os02g54920	1.022722	1.036296	0.093016	0.38715	0.407264	0.753701	1.642823	3.0549	2.129272	0.265216	0.606302	0.520773	0.659823	1.695427	0.856224	0.470317	0.604837	0.077336	2.731941	2.230412	2.228768	1.333281	0.835973	1.403643
LOC_Os11g01240	LOC_Os11g01240	2.265761	1.170428	2.079288	1.246533	2.314855	1.520682	6.810946	4.272748	2.902631	3.481759	4.302837	4.888416	2.05146	2.034713	2.052899	1.029575	1.738348	1.35034	4.080644	3.094308	5.000008	5.888441	4.755984	4.856865
LOC_Os03g14334	LOC_Os03g14334	3.06977402211596	3.65937773998805	1.44912227674836	2.88491107650926	1.4052881356844	3.09387564853556	3.02485812910938	2.357673559474	7.89013992647938	1.90116849073521	2.55118211237298	2.3026964614465	2.5880086742379	3.4089788852361	2.57876329946204	2.61171023251644	1.6137515469217	1.29499406754334	4.0879705260012	3.37215944769875	2.58732368619247	2.15241870113568	2.09445831440526	1.80710034787806
LOC_Os03g07790	LOC_Os03g07790	0.494324	1.028048	0.038492	0.664625	0.041198	0.496855	1.092096	1.193393	3.441161	0.356276	0.280754	0.298642	0.672481	0.674256	0.517296	0.181671	0.154651	0.220544	1.480422	1.654992	1.064789	0.301573	0.89798	0.802198
LOC_Os04g50870	LOC_Os04g50870	0.362784	0.349989	0.326805	0.424765	0.428011	0.43657	0.552579	0.680892	0.49034	0.307098	0.402539	0.540689	0.512866	0.387241	0.406865	0.182843	0.427743	0.336818	0.381253	0.834365	0.95362	0.645622	0.423958	0.400079
LOC_Os02g58370	LOC_Os02g58370	0.305291	0.362698	0.311087	0.329565	0.075509	0.376857	0.979453	0.744773	0.953098	0.396637	0.554994	0.851642	0.53365	0.634962	0.829105	0.350827	0.446915	0.193346	0.402399	1.555068	0.368438	0.47217	0.249055	0.455611
LOC_Os05g34780	LOC_Os05g34780	0.40886	0.287407	0.103018	0.208444	0.200532	0.405614	0.40102	0.581354	0.644094	0.132895	0.204822	0.296002	0.361418	0.249537	0.113747	0.146755	0.176639	0.127787	0.588585	0.37924	0.572438	0.300088	0.494414	0.261509
LOC_Os06g45650	LOC_Os06g45650	0.273353	0.513595	0.315459	0.490703	0.66571	0.490893	0.813809	0.867428	0.584805	0.78279	0.432945	0.538528	0.610438	0.705085	0.570267	0.560268	0.385806	0.34302	0.566812	0.253212	0.855686	0.889409	0.752128	0.510579
LOC_Os04g51660	LOC_Os04g51660	1.670883	3.770345	1.27517	2.854633	2.470393	1.4882	4.474922	2.62815	4.147725	7.762289	2.384314	5.250659	2.356056	3.762652	3.241933	1.543706	2.022265	1.587629	5.467801	4.09251	3.95407	0.994297	1.665029	4.639277
LOC_Os10g39150	LOC_Os10g39150	74.767456	50.287529	14.867076	62.953442	1.488603	47.649841	143.375229	121.567558	177.713135	151.863022	123.924683	150.587097	112.737724	107.703247	51.629417	70.846222	16.251904	14.276443	237.476135	139.219559	108.013924	118.185013	98.651466	173.894363
LOC_Os09g32540	LOC_Os09g32540	0.133671	0.148694	0.098589	0.142772	0	0.110969	0.029345	0.110095	0.5379	0.028405	0.030117	0.067822	0.120063	0.132427	0.106328	0.024216	0.01414	0.062948	0.205968	0.475564	0.174012	0.37427	0.169895	0.072941
LOC_Os12g43000	LOC_Os12g43000	0.39888	0.526486	0.020021	0.124754	0.180608	0.123315	0.354124	0.399524	1.021821	0.257307	0.332687	0.567689	0.332374	0.591016	0.366446	0.229838	0	0.20057	0.395957	0.790714	0.418278	0.591032	0.907492	0.371895
LOC_Os04g12460	LOC_Os04g12460	0.197081	0.285819	0.216585	0.494654	0.178504	0.420208	0.346781	0.30774	0.715754	0.215306	0.414632	0.140491	0.484407	0.310126	0.343487	0.344526	0.20754	0.273353	0.322623	0.514458	0.335879	0.48664	0.410561	0.410136
LOC_Os04g32560	LOC_Os04g32560	47.3765936746682	143.85835744366	101.195925326179	145.765631787631	137.370632972042	54.4066070192036	203.338926423044	103.349398815589	203.926815532053	110.750732492234	54.2628034990116	125.419163890426	115.364245238351	53.18258164671	114.751960097148	56.3764393273087	60.6841806306128	70.294443312906	179.298410214911	77.9304782428693	98.8922039308105	59.6304423744705	108.763342676363	126.606598922338
LOC_Os11g25920	LOC_Os11g25920	0.682785	0.270466	0.477526	0.335302	0.404009	0.394681	0.975717	0.648753	1.41545	0.853408	0.595096	0.671149	0.613609	0.719288	0.796475	0.740375	0.184519	0.639801	0.859592	0.532714	0.677388	1.119603	0.749788	0.725095
LOC_Os05g45930	LOC_Os05g45930	2.046546	4.7282	0.283108	2.484847	0.800388	2.133309	2.917014	2.73561258684864	8.664509	1.456351	2.110182	2.216344	1.067558	3.377169	1.824307	1.679557	0.911282	0.918879	2.876736	6.9424	4.153045	1.853018	2.00672	1.190638
LOC_Os09g29530	LOC_Os09g29530	2.158739	0.754204	1.673144	3.637525	1.878534	2.683891	3.445009	4.949547	3.011604	2.201049	5.897682	4.492393	4.285612	2.276141	2.282122	2.458089	1.135819	2.934479	4.091273	4.691391	5.872383	8.188701	5.830629	3.448245
LOC_Os02g32590	LOC_Os02g32590	10.019903	8.446368	8.484306	8.511188	8.20708462880886	9.145399	21.958677	21.42971	18.230711	13.006185	17.433933	23.271399	8.68741809141274	7.680405	6.752861	7.339522	7.673693	7.598443	18.147842	18.972694	22.6932447894737	24.940502	22.924572	17.7163255540166
LOC_Os03g02560	LOC_Os03g02560	10.759949	12.179476	10.600543	9.415794	11.246173	9.196511	7.210485	7.224499	8.914846	8.429594	8.887959	9.327205	11.641913	10.241131	11.608302	10.489533	9.921922	10.674348	6.343888	6.357903	5.895784	7.842986	8.172896	7.564632
LOC_Os02g02720	LOC_Os02g02720	19.7197846541667	20.9502708958333	19.9188648756944	24.1822090868056	19.7056358513889	26.0188948840278	15.6325731708333	16.8137087798611	14.6324106513889	20.5110658534722	20.1523103777778	16.8855809784722	22.1870196243056	22.8718925298611	19.0127471479167	24.2342878354167	22.3420645229167	27.1979662347222	10.8041193083333	14.02319453125	13.4261706576389	20.6727595215278	20.7956248083333	18.81960185625
LOC_Os02g35590	LOC_Os02g35590	34.5582734966985	25.2262585561262	31.3611538539985	31.3638677784299	46.4062999985327	45.1149688650037	22.0706334247982	21.9419052927366	20.1690471841526	19.6136414541453	30.3815393044754	31.6685324695525	34.9803165517241	34.0086697901687	36.8465640741012	40.2143610146735	60.8004613558327	41.6313506617755	19.5868060645635	22.0956169633162	21.0574015018342	32.3741249992663	29.7168655253118	24.0281966537051
LOC_Os03g46570	LOC_Os03g46570	24.87303	21.26556	16.368994	21.835262	29.218437	22.117735	14.502625	12.38785	17.264948	18.554102	12.269657	12.284982	31.647205	32.103428	16.978224	25.140598	23.450504	24.297832	14.104515	15.844625	12.442086	9.74983	9.451996	9.480624
LOC_Os03g15530	LOC_Os03g15530	39.145103	21.8064	18.980728	35.301304	28.432331	25.089079	17.026745	14.453479	23.239803	21.517561	19.978695	16.590675	39.378117	35.519493	19.403774	37.153343	17.855089	41.313187	12.39326	15.748219	14.866829	45.214985	41.415501	25.160564
LOC_Os01g54860	LOC_Os01g54860	17.89893	20.379299	7.562109	13.61416	19.166281	18.004057	7.85467	9.053331	16.048128	13.480302	15.760916	15.233611	13.265246	21.115961	14.181911	14.368202	13.611308	16.078514	7.383882	9.293591	8.521467	13.197925	13.054598	12.516653
LOC_Os04g31870	LOC_Os04g31870	41.267448	39.61375	37.825531	48.578041	23.482801	33.007126	22.212439	28.049644	31.777826	39.321774	37.229687	34.853054	41.498604	41.598408	40.620411	41.847225	36.108078	17.431328	21.354614	22.56035	20.923788	18.187113	27.356815	21.484055
LOC_Os06g33710	LOC_Os06g33710	99.5084199257744	104.227072024547	94.3158202548218	90.5010124769141	101.374495357686	94.2470002454705	63.8108479941555	60.6868597901812	89.1706746773816	91.6598371613092	72.8524458936295	79.0782903915839	79.2638359403857	98.5494354383402	132.517879520164	91.7287169865576	129.794850603156	69.7283611624781	59.1739768194039	72.4956678281707	55.6000521361777	61.8707953816482	75.0197589760374	60.9728980730567
LOC_Os10g40290	LOC_Os10g40290	0.096585	0.494523	0.018213	0.052371	0.037657	0.142234	0.490573	0.545708	0.984822	0.025139	0.385968	0.165721	0	0.120474	0.029182	0.176344	0.116497	0.155898	0.542381	1.736395	0.785633	0.52361	0.239139	0.22178
LOC_Os05g04890	LOC_Os05g04890	0.51526	0.219316	0.341449	0.667243	0.612022	0.78161	0.869381	1.0126	0.903649	0.586451	1.02077	1.001175	0.426712	0.238642	0.350706	0.945162	0.667301	0.746089	0.862371	0.919356	1.489795	1.23357	0.789634	0.444333
LOC_Os11g09690	LOC_Os11g09690	0.894492	0.386136	1.031934	1.197485	1.455556	1.498863	2.039442	1.693858	1.038891	0.872969	1.223172	1.50304	0.52978	0.469039	0.508713	1.207344	1.244436	0.925675	1.294398	1.569241	2.05017	1.994315	1.829859	1.207207
LOC_Os04g31790	LOC_Os04g31790	2.932039	1.444007	3.835737	4.180184	4.018235	5.034182	2.134685	1.980099	1.63002	4.958101	3.614921	2.234056	3.415022	3.750748	4.805293	3.067659	3.630979	4.341307	1.984584	1.62654	0.585592	2.879925	3.051706	1.253244
LOC_Os03g27170	LOC_Os03g27170	2.083321	1.247822	1.886848	1.454869	4.1316	1.915292	1.182642	1.506582	0.710857	2.073599	1.189504	1.353924	2.408084	2.390298	1.973821	1.893563	2.399361	2.394128	0.46145	0.954378	1.160563	1.220811	1.468198	1.46212
LOC_Os06g47294	LOC_Os06g47294	3.045995	3.124342	0.99991	3.338299	2.765726	2.987966	1.157787	1.438029	2.640075	2.07337	2.021196	2.348441	2.358469	3.128712	2.191402	2.756026	2.471104	2.468933	1.401501	1.619072	1.175719	2.155585	1.811247	1.556006
LOC_Os03g49610	LOC_Os03g49610	0.838888	0.626869	0.21938	0.765621	0.34446	0.629025	0.798118	0.654533	1.302618	0.607771	1.24246	1.30677	0.181617	0.437293	0.436746	0.971673	1.112339	0.871604	1.205573	1.091183	1.445683	0.954114	1.096556	0.698052
LOC_Os02g42220	LOC_Os02g42220	14.089067	20.59709	8.511854	29.705027	9.204236	19.316023	31.043226	36.208557	38.767357	22.812136	29.995188	29.867477	12.286764	14.002163	12.830846	24.162828	11.051929	21.959869	30.887772	37.101311	34.363079	31.094624	38.850254	26.686321
LOC_Os04g09654	LOC_Os04g09654	7.64751602352941	10.3845312	4.78142607058824	17.8238305647059	7.4562206	8.22224336470588	13.8524582352941	12.0944615647059	23.2361378352941	9.86654023529412	10.9047782117647	18.1377564470588	4.70284905882353	7.13195352941176	5.55084371764706	13.0302013411765	9.04411552941176	7.16225584705882	15.4952632470588	18.4807582352941	12.8041649294118	9.76686461176471	12.3148858235294	13.2032193647059
LOC_Os03g03560	LOC_Os03g03560	0.56291	0.718562	0.313169	0.7907	0.36121	0.78956	1.094023	1.40105	1.456362	0.517857	1.085633	0.978898	0.545537	0.446401	0.632022	0.930962	0.612664	0.939102	1.116455	1.173801	1.809905	1.369476	1.378403	1.087579
LOC_Os10g36690	LOC_Os10g36690	4.17910422277847	6.75143130413016	1.24627915801001	8.03626933917397	5.80578101095119	7.02824404787234	5.09337378097622	7.20361813485607	15.2723569508761	8.34709859824781	10.5128082665832	9.95533533573217	3.24072503066333	3.97803913610763	2.73739287734668	7.02802727315394	4.33826945869837	5.96088148873592	7.58675757509387	12.4489260963705	9.03924985262829	9.75736017146433	11.3173299239675	7.31385875844806
LOC_Os05g08620	LOC_Os05g08620	12.125465	8.011393	11.866924	12.769313	12.79359	13.4248	9.233047	9.199327	5.169991	9.400252	6.641762	6.812815	16.249371	14.809425	8.148015	14.767879	12.316145	20.420023	9.193432	7.067451	5.666049	5.82899	6.739511	8.265089
LOC_Os02g56380	LOC_Os02g56380	1.220424	0.863891	0.061893	1.32954	0.38936	0.68526	0.116099	0.092353	1.180134	0.104084	0.286255	0.908223	1.802925	2.052285	0.422798	0.739975	0.465568	0.677918	0.317895	0.067682	0.227369	0.268631	0.162906	0.123623
LOC_Os04g38980	LOC_Os04g38980	0.571983	0.610974	0.603643	1.032722	0.841086	1.653367	1.305499	1.298196	1.247795	0.26458	1.656857	1.832838	0.294936	0.320629	0.612911	1.075314	1.347658	0.687859	1.16681	1.34373	1.622315	1.309203	1.542239	0.946131
LOC_Os04g16820	LOC_Os04g16820	1.255577	0.847374	0.844912	0.870288	1.67994	0.950377	1.524789	1.517269	2.81387	1.736258	1.073258	1.163902	0.663936	0.726241	0.995542	0.977982	2.08194	0.771555	1.849166	1.946061	2.986291	2.927019	2.329399	2.129668
LOC_Os03g22040	LOC_Os03g22040	0.402073	1.079353	0.543705	1.191225	1.217421	0.452357	1.607323	1.350828	1.686884	1.159988	1.49959	1.316235	0.317908	0.389231	0.800979	0.832451	1.004206	0.594432	1.415485	1.62537	1.570059	2.047841	1.693327	1.054844
LOC_Os10g41200	LOC_Os10g41200	21.3171488273219	15.0155978282236	13.6795984179441	29.0598377010821	10.7146613056808	28.5513409368801	9.55068527772768	9.63753016095582	18.1526827853922	5.33645704012624	23.6749621059513	15.2758030306582	35.8333886663661	17.4156415816051	15.9711630360685	13.2108766397656	28.5349259774572	12.8953762808837	12.3464341307484	10.6913616050496	12.5557831244364	18.0237793850316	16.8679719918846	13.3056957348963
LOC_Os01g43390	LOC_Os01g43390	14.9885430054054	28.6093348936937	5.13842945225225	14.7297022684685	11.9957713963964	17.2922969297297	33.0964688666667	34.8728941801802	55.7870021081081	17.6196709081081	18.8670108558559	17.4294505081081	11.8051911063063	23.5963919117117	12.1459746	17.2769939675676	16.8857316414414	13.1249614288288	44.4034263315315	41.1928535801802	35.3363869333333	22.2167400810811	16.814127836036	21.7548251603604
LOC_Os07g08500	LOC_Os07g08500	0.171307	0.932556	0.033072	0.338299	0.248451	0.500888	0.640548	0.978896	1.354576	0.580953	0.620058	0.279743	0.105546	0.187388	0.05606	0.601882	0.319903	0.176994	0.37921	0.850485	0.595085	0.772206	0.936357	0.565816
LOC_Os08g38850	LOC_Os08g38850	2.17304298813376	5.38709136569579	0.74199353613808	4.24571070118662	1.98627166127292	3.28084422437972	3.76834688457389	5.19778470550162	8.6837238425027	5.7999078360302	6.16109147788565	5.88515972168285	1.48812560949299	1.93830743473571	1.56518310248112	3.33028103344121	1.59272556634304	2.26953422437972	4.83962865372168	5.89254657605178	3.77373950161812	5.78642913700108	7.94808565695793	5.25967045091694
LOC_Os01g65660	LOC_Os01g65660	2.90237642356688	2.73591190167197	0.95606166839172	4.88454646138535	3.45339747969745	5.19331597253185	0.684295171974522	0.526836755175159	2.63370177229299	3.35983385748408	1.63448566759554	1.0173208861465	3.86155768590764	5.49334829378981	1.89603964968153	4.49118313256369	3.62335700796178	4.48007328423567	1.93478451990446	1.60613925119427	1.02887466042994	2.46595839092357	1.72737894068471	3.05145912261146
LOC_Os08g14310	LOC_Os08g14310	4.445124	1.048279	2.705927	2.347662	3.69043	1.872137	6.78922	7.258194	3.767685	4.313592	8.730773	4.63007	3.029701	2.922475	1.417536	1.848199	3.102894	1.785878	7.375627	7.063279	6.406966	6.651643	6.951715	7.171825
LOC_Os07g37810	LOC_Os07g37810	1.437131	3.97582067094595	0.294868730067568	2.32496458716216	0.99172	2.15898615168919	1.99869554493243	2.90238179966216	11.8528337648649	0.73397	1.60922705743243	1.30282425675676	1.36897352702703	2.291946	1.01510436081081	2.06270694391892	1.1567815902027	1.760953	4.25741825439189	9.84941947128378	4.48675657972973	2.27447700574324	2.36256225641892	1.858303
LOC_Os05g04750	LOC_Os05g04750	0.450683	0.235643	0.223248	0.320974	0.067019	0.260275	0.542774	0.352359	0.852687	0.21545	0.658816	0.240812	0.113693	0.189385	0.268869	0.236917	0.107298	0.167103	0.666263	0.425947	0.770549	0.73213	0.417941	0.414936
LOC_Os10g27990	LOC_Os10g27990	1.074786	1.762986	0.665078	2.288388	0.788649	2.273456	1.450714	2.443998	4.337787	1.782624	2.724811	3.064169	1.0775	1.483166	0.923054	1.633853	1.318374	0.844032	2.679918	3.521493	2.400771	3.481236	3.295989	2.249855
LOC_Os07g34598	LOC_Os07g34598	0.524707187127533	0.363036750893921	0.0831867318235995	0.819599957091776	0.0452649845053635	1.4578918045292	0.526647339690107	0.623522805721097	1.43719810965435	1.22142954231228	1.36631475089392	0.961428953516091	0.241201351609058	0.274781907032181	0.252751973778308	0.897089921334922	0.489956674612634	0.159364033373063	0.803013978545888	1.52942711084625	1.32349872228844	0.562569535160906	1.2666753420739	0.567666309892729
LOC_Os04g45460	LOC_Os04g45460	13.236511	14.494747	12.355392	26.599514	16.898569	21.561954	7.909505	8.265965	11.464479	7.292153	9.016608	11.645419	14.436776	14.08209	11.692677	21.742809	17.008076	17.632225	9.176167	9.443847	8.159612	7.850135	10.010272	6.305122
LOC_Os11g08950	LOC_Os11g08950	12.56426	11.21419	7.187966	17.4977	12.27945	15.752386	6.110752	6.787713	9.500689	4.566403	8.075732	9.079693	9.81457	10.60582	9.730269	16.416443	17.445141	14.591669	6.292276	8.149949	6.433746	6.328391	6.839542	3.776829
LOC_Os06g09880	LOC_Os06g09880	10.415112	9.577178	6.628842	13.502214	11.279959	13.773068	16.231932	21.387642	22.560286	13.277513	23.363184	22.289713	8.257898	6.625413	9.552555	10.098555	14.475675	8.569511	17.280024	17.237392	18.953323	28.368309	27.531431	15.828163
LOC_Os11g24570	LOC_Os11g24570	6.061491	5.744684	6.566135	9.693717	12.755257	9.558451	16.067894	16.539955	14.973991	13.417871	12.761162	12.766399	6.723469	6.169304	6.166265	10.55201	8.70356	10.577266	12.265643	11.8313	16.784592	18.36129	14.648394	15.527845
LOC_Os04g01530	LOC_Os04g01530	1.79379519538835	1.30467546116505	1.62374129247573	2.12297249029126	2.71040093082524	2.770790125	4.15933169417476	3.78112563349515	3.98988909587379	4.34047894053398	3.83973897330097	3.89381333131068	1.64115075485437	1.7293662973301	1.70502728276699	2.14585369296117	2.44445011165049	1.65581967839806	3.18755496601942	4.35616424878641	3.80351800970874	3.84749995024272	5.33793193567961	3.92974199271845
LOC_Os06g14490	LOC_Os06g14490	2.74616502596653	2.98762990190421	2.75344350375072	5.56355837911137	3.27652438834391	4.03262482054241	1.66348499365263	1.94738406809002	2.44558117022504	2.1008599474899	2.18302286555107	3.17558996710906	2.69628152625505	3.06311012637046	2.5372367322562	4.10125096537796	3.399659050779	6.05726444431621	1.66764308770917	2.30301716964801	2.25508242758223	1.99917306462781	1.55124385516445	1.25494897864974
LOC_Os04g35180	LOC_Os04g35180	36.8931415470032	35.5031420050473	38.354296488959	26.2028133955836	42.0098263488959	31.8534947198738	78.2802795223975	44.392414244795	71.66035390347	49.468622970347	34.3217753602524	34.7720947949527	63.7679978233438	67.1366949072555	43.6969156334385	48.7418551230284	42.7651473671924	54.8118669274448	41.4850056164038	60.8975717943218	44.7672517570978	40.2219940208202	32.9583274283912	31.3236931684543
LOC_Os05g37410	LOC_Os05g37410	3.67169	3.879894	2.129871	6.294484	2.186285	5.567993	5.543197	7.267007	10.31588	2.867763	9.12791	9.129089	3.652443	2.939919	3.364302	5.001497	5.15908	4.205259	6.223665	8.06299	8.608569	12.339128	11.274399	5.949485
LOC_Os09g02250	LOC_Os09g02250	0.311421	0.299681	0.06543	0.638307	0.224289	0.320638	0.123656	0.046302	0.251559	0.095056	0.120765	0.103575	0.301676	0.288641	0.064177	0.168107	0.26519	0.165054	0.072618	0.267117	0.059968	0.058852	0.021271	0.094142
LOC_Os01g70500	LOC_Os01g70500	0.665188	1.483596	0.120819	0.26212	0.928837	0.519801	0.035902	0.168369	0.945696	0.451651	1.059204	1.242981	1.101434	0.765205	0.693406	0.740676	1.054581	1.661783	0.474357	0.694442	0.167354	0.121636	0.170207	0.285566
LOC_Os10g38276	LOC_Os10g38276	10.445618	6.183707	11.05679	6.204179	8.66572	8.065208	7.377874	7.77496	36.661098	7.091064	5.897123	6.814324	9.816694	7.979617	11.163345	15.791936	22.833031	8.334647	25.830339	23.438627	26.502623	32.383297	25.854052	21.392397
LOC_Os10g21236	LOC_Os10g21236	5.859288	3.603145	8.416107	4.538854	4.977326	5.177379	5.071295	6.234211	22.745201	5.44171	3.50542	3.598988	5.795146	5.168484	7.109273	10.735029	13.334836	6.409714	14.858046	15.007118	17.60947	18.976494	16.589525	13.203227
