# Supplementary material for: Weighted Gene Co-Expression Network Coupled with a Critical-Time-Point Analysis during Pathogenesis for Predicting the Molecular Mechanism Underlying Blast Resistance in Rice
Source: Rice (N Y). 2020 Dec 11;13:81. doi: 10.1186/s12284-020-00439-8 (PMC7732884; doi:10.1186/s12284-020-00439-8)
Supplement: Supplementary file 11 — Additional file 11 : Table S7. The genes information in black module. [file 12284_2020_439_MOESM11_ESM.xls]

gene_id	gene_name	NPB-0hpi.1	NPB-0hpi.2	NPB-0hpi.3	NPB-24hpi.1	NPB-24hpi.2	NPB-24hpi.3	NPB-48hpi.1	NPB-48hpi.2	NPB-48hpi.3	NPB-72hpi.1	NPB-72hpi.2	NPB-72hpi.3	PiZt-0hpi.1	PiZt-0hpi.2	PiZt-0hpi.3	PiZt-24hpi.1	PiZt-24hpi.2	PiZt-24hpi.3	PiZt-48hpi.1	PiZt-48hpi.2	PiZt-48hpi.3	PiZt-72hpi.1	PiZt-72hpi.2	PiZt-72hpi.3
LOC_Os11g29720	LOC_Os11g29720	82.748894	59.148247	96.007713	0.284267	0.146821	0.305562	96.514877	107.719254	29.617352	23.251757	34.037155	41.407688	69.431358	61.113304	77.526154	0.18057	0.137053	0.034881	69.775208	72.867477	107.966789	31.305017	38.095535	28.590813
LOC_Os06g35160	LOC_Os06g35160	57.593807	53.217125	48.301781	11.772304	11.267838	8.802481	58.082844	67.906578	48.142521	28.796946	26.983534	32.464764	56.985729	54.035892	48.165279	9.670186	7.418451	10.196899	65.09481	64.651505	56.459347	31.98773	34.635601	30.926685
LOC_Os11g19240	LOC_Os11g19240	7.204912	4.714645	7.597535	0.039655	0	0	17.721085	24.368092	9.490005	5.612028	13.658262	11.288226	14.609119	4.457607	7.019782	0	0	0	10.023143	9.622441	15.530481	5.658527	6.204909	4.304864
LOC_Os01g42090	LOC_Os01g42090	4.245203	5.28914	4.688815	0.52916	0.335198	0.62773	3.947827	4.03168	4.78681	1.946002	2.303754	2.155404	4.490946	4.692177	5.081574	0.624988	0.432227	0.756121	5.498127	4.715244	3.594892	3.402914	3.688991	3.205531
LOC_Os11g29230	LOC_Os11g29230	9.498223	11.635792	7.250012	2.559247	1.038963	1.978544	12.540926	12.871084	14.753255	6.804762	7.575181	7.215364	7.935985	9.893706	9.084303	2.871919	2.051883	1.876076	12.204626	10.940894	11.114135	7.865771	7.039507	6.878265
LOC_Os01g34700	LOC_Os01g34700	29.7537588272018	28.7585778534002	22.6528423344482	8.37943345986622	9.23837580100334	11.9923711622074	26.0960717357859	26.7914830880713	34.7893465629877	17.2430467090301	19.3244107692308	17.6064457073579	28.3377502731327	31.8303707017837	25.5406352748049	7.9695259877369	9.7689549960981	8.27789457580825	28.708772154961	43.1180980429208	29.3321629749164	20.5967978444816	22.204455106466	17.7118172134894
LOC_Os07g25590	LOC_Os07g25590	7.126439	9.154011	5.241864	1.493766	1.060318	2.029955	12.206252	10.095888	12.783875	5.451674	7.098264	7.002262	6.702696	8.173044	7.807766	1.871425	1.589157	0.952827	9.686071	10.451836	8.981766	8.184989	7.767567	7.21317
LOC_Os04g51330	LOC_Os04g51330	9.996534	10.416453	5.633966	3.093166	1.825938	3.096373	8.533728	8.434931	9.977164	4.794425	6.347817	6.187053	8.190592	9.295695	8.300374	3.458017	3.215721	2.476649	8.281716	9.39667	7.735473	7.752545	7.54844	5.36842
LOC_Os12g08280	LOC_Os12g08280	29.282272	41.234653	24.457647	12.727971	11.285631	13.147732	33.094158	30.581844	43.136189	15.422782	19.510504	19.918058	26.160948	32.874668	31.773069	13.023647	11.235972	11.328379	26.739805	35.75761	29.611847	22.319933	24.710478	21.564487
LOC_Os02g39600	LOC_Os02g39600	25.776295	28.971403	22.459862	9.15368	3.797307	7.264853	26.27186	29.192593	32.435783	11.886157	19.923641	21.85264	28.844254	28.107178	26.537912	8.239974	5.025198	7.010206	25.967936	24.235407	30.450731	21.067568	20.043932	17.196728
LOC_Os02g08260	LOC_Os02g08260	25.689013	34.684101	38.943474	9.284251	5.158917	8.752864	37.561474	40.912796	37.899624	17.200785	18.524464	18.76399	23.120344	29.640047	32.612297	7.900336	5.261648	7.725613	29.99724	33.346024	30.732073	19.503906	17.573551	20.746878
LOC_Os02g33450	LOC_Os02g33450	237.9599	345.256928	228.235451	86.357849	49.580877	76.174011	376.949066	389.387711	442.731949	189.57148	181.393639	214.964966	249.544678	325.428711	297.55751	85.427189	61.684477	49.763963	391.679673	319.269623	330.564755	191.324241	176.686546	240.127221
LOC_Os05g15510	LOC_Os05g15510	7.42608957746479	15.0740825860972	5.22624624443435	2.12456850613358	0.891463758291686	1.48480255156747	7.03819693502953	7.71726767741935	9.1624612567015	4.42435354566106	4.83119724125398	6.21980889413903	7.94454270513403	6.69626623171286	8.79723834529759	1.94432105770105	1.64436674511586	1.54271007905498	8.51107690140845	10.8938919845525	8.53877387369377	5.2363391949114	7.16329473966379	5.40712586915039
LOC_Os04g58810	LOC_Os04g58810	1.013601	0.898044	0.231791	72.091217	38.173271	41.384293	4.683863	2.572576	1.379211	15.299013	25.482622	32.974838	2.049141	2.316949	0.843093	36.927788	24.842701	55.904312	2.276547	2.432472	1.974098	19.850128	15.373738	13.713966
LOC_Os07g20544	LOC_Os07g20544	13.1801158352273	12.6556629047203	11.9371704340035	5.741994875	4.86645699082168	7.40739631075175	13.6837098946678	13.4877520869755	16.9136008417832	6.2597640472028	7.91435860445804	7.73088294405594	10.5297301756993	10.6463096765734	12.8646324868881	5.45475112412587	4.73232746284965	4.5336276875	14.6696294427448	15.3925092840909	13.1946198024476	7.35109012325175	8.65302749956294	6.96780358784965
LOC_Os03g21370	LOC_Os03g21370	131.246216	140.448273	145.756012	45.694023	35.051975	40.569942	247.194733	193.75708	189.873932	143.067795	109.631996	108.101189	105.720421	127.408051	128.060471	43.801197	27.944775	30.92013	184.421005	162.666428	155.177429	118.457382	92.503952	114.796745
LOC_Os01g72800	LOC_Os01g72800	53.391041	52.955059	72.557137	10.627271	8.300782	13.23784	98.679619	93.404808	71.973518	52.077705	43.4034	42.46838	42.620937	59.076977	67.369766	13.176504	9.656359	5.940163	74.927147	75.648094	66.991409	40.60067	37.648079	47.807167
LOC_Os05g01110	LOC_Os05g01110	158.408524	253.460464	171.949738	66.264809	39.214657	55.757793	207.096771	185.169083	301.981934	93.719749	98.416801	96.940147	150.565918	221.479401	200.700027	61.788971	48.57465	48.137054	230.694473	193.898865	194.495926	126.735962	98.835785	135.445755
LOC_Os03g22330	LOC_Os03g22330	36.603382	51.590645	39.705002	13.201594	4.990813	10.118758	44.433922	47.468128	45.854988	20.353338	21.472519	28.497002	33.915474	40.076145	40.277866	11.223779	5.780613	10.904689	39.456776	35.085575	40.699577	19.09384	17.748322	23.042994
LOC_Os03g41510	LOC_Os03g41510	29.0883232416706	37.3886335180666	30.3248598714219	6.37119042468325	3.40420229610511	6.99008532754575	32.7658625734397	30.9418334542468	39.6030920863444	17.1912007282966	16.3888636518067	17.7562787639606	27.5213180971375	35.133206124824	37.8268938061943	6.09280986532145	4.01006025340216	1.75316711215392	33.3458506156734	26.9917504739559	30.7703588465509	16.9318869713749	17.0427460610042	17.0878681661192
LOC_Os01g62440	LOC_Os01g62440	28.9686562845575	22.0137516902834	29.9799719196067	13.0122046992481	8.06221871746674	13.1099245702718	36.7840962718334	31.6871830037594	33.1181044207634	18.9683316714864	24.6712731492192	22.8239881165414	27.4348279430307	20.9525092004049	28.0581928371891	10.7470864054367	9.97306911972238	8.87660012434934	32.0024391116252	32.2143682293233	27.3225240121458	25.7746532082128	26.629655924812	22.4067791220359
LOC_Os03g06740	LOC_Os03g06740	26.194611	25.526936	28.465134	13.618523	8.788467	12.791086	44.748802	44.251278	34.870773	20.767086	20.487667	21.76729	26.636017	25.081001	31.544104	12.481344	10.980598	10.332176	35.105804	33.614758	40.045212	24.113745	21.401546	22.976032
LOC_Os03g20100	LOC_Os03g20100	136.89212	144.21312	113.955887	36.0303	16.673029	28.816563	248.884201	196.772781	193.675018	114.599037	116.420624	106.972504	105.401031	147.827255	127.243401	32.886337	20.825275	11.408708	194.993759	173.010391	154.951538	118.224762	100.34787	117.389084
LOC_Os01g34080	LOC_Os01g34080	9.263368	10.558388	10.933994	4.642113	2.675751	4.345732	17.170717	17.711973	13.970181	4.312597	6.574962	6.325989	8.66291	9.73742	13.214953	4.66964	3.807735	4.566381	12.65629	12.784455	14.754547	7.265066	6.604447	7.21861
LOC_Os02g08440	LOC_Os02g08440	6.46653944847328	5.44386315028626	4.00366920181298	70.6393303530534	53.7373293358779	60.2321662833969	11.8862886822519	10.3948402972328	5.61868506870229	30.882620201813	44.0599929408397	47.0440174179389	8.72789806679389	9.11348334064886	3.8835413096374	60.8163788535305	47.7086665749046	87.567484990458	11.1318749623092	9.36186338215649	9.0905317480916	26.4292096665076	23.3809266798664	25.2105616374046
LOC_Os01g58470	LOC_Os01g58470	44.181328	54.54332	46.534111	12.202367	7.276451	9.198122	67.301048	63.342678	78.628685	50.05468	32.007465	32.525196	41.287342	55.08807	46.898121	11.756553	7.341148	3.862011	54.069931	52.222088	55.57312	40.62167	32.853226	40.743423
LOC_Os05g33520	LOC_Os05g33520	94.983528	66.81723	128.283615	21.538424	8.050522	16.968502	118.814484	118.193108	86.589119	58.533997	55.523132	56.257389	78.828857	84.132927	110.022217	20.145832	12.199738	8.015433	99.579285	86.950157	87.691292	70.965858	58.389259	61.951935
LOC_Os07g42260	LOC_Os07g42260	14.1882297856769	11.3548737543126	20.7595135588082	2.60523026241505	3.03585101725039	2.61537643282802	19.8431987433351	17.1662144432828	7.29160348980659	8.66949738525876	8.63053747203346	9.47380952430737	14.9201680752744	13.5576299289075	14.7689371207527	2.08176541557763	3.63552098588604	2.44335604704652	11.8146580115003	13.4503985185572	15.2451141589127	9.52851133193936	10.2462980825928	7.80972042028228
LOC_Os07g42250	LOC_Os07g42250	76.283203	48.70636	103.928871	5.166155	4.884556	5.087971	114.471802	104.520348	37.249714	48.438171	41.000214	50.871326	74.452446	67.53727	70.17157	3.327888	6.640582	1.19792	67.316124	77.885506	88.576286	43.668491	49.865341	41.714603
LOC_Os06g40190	LOC_Os06g40190	14.476265	18.510256	10.641446	5.908541	4.162918	4.444844	9.819738	11.353877	20.616611	7.624266	9.688333	11.448235	13.770221	14.631585	11.240779	5.181392	3.948531	7.255628	12.03639	15.670727	12.657198	11.054156	11.129101	10.026805
LOC_Os02g55120	LOC_Os02g55120	72.989243	79.363289	95.05619	26.162361	8.790494	23.377831	102.232971	98.465851	89.486176	51.946114	47.579132	51.318092	72.206154	74.029129	78.859169	22.242496	12.669532	10.512975	78.909828	72.010742	84.927307	54.990322	46.111019	49.539707
LOC_Os12g04480	LOC_Os12g04480	7.779215	11.653126	8.294721	4.357201	2.56492	3.174885	10.066419	10.229555	12.342545	7.512257	7.203731	7.08929	8.43471	7.762019	8.77723	3.722245	2.157414	1.915681	11.103889	12.164791	10.23882	7.813442	7.201802	6.819642
LOC_Os03g64350	LOC_Os03g64350	21.7552526521226	22.3276948667453	19.8071547228774	4.82525536084906	2.049153	4.13422698349057	20.8616614398585	21.8411470412736	43.5072039587264	17.3900791533019	13.7096020990566	13.5360972558962	20.3532952629717	22.1125833691038	12.4547224091981	4.45087690212264	2.85126406721698	1.83077314386792	35.3939512629717	30.2630518419811	20.387385509434	17.8073086533019	20.852408682783	13.4897137334906
LOC_Os04g34600	LOC_Os04g34600	61.598557	68.710564	25.590914	14.561237	14.342748	11.731393	52.975803	55.819881	74.984001	38.364029	30.53434	27.481142	41.770721	51.640854	34.061298	20.686491	28.659977	17.346394	85.395508	85.858643	62.891823	34.632236	43.953682	40.477428
LOC_Os03g36540	LOC_Os03g36540	66.0795673830628	112.961139747696	118.067232064063	17.2584648946907	9.816179	8.775949	98.7592674286968	107.45354325713	97.7429741474331	67.3499677226854	44.7334593620009	55.9514907569109	62.551716270294	92.647661548925	106.419593964019	18.9767668639754	9.421205	8.20742165686705	108.815406486178	84.8534080162352	88.2301498209741	38.4417487744625	45.1334742531812	81.5997319995612
LOC_Os02g22260	LOC_Os02g22260	54.7894715455086	84.9840768899465	44.3003402165378	18.9790406567519	6.87012851160024	12.3897402903034	83.3443988292683	83.2181007209994	124.910268107079	44.1935572992266	41.1670950267698	45.4669064485425	59.5929829268293	79.0423772444973	68.3779095752528	17.1091986222487	8.61120076145152	9.87041591671624	101.979405387269	82.0653555502677	79.8258470577037	37.6066148483046	41.8192549006544	58.8752277192148
LOC_Os12g12370	LOC_Os12g12370	22.562174	20.0686	24.56682	7.884462	8.525451	12.130879	29.212107	31.035023	24.731071	19.077166	20.40716	20.37784	17.549601	21.746355	23.031778	11.040101	12.150788	7.623602	27.865126	29.469667	26.259106	22.383591	20.846863	21.86857
LOC_Os02g12750	LOC_Os02g12750	8.686961	7.499931	6.8757	3.076294	2.563859	3.45363	11.658364	12.964224	15.508821	7.170526	5.734727	5.733734	12.430489	11.431033	6.735987	3.316311	3.331125	2.828625	15.097747	13.937748	12.398296	7.815721	6.432436	8.036734
LOC_Os01g22780	LOC_Os01g22780	2.0775870925	2.469060815	1.50293797125	0.41216866875	0.3901010125	0.1208690125	2.3217765775	3.99161727	2.7857297675	1.81061690375	1.473091995	1.2240613075	1.698752945	2.42673706125	1.9935376	0.485421425	0.4126950125	0.27862746	2.93280486875	3.023159455	3.49557201625	1.6697137325	1.7748128275	2.05095505
LOC_Os05g32390	LOC_Os05g32390	19.781002	26.359566	19.420393	8.120622	2.290352	7.399794	20.751143	23.727934	26.852255	10.944743	14.387582	17.053095	17.940163	20.947216	24.026785	6.52102	4.522961	4.495139	23.057772	20.838833	21.060225	11.464849	15.181714	12.994103
LOC_Os03g60620	LOC_Os03g60620	66.659706	60.873653	63.36755	37.766739	20.640606	31.521488	74.22451	93.331314	69.374283	39.356468	56.081989	56.743183	81.464821	73.06385	70.010811	28.73772	24.434345	39.848751	80.413254	79.447441	96.165604	51.948425	50.619408	55.066811
LOC_Os12g38730	LOC_Os12g38730	8.41179722277228	7.20814096163366	11.2701230977723	4.51422733787129	2.4303146460396	4.10997780693069	8.67797685643564	9.05104686881188	8.64569582054455	5.73901862747525	6.46105116460396	6.73176927970297	10.051401375	6.27050836262376	8.30585905445545	4.12543128589109	3.51769772648515	3.71630468440594	8.42846930940594	8.71687041336634	8.62188135891089	7.27854647029703	6.33018223638614	5.68879092821782
LOC_Os10g39800	LOC_Os10g39800	20.924326	14.897652	17.049431	2.622029	0.618596	4.059472	29.589254	29.207897	30.369759	12.876468	15.477972	15.161057	22.018774	21.485159	24.891897	3.922197	1.985958	1.379035	31.137014	30.672604	25.922794	21.206144	15.312614	15.869824
LOC_Os06g37610	LOC_Os06g37610	45.8055652636535	42.1863715819209	50.5165474576271	8.39460052542373	2.35073901506591	6.56662643785311	61.0320643512241	59.2318859698682	69.8418071478343	34.5268357928437	38.5829125103578	38.5211617909604	41.612830460452	45.0621491629002	49.6163206892655	7.84417367419962	4.91784972033898	1.30359524952919	57.8712366713748	57.3999811789077	51.3005191694915	42.0086132175141	38.4936489792844	36.1397154500942
LOC_Os05g21180	LOC_Os05g21180	8.38347950768555	5.22520976855512	3.18898076416337	32.0185202648221	30.7130475256917	40.2314472692139	7.73049962187088	7.58668868247694	6.79431238998683	10.1352737795345	21.9719625177866	22.519879695213	9.47417005006588	7.2131412722881	5.66711337812912	27.4979164361001	26.5873994628898	28.5258680136144	7.05764780105402	6.91452320245938	7.90990572815108	17.0644030491875	17.2170179806763	14.2766687237593
LOC_Os07g08140	LOC_Os07g08140	1.821277	1.373984	0.782573	0.233984	0.341473	0.242148	1.376503	1.346807	1.659053	0.703682	0.592651	0.842689	1.416907	1.388929	1.150953	0.127845	0.211244	0.061924	1.266721	1.622468	1.55761	0.780591	0.717157	0.410116
LOC_Os04g05030	LOC_Os04g05030	10.806651	12.989375	7.91275	7.096311	6.268759	6.959003	12.437328	11.557686	15.949127	10.260921	9.832225	10.872354	11.071665	11.630845	10.180926	6.825694	7.296122	7.207394	11.262643	12.418552	12.714336	11.818509	12.025241	9.474419
LOC_Os06g12100	LOC_Os06g12100	5.926011	5.845361	5.684037	3.130569	2.937626	2.91441	7.407414	8.474808	8.138995	4.365063	6.390544	4.563628	5.879539	5.476922	6.07368	3.436816	2.416498	3.061692	5.948697	5.831094	7.868635	5.949849	5.665958	5.99194
LOC_Os03g25940	LOC_Os03g25940	42.2477589335863	60.0677341518027	44.4341929373814	35.2558527343453	27.5527806470588	30.9287143472486	55.0606265635674	60.4927850455408	52.8057320512334	31.6950657817837	35.2797303833017	42.403405654649	43.5851359601518	45.0758498406072	47.0064576148008	30.7632322409867	26.5076648975332	31.4271003187856	46.1212110132827	54.4800283889943	54.4209427096774	34.4954939392789	31.7765124990512	33.1410570265655
LOC_Os10g37840	LOC_Os10g37840	4.1429944831491	4.84316275060663	3.4633134702076	2.09490251038016	1.75444813858183	1.6981626101375	5.31047758128876	5.83437913588568	6.32183120733351	2.85764016095983	3.37555882313292	3.31208422000539	2.46121350444864	3.47669294850364	4.41597829900243	1.83665832785117	1.43359331976274	1.41832679239687	4.61995938959288	5.08321188568347	5.19835727662443	3.49265003558911	3.21644297303855	4.1199429366406
LOC_Os05g29920	LOC_Os05g29920	24.008781	34.523529	15.50458	12.937133	11.650492	12.749551	29.6873	31.447184	39.47385	19.423531	21.950256	25.559568	18.005991	26.243677	22.038889	14.036802	13.918856	14.288818	25.617455	33.113529	32.36301	22.059912	25.369963	23.823271
LOC_Os08g42850	LOC_Os08g42850	23.3660404659847	35.8426367130435	25.0845484066496	5.237509	1.37390367672634	4.25575557033248	41.8039632915601	43.6098826849105	42.6920335043478	23.8179949734015	18.9965422557545	20.9405702199488	20.2781162629156	30.9553526225064	27.6685106245524	4.38664563682865	2.46381000460358	0.976131468542199	43.1814059063939	35.1311634414322	36.8332975831202	16.8362128030691	16.7700831826087	24.1735056971867
LOC_Os07g36180	LOC_Os07g36180	18.140901669024	13.6251946294201	21.6482777793494	4.82300670226308	2.68068483097595	6.3816333960396	28.566345019802	25.0319294611033	20.3723718189533	17.2296536895332	14.3837230558699	14.1565244080622	14.2779945318246	15.0819546683168	18.1669972128713	5.80809168528996	4.60691665841584	2.47764926237624	19.6427126237624	18.7753892623762	20.0074327892504	17.5118681923621	11.6171522786421	14.162376976662
LOC_Os01g34050	LOC_Os01g34050	0.561089	0.490315	1.516065	0	0	0	1.975573	3.060487	0.740619	0.328453	0.162497	0.687477	0.557387	0.970553	2.020542	0.032649	0.038128	0	3.861276	3.157319	2.29939	0.510737	0.55732	0.672092
LOC_Os01g67590	LOC_Os01g67590	5.803083	6.176818	5.760429	3.034583	1.404394	3.006866	6.796529	6.57508	7.096752	3.155006	3.309821	4.70114	5.395133	5.554165	6.229839	2.702708	2.382689	1.531791	6.63917	5.976901	5.531627	4.446224	4.182298	3.518579
LOC_Os06g43900	LOC_Os06g43900	87.598618	144.919144	64.312943	31.010559	13.592958	29.780495	112.483383	102.401306	144.285156	79.977058	63.977394	63.984894	85.897644	127.442238	84.808571	31.323605	19.115129	14.874831	122.261711	100.365227	84.198692	77.49781	60.412968	79.56102
LOC_Os04g12499	LOC_Os04g12499	6.101644	6.262935	2.452518	0.060866	0	0.127161	7.356952	6.17002	6.82486	1.876372	2.856503	2.938318	7.728486	7.80881	3.128876	0.227324	0	0	6.180199	4.350368	4.457707	2.654788	2.574203	3.021432
LOC_Os07g26700	LOC_Os07g26700	12.09101	14.702249	13.356112	8.19785	8.528113	7.788383	17.561016	16.24102	16.296267	10.175479	12.616986	13.126333	11.555817	15.746133	14.511852	8.099382	7.226197	8.169	13.874779	15.089621	16.999943	14.149652	14.802002	11.047323
LOC_Os01g67850	LOC_Os01g67850	41.298401	43.540985	29.762564	26.142698	16.399717	19.548977	42.887207	43.61544	46.118988	37.820381	27.044682	32.224731	36.830544	49.573986	38.534767	23.37451	17.904209	18.590048	34.636112	38.255421	38.137527	22.810217	26.323122	25.698288
LOC_Os03g39000	LOC_Os03g39000	10.870966396648	10.7200985139665	9.4562483575419	5.71626782681564	6.26319204469274	5.2755331396648	17.2659951955307	14.7328834860335	15.4172527039106	11.450727150838	10.8003677374302	9.79716963128492	8.83551259776536	11.6765774301676	10.3382645195531	6.1115664972067	6.37405431284916	7.07625710614525	11.9482749050279	13.1124451564246	12.7058263743017	8.12712463687151	9.73102934078212	9.33078715642458
LOC_Os01g12320	LOC_Os01g12320	35.5039964559949	53.6908428832908	25.5929942130102	15.9939375178571	6.44268479783163	11.4799429521684	33.7781249846939	42.686711622449	41.7303827729592	14.07866878125	17.1493356364796	26.6330171811225	26.9134600618622	31.5561115752551	28.4913214049745	17.0734853501276	7.40978151594388	12.7546043883929	35.1603062353316	48.7635638667092	42.27715775	16.2815752959184	23.4140896109694	12.3941917315051
LOC_Os06g50130	LOC_Os06g50130	42.37384	35.541912	54.777142	16.8748	12.401237	14.9229	79.522491	73.366608	55.264404	55.106655	39.95187	40.935131	35.515827	42.933235	42.969826	12.807351	6.907438	9.573563	54.511074	46.229141	48.211079	33.225483	34.581398	47.13464
LOC_Os06g04150	LOC_Os06g04150	54.313812	91.610916	68.162811	7.003117	0.921613	5.690146	121.114998	103.434265	84.006767	51.852695	35.904713	40.941994	41.117901	70.759407	59.502056	5.417905	1.426523	1.358342	112.834892	84.363739	77.452637	34.580116	31.702406	54.571896
LOC_Os01g59090	LOC_Os01g59090	81.055199	91.714043	130.192627	38.514111	28.202562	41.060024	119.780319	126.28949	99.461952	87.805511	68.322342	71.529243	64.477158	79.799561	105.980232	32.858971	22.011412	20.282066	130.473618	112.041473	100.307411	65.24511	60.085323	72.555252
LOC_Os10g26400	LOC_Os10g26400	9.89134656924059	9.92221981493299	9.0423688283344	4.97163532163369	4.68638388257818	5.65254521761327	14.6043972227186	13.1547949355456	12.0164199751117	9.97201752074027	9.74529556030632	9.28081115252074	10.5733944122527	10.6711820848756	8.70912712252712	5.45831135673261	3.30501070453095	4.44050683343969	9.71786597192087	10.5773117587747	13.6413218640715	8.5537344562859	8.82734377153797	11.0200179610721
LOC_Os02g32730	LOC_Os02g32730	67.213387	47.757477	69.380508	30.590799	28.513962	32.908901	74.402863	76.432449	43.200348	36.870075	55.267059	52.247723	56.077629	52.662708	67.25264	34.473438	31.858578	37.206264	58.758896	59.448608	74.637039	56.53014	52.846245	45.868519
LOC_Os11g34850	LOC_Os11g34850	4.436759	4.05584	3.938048	2.71092	1.834457	2.332787	7.297359	6.835211	6.950902	3.912799	5.064728	4.241585	4.508808	5.450139	5.698615	2.490261	1.7157	1.96159	6.37553	6.647187	5.287546	5.06095	4.722869	4.698409
LOC_Os09g35990	LOC_Os09g35990	13.342738	13.963707	13.93805	6.298702	4.982635	8.403117	24.864361	20.611534	19.346451	19.153563	14.852068	14.214979	14.742771	15.007872	12.79254	6.559977	5.194704	5.031972	20.866009	17.912548	15.995302	12.284015	11.604117	14.039595
LOC_Os08g14360	LOC_Os08g14360	2.014863	2.339081	2.362762	0.38099	0.484887	0.761144	2.049713	1.619938	2.437991	1.750282	0.811249	1.026318	2.34687	1.950173	2.172	0.531779	0.576839	0.355099	2.172585	2.517208	2.373243	1.548733	1.517589	1.931664
LOC_Os03g64030	LOC_Os03g64030	3.88736025823353	6.95153910553892	2.92023971257485	1.05190649476048	1.12696181287425	1.20586519461078	3.65032474101796	3.38435400673653	7.30903358682635	2.83521000748503	3.00043185553892	2.73306221332335	3.84763866991018	4.11151075898204	4.35898992739521	1.5413807739521	1.02091684431138	0.648631394461078	4.28833004416168	6.02925706886228	3.3996555247006	2.30953645209581	2.84954859655689	2.37756302769461
LOC_Os02g03250	LOC_Os02g03250	27.754675	27.307299	31.397823	16.280268	16.358826	17.110334	41.118217	35.644474	33.92931	26.584314	22.458359	26.166521	24.66515	31.841265	29.431334	14.695168	14.077947	13.055731	35.467266	32.674709	29.847538	24.793941	22.898401	28.036568
LOC_Os10g41330	LOC_Os10g41330	0.523515323809524	0.906293080952381	0.520328466666667	23.2599453578231	18.6955855666667	17.0515131755102	5.83515474285714	3.4250723	1.01969208095238	7.2262549047619	13.7565678095238	15.3892220857143	4.97722865714286	2.99919632380952	1.34882923809524	23.6432650653061	17.9688042857143	33.1219921190476	0.741700761904762	2.43614020204082	2.24319091904762	16.409334252381	11.4486531095238	18.5946539380952
LOC_Os04g34460	LOC_Os04g34460	34.561588	36.717163	33.804012	8.927032	2.257813	9.322489	58.542469	53.699322	47.460472	30.534456	32.877346	32.091885	37.362061	37.040359	38.924988	9.037637	3.659729	2.077727	51.904461	42.561607	42.910057	33.448559	31.090034	31.260258
LOC_Os07g38000	LOC_Os07g38000	15.3031253301435	19.4863945598086	7.77677247368421	2.60455069856459	1.39971844497608	3.47744475119617	12.4847797799043	11.0205694210526	28.6028212296651	7.89866693779904	7.56421572248804	7.70909629665072	11.7642277129187	22.6437503588517	12.9912781148325	3.51941907177034	3.03150320095694	1.37967438277512	17.1180136028708	18.7671141196172	10.0338362535885	11.2118964880383	7.69729304784689	8.82432571291866
LOC_Os02g09590	LOC_Os02g09590	155.135345	228.763702	190.284561	69.261726	48.801411	59.330338	226.368958	179.879669	240.198044	116.627045	81.438232	80.021965	117.504608	214.324448	180.123581	74.03334	52.427723	34.831116	240.83165	187.163101	157.940704	79.441055	67.236176	105.041458
LOC_Os01g12220	LOC_Os01g12220	15.405494	23.967846	14.186294	3.855127	0.229102	2.141738	30.44964	26.948984	29.843948	12.319606	17.114309	15.709067	17.802504	19.024643	20.959972	2.583973	1.385224	1.038777	29.201818	25.285126	27.287405	17.574352	15.325383	18.847965
LOC_Os01g12080	LOC_Os01g12080	39.3584058325516	44.7919624521576	64.2786101407129	20.8553742800188	13.1196403958724	21.1090603076923	69.363524576454	67.1640775248593	38.5205753658537	21.8400585924015	20.9296986669794	18.1754908123827	30.6012510783302	36.946415935272	52.1485722532833	18.5068138494371	14.9513922209193	19.8124135956848	61.599287684334	59.6829268058161	79.4596916374297	22.2225783198874	24.4555153578799	22.8007050192308
LOC_Os01g39270	LOC_Os01g39270	16.299154	28.692234	16.943409	11.2068	10.975702	12.187186	25.937963	26.371407	33.84066	17.161501	15.358233	15.763071	15.39379	22.0163	19.074707	12.51693	12.202109	13.561252	22.527803	26.114061	21.996193	15.065894	16.808159	16.563541
LOC_Os12g16200	LOC_Os12g16200	44.366241	50.267036	14.780968	10.516465	4.806364	11.272612	39.299641	45.193699	87.703751	38.992416	33.434525	36.671028	37.870152	56.757118	28.923777	12.014267	6.859147	9.231388	72.766235	77.144577	51.070389	41.38517	36.743137	40.45425
LOC_Os01g49330	LOC_Os01g49330	7.540221	10.260649	8.186289	5.670584	4.599274	4.845001	8.541812	10.858985	11.691813	5.557202	5.890881	6.241469	6.055055	8.417688	9.236791	5.014598	4.805881	4.25488	9.90097	9.032693	8.766167	7.280211	6.293955	6.881916
LOC_Os03g44660	LOC_Os03g44660	7.978576	8.754174	9.38468	4.808815	3.048852	5.116023	13.298621	14.19987	7.788392	6.922927	6.852726	7.377266	7.204107	7.928473	9.728851	4.345816	3.792605	3.566969	10.277121	10.791263	12.568197	8.659771	7.694514	6.266135
LOC_Os04g50110	LOC_Os04g50110	37.244442	54.36927	48.621937	16.924177	8.217645	14.447519	66.36731	64.696922	67.237183	50.18824	27.993641	32.567814	40.082188	53.513145	56.269447	15.951066	7.25138	9.596006	64.988838	51.188049	55.343197	23.529972	23.461391	43.177383
LOC_Os01g04900	LOC_Os01g04900	25.1799478136948	24.1962142839764	27.3984297156761	13.9271415891554	16.9612973625304	14.0329214960028	42.8064770809871	45.2348458567953	41.3894618599235	20.0018541181787	26.329597039277	26.4609527219326	24.2493982992701	24.8775248474105	28.0402044848801	11.189429950643	11.8456684042405	6.35995960757734	32.6457192214112	32.3779802203684	37.3641549635037	24.4222943757386	23.2625896232186	24.9969178032673
LOC_Os04g33630	LOC_Os04g33630	18.71847	28.097292	18.40148	5.555347	3.421405	4.725384	28.754894	24.362448	51.151539	20.785994	12.837509	10.273932	13.750435	24.359083	18.792755	6.330227	3.58036	1.649943	27.738815	32.429043	20.962854	13.498294	12.74503	16.526247
LOC_Os07g40920	LOC_Os07g40920	8.890634	5.806649	6.633364	3.770189	3.55516	4.076584	9.659435	10.246727	10.135735	4.035238	6.97308	8.887286	6.886192	6.951514	7.633388	4.309425	3.120436	2.494066	8.494601	8.98964	6.930483	7.029449	6.683091	6.249608
LOC_Os02g56040	LOC_Os02g56040	15.440851	24.182154	21.50823	11.276717	12.869474	11.578166	29.8542	30.148464	27.262665	11.306045	12.120584	12.532408	17.70031	19.979692	20.819387	11.684706	10.300142	14.898312	26.139513	25.835289	28.034122	12.45307	11.056677	13.837288
LOC_Os08g06480	LOC_Os08g06480	30.326601	36.539749	17.123407	18.323004	9.750634	17.678558	25.982599	30.513189	35.885395	13.051758	23.811678	27.221165	34.373238	29.420061	25.778502	19.244474	15.95666	20.600306	27.941143	32.778522	34.818958	26.941111	26.607178	18.312983
LOC_Os03g12020	LOC_Os03g12020	86.908394	130.024582	78.80658	26.229368	8.874841	22.981949	162.154602	131.013901	159.122116	98.580544	63.818005	68.080902	73.546684	127.502953	80.729294	29.576178	18.527508	6.076841	153.292786	133.766418	116.821861	69.602509	52.709427	87.979729
LOC_Os05g10690	LOC_Os05g10690	11.522387	11.69643	5.351708	3.393572	0.663535	2.560608	6.864696	8.101454	14.448327	3.530245	4.930534	6.86755	8.2661	12.178329	8.409953	3.442044	1.71205	1.793676	9.004439	11.338077	8.142258	6.643465	6.598577	4.747028
LOC_Os01g03950	LOC_Os01g03950	2.21785	4.519064	1.70973	1.17011	0.324982	0.62448	2.59871	3.878501	6.118583	2.586344	2.523672	3.441489	1.962866	2.457471	1.787793	0.889617	0.672924	0.625508	6.686026	5.863571	5.397192	1.917686	3.034836	3.387249
LOC_Os01g34060	LOC_Os01g34060	43.957695	47.796665	51.025738	26.16667	10.795604	15.575071	61.027275	59.324406	53.824284	39.975731	28.421608	32.147259	52.143005	48.690853	41.958977	28.507692	13.539446	12.205963	62.351921	49.764477	45.43874	23.469183	25.309052	32.284443
LOC_Os03g03680	LOC_Os03g03680	0.308108	0.206314	0.163171	0.035645	0	0	0.391958	0.463547	0.550958	0.028166	0.195402	0.088766	0.179185	0.298909	0.158807	0.024054	0	0	0.611477	0.386798	0.513553	0.212524	0.140064	0.114797
LOC_Os07g04160	LOC_Os07g04160	25.1813467039563	21.6105196425648	30.2696072455662	9.16248290995907	14.3609517012278	11.5643892169168	35.6459669195089	32.7076464024557	33.9758147748977	24.0835814843111	19.3929324638472	16.5059995184175	22.0100763710778	32.9860251091405	29.2253190941337	11.3359035648022	12.9194807121419	8.13931919236016	32.3069474242838	29.8745031418827	31.6569822141883	19.4646870491132	18.9112528799454	23.7548216302865
LOC_Os03g09140	LOC_Os03g09140	3.93857217775906	2.94380096461668	2.79482251895535	14.7688899957877	13.9191183487784	15.7847932013479	2.99198622156698	4.33291326874473	3.3871148694187	5.27693283487784	10.8531337026116	8.95470792333614	4.56155613310868	4.18184026958719	2.72633706823926	11.8597661246841	17.7048451642797	15.8315498567818	4.36302379106992	4.51561819713564	5.03688967986521	9.90702120050548	8.13309437236731	9.20093636057287
LOC_Os12g10630	LOC_Os12g10630	11.296195	16.215527	5.98067	4.66177	1.946624	3.744964	14.423913	13.415378	22.741615	6.103985	4.635483	5.69877	13.126551	16.417528	10.536843	4.421272	2.393012	2.182451	16.567183	12.706401	14.57006	5.803617	4.278132	7.252492
LOC_Os05g01280	LOC_Os05g01280	34.0072977397799	60.2360949418239	14.1481973278302	13.7449377665094	7.8289822177673	15.9240433569182	45.8167827051887	41.0609621580189	65.3196635660377	35.3532515762579	29.0108118176101	32.6475054693396	29.1293425023585	39.6981050393082	30.8026315487421	16.7152457688679	10.7463184056604	10.5848052051887	49.9482619850629	53.5622598404088	44.1141701281447	28.0137429834906	31.8742764025157	32.8505389237421
LOC_Os01g49900	LOC_Os01g49900	20.237833	20.69713	28.614029	11.891417	14.418343	16.870737	24.770514	26.143991	19.220676	15.309943	19.822395	17.085508	20.665993	22.609625	24.352724	14.010626	13.657906	14.621222	26.106731	23.231928	27.341978	17.767454	15.981682	17.678005
LOC_Os01g17150	LOC_Os01g17150	113.13559	163.179108	107.738319	42.538601	15.552482	33.189701	229.450745	189.145889	230.567291	149.711212	116.912804	114.792259	105.292641	164.656677	129.265656	42.394417	23.492922	6.684958	178.688782	158.323868	157.18959	129.166382	101.158592	127.197945
LOC_Os03g52660	LOC_Os03g52660	29.761366	38.643745	44.406773	15.087488	6.02496	12.868156	42.262012	41.062653	27.265692	27.299042	19.050661	16.722042	27.3209	28.914833	41.10054	14.15731	6.066017	8.273143	60.907475	39.71653	38.163933	15.886036	16.322412	21.88233
LOC_Os04g23820	LOC_Os04g23820	43.180149	49.495537	54.167194	35.581692	26.311012	35.147686	58.807861	59.827271	48.816856	32.555805	34.544838	35.710857	31.918633	38.139751	51.239693	30.520546	29.108747	28.870068	52.586964	46.231972	46.233414	27.37068	28.55431	28.368202
LOC_Os04g57540	LOC_Os04g57540	12.7652074379195	6.82726199440716	8.11835241219239	38.5928406387025	43.5752901336689	38.3423915486577	11.9068000548098	10.8308446672259	8.58188924328859	23.5731364793065	33.24277401566	31.4717573557047	10.6894590503356	9.48650135794183	6.31183634675615	41.7800932298658	32.6687630755034	55.5150348831096	8.31574923881432	9.23748785514541	10.4528547897092	25.7882654088367	22.6907504457494	16.4969703187919
LOC_Os02g03460	LOC_Os02g03460	4.259735	5.521801	4.726354	2.167502	1.841993	3.421719	5.776624	6.211363	7.566115	3.869214	3.319468	3.714395	3.509343	4.963538	5.588859	2.504212	2.064132	2.95388	5.617139	5.228986	5.408024	3.207096	3.307693	3.309593
LOC_Os03g12230	LOC_Os03g12230	1.38858253147877	1.81801563103953	0.582874691068814	0.229585437774524	0.067295	0.271612420204978	0.833794985358711	1.23496642459736	2.05622368228404	0.460536685212299	0.744989550512445	0.4531408477306	1.02623474670571	1.83512341142021	0.889897032210834	0.292947	0.330721	0.163278	0.578381449487555	1.00329391947291	2.10287125622255	0.734273279648609	0.675009904831625	0.955691997071742
LOC_Os06g28840	LOC_Os06g28840	9.575273	9.322407	6.616087	5.817728	1.044277	3.09616	10.448884	11.748004	13.723649	5.341081	7.957864	8.08903	8.805845	7.710497	9.439823	3.382777	3.056076	2.084173	10.133938	9.692573	10.956352	8.568791	8.502712	6.625236
LOC_Os03g57240	LOC_Os03g57240	47.48735	71.010048	31.384813	26.636744	6.708183	17.737078	50.86702	53.850224	78.091377	26.447029	26.154762	23.481888	52.289917	49.848759	36.659985	14.269322	8.611262	5.1192	62.202702	58.391781	60.699387	22.841793	25.539003	26.091843
LOC_Os02g15930	LOC_Os02g15930	0.998883	1.488663	0.599262	0.271258	0.212312	0.279807	1.824885	1.697226	1.34692	0.344859	0.281466	0.654663	0.850655	0.724456	1.216669	0.073502	0.143221	0.178439	0.954841	1.620656	1.962211	0.40176	0.853711	0.472735
LOC_Os06g35960	LOC_Os06g35960	0.595047	0.61341	0.522529	0.143427	0.115528	0.171666	0.558465	0.341786	1.249966	0.337931	0.284084	0.463209	0.442359	0.635665	0.27688	0.211645	0.225407	0.232349	0.558471	0.725495	0.923897	0.389614	0.29992	0.324451
LOC_Os04g55790	LOC_Os04g55790	1.757022	1.257167	3.478273	0.142278	0.271378	0.551133	3.108516	3.692374	1.48776	1.787749	1.462361	1.245582	2.062516	2.082556	2.532275	0.09432	0	0.030945	2.36919	2.90999	2.559222	1.165175	1.630565	0.996113
LOC_Os10g02690	LOC_Os10g02690	2.261102	2.374413	2.300789	0.671045	0.045674	0.556261	2.048944	2.380643	2.261379	1.291671	1.358869	1.457775	2.128021	2.417363	2.49536	0.478129	0.083035	0.143821	2.311726	2.507566	2.12474	1.488202	1.009447	1.260214
LOC_Os06g43130	LOC_Os06g43130	14.501347	17.215794	15.492496	12.564956	10.192049	13.586457	19.990295	18.330601	20.619764	11.480429	13.128052	14.404127	15.287828	11.976835	14.687224	13.51892	10.027802	12.686557	19.458275	19.733921	20.104902	11.965704	11.815747	13.903677
LOC_Os02g49510	LOC_Os02g49510	0.88979	1.182526	0.268217	0.158942	0.079934	0.096448	0.410628	0.835746	1.886745	0.515491	0.330995	0.48705	0.668279	0.913232	0.731431	0.10928	0.233838	0.130768	0.900737	1.047593	0.589386	0.367316	0.723291	0.649017
LOC_Os08g16600	LOC_Os08g16600	6.56781	4.561326	6.547185	4.216808	2.105987	3.930445	5.345981	6.019054	5.946701	3.791683	4.128507	3.408081	4.896091	4.535496	5.057423	4.175457	2.711416	3.011776	4.872694	4.520955	6.368244	3.598795	3.84778	3.222421
LOC_Os09g27210	LOC_Os09g27210	28.257025	40.56105	16.767611	21.98391	12.470193	20.164145	30.098864	32.61414	47.606079	20.743032	25.884773	31.912851	23.243834	24.746384	22.835857	14.442761	11.868065	13.411136	28.986298	36.34655	34.395638	25.28581	30.534685	21.722256
LOC_Os04g33990	LOC_Os04g33990	31.354374	169.249969	15.974602	2.240578	2.428594	2.041346	13.317645	13.209007	194.930893	19.712736	14.199871	15.097254	19.680626	23.680248	23.278986	4.38815	2.14192	3.567238	49.108658	178.454361	40.148155	17.109402	18.781631	17.630337
LOC_Os11g38920	LOC_Os11g38920	1.17700292835947	1.89549652013565	0.59237822763883	0.447320955065706	0.306696	0.354207	1.45193619287834	1.02232360237389	3.0936402865621	0.614449743111488	0.841998323866045	1.04618022424756	1.18111425943196	1.33592993132683	1.32628230224671	0.543875930479017	0.612210409919457	0.487596287833828	2.03155993514201	2.46697177448071	1.71322113819415	1.55339437303942	0.872057668927512	0.841887019923696
LOC_Os08g03630	LOC_Os08g03630	5.443403	8.319501	3.773811	2.202447	1.244408	2.369425	9.384604	9.465759	10.296494	6.95706	4.522031	4.921098	7.816367	9.600338	8.095738	2.162763	1.07531	1.086932	18.748489	11.969646	12.005275	3.353666	4.115654	7.62244
LOC_Os02g52940	LOC_Os02g52940	102.695063115337	118.119802755828	109.095900533129	65.013549408589	79.4721934042945	69.5129231717791	137.864907225767	121.246562835583	120.489054779141	100.736411737423	77.4104465742331	92.4458256779141	97.7525842650307	122.155802877914	123.518070417791	65.3755866306748	60.1616378588957	58.2605438282209	136.374941623313	121.472407382822	102.952540554601	81.6298659429448	69.6241710196319	95.990387211043
LOC_Os06g22060	LOC_Os06g22060	27.3971429532505	39.7059878035062	21.6799574601899	12.955375100073	1.69180151643535	10.2975116866326	35.377032082542	29.2232161329438	49.0128329313367	22.296883522279	19.6820223016801	21.7721654879474	24.1672614149014	33.5139816011687	30.6608216318481	10.9679935405405	7.39148818553689	5.15063025639153	38.2316308334551	38.0184391906501	36.7092643257852	17.3441906785975	20.7387039751644	22.4357262220599
LOC_Os03g21900	LOC_Os03g21900	84.100555	134.405502	106.722145	55.988914	38.172688	57.393879	152.167877	135.244202	156.316666	90.215073	59.85165	61.333626	67.226952	117.554031	122.689194	62.09734	45.52039	43.955128	178.667358	156.211487	131.405457	53.459354	43.722317	72.436646
LOC_Os12g42884	LOC_Os12g42884	104.103946914972	189.839016417806	88.3958621647216	79.5783890263421	67.0082579226409	69.3538840260087	109.745558246082	129.572013346115	158.528429933311	78.1976451377126	118.534181273758	121.490109356452	90.555163282094	117.405760639213	109.886278745582	71.256111906969	61.6585736322107	111.872188452818	103.78288709003	158.030021885962	146.538155215405	88.4380728602868	93.0120904498166	104.695932459486
LOC_Os08g37040	LOC_Os08g37040	10.257836	7.845783	4.249535	3.203455	1.716559	3.112674	8.477806	8.258024	11.718567	4.342137	4.221452	2.919693	11.61419	12.690265	5.392806	3.471806	1.392729	1.870066	12.857633	9.674633	8.552281	5.029029	4.396819	6.218999
LOC_Os11g02424	LOC_Os11g02424	226.031600929918	538.520405108952	75.5907405848057	98.3474234328622	32.2362172426384	67.3041432732627	128.547653007067	164.675580295053	330.626871467609	82.6731717732627	104.044794914605	114.348076989988	128.079499657833	208.118619406949	142.185334128386	111.886142305654	61.8550374051826	77.373265221437	220.241854363369	307.937049474676	232.506461755006	75.1039186925795	124.188104256184	87.1362858621908
LOC_Os05g27100	LOC_Os05g27100	61.614708	118.781998	45.355991	17.367125	2.642921	16.661692	114.257408	101.369011	117.903114	59.575443	41.182705	44.95433	45.870739	99.020149	57.811977	20.691383	10.377597	3.424131	129.748718	102.97216	78.69519	41.425678	33.127445	50.500877
LOC_Os04g46400	LOC_Os04g46400	1.554701	6.697822	0.644654	0	0.012035	0	0.354058	0.401627	5.436569	0.017606	0.175766	1.343925	1.12849	1.300433	1.316646	0.068633	0	0.033954	1.106589	3.960791	1.019312	0.830317	0.479714	0.144951
LOC_Os10g39570	LOC_Os10g39570	1.11508	0.639434	0.981104	0.330246	0.479301	0.462761	1.287564	1.166383	1.06246	0.415804	0.648767	0.721982	0.798083	0.804043	0.844136	0.315216	0.214942	0.21967	0.770122	1.017531	0.967796	0.757106	0.732688	0.433341
LOC_Os01g50934	LOC_Os01g50934	10.94675	10.317054	9.314862	8.42387	7.24897	8.074548	11.101719	10.786564	11.375478	8.754676	10.931013	11.90157	7.006887	9.076708	8.762974	8.764374	8.282251	8.296242	10.73894	12.450825	12.29897	8.138769	8.602499	8.934102
LOC_Os10g35010	LOC_Os10g35010	23.284172	41.080601	19.80761	23.935099	11.394313	18.346394	34.458115	45.456566	50.416161	10.414846	15.801699	17.824474	22.423597	27.884336	27.232454	20.051256	15.263241	16.606873	39.209282	38.047985	42.429535	17.130716	15.317614	14.314393
LOC_Os08g13890	LOC_Os08g13890	6.197029	6.484212	6.306923	3.878096	4.099806	3.471563	10.558815	9.058889	8.574555	6.714849	5.854538	6.404296	4.483425	7.040468	5.735632	3.825174	2.547691	3.646577	7.52821	8.357521	5.707515	5.369114	5.542269	6.431674
LOC_Os04g25560	LOC_Os04g25560	16.8979158035867	47.1925833800171	5.71382623740393	7.47406184799317	3.80525416438941	6.32936201024765	17.44522720538	17.3373109171648	43.5448298159693	8.21497448035867	9.90127563151153	9.96133888855679	13.0229152463706	21.8305036707942	13.3744545567891	7.94825963919727	5.58617443467122	6.71228090777114	18.2125181716482	26.6943167544833	19.8852869628523	10.9161841494449	9.60689117378309	8.93596117890692
LOC_Os09g28000	LOC_Os09g28000	11.2532124221106	8.73833991708543	7.5444298919598	33.6989431256281	26.3590631532663	29.3592216407035	10.359964138191	9.34589477386935	7.99942122110553	12.6456993693467	24.4391613819095	23.7220199321608	11.4687037613065	11.2044220477387	8.23579240954774	22.2543139974874	19.4394570703518	24.1233759296482	9.39954466582915	9.46198707035176	10.1098230100503	17.496884138191	20.6431324798995	19.7432531407035
LOC_Os07g36230	LOC_Os07g36230	5.09573935564571	9.55001397937796	3.69235398647735	4.02524762102772	1.43845869066937	2.4788834148073	3.62729016260987	4.46052052569304	6.7946116132522	2.1896813637593	2.62477510108181	3.53105082657201	4.97740831507775	5.23401298174442	4.3923890841785	3.04978739621366	2.40525689486139	1.61873429682218	5.30250711730899	7.169222943881	5.69238113353617	2.34102424340771	3.85650825794456	2.97802866801893
LOC_Os07g44900	LOC_Os07g44900	9.653513	7.52676	6.335268	1.472383	0.599944	2.565542	8.477535	7.218953	6.424395	5.809823	5.319118	5.454112	10.155094	7.334654	6.644209	3.972114	0.306639	2.057117	9.201698	8.052159	8.942196	5.135272	4.278221	4.447695
LOC_Os01g01450	LOC_Os01g01450	70.1613942775061	154.918660110024	125.40557404401	52.6244512603912	19.8941494156479	47.1268323459658	152.664472372861	163.102229779951	166.141932541565	116.290873267726	135.071957731051	81.2276164902201	56.4406191760391	132.051878334963	145.213019569682	52.9620475171149	47.7747365709047	50.9617016650367	144.049768715159	193.83486753912	74.6399383667482	53.4073043264059	74.6742420672372	61.8727463606357
LOC_Os12g32330	LOC_Os12g32330	7.650919	7.849379	14.170122	5.37909	3.813146	6.142388	9.763085	10.629771	7.095831	3.756907	5.396622	6.132812	6.961509	7.133343	10.106953	4.86974	3.740818	5.381164	8.741725	9.779504	10.136456	5.513243	4.707225	5.876926
LOC_Os04g56730	LOC_Os04g56730	23.3204323851852	21.8807696107744	17.2968389279461	14.8955956094276	10.5261837441077	13.8060829494949	24.9717264148148	24.5695001400673	25.0016902006734	13.4766466659933	18.9926629818182	15.2007706882155	22.4847654976431	28.6627741286195	21.9096272646465	17.5506768377104	15.4000003367003	6.58543170909091	21.6529236282828	22.4239591622896	31.5923395340067	19.0699225050505	19.1580290909091	13.8353340148148
LOC_Os04g42290	LOC_Os04g42290	2.70509	3.484371	2.761683	2.141245	1.450933	1.693855	2.778147	2.136062	3.772904	2.186124	2.433322	2.067121	3.136987	3.19061	2.760932	2.165741	2.002872	1.11717	3.254995	3.159088	2.990767	2.234183	2.317217	1.562153
LOC_Os01g14090	LOC_Os01g14090	2.115832	4.145624	1.124302	0.714544	0.95468	0.556284	1.144248	2.216945	3.802022	1.683875	1.351757	1.566758	1.935754	2.219024	2.381721	0.780828	0.76325	1.00603	2.321409	2.395763	1.796039	1.676247	1.283704	1.967674
LOC_Os03g16470	LOC_Os03g16470	39.001963463964	46.6588095247748	36.4275229339339	11.4148492935435	3.33515546546547	14.7906075900901	54.3798991861862	46.710245707958	58.2066133866366	30.707153042042	20.6718164557057	20.4849246073574	36.2909606966967	58.1694511403904	40.8701499099099	15.2933466921922	7.88111706906907	2.2691054466967	69.7023466283784	59.717929457958	47.7862380405405	25.4673600480481	18.7080429932432	32.9776736644144
LOC_Os01g57240	LOC_Os01g57240	2.899495	5.328955	2.577261	2.493458	1.168525	2.347435	3.559866	4.725622	5.849905	1.231591	1.720652	2.089734	2.289994	3.069389	2.297079	2.009359	1.866137	1.536514	4.634212	5.502025	4.718431	1.803218	2.083629	1.696951
LOC_Os06g07100	LOC_Os06g07100	3.57551850775547	6.28115250912409	1.74673220711679	1.46573989370438	0.584303906934307	1.74260545939781	2.81559797171533	2.53030828284672	5.12423062819343	2.15645031706204	2.32068633211679	1.81405783439781	2.88282674589416	4.07704328558394	1.99810227554745	2.06292922536496	1.14108134990876	1.05455247490876	3.27336647855839	5.05166595757299	3.15923309124088	2.29581918886861	2.05013316925182	2.03669993567518
LOC_Os10g34884	LOC_Os10g34884	0.221303	0.155183	0.214788	0.047863	0	0.046347	0.399343	0.428662	0.105584	0.152541	0.188454	0.113948	0.328472	0.194114	0.242236	0	0	0	0.243372	0.273824	0.312333	0.14782	0.21615	0.13343
LOC_Os05g01270	LOC_Os05g01270	129.561279	270.244812	147.975189	101.51857	81.790611	103.845482	255.582047	282.686768	326.061493	121.298782	91.617805	116.306252	119.496132	222.85408	197.157074	111.261719	101.92366	67.933556	330.758759	277.538116	264.518341	99.311821	89.20443	131.979111
LOC_Os06g32900	LOC_Os06g32900	0.482389	0.247218	0.116351	0.016626	0	0	0.197136	0.360579	1.121916	0.014714	0.229807	0.15562	0.444009	0.245664	0.19715	0	0.022258	0	0.317973	0.193572	0.14326	0.235243	0.129965	0.089018
LOC_Os05g12380	LOC_Os05g12380	6.901921	8.584309	3.500791	4.36306	2.503145	3.391655	5.36455	6.193116	10.397486	5.116499	4.722583	5.237377	4.851274	6.976513	5.957805	3.113559	3.454578	2.144962	6.933203	8.090365	6.376352	5.641595	6.292892	4.119225
LOC_Os12g12470	LOC_Os12g12470	2.918931	14.798372	1.821576	0.384607	0.659494	0.325621	1.799814	2.439001	8.974343	0.814065	1.524201	1.361648	1.926541	2.43331	4.084109	0.531542	0.867151	0.141486	1.763101	9.593923	2.886271	0.699781	0.86375	0.406967
LOC_Os03g30430	LOC_Os03g30430	88.1845367005181	82.0853462238342	29.6098583937824	34.0942767606218	33.4901245740933	38.6716366259067	37.3994441471503	38.0598549637306	66.9499619937824	38.8846606072539	36.8992341388601	37.862554719171	45.97746613057	55.3890272020725	44.4045793119171	57.7821244352332	29.4151839544041	33.8229148041451	69.1852975958549	62.3830983233161	69.7215247709845	58.2986640559585	57.7442577202073	34.4446018756477
LOC_Os08g14364	LOC_Os08g14364	1.235877	1.71953	0.769207	0.292903	0.147929	0.616399	0.710264	0.956292	1.691401	0.255605	0.86294	0.827202	1.660678	1.279601	1.119746	0.558342	0.458875	0.224355	1.344975	1.344576	1.350064	1.328035	0.823414	0.892794
LOC_Os05g34150	LOC_Os05g34150	0.985035	1.044757	0.73644	0.171554	0.230918	0	1.544724	2.006688	0.877001	0.953762	0.883376	1.297267	0.710063	1.028613	1.131353	0.187179	0.268924	0.029942	2.569321	2.819781	2.260044	0.432157	0.746417	0.614572
LOC_Os04g52090	LOC_Os04g52090	13.857666	13.006227	10.658184	106.75605	63.879219	68.168472	12.23529	10.866284	5.438944	25.855101	45.691868	92.991364	16.118345	10.72466	8.62767	95.289703	54.074249	116.430397	26.501499	18.908155	15.874623	54.897224	46.187183	38.494907
LOC_Os11g34320	LOC_Os11g34320	2.080177	3.103799	2.784878	1.54174	1.475682	2.028584	3.566439	2.89088	2.682233	1.258986	2.199347	1.983656	3.550099	3.245737	2.873901	2.125389	1.738471	1.748004	2.452861	3.731947	3.590762	2.262055	2.009128	1.973723
LOC_Os03g58940	LOC_Os03g58940	24.189451	54.594486	4.955854	7.067648	1.706375	5.544188	9.358245	10.538599	23.070311	7.04626	4.946935	7.600567	13.381626	16.859262	12.504862	8.454802	5.756007	9.281864	15.791609	70.917931	24.215464	8.663633	7.692444	7.789822
LOC_Os01g47350	LOC_Os01g47350	16.266857	23.72764	14.518262	6.852684	0.608974	4.662261	16.79674	18.81391	38.581455	12.713541	10.604546	10.590175	10.284397	18.854517	17.858356	5.589299	4.636591	1.466365	18.070768	19.277672	13.570225	12.019189	9.748948	12.98273
LOC_Os11g02630	LOC_Os11g02630	2.394003	3.831106	1.345592	1.315732	0.55413	0.948181	2.529242	3.024506	6.344314	1.681315	1.538588	2.035905	2.879072	3.736849	2.616853	1.693017	0.744019	0.737604	4.805699	3.247393	2.947313	1.395919	1.689151	1.486393
LOC_Os06g37020	LOC_Os06g37020	5.251904	11.494739	2.012977	1.687909	1.105445	1.638805	4.694803	4.267663	15.733582	7.696116	3.77513	5.159998	4.027234	5.422835	3.090553	2.496092	1.985505	1.886652	7.957807	11.950295	4.667194	4.715557	4.358572	2.821116
LOC_Os09g28280	LOC_Os09g28280	8.716443	14.510288	5.273806	3.814914	0.830493	3.164216	4.378725	4.519012	12.934873	4.057649	5.270286	3.661453	6.83466	9.942705	5.600623	4.546893	2.451236	1.580738	7.283864	11.10663	7.093013	2.962306	4.107869	4.38361
LOC_Os01g47330	LOC_Os01g47330	56.697742	122.864647	25.906345	24.271137	5.855201	18.994917	125.682732	107.866577	148.504333	53.901894	41.603561	40.338833	41.740341	101.766495	51.352406	28.243269	11.113173	7.288101	107.215462	86.190239	75.575157	35.71418	32.735977	54.512054
LOC_Os10g27310	LOC_Os10g27310	12.966512	17.436808	6.465529	8.095111	7.771588	7.659103	9.891193	8.808831	13.347088	8.390204	6.493667	6.217979	8.358152	9.930878	8.277143	8.710627	7.079813	7.213749	10.888634	13.642365	9.596545	8.071265	6.881915	7.882151
LOC_Os02g09740	LOC_Os02g09740	0.365097	0.392145	0.378047	0.196354	0.153262	0.133924	0.34471	0.411597	0.627732	0.134188	0.240911	0.238006	0.202053	0.397599	0.227411	0.131938	0.097716	0.133129	0.248967	0.308689	0.533711	0.200157	0.225919	0.109731
LOC_Os09g25850	LOC_Os09g25850	7.30189	69.989845	5.754908	3.452313	0.659623	2.358677	6.542815	9.706749	26.412117	2.107733	3.614783	4.40862	5.319447	5.29026	8.753201	2.831502	3.040233	2.716075	8.900043	68.914268	10.738738	1.841138	3.356076	2.120848
LOC_Os08g32910	LOC_Os08g32910	0.758493	3.273021	0.768133	0.254616	0.389583	0.510007	1.021525	0.877382	2.250787	0.247823	0.396315	0.499653	0.661686	0.897348	1.155688	0.238171	0.15694	0.146722	0.879477	1.962066	0.822399	0.542354	0.487299	0.492698
LOC_Os12g29760	LOC_Os12g29760	19.1486279672131	46.3321169016393	10.207157	12.1855337131148	11.493876	12.220243	22.412313	23.220257	38.7753577377049	14.0230192295082	13.3514319262295	14.1936152540984	12.173494	21.0004115081967	16.466415	12.974543	12.785789	12.2859894918033	22.4701726147541	25.8956543606557	17.2047115409836	14.0009042459016	15.3973913032787	14.8607015163934
LOC_Os12g02550	LOC_Os12g02550	3.04114	5.546788	1.680672	2.002843	0.576715	0.843874	3.670223	3.420851	7.627967	2.127332	1.884087	2.067699	3.433225	4.222821	2.983624	2.021714	0.993065	0.824569	5.267711	3.915341	3.742802	1.862961	2.05363	1.85628
LOC_Os04g47906	LOC_Os04g47906	4.176861	4.113837	3.662821	3.496782	2.802113	3.259313	4.377595	4.722194	5.150154	2.840821	3.084378	4.157597	3.908681	4.3924	3.773791	3.150287	3.929777	3.587177	3.634923	4.484826	5.346887	2.972174	3.789974	3.376962
LOC_Os06g46570	LOC_Os06g46570	0.689580036603965	1.62236392272496	0.104883305541434	0	0	0.0455352963904423	0.251388788002034	0.315811780376207	2.419844824606	0.0756061494661922	0.278433029994916	0.12082961972547	0.19504561972547	0.701745665480427	0.255430240976106	0.0989281647178444	0.231137343162176	0.0498795007625826	0.437787150991357	2.57993101474326	0.471652388408744	0.269948431113371	0.283424332486019	0.227939607524148
LOC_Os04g47360	LOC_Os04g47360	10.664693	8.575595	5.312432	1.366724	3.976286	2.843646	12.8421	14.223807	6.043174	3.207536	7.520639	3.677673	9.060557	8.885739	4.521956	0.67788	0.549354	1.069146	7.380188	8.057601	14.6379	4.606806	2.331822	2.424765
LOC_Os03g60350	LOC_Os03g60350	8.368168	11.518793	3.342401	3.606272	1.016772	3.406373	4.555038	6.227399	14.452758	3.32663	4.07654	5.508261	5.710232	6.582724	6.910281	3.067816	1.355834	2.343333	7.741782	8.617826	5.150043	4.474064	5.242733	4.147416
LOC_Os07g44740	LOC_Os07g44740	53.129036	49.201508	94.482132	35.652622	38.810909	32.842201	72.800766	75.463516	38.341988	26.163887	25.63686	30.880358	38.895401	46.73999	52.853413	33.702808	19.262215	31.565195	61.164474	59.01228	62.386116	19.571838	17.635616	23.83489
LOC_Os03g10010	LOC_Os03g10010	4.529159	3.984038	9.55771	1.857712	1.974597	0.758339	5.188362	5.959095	4.768814	4.227784	2.55705	1.606366	3.466936	4.441092	7.958578	2.342907	1.142645	1.124447	6.598738	6.803977	4.966159	2.876245	4.853633	2.61079
LOC_Os01g22660	LOC_Os01g22660	0.521386115657392	1.52265789634479	0.255899059465357	0.093565	0.043665	0.064392	0.299669	0.304987771958538	2.17012454200764	0.127037	0.197483249318058	0.237959821058374	0.441007955264594	0.717691257501364	0.482611219039825	0.0443777141298418	0.192287994271686	0.02215	0.624565451445717	1.79510989634479	0.518858360065466	0.293725085106383	0.408861066012002	0.204135397163121
LOC_Os04g46660	LOC_Os04g46660	1.810155	4.391701	0	0	0	0	0.036853	0.069131	3.353023	0.282994	0.077753	0.25552	0.223029	0.969732	0.412761	0	0	0	0.915891	4.77193	1.111191	0.020177	0	0.01832
LOC_Os02g44570	LOC_Os02g44570	6.69790153174603	5.64612720285714	9.70353173142857	5.48084200190476	3.74495098	7.12881827238095	8.22668751365079	8.2192648015873	7.82957475015873	6.63816491142857	6.84030730063492	6.3475030231746	8.49127391111111	6.86409153809524	7.53407073968254	4.96898814666667	6.09093032666667	5.28143901809524	8.19312914920635	8.3383000568254	6.9157222568254	5.95324793555556	7.06753322476191	6.55426799555556
LOC_Os02g43600	LOC_Os02g43600	101.21405	170.409637	65.934502	32.426605	1.601591	21.52774	200.168854	173.905655	263.56604	105.74102	84.343597	96.968765	94.496788	161.226761	110.363792	31.40143	13.180381	3.935729	199.172638	157.765137	152.765533	93.514694	77.307831	126.870949
LOC_Os02g25080	LOC_Os02g25080	2.687006	1.989079	1.857258	7.723994	5.350499	9.181976	3.236838	2.967885	2.344311	4.252742	5.5194	7.03559	3.826749	3.738052	2.896899	7.915096	7.166288	7.726741	3.322697	3.951015	2.91626	5.524277	4.570545	5.0614
LOC_Os05g37920	LOC_Os05g37920	0.500743	0.509153	0.047744	3.121143	2.42735	4.606372	0.873353	0.789798	0.540562	1.272687	1.79642	2.214251	1.432806	0.765723	0.14611	4.010558	3.199755	4.819191	0.86008	0.738158	1.007553	2.745286	2.131019	1.617603
LOC_Os03g19520	LOC_Os03g19520	5.42714546134601	7.45726530222667	3.36930402001501	3.5683238421316	0.833523026269702	3.23345514936202	3.28301724818614	4.11997628396297	7.35127153289967	1.85998992369277	3.22912198523893	3.78743956467351	3.95093749762322	4.48101406329747	4.6768529857393	2.58732210833125	1.67110688616462	1.8162507470603	4.39670861621216	5.944507886665	5.09986738428822	3.82339314585939	4.6435507490618	2.5755381761321
LOC_Os02g57080	LOC_Os02g57080	3.37774213119352	5.1827544802119	2.707924	3.72968084076036	2.07574788376441	3.12625437239015	3.69481835431599	3.60821985727641	5.34127693954503	2.11469859551262	3.42740065160486	3.10411078996572	3.75677047117482	3.61945332626987	3.45005175911499	3.5888991414771	3.01599926830788	3.47503430694921	3.90106522156435	3.97264017419757	4.45818950981614	2.89063143097538	3.42388743596136	2.81089570738548
LOC_Os10g41710	LOC_Os10g41710	30.780375	64.6931	26.179094	23.54196	22.165735	24.764502	72.77433	51.194263	61.7444	28.823965	24.286743	24.571556	24.484138	48.217854	29.413578	23.190704	21.430754	20.366177	67.631859	59.762665	45.300087	19.108334	16.83777	25.535826
LOC_Os01g52980	LOC_Os01g52980	2.80808	1.22591	1.119067	6.396552	5.882928	5.797353	2.591682	2.464218	2.58745	3.769728	6.228633	4.762798	2.943481	2.229093	1.914647	6.492484	6.911211	7.218851	1.632269	2.029839	1.987032	5.104661	4.269827	3.306744
LOC_Os01g43230	LOC_Os01g43230	59.61814181625	68.863323556875	58.14226228625	64.63643428375	33.336903868125	53.000848373125	60.659989148125	71.70825538875	80.26075154	45.858868110625	34.18183785625	49.764620646875	63.671712188125	56.19028064625	53.1517879225	48.032022259375	38.26600619125	31.595322973125	62.67618714875	67.246547020625	65.965159625	34.831598500625	54.443311443125	37.883492568125
LOC_Os08g25900	LOC_Os08g25900	27.053209	31.418392	30.811939	18.829321	28.808958	18.27017	42.69165	38.941971	42.199673	36.29829	30.59482	34.054871	25.516867	33.248779	29.77038	17.542809	19.212498	11.92431	33.975479	34.467045	36.637985	25.69495	27.241594	31.449913
LOC_Os01g29830	LOC_Os01g29830	11.524192	16.0148318571429	13.9875035324675	13.2750701298701	8.75936783116883	11.5563563506494	15.7432296103896	14.9152977272727	20.5461503506494	11.0502997532468	13.0496697922078	14.359664987013	10.9346722467532	14.0762699090909	13.129582012987	10.5285724805195	12.8400201428571	6.98403571428571	13.797575987013	13.4955344025974	15.5707614675325	12.7841483246753	13.5367248831169	13.3335435324675
LOC_Os06g37450	LOC_Os06g37450	24.618145	31.581863	37.63369	27.734165	17.645082	20.916258	34.489796	42.233757	37.938492	16.215567	17.903139	16.083899	19.924652	24.456097	26.145735	31.034311	13.514497	23.419231	37.058807	37.922638	36.572807	22.486395	15.577111	18.300892
LOC_Os12g02910	LOC_Os12g02910	0.384409	0.548217	0.200625	0.058178	0.057817	0.079319	0.113719	0.202878	0.764274	0.137593	0.247269	0.064964	0.252517	0.380472	0.326255	0.026382	0.038285	0.110255	0.407946	0.717672	0.320176	0.228968	0.355855	0.119667
LOC_Os06g13070	LOC_Os06g13070	0.62496	0.810985	0.203481	0.196348	0	0.050905	0.645819	0.695307	1.327085	0.23923	0.316197	0.26463	0.332384	0.80937	0.713328	0.435255	0.319203	0.103033	0.315821	0.908413	0.421914	0.369911	0.306191	0.454694
LOC_Os08g14070	LOC_Os08g14070	3.662424	8.198626	1.802133	1.082674	0.782854	1.83606	2.824302	4.44362	9.753131	4.587991	2.031463	3.387474	2.380423	5.034314	3.686238	1.896178	1.246603	0.872712	6.093301	4.913949	2.904317	2.432049	2.707096	3.147726
LOC_Os03g19220	LOC_Os03g19220	15.339828	29.209129	20.962521	5.927816	10.589576	8.31040892993631	20.143518	21.54842	42.795898	14.992193	14.770361	14.438708	10.294975	21.331598	20.68469	11.212233	16.699179	4.53319	17.102909	38.484131	16.482477	11.772907	9.535496	7.200511
LOC_Os06g34040	LOC_Os06g34040	36.79731	51.201057	44.345921	35.158852	32.983322	37.462749	46.81765	50.381786	63.264732	30.039936	30.337818	33.126541	31.788742	54.0485	46.924877	33.137112	34.526638	21.981714	44.401688	44.316799	42.063137	32.846611	29.145891	35.781647
LOC_Os11g30500	LOC_Os11g30500	9.558772	10.496199	3.775501	4.588514	1.67462	3.885298	9.800015	10.206567	13.076408	4.263696	6.083637	12.183214	7.034912	7.699201	5.999466	4.065183	2.800637	1.977074	9.790749	10.553128	11.413681	3.322896	9.810718	6.772226
LOC_Os01g66970	LOC_Os01g66970	10.0792157644609	16.3963212156409	7.94100162193429	8.13927071726053	3.77648924525682	6.37043833549283	6.95521945673299	10.3114235724202	20.3140805266081	6.53067477556687	5.35939513049514	8.72714780888478	8.77483437297547	11.4162471503933	8.69857312262841	10.5049509560389	5.83471808329477	4.74614355298473	12.2102683155946	16.2432278412772	11.5089807658491	5.8233157644609	7.66431686904211	5.45796686441462
LOC_Os06g05930	LOC_Os06g05930	48.708248	239.826553	15.958925	1.195071	0.51775	3.905738	3.966524	3.086202	244.989365	10.261965	10.130225	12.768003	34.453674	61.187321	50.562775	3.513219	3.666132	0.118718	89.245407	232.10997	27.223871	5.968104	13.417888	5.292557
LOC_Os03g04650	LOC_Os03g04650	29.348845	56.486332	9.595364	17.059986	13.776524	14.292058	25.418768	30.231026	59.951511	21.960751	24.5128	30.276518	17.439598	30.444735	16.087807	16.909426	13.937664	18.748289	27.068634	27.410847	32.797127	21.489386	24.502024	18.984047
LOC_Os01g18050	LOC_Os01g18050	6.816347	31.39502	1.342155	1.439176	0.480431	0.760701	1.415611	1.805706	26.390463	1.105248	1.706421	4.017838	5.607667	6.676322	4.369225	0.800369	0.639174	0.666629	5.585957	28.400625	6.562724	2.23411	4.22623	1.400158
LOC_Os09g23360	LOC_Os09g23360	3.28364912196144	4.4873680326907	1.0101370913663	1.44253547778709	0.988807439228835	1.36244229756915	1.74903753604359	1.86407344928751	5.16108575230511	0.965569645850796	1.63110108968986	1.75540549036044	2.61807020494552	3.95998038558256	2.6142196458508	1.59968788767812	1.68690392917016	1.40948112950545	2.46432878248114	4.59729275984912	2.99909015549036	2.61370187552389	2.447963624057	1.73228631601006
LOC_Os05g11130	LOC_Os05g11130	3.566094	2.833201	3.349037	2.214148	1.245213	2.131482	4.481925	3.116342	3.162831	1.799236	2.768263	1.673823	4.133667	3.617274	3.288507	3.110395	1.015448	2.103549	4.157233	3.417477	3.412156	3.961406	2.092247	2.739882
LOC_Os06g12460	LOC_Os06g12460	2.927484	4.153659	0.977527	0.867835	0.377882	0.891549	1.55197	1.54842	6.810128	0.904447	1.100441	2.017109	2.842135	4.582373	2.11426	0.714109	0.495249	0.218511	3.241991	4.433697	1.617226	0.968464	1.416139	1.140898
LOC_Os02g39870	LOC_Os02g39870	18.446224	26.0086	28.370407	16.828634	19.704985	18.999916	41.968121	41.425217	30.9433	17.842258	13.537964	14.326717	15.161203	22.829166	22.452414	15.24449	13.700195	17.765125	30.455675	27.871111	32.706635	14.023847	12.326159	13.54282
LOC_Os04g46110	LOC_Os04g46110	0.630149	15.35367	0.813051	0	0	0	0.024679	0.05032	3.108808	0	0	0.880561	10.13939	1.081441	0.830629	0	0	0	1.980551	21.197504	10.734889	0	0	0
LOC_Os03g14580	LOC_Os03g14580	5.429315	6.312372	10.172472	6.201347	4.476275	5.405399	10.806218	10.823855	9.28592	5.448611	5.730995	5.589585	6.438807	6.84561	7.63939	4.481297	3.562931	6.140978	7.327257	8.44987	10.007501	5.677584	7.104495	5.670485
LOC_Os01g52540	LOC_Os01g52540	0.462177	0.498879	0.393997	0.334507	0.104933	0.360176	0.715256	0.676619	1.002859	0.177215	0.25336	0.350779	0.494214	0.523043	0.546988	0.258351	0.29388	0.247708	0.650156	0.687026	0.72535	0.238409	0.451968	0.219039
LOC_Os03g16010	LOC_Os03g16010	9.21521	16.343731	5.15073	7.195973	1.752355	4.483084	5.962957	7.554747	19.13966	3.944115	5.703392	6.942685	6.988133	9.086718	10.073985	6.917068	3.671543	4.436523	10.746174	14.475849	11.303704	6.270475	7.386976	4.171093
LOC_Os11g07830	LOC_Os11g07830	5.839545	10.975817	0.202252	0.389872	0	0.339431	1.141902	1.295512	12.560432	0.58148	0.802374	1.062602	2.722608	5.356785	2.845961	0.164658	0.771096	0.206274	3.591669	9.509283	1.611634	1.432732	0.949658	0.880787
LOC_Os02g54030	LOC_Os02g54030	2.849942	6.587424	0.888078	0.451268	0.333935	1.059373	0.779656	1.330596	7.137499	1.476573	2.080252	1.729967	1.746011	4.569406	2.971139	1.14756	1.907012	0.489963	3.131726	5.845079	2.532418	1.899262	1.939613	1.624363
LOC_Os03g56320	LOC_Os03g56320	7.07858727547974	7.32931373646055	4.39649701918977	5.39296078379531	3.5856170695096	4.39076047420043	8.53275855735608	6.7410024652452	11.1513162443497	5.39346693859275	4.76174648315565	4.248349908742	6.07848458208955	6.81300846226013	6.11179548400853	4.99371727164179	4.73902930319829	2.07882951130064	6.47696376076759	7.77184234371002	5.83979570021322	4.56311650575693	4.49810664008529	4.61968124093817
LOC_Os03g05020	LOC_Os03g05020	6.667512	9.669147	3.709537	4.976228	1.720821	4.078532	4.436267	4.973723	11.638632	2.408352	5.102923	6.090475	5.470366	6.965642	6.138142	4.129226	3.354328	3.61069	4.756323	7.916994	6.469692	5.072329	6.982112	4.108048
LOC_Os05g36970	LOC_Os05g36970	0.599196	0.899838	0.359764	0.147638	0.073034	0.331735	0.792556	0.924565	1.543262	0.404782	0.564738	0.442902	0.505102	0.806427	0.995677	0.463019	0.155903	0.112898	1.271248	0.596892	0.972241	0.426507	0.535192	0.741627
LOC_Os12g23700	LOC_Os12g23700	1.125797	0.914232	0.301722	6.08304	3.417982	4.358871	0.775823	0.228225	0.334497	2.612524	3.154182	2.894287	0.593036	0.902389	0.269115	3.392929	2.558759	3.336008	0.772612	0.464915	0.448046	2.541552	2.013589	1.849049
LOC_Os02g50820	LOC_Os02g50820	0.205947	0.188043	0.191785	0.103826	0	0.011938	0.268699	0.402276	0.258989	0.110162	0.13067	0.259283	0.412582	0.258901	0.292386	0.119788	0.102829	0.015019	0.390724	0.87166	0.758708	0.3735	0.39402	0.139103
LOC_Os01g42294	LOC_Os01g42294	1.345326	4.991937	0.380881	0.345708	0.396245	0.471261	0.520568	0.458127	3.276037	0.352949	0.466941	0.37662	1.164375	1.358997	0.948927	0.246543	0.589986	0.220942	0.846441	2.429867	1.763309	0.469804	0.476076	0.581366
LOC_Os03g56380	LOC_Os03g56380	7.817392	19.677404	1.617577	2.285595	1.23345	1.436521	1.424451	1.825647	18.2495	2.278724	2.644954	4.302795	5.286151	7.346235	5.713094	2.337749	2.131307	2.01228	4.699924	12.957989	5.042048	3.000175	4.067585	2.230043
LOC_Os07g40940	LOC_Os07g40940	7.611258	32.078926	2.368734	0.327864	0.312228	1.129171	0.508407	0.692282	37.050098	1.08884	0.660566	0.863308	2.746921	8.461949	8.421502	0.744161	0.896375	0.142266	6.66845	30.517839	6.26886	1.089184	1.095808	0.629701
LOC_Os12g43363	LOC_Os12g43363	1.45237605736006	2.8158498756047	0.772907	1.16988233863165	0.294871	0.615692	1.74368889011748	1.598513	2.75788741395992	0.755638	0.859904	1.13462841672426	1.05517227850726	1.525315	0.884149	1.29852686869385	0.735971	0.566232	1.64406956392536	3.6828764561161	2.1474175577056	1.101663	0.893922428472702	0.921106322736697
LOC_Os09g39474	LOC_Os09g39474	8.124022	9.214164	11.628541	7.301756	7.1476	6.939704	13.343468	15.625443	13.694576	10.176474	6.857366	6.489246	7.375646	9.764511	8.812018	8.251945	6.763194	6.644315	9.234028	10.860339	9.700459	8.599633	5.837632	7.628458
LOC_Os03g50450	LOC_Os03g50450	3.926236	5.518549	3.312929	4.419095	1.368039	2.889563	4.167906	5.330729	6.477176	1.625317	3.503428	3.192621	3.70533	3.541127	3.543545	3.012381	1.696461	2.648934	4.462113	5.042264	4.824493	2.592619	2.911169	2.807978
LOC_Os01g12650	LOC_Os01g12650	5.82116	11.220052	3.031531	4.470442	3.273925	4.010801	4.54372	5.848139	11.676595	3.888198	3.940211	4.258912	3.99666	4.823284	4.526958	3.751973	3.109511	4.034976	7.777179	12.082601	8.394114	4.392544	4.296617	3.086924
LOC_Os07g45060	LOC_Os07g45060	11.245673	62.920551	0.71932	0.615827	0.213158	0.987384	0.397791	0.747175	48.418846	0.38447	1.440562	1.999009	5.314687	17.375984	12.903862	0.904555	0.866957	0.208641	6.467879	42.11158	8.806016	0.887916	1.635773	0.44201
LOC_Os12g07390	LOC_Os12g07390	3.798891	2.430463	3.349658	3.038265	1.495331	2.393802	4.73622	4.295163	3.806922	2.079029	2.799853	2.982268	2.890244	3.509505	3.845956	2.761334	1.603192	2.390365	4.068378	4.154305	5.010375	3.739694	3.2127	2.079979
LOC_Os01g37050	LOC_Os01g37050	17.187681	7.967382	17.262003	46.159679	58.439091	47.682835	20.077082	17.473465	16.133217	38.588596	32.510914	27.103825	15.395796	15.143404	15.102709	43.091499	53.30724	37.879787	16.926739	18.916452	20.175695	26.584578	26.35931	31.611179
LOC_Os05g08370	LOC_Os05g08370	35.330055	120.291077	4.199874	6.6441	2.320655	5.018136	2.975499	4.953223	101.949112	3.424846	7.925203	14.403455	32.002781	40.803558	21.734789	5.647709	4.673094	4.960606	22.747282	74.306183	23.624706	8.154181	11.669754	5.541828
LOC_Os02g48360	LOC_Os02g48360	1.92606658343737	3.27237891302538	3.72152148855597	2.13782322097378	1.84217420224719	2.29575996670828	3.04699475946733	3.44739139409072	3.11448406158968	1.84197410736579	2.31564928506034	3.19780144111527	1.83295454556804	2.26835704952143	3.79272476446109	1.48177183187682	1.35110065751144	1.48717333999168	2.99000277611319	3.60558807490637	3.7228245093633	2.05647115771952	2.49045316687474	2.26302147648772
LOC_Os03g38790	LOC_Os03g38790	1.60803003680982	5.8588009006135	1.42024416687117	1.21893002944785	0.724778120245399	1.51773286871166	4.09006046871166	3.22369045153374	5.37620016441718	3.67012208834356	2.82055326134969	2.64056256441718	1.08792828220859	3.6450962208589	2.1804907607362	0.71564434601227	0.567148171779141	0.858169413496933	3.00699611288344	6.84483096687117	5.16638914846626	2.05881739141104	2.51105711165644	1.5972131607362
LOC_Os05g03120	LOC_Os05g03120	0.57567	1.87431223922232	0.167076	0.085176	0.235663	0.176495	0.389057	0.280562	1.378696	0.27089	0.111248	0.149369	0.376957	0.507558	0.345765836855452	0.330959651732882	0.152198657650042	0.123726	0.405418	1.08312884530854	0.586673	0.579856980557904	0.473856	0.218598
LOC_Os10g29240	LOC_Os10g29240	2.947279	3.729594	1.295865	1.042486	0.036169	0.58549	2.180625	2.038472	5.839907	1.14703	1.201482	1.464556	1.861565	3.158419	2.491541	0.776461	0.408375	0.078859	2.424087	2.620101	1.600546	1.769185	1.528119	1.1609
LOC_Os07g20100	LOC_Os07g20100	2.093803	3.750458	0.770977	0.525565	0.413123	0.641318	2.95804	2.941295	4.504381	2.058482	1.8539	2.223305	2.364231	4.073902	0.951239	1.393052	0.211274	0.157684	3.731301	2.547293	2.241331	1.499209	1.034663	1.967375
LOC_Os04g39864	LOC_Os04g39864	0.903639718944844	1.5756943764988	0.179687403357314	0	0.0933505928057554	0	0.0453899673860911	0.0951780748201439	2.09498030791367	0.0217479731414868	0.0570896009592326	0.0650462345323741	0.259298456594724	0.597045064748201	0.643193072422062	0.0830276623501199	0.032369860911271	0.0186946724220623	0.477176169304556	1.12563614100719	0.532370559232614	0.193456068105516	0.252978476738609	0.0703721151079137
LOC_Os08g35710	LOC_Os08g35710	4.243573	26.483322	0.851791	0.437353	0	0.523659	0.259774	0.373974	18.121258	0.231977	0.479492	0.96354	2.693635	4.578375	3.980099	0.419837	0.46357	0.171459	3.903951	19.020258	4.124782	0.50417	0.611744	0.295501
LOC_Os03g32470	LOC_Os03g32470	17.1595656383954	113.483732612034	1.97151427621776	2.41028540974212	3.92834002292264	2.75497550544413	3.74012903151862	3.86556842865329	83.4861244945559	4.26857028595989	4.35431269226361	8.38789573868195	14.1283863455587	24.2416567719198	10.8817274773639	2.74465464641834	5.75817662464183	2.04372524412607	12.0373169535817	76.1812587461318	12.6145910275072	4.41041350830946	7.6516565260745	4.41738428309456
LOC_Os03g49480	LOC_Os03g49480	8.294445	13.706426	3.552547	5.525296	2.045889	4.168912	8.109184	6.841269	14.308378	5.754934	4.332177	4.309418	6.606809	9.05916	5.717887	4.9469	2.982272	1.271823	6.966141	9.426172	5.895163	3.275877	4.026729	4.448654
LOC_Os02g47150	LOC_Os02g47150	0.325796	1.287934	0.177435	0.278532	0.150092	0.298279	0.352404	0.411255	0.658934	0.257525	0.337023	0.433047	0.274211	0.218641	0.344279	0.199043	0.204798	0.402065	0.510027	0.55128	0.614164	0.483202	0.40966	0.350134
LOC_Os07g46540	LOC_Os07g46540	0.318985	0.70935	0.128322	0.199431	0.024876	0.122196	0.181159	0.372303	0.596477	0.072806	0.264182	0.240694	0.396349	0.31222	0.353889	0.102203	0.188683	0.235424	0.320989	0.341799	0.440057	0.380271	0.192482	0.191278
LOC_Os05g12410	LOC_Os05g12410	15.766489	25.348301	10.472735	6.630638	0.439907	7.221862	17.456038	14.89904	19.620863	13.507826	6.658003	6.481999	12.743757	18.148291	14.823223	5.047916	2.230258	0.804511	19.812733	14.426552	20.257946	5.343382	6.031086	8.826538
LOC_Os01g16030	LOC_Os01g16030	2.59444229520767	10.6980378651757	0.100959205111821	0	0.0625963693290735	0.169153086261981	0.109352745047923	0.0281698300319489	8.68820079872205	0.186525488817891	0.324703850479233	0.676556242172524	1.27675985367412	2.85140922939297	3.61174056230032	0.271467518210863	0.0437072460063898	0.0776578031948882	1.39135245367412	9.99616294824281	2.00913340638978	0.296607967412141	0.640708463258786	0.295309122044728
LOC_Os01g11010	LOC_Os01g11010	0.256776	5.157332	0.179591	0.139484	0	0.231443	0.190513	0.322329	2.012386	0.377321	0.516832	0.986769	0.375275	0.534638	0.389741	0.320485	0.352912	0.117306	0.845706	3.387288	0.836732	0.953548	0.759646	0.89482
LOC_Os12g41200	LOC_Os12g41200	1.508652	2.790661	0.350137	1.051286	0.250593	0.421042	1.066013	1.165161	3.246538	0.621244	0.806326	1.02344	1.352893	1.301651	0.915429	1.139709	0.758174	0.605593	1.691466	2.534414	1.579924	1.397612	1.598806	1.220647
LOC_Os06g11400	LOC_Os06g11400	3.355262	11.540127	0.269168	0.811516	0.562985	0.691798	7.20036	6.36759	13.115638	1.652625	2.013245	1.939537	1.513208	10.727688	3.255847	1.004329	1.148212	0.082356	8.506866	9.309473	7.094409	1.310745	1.556686	2.942584
LOC_Os09g24416	LOC_Os09g24416	213.174057	280.473938	200.565369	178.316025	173.705841	138.622818	187.552078	197.153275	472.506805	168.495621	132.347931	166.899902	226.747681	264.719543	214.72757	191.040237	229.539978	104.612633	231.562912	189.856308	252.57399	265.592285	214.48793	229.769226
LOC_Os04g55730	LOC_Os04g55730	3.58241	11.162766	2.414996	3.200827	1.518857	3.230554	3.500937	3.00777	10.790557	1.97639	2.31245	2.859166	2.676698	4.44027	4.037979	3.127539	2.78347	2.157141	4.118629	5.924261	3.955535	2.62808	2.527717	1.76836
LOC_Os06g06340	LOC_Os06g06340	1.373162	12.028943	1.255252	0	0	0.28524	0.456215	0.725335	10.697054	0.900416	1.637719	2.610154	6.107004	2.149772	2.480952	0.087458	0	0	12.440352	14.904122	3.565509	0	0.521162	0.466123
LOC_Os04g16824	LOC_Os04g16824	272.494751	362.456451	263.233002	228.742691	223.583038	181.012695	243.663422	254.373718	614.558838	218.024857	172.249084	216.019897	289.471802	340.90506	275.046112	247.33075	300.670288	133.975815	295.405579	242.628052	330.481049	329.830841	272.522003	298.725281
LOC_Os06g38960	LOC_Os06g38960	6.88875549502051	26.0319444792033	0.029333	0.505516	0.055053	0.505239388986526	0.244252	0.425708424135911	20.2833341517282	0.478772	0.577743	1.020587	2.516678	6.26319517574693	4.83655131693029	0.388349	0.325206256004687	0.23639	3.68318191564148	20.2858055090803	3.12617931868776	0.780994	1.82820656063269	1.32713046748682
LOC_Os10g21332	LOC_Os10g21332	224.042374	265.204987	193.468887	187.937103	159.125336	153.099792	158.857056	171.38739	426.15509	145.453094	157.021194	173.313843	215.078369	233.781616	211.245071	185.019897	269.593201	111.088058	218.909561	174.923325	230.963379	249.609451	248.125778	198.426895
LOC_Os03g05290	LOC_Os03g05290	791.735413	1077.062378	555.244202	847.550415	146.230484	357.906616	849.589478	960.234009	1066.088745	232.42865	360.095825	490.765564	736.091125	717.158997	647.271729	500.668335	388.310822	196.011475	1022.440674	1195.9104	1196.180054	221.844391	378.235046	285.618652
LOC_Os06g12790	LOC_Os06g12790	3.95088041327083	10.1019112106022	2.06475446231518	2.33271115398485	1.07321568373603	2.47081112802019	1.8863707883159	2.08418343743238	11.0498637926433	1.61770479264335	2.21742275658132	1.39897486512802	3.21211838153624	4.80297909087631	4.68086926253155	2.82336473530472	2.42187767580238	1.99444691597548	5.57918899495132	10.9576009981969	4.71939871222503	2.65497616516408	2.85475048900108	2.15093369166967
LOC_Os06g34120	LOC_Os06g34120	8.681168	100.513779	2.578076	2.968594	3.347435	3.18881	1.675724	2.640737	56.824738	1.168506	1.610635	3.032268	8.871671	12.826883	10.369031	2.721693	3.504111	1.330342	13.783924	63.766705	10.922187	1.647149	1.788906	1.35007
LOC_Os02g13980	LOC_Os02g13980	2.589507	5.039603	1.940851	0.641071	0	1.202368	3.298367	3.406152	7.475386	5.080822	2.889793	3.780566	1.628712	1.767328	2.632883	0.385172	0.012245	0	3.004687	9.890697	4.294138	1.746233	2.514493	2.104846
LOC_Os05g06110	LOC_Os05g06110	1.274243	5.113177	0	0	0.052423	0.027475	0.107624	0.118385	4.643318	0.052563	0.033876	0.122979	0.194631	1.425627	1.141241	0.1713	0.143546	0.012455	0.642931	3.34718	1.387783	0.1625	0.21671	0.042923
LOC_Os05g09640	LOC_Os05g09640	0.669036	1.940753	0.209715	0.159703	0.188474	0.406148	0.312719	0.109762	0.620123	0.363058	0.337739	0.623851	0.608775	0.478696	0.468216	0.521077	0.390135	0.232504	0.400762	1.64081	0.951573	0.435652	0.556941	0.298081
LOC_Os01g59819	LOC_Os01g59819	1.029209	15.000667	0.151053	0.238792	0	0.101688	0.186187	0.111741	8.243941	0.101319	0.112222	0.180036	0.747539	0.91955	1.050854	0.443442	1.474722	0.046217	1.808139	8.924555	1.663471	0.253022	0.389093	0.072489
LOC_Os10g21328	LOC_Os10g21328	97.113045	109.728615	75.030891	79.604118	57.815845	65.167381	57.021133	67.806862	171.577927	48.291431	64.85405	72.270805	86.221382	83.738678	85.292076	81.223763	110.540016	45.042744	89.550331	73.710915	91.647522	105.475075	105.74614	75.418327
LOC_Os04g16838	LOC_Os04g16838	199.416733	238.427628	169.822708	166.699829	143.395966	137.256973	143.697922	153.990509	383.241302	131.022018	137.621002	158.186127	190.491089	207.273071	192.286148	171.322128	247.699417	99.614922	198.516327	156.94162	211.65918	237.124603	226.799286	178.654572
LOC_Os11g09680	LOC_Os11g09680	26.7873895337621	22.0349509614148	19.4329506543408	19.6220345128617	12.744926829582	16.9388864598071	39.1135789228296	35.3142369003215	37.1094124517685	38.3216425707395	22.9379257202572	25.7136385578778	19.980988511254	28.3802698327974	23.3018824533762	13.6907099421222	9.64635964630225	4.5184955659164	34.7116244276527	24.4977640434084	24.078677477492	13.644151840836	13.0913179099678	13.307979840836
LOC_Os02g43640	LOC_Os02g43640	0.755706	2.588797	0.378952	0.089813	0.099182	0	0.158803	0.066104	0.788563	0.11089	0.05191	0.258485	1.077239	0.826151	0.602506	0.078089	0.474679	0	1.000453	3.712985	1.519054	0.033334	0.316036	0.056547
LOC_Os08g40420	LOC_Os08g40420	2.16005900961538	8.00257572222222	2.44979462366453	1.25139	1.11021710389957	2.12322116346154	3.4790431292735	3.04895223931624	11.2921188402778	1.57131453044872	2.2455693392094	2.1342752633547	1.70299179113248	2.55229580315171	2.21604800747863	1.45945995405983	1.75423042788462	0.759361932425214	3.44602529567308	18.3390842807158	4.26561136858974	2.5354006028312	2.08396251041667	1.49091826923077
LOC_Os12g38810	LOC_Os12g38810	1.453552	15.055941	0.676028	0.732682	1.048971	0.621034	0.581058	0.800169	7.78371	0.50157	0.719507	0.769696	2.784593	1.635952	1.027643	1.262741	1.12076	1.882929	3.04875	10.327721	2.278576	0.603775	0.694345	0.6595
LOC_Os10g04429	LOC_Os10g04429	1.951346	5.5418	0.613485	0.514567	0	0.359965	0.495812	0.585304	4.965428	0.851514	0.731561	0.673982	1.40448	1.931453	0.88314	0.531708	0.180426	0.319285	1.053019	5.342597	1.690355	0.303164	0.716789	0.203565
LOC_Os10g21346	LOC_Os10g21346	189.721939	251.195084	181.179565	161.883331	158.500549	125.233284	169.169449	173.870865	429.515198	154.545395	116.928535	146.059814	202.204742	235.089859	188.266403	171.131546	212.487991	92.977364	205.482742	168.568939	222.664612	230.132004	192.549423	205.540344
LOC_Os04g35530	LOC_Os04g35530	2.289268	3.473765	1.443139	2.068588	1.152687	1.408303	3.897588	3.467136	4.106888	3.18104	2.264905	1.983612	2.059278	2.951474	2.305886	1.47648	0.807505	1.234039	3.452131	3.471762	2.725267	1.860816	1.159397	2.00551
LOC_Os08g43270	LOC_Os08g43270	19.429806	45.971153	0.970125	1.772471	0.211526	1.246067	0.243544	0.442357	47.860443	0.551968	0.842046	3.512739	9.965034	21.588079	9.839373	1.599771	1.13191	0.571484	9.128281	31.465477	8.45939	1.02378	1.87454	0.934054
LOC_Os05g22712	LOC_Os05g22712	105.121971	124.407127	87.159073	86.812927	76.422607	72.191772	73.725716	81.368759	203.436172	72.063606	72.738625	83.615059	107.197845	112.020157	104.861687	91.753426	128.827011	51.954807	101.540146	83.206917	108.497864	123.740608	124.380615	93.812431
LOC_Os03g55350	LOC_Os03g55350	6.964891	7.781985	2.569138	4.535952	0.316609	1.679415	3.524871	4.571892	6.118466	0.860281	2.045733	2.039129	4.567918	3.706309	2.58266	3.010239	1.12482	1.526714	5.504177	9.880876	8.276606	2.252409	3.837512	2.956486
LOC_Os08g30080	LOC_Os08g30080	11.01099	37.032745	2.027735	1.115358	0	0.696772	0.884287	0.587924	33.671867	0.785152	1.818553	3.147655	7.964094	12.299572	7.103834	0.949453	1.004399	0.024487	8.346403	21.175549	3.941747	0.665416	1.853656	1.27696
LOC_Os08g39430	LOC_Os08g39430	49.200954	78.354767	56.420235	35.628391	34.158287	31.904982	110.577324	104.841064	79.484413	106.810226	46.601433	45.716061	44.346756	69.690361	59.387844	26.0844	23.90369	10.301061	116.291458	78.862488	85.740555	33.666706	30.911612	68.934334
LOC_Os01g57946	LOC_Os01g57946	154.914185	176.614822	117.314003	125.111656	89.701645	103.946342	88.469566	107.431221	281.225372	76.32692	101.558624	116.843781	135.443558	136.794922	137.878082	130.600281	182.151901	70.458206	140.935867	116.780312	143.64537	160.090744	171.354614	117.248383
LOC_Os04g16842	LOC_Os04g16842	199.215424	230.409958	150.119507	162.81752	114.541862	134.266495	115.192795	139.195084	364.501617	97.384544	130.622589	149.943649	174.182205	173.91684	176.213272	165.205444	234.636948	90.987358	181.834518	150.514084	186.165298	206.969742	218.660522	149.370361
LOC_Os02g33380	LOC_Os02g33380	0.160116	3.592705	0	0	0	0	0	0.232502	7.061634	0	0	0	0.028173	0.150054	0.149029	0	0	0	0.95915	9.758391	0.580007	0	0	0
LOC_Os12g01740	LOC_Os12g01740	4.37496831672329	12.7357000392601	0.467197130992827	1.14234032842582	0.675108795771989	1.41240133899585	0.804008331445829	1.26400002265006	13.8346585620989	0.6481336398641	0.984817858437146	1.37208743223858	2.91434751453379	4.40888238014345	3.06950706757267	1.58461426425066	1.1206169618724	1.54410386447716	2.92098170517176	9.49467718082295	3.55973579312948	1.54452742695357	1.33777259494149	1.08364413325783
LOC_Os05g30750	LOC_Os05g30750	0.614640626998689	1.23685038610747	0.242883490694626	0.316646564613368	0.237049774311927	0.297074238007864	0.216603706946265	0.295527265268676	1.21554914862385	0.167361275491481	0.365713738925295	0.264973360419397	0.519823329750983	0.566301621494102	0.545234592398427	0.347061784010485	0.141514739711664	0.267010430406291	0.631999831716907	0.930808606290957	0.693595695412844	0.284594825688073	0.270311080996068	0.306658881258191
LOC_Os01g59150	LOC_Os01g59150	16.7887013285199	80.4791877111913	2.58127441155235	3.26310220938628	2.19933087364621	4.9320843032491	2.12108938628159	3.01565016606498	60.292685631769	4.70903477256318	4.30629075812274	7.41227627436823	6.12813927797834	18.1666586425993	16.4145689020113	3.08386729241877	7.26247477514183	1.01039579783394	9.50336610830325	60.7566913501805	16.8637771263538	4.1305001732852	7.79735550902527	4.44087319855596
LOC_Os05g28520	LOC_Os05g28520	4.92424292706993	14.2108967044187	4.3389288022308	3.64271218661519	2.58935054440154	3.48573208794509	2.86908374345774	3.60293047576148	14.3478196829687	4.65239621450021	3.66469918146718	4.19238045731446	4.30883302445302	5.29052105834406	4.67235570699271	3.11611412054912	3.97607432561133	1.29973611411411	4.01315577992278	13.5894427807808	6.50492634105534	3.21861646761047	4.23977990819391	4.15860874345774
LOC_Os04g26590	LOC_Os04g26590	6.161105	3.338519	3.633379	4.007924	2.632299	3.10163	5.580386	4.926446	5.334426	2.045923	3.757064	4.231803	5.893951	5.021879	6.472587	5.527382	4.031539	3.571139	4.531411	7.320839	6.272261	6.37832	4.461125	4.683091
LOC_Os07g05570	LOC_Os07g05570	44.8614943668831	51.2838592727273	12.351827	30.8695268311688	12.113984	20.150215	28.8177534383117	34.7675957824675	76.4838680714286	13.668005	28.463821	35.208084	42.7411588538961	37.398056	24.8608660064935	20.96187	17.10747	19.7145344577922	36.331383	38.7394252954545	46.1835374772727	27.3068576428571	33.6021989512987	17.442236
LOC_Os02g34430	LOC_Os02g34430	0.780822	2.760115	0.296752	0.069596	0	0	0	0.098408	4.987013	0.018454	0.086283	0.307921	0.465999	0.42873	0.814537	0.155651	0.193416	0.054498	0.750435	2.877866	0.70955	0.223724	0.291082	0.037911
LOC_Os03g63540	LOC_Os03g63540	4.046372	45.556976	0.038187	0.206428	0	0.214363	0.101673	0.095363	27.186972	0.046681	0.179321	0.275242	1.65339	4.39277	5.114308	0.084277	0.016404	0.02921	4.009341	31.467943	4.767192	0.422954	0.372108	0
LOC_Os01g47810	LOC_Os01g47810	1.409296	1.857045	0.669502	1.047335	0.502869	0.855675	1.259853	1.336358	3.459872	0.62246	0.935155	0.771139	0.937133	1.343357	1.173481	1.240459	0.878296	0.653229	1.733277	2.321451	1.599629	0.979392	1.291912	0.843418
LOC_Os01g21960	LOC_Os01g21960	3.070152	14.636631	0.133367	0.360471	0.1549	0.368659	0.03963	0.101167	9.867503	0.076721	0.323697	0.586121	1.935408	3.835336	2.97248	0.283815	0.438443	0.311766	1.9161	9.124387	2.561394	0.465808	0.727348	0.13745
LOC_Os03g56820	LOC_Os03g56820	0.990451793369314	1.68053112259059	0.39179101002313	0.331030891287587	0.368850606013878	0.159282969930609	0.291866606013878	0.512487756360833	2.05498341403238	0.331459466461064	0.364472524286816	0.40735068003084	0.24175567000771	0.605880616808018	0.566110174248265	0.331174067848882	0.29733032228219	0.0588283855050116	0.916553457208944	1.35343382575173	1.28784414494988	0.411407040863531	0.343263580570547	0.0906842158828065
LOC_Os07g26520	LOC_Os07g26520	2.004438	1.273125	2.277811	4.906085	6.583247	16.437231	3.005877	1.685426	1.712864	4.876056	7.101863	5.822524	4.622328	2.401407	3.09607	6.291053	7.820765	10.980334	3.132858	3.674381	2.04046	5.840356	3.333035	4.609088
LOC_Os08g15288	LOC_Os08g15288	131.582458	152.962982	99.990784	108.080482	74.387032	95.161469	74.776176	93.851791	242.311661	62.216152	85.479782	98.907059	115.068954	114.245026	115.286415	109.913635	157.573441	61.220585	119.638672	99.075371	121.736389	134.094894	143.594101	96.395676
LOC_Os08g39870	LOC_Os08g39870	6.056559	23.908434	1.227144	1.631245	0.416736	1.651853	1.276495	0.964727	29.034523	1.09064	2.95758	3.927738	5.426367	7.993146	5.562775	1.730636	1.820658	0.221	7.003986	16.883846	4.614711	2.379286	3.095698	1.480132
LOC_Os07g32170	LOC_Os07g32170	1.94026494434362	3.15037405807622	0.492662798548094	1.33867794373866	0.370815477918935	0.679965856624319	1.12356973260738	1.11720521173624	3.34764579733817	0.727623148820327	1.17234630913491	1.19902191772535	1.9195695184513	1.79293350514217	1.1261149830611	0.789787467634604	0.4362458215366	0.460459735632184	1.4024267477314	1.84771450393224	1.36285411978221	0.840175750756201	1.40051897217181	1.33797804234725
LOC_Os11g29050	LOC_Os11g29050	1.541907	2.36148	0.905561	1.434875	0.875903	1.160732	2.041729	2.387803	3.902813	0.742904	1.277841	0.984737	2.177743	3.164659	1.800525	1.751166	1.173133	1.052914	3.375407	2.758747	2.581641	1.741733	1.37805	1.479576
LOC_Os08g15272	LOC_Os08g15272	244.839844	324.251312	249.56636	209.363831	227.873947	169.052063	224.462143	233.98642	556.09845	225.150528	157.283676	203.874954	259.749573	313.793457	261.58786	220.551147	275.891998	121.603569	271.973846	222.256882	298.574402	301.139099	255.601257	280.639069
LOC_Os03g56430	LOC_Os03g56430	1.814316	4.453054	0.48823	0.664623	0.245711	0.535869	0.326104	0.396645	4.352499	0.375224	0.36153	1.206654	1.392797	1.919252	1.15684	0.509466	0.565291	0.369554	0.805916	3.352826	1.194183	0.467011	0.965784	0.450952
LOC_Os01g18240	LOC_Os01g18240	3.357394	18.245329	0.553837	0.482014	0	0.311875	0.12696	0.336986	18.025997	0.040986	0.550025	0.474067	1.998817	3.203787	3.698774	0.296547	0.56055	0.145238	3.515323	18.129749	2.47808	0.43777	0.332773	0.083569
LOC_Os05g07060	LOC_Os05g07060	2.661767	25.311335	0.8676	0.152864	0	0.369723	0.080261	0.039014	10.495837	0.648391	1.315972	3.838813	3.140743	3.092619	1.918562	0.085814	0.927637	0.015091	2.570016	18.104174	2.532472	0.110217	2.491936	0.478519
LOC_Os02g20850	LOC_Os02g20850	1.912689	4.1544	0.088075	0.261037	0.265882	0.721963	0.63685	0.81089	3.995197	0.456433	0.76938	0.454063	0.838171	1.846306	1.429049	0.793855	0.389934	0.280881	1.424197	2.697078	0.90907	0.748803	0.542251	0.813781
LOC_Os04g16822	LOC_Os04g16822	170.866974	225.966309	191.805389	143.237335	168.869659	119.472282	158.451263	161.394913	343.655914	176.569229	106.963165	139.946518	158.800827	219.996536	179.058517	154.074234	189.942413	80.266129	165.300797	143.188644	188.14801	165.412445	163.045288	187.266495
LOC_Os06g02810	LOC_Os06g02810	3.297886	5.734849	1.202875	1.621456	0.437362	1.695094	1.908646	1.968516	9.584693	1.380659	2.134197	2.195294	2.043779	4.593554	2.229655	1.807646	1.527349	0.852813	4.07833	6.942438	2.666293	2.318309	2.675448	1.672531
LOC_Os05g03610	LOC_Os05g03610	11.515044	15.81319	2.039915	1.951064	0.534019	1.441684	0.383896	0.933186	39.291691	0.692527	0.695682	1.348832	3.983568	9.099169	5.745542	2.661191	2.742774	1.483218	9.116666	21.958324	4.719691	0.782397	0.844454	0.560839
LOC_Os11g28310	LOC_Os11g28310	0.946132	1.672563	0.100277	0.203279	0.200054	0.252185	0.47738	0.486813	1.65709	0.403797	0.53103	0.412749	0.736166	1.534091	0.369962	0.609169	0.290875	0.102271	0.968712	1.435452	0.785414	0.205333	0.737487	0.296068
LOC_Os01g10900	LOC_Os01g10900	0.289042751322751	0.513695	0.122097	0.05917	0.020027	0.249977100529101	0.468985756613757	0.45311362962963	0.2739	0.144704	0.128712	0.291312	0.224331012345679	0.212609	0.397323	0.063753	0.136725	0.040175	0.426003021164021	0.444291	0.548785	0.178355400352734	0.182506	0.239079
LOC_Os03g20760	LOC_Os03g20760	4.160923	8.502669	2.290304	3.796185	2.551019	1.885358	3.342587	2.480991	5.595918	2.678541	1.782624	2.890554	2.85595	4.582972	3.824612	4.974404	3.295371	5.272728	4.331511	10.021326	4.388494	4.037738	2.915419	2.260869
LOC_Os03g64320	LOC_Os03g64320	2.534927	15.268193	0.417775	1.20644	0.439524	1.493171	1.165738	1.428646	11.832898	0.712315	1.226543	1.610937	1.617461	3.303341	2.969857	1.486598	1.62909	0.456497	1.778108	10.430086	3.438577	0.78951	1.291489	0.54378
LOC_Os07g33630	LOC_Os07g33630	5.07752	11.334271	2.640552	5.324143	3.206118	4.122827	4.467016	5.173565	11.69699	3.99094	4.783531	4.969369	5.415081	5.931155	4.516175	4.399515	3.702025	3.312573	6.447466	12.181546	7.733803	4.759916	5.805312	4.195207
LOC_Os05g03070	LOC_Os05g03070	0.81051	2.485589	0.19391	0.429044	0.054934	0.345394	0.680772	0.496107	3.976345	0.220766	0.493561	0.352677	0.581474	1.193667	0.615183	0.522591	0.288233	0.224476	0.907437	2.604678	1.23303	0.293287	0.504821	0.229715
LOC_Os12g44100	LOC_Os12g44100	3.275723	9.719997	4.172659	4.352492	1.763292	4.142055	2.698605	4.217106	4.960749	1.497014	3.414477	4.563816	2.190674	2.661076	3.03077	3.241762	3.388514	2.570723	3.093656	6.237857	7.272997	2.701576	5.230994	2.13889
LOC_Os06g39700	LOC_Os06g39700	29.154711	34.672161	21.175045	27.185183	14.845862	16.557051	17.382565	19.901045	56.502533	11.681712	18.86853	20.617645	24.214624	27.830811	25.301769	23.57547	35.633633	12.942138	26.487906	22.966455	26.698511	29.951105	33.1992	19.929588
LOC_Os05g38230	LOC_Os05g38230	9.60036295035078	81.3377785008095	0.647627123583378	1.61610007987048	0.770317941176471	2.92622747544522	0.671311825688073	0.668739056664868	74.3193595137615	0.696761865083648	0.825847058823529	0.879842460874258	2.94525265407447	12.8144760356179	10.19838856449	2.05579794819212	6.23677272962763	0.529903127361036	15.7149175671883	39.1328220075553	8.32456895035078	1.59065577711819	0.776387633567188	0.514579500809498
LOC_Os02g51540	LOC_Os02g51540	0.330448	0.702668	0.057085	0.14822	0.032938	0.159739	0.206608	0.307787	0.646649	0.075038	0.246149	0.116877	0.245244	0.310388	0.286453	0.106479	0.032959	0.058611	0.321807	0.559465	0.492093	0.07586	0.238482	0.132724
LOC_Os07g01240	LOC_Os07g01240	4.12807715947649	7.8821635273873	3.04409764372273	4.810337356762	2.06476823800291	4.08376821715948	3.58679414687349	4.32687767571498	8.90522588027145	3.12946703926321	4.26400810421716	4.52290394377121	3.53727761900145	3.69671543044111	3.60564603247698	4.77793034028114	3.28340434658265	5.19235337954435	4.11653394037809	7.40251703005332	5.02589324430441	4.59343148570044	4.54880618904508	4.17204693213766
LOC_Os07g02580	LOC_Os07g02580	0.284345	0.056252	0.475878	2.289113	1.893322	1.904642	0.655902	0.300544	0.247524	2.013062	1.48752	1.387924	0.347329	0.570336	0.178419	2.031578	2.624134	2.68146	0.380821	0.430672	0.504942	1.875884	1.390607	0.267492
LOC_Os12g01200	LOC_Os12g01200	8.70311442405532	8.43392209187454	4.6921781815263	8.12472628945419	3.07526452729069	5.99784193702149	6.6958308612003	8.83315701506545	11.1894015196345	2.63815762262287	7.53594811583107	7.30707654976537	9.00504298567548	6.68741272808101	8.45603924326994	7.30066368955298	5.68519327068412	6.41850387503087	8.40680724302297	9.89424484712275	8.38687649839467	10.1397088960237	7.62367885379106	5.33025027883428
LOC_Os12g13340	LOC_Os12g13340	2.40971046965555	4.18637348879169	0.603250571350465	1.27351446418808	0.594477072717332	1.7914206604702	2.09226378950246	1.66313691142701	5.826746738655	0.974266160196829	1.31180624658283	1.67372072443958	2.53566211427009	2.54898832039366	1.70070845708037	1.54342835921268	1.52595583870968	1.10616051558229	2.13865934062329	3.29986725915801	2.5227130082012	1.94888575341717	1.63455500164024	1.17874661837069
LOC_Os06g10160	LOC_Os06g10160	8.903515	8.762977	2.432834	23.496103	18.167511	21.986372	6.033999	4.714843	8.958569	13.090553	17.57869	15.185053	8.397505	9.172401	4.521624	19.991104	16.321301	19.862329	7.606845	6.573553	6.355516	14.409613	10.41436	12.649001
LOC_Os12g10320	LOC_Os12g10320	17.147053	45.765728	9.805164	21.583012	6.889032	11.297408	24.651863	23.73711	47.039108	18.380184	17.40118	19.192307	15.235223	25.857126	16.879827	18.668411	9.686206	8.825455	32.101452	35.209301	21.706215	13.523943	18.947199	25.755121
LOC_Os04g16818	LOC_Os04g16818	114.024399	147.856354	133.88559	107.950424	114.429192	83.881813	111.80043	110.255547	239.573486	121.473335	78.811279	99.743187	96.668594	131.232788	115.33931	122.128113	154.650146	69.332626	140.053589	112.88839	133.00264	112.082825	120.513428	135.252289
LOC_Os03g39650	LOC_Os03g39650	0.725117	0.845892	0	0	0	0.031898	0.027681	0.108633	1.556915	0.133622	0.030643	0	0.266415	0.339446	0.209446	0.071912	0	0.083152	0.440685	0.782674	0.196704	0.156309	0.188252	0.054417
LOC_Os03g47010	LOC_Os03g47010	0.136566	7.504363	0	0	0	0	0	0	3.58906	0	0	0	0.120127	0.475955	0.134376	0	0.088062	0	1.06577	3.706175	0.445584	0	0	0
LOC_Os03g50560	LOC_Os03g50560	2.08746614680233	3.79266660610465	0.244939283430233	0.523901040697674	0.493932154069767	0.67012995881783	0.328138735465116	0.579394731104651	3.55313062936047	0.616123286337209	0.963365318313954	0.910774075581395	1.52625770591085	1.67562267005814	1.09706747383721	0.345854852228682	0.325494365310078	0.499109357558139	1.11349432122093	5.1242024878876	1.76284162306202	0.900622815891473	0.649859222383721	0.777050094476744
LOC_Os05g32110	LOC_Os05g32110	18.7868682245822	54.081729731546	3.47926902785515	6.39382767792479	2.64639235097493	6.56483411385794	2.38587178342618	3.10207507207521	65.5810658969359	3.14783559923398	5.84399511629526	8.24748024547354	16.5346476479805	18.9330487235376	12.0090073467967	5.82057284784123	6.01714732694986	4.33635566678273	14.2233193593315	31.9666570156685	10.8117599408078	5.55579156441504	6.75803521761838	2.65621929491643
LOC_Os04g32540	LOC_Os04g32540	2.04747081345291	6.2956617264574	0	0.176093677130045	0.0255454573991031	0.220640683856502	0.191882643497758	0.218693125560538	8.56236931390134	0.0112614964125561	0.0667059753363229	0.170419298206278	2.0340466367713	3.48115718026906	1.55521275695067	0.0350214551569507	0.0817962919282511	0.0503569573991031	2.46555631165919	6.4901120955157	1.00272193901345	0.0369381591928251	0.113746567264574	0.182847020179372
LOC_Os04g52320	LOC_Os04g52320	1.405603	4.85252	0	0.15858	0	0.209307	0.18877	0.233282	3.605914	0.411998	0.710979	0.422959	0.484569	2.607039	0.925966	0.214177	0.091264	0.271625	0.58283	3.182249	1.528454	0.466768	0.558217	0.509421
LOC_Os04g26870	LOC_Os04g26870	6.258109	42.801601	0.036683	0.611469	0.812699	1.716537	1.136153	1.131177	51.32901	0.318727	0.221703	0.259858	0.760625	5.033905	6.058908	1.147076	1.569953	0.302664	6.552711	22.966795	4.247097	0.475528	0.315731	0.195081
LOC_Os03g02040	LOC_Os03g02040	7.626994	44.053993	2.040577	0.343889	0	1.712846	0.584322	0.345285	23.795334	0.586744	1.964498	5.177489	11.226302	10.708558	12.434124	0.374595	1.115636	0	6.157843	20.965092	11.260845	0.892288	2.462008	1.929071
LOC_Os07g18750	LOC_Os07g18750	0.210145	5.69154	0	0	0	0	0.098897	0	2.102965	0	0	0	0.128981	0	0.146369	0	0.060965	0	0.810265	7.732445	1.09482	0.095327	0	0
LOC_Os05g48890	LOC_Os05g48890	2.015743	2.266666	0	0.170816	0	0	0.281068	0	0.90831	0.045242	0.049472	0.16258	0.983358	1.135949	0.308001	0.038571	0.180629	0.076991	0.697647	3.113649	0.928872	0.070668	0.136021	0.046627
LOC_Os08g15268	LOC_Os08g15268	497.128448	655.341187	554.422241	424.817963	522.229492	346.535767	487.88858	488.947174	1110.853882	555.009949	327.462708	416.177643	518.941467	645.798218	540.391174	464.039886	571.443176	249.290756	538.475769	446.979095	607.658997	611.747314	511.365601	590.839233
LOC_Os02g53520	LOC_Os02g53520	3.24037	6.189792	1.283497	2.826122	1.37898	1.840298	1.482063	2.414844	5.954636	1.379166	1.571981	2.012486	2.761653	3.454952	3.321616	2.848529	2.511153	2.539224	2.838189	6.881449	3.38218	2.6224	2.201031	1.283258
LOC_Os09g24412	LOC_Os09g24412	173.557648	217.216339	185.267151	152.23288	174.285675	126.719208	173.497528	181.275085	386.922485	208.462601	119.235031	152.551163	176.240921	210.398453	187.209793	169.753494	205.080719	92.613136	213.029221	157.310394	225.050781	227.277267	200.45607	201.008499
LOC_Os02g21090	LOC_Os02g21090	1.75733319612449	1.03491094274809	0.622123757193188	0.759209785965942	0.240788556664709	0.851503922489724	1.28243755930711	1.18187282295948	2.17660477598356	0.952845392248972	0.757656475337639	0.570732997064005	1.01978944392249	1.65352341573693	0.98452041867293	1.31682453347035	0.380638494421609	0.64486369994128	1.98272966412214	2.21721284674104	1.36023362830299	0.799960013799178	0.650759271873165	1.19339488079859
LOC_Os07g45100	LOC_Os07g45100	4.004753	7.062183	1.159921	2.259554	0.883359	2.673222	2.309284	2.063798	7.271235	1.879034	1.90949	2.134737	3.536807	2.875112	2.778502	2.119129	1.297225	1.086438	2.705415	8.546092	3.472294	2.292995	1.920457	1.724039
LOC_Os08g02380	LOC_Os08g02380	0.586605	0.521120394882087	0.683319413948821	0.535631	0.121306	0.441073	0.45759746613146	0.901696	1.05985178524837	0.55577	0.41923707425991	0.388724	0.317974	0.749613855995986	0.377635529352735	0.561105	0.392105	0.399428	0.455794	0.77170678123432	0.495202	0.557225371801305	0.425189	0.384544
LOC_Os09g28300	LOC_Os09g28300	0.579036902325581	0.532584259136213	0.105043529568106	0.0956461488372093	0.148479968106312	0.0396753607973422	0.0622012504983389	0.212159371428571	0.892793678405316	0.045599565448505	0.116088132890365	0.114317247840532	0.305065623920266	0.414172624584718	0.409342059800664	0.170636802657807	0.034549165448505	0.0269777382059801	0.611772673754153	0.84658546179402	0.581756510299003	0.0307494431893688	0.0916512717607973	0.140516299003322
LOC_Os04g54564	LOC_Os04g54564	5.588659	7.592746	2.77888	4.651233	1.913925	5.124679	7.455401	6.755332	11.00416	5.810906	5.268519	3.751459	5.360146	6.867312	4.146519	3.881639	2.683013	2.000684	6.486032	5.971621	5.669789	4.743868	3.476502	4.250107
LOC_Os11g30360	LOC_Os11g30360	2.535662	14.037392	0.249344	0.304287	0.398697	1.019641	0.480485	0.15768	12.591098	0.283507	0.506579	0.23579	0.643616	2.522267	2.821072	1.037818	1.569281	0.399513	3.127187	18.529371	4.523007	0.569886	0.424141	0.272906
LOC_Os09g19952	LOC_Os09g19952	3.358607	4.492659	3.257464	2.959609	3.181893	2.430604	2.632932	2.985462	6.078447	3.360026	2.082353	2.417413	3.107659	4.26046	3.026694	3.01072	3.771581	1.880235	3.3317	2.911579	3.640893	2.895122	2.891145	3.627974
LOC_Os10g13830	LOC_Os10g13830	0.442253	0.181987	0.392444	0.274782	0.163295	0.143716	0.40941	0.740187	0.226012	0.141005	0.264103	0.252787	0.642152	0.381937	0.448837	0.338839	0.366967	0.230337	0.372867	0.862601	0.821586	0.581671	0.378352	0.489066
LOC_Os02g42740	LOC_Os02g42740	1.509007	4.459939	0.154158	0.897613	0.267371	0.42883	0.658158	0.54102	4.084766	0.321071	0.987643	0.623072	0.665886	1.454435	0.997779	0.561825	0.572868	0.264743	1.043984	2.803517	1.515535	0.36898	0.655449	0.462394
LOC_Os09g24414	LOC_Os09g24414	103.034431	134.007797	107.782623	88.218895	105.598366	72.280746	101.34874	99.360626	232.58429	112.742027	65.743446	84.825989	112.629799	129.419388	107.329102	93.945183	119.41922	50.769756	115.491554	96.795609	128.258224	133.114609	105.752914	122.968018
LOC_Os07g25024	LOC_Os07g25024	79.69619	102.302895	92.840202	77.710999	82.453842	61.196011	74.590401	81.960968	169.830994	85.372704	57.730606	71.95208	68.056168	89.665535	81.124222	93.353554	110.921288	51.12347	100.958519	77.638901	85.848228	79.636887	87.525085	97.760269
LOC_Os07g26440	LOC_Os07g26440	6.2496758225052	14.0882869150208	1.95224463305613	3.82243319568607	1.30493643035343	2.7075853287422	1.9974004464657	2.85677271517672	21.4668813393971	1.82935354183992	2.90866519698545	4.88154118866944	5.2985918497921	5.95624813331601	4.88245622843035	2.95716563383576	1.89234544438669	2.04245510239085	5.60613645764033	16.679242295738	6.12418154183992	3.59362239215177	4.12607595244283	1.95483000545738
LOC_Os02g56950	LOC_Os02g56950	0.577177391384051	0.802140945921173	0.22453174152154	0.517924157653529	0.165172707607699	0.191469932172319	0.788782834097159	0.64091732172319	0.796872274977085	0.363508795600367	0.766046854262145	0.38756683776352	0.384129371219065	0.459124504124656	0.403011937671861	0.287334368469294	0.325915622364803	0.270337858845096	0.794077545371219	0.861997308890926	0.53930261411549	0.468558357470211	0.499100804766269	0.11738777268561
LOC_Os08g15266	LOC_Os08g15266	280.445465	347.237885	300.16684	239.932327	289.788757	193.825836	287.907471	285.820557	629.913147	339.819519	187.537247	242.40239	278.567719	340.720551	298.905243	269.837128	332.957184	146.611893	329.118347	254.440735	373.911713	362.337769	317.032471	322.032318
LOC_Os03g22010	LOC_Os03g22010	0.332889302134647	37.9859923103448	0	0	0	0	0	0	61.8073422922824	0	0	0	0	0.469607903119869	1.27718688013136	0.0633345150519978	0.237034840175151	0	14.5063924351396	60.073733500821	6.0016013847838	0	0	0.025751061302682
LOC_Os02g43740	LOC_Os02g43740	0.81026	3.334684	0.140527	0.507141	0.147579	0.252161	0.129262	0.208907	3.039708	0.257998	0.412977	0.651174	0.464385	0.96179	0.658156	0.501322	0.435769	0.389602	0.799847	2.040554	0.820198	0.089272	0.096945	0.140299
LOC_Os07g38060	LOC_Os07g38060	3.071343	8.732873	1.393539	3.538912	1.259601	2.682323	2.936049	3.261826	8.907504	1.570531	2.318718	2.672649	2.60949	3.228699	2.770221	2.723056	1.896712	2.368069	4.134823	8.251362	4.561647	2.723153	2.494836	2.381328
LOC_Os10g39420	LOC_Os10g39420	7.730173	15.173594	1.890145	4.217321	1.841568	2.815752	1.23049	3.339972	19.35603	1.644759	3.185652	3.555359	5.176732	7.299049	5.761255	5.274462	4.280835	2.051469	5.58829	12.610487	6.717051	3.747141	4.199161	2.412238
LOC_Os04g46130	LOC_Os04g46130	0.27048	25.01012	0	0	0	0	0	0	54.00243	0	0	0	0	0.570216	0.127147	0.113118	0	0	9.315577	29.550625	1.649704	0.041174	0.079316	0
LOC_Os12g01770	LOC_Os12g01770	0.136218	1.791702	0.04124	0.133096	0	0.103607	0.107555	0.128175	1.002851	0.210335	0.273599	0.189755	0.096607	0.192835	0.239885	0.060419	0.026375	0.093774	0.204473	2.070189	0.208677	0.14411	0.093289	0.148357
LOC_Os08g40170	LOC_Os08g40170	0.562882	1.519796	0.194547	0.118363	0	0.231281	0.282866	0.396181	1.006637	0.136382	0.195455	0.204264	0.073002	0	0.321533	0.641089	0.103171	0.180655	1.154585	1.376379	0.512139	0.211727	0.420433	0.141313
LOC_Os09g07480	LOC_Os09g07480	1.817332	2.675956	0.797901	1.600337	0.455853	1.068409	1.901978	1.812981	4.020608	1.171601	0.699301	1.110858	0.767632	1.797568	0.923141	1.159981	0.855274	0.923619	2.133686	4.057131	2.108249	1.25259	1.210478	1.031621
LOC_Os04g44620	LOC_Os04g44620	1.71889440209905	8.56788647654969	1.15083512233519	2.30093691505412	1.55907101508691	2.7654113319121	2.33341778517547	3.35096373302722	4.75339033256806	1.51070821416858	2.42897064250574	3.1313648153493	1.82266692948508	2.09130867136766	2.30492446343063	2.10001853558544	2.58369646179075	1.7526225388652	3.12006667202361	4.35596794194818	3.02802642112168	2.64480786257789	3.00791871203673	2.16722838734011
LOC_Os01g71420	LOC_Os01g71420	0.080725	0.763007	0	0	0	0	0	0	0.722856	0	0	0.057865	0.116628	0.377802	0.088135	0.047046	0	0	0.117967	0.60265	0.337254	0.031871	0.040618	0
LOC_Os07g30810	LOC_Os07g30810	1.71	6.982503	1.060963	1.331888	0.514237	1.442418	0.794075	1.168703	10.591866	0.580546	1.244554	1.25619	1.406082	1.777166	1.395749	1.460201	1.558672	1.060468	2.476745	8.217712	2.69485	1.383522	1.709485	1.099402
LOC_Os09g02060	LOC_Os09g02060	1.93769	2.549706	0.543506	1.510605	0.367783	0.314275	2.093357	2.623422	4.615573	0.414213	1.252104	1.773107	1.929188	1.534991	2.119445	1.155693	0.261609	0.680546	2.476558	1.919595	1.482522	2.366283	2.576369	1.257914
LOC_Os05g07790	LOC_Os05g07790	2.180359	5.138403	0.292331	1.00176	0.54251	1.252832	1.135535	0.873394	4.750977	0.831229	1.149456	2.094993	1.001425	1.969967	1.811959	1.108835	1.709034	1.178607	1.472013	4.017773	1.559001	0.994467	1.605446	0.868578
LOC_Os05g11990	LOC_Os05g11990	1.30475805156684	18.3873133768346	0.16802050694169	0.636466182070607	0.153743192383975	0.893538588258627	0.262590606902023	0.185002	28.9045153375645	0.148823	0.579898	0.522591117413725	1.09474889289964	1.80303406346688	1.21219855731852	0.586424003570012	2.42147489210631	0.327258247124157	5.02001805394685	24.860696198334	3.42915628441095	0.336165	0.392760602538675	0.342946
LOC_Os05g02820	LOC_Os05g02820	3.679489	17.54513	0.200854	1.032001	0.070958	0.858691	0.088982	0.262692	12.800678	0.022549	0.147564	0.359685	1.691148	4.670127	2.75045	0.827168	0.726126	0.138455	2.472988	11.181729	2.967482	0.199371	0.389668	0.262989
LOC_Os05g28320	LOC_Os05g28320	0.020738	1.915587	0	0.05133	0	0.035607	0.048955	0.068148	1.110607	0.120173	0.213571	0.117547	0	0.242241	0.403164	0.052973	0.040789	0.036316	0.122669	1.375392	0.413715	0.034759	0.066679	0.083041
LOC_Os01g40120	LOC_Os01g40120	0.575703	1.028421	0.371018	0.535434	0.173791	0.562264	0.96777	1.192163	1.269971	0.166142	0.453272	0.359824	0.389181	0.468101	0.867938	0.356228	0.176418	0.180845	1.10712	1.201277	1.145093	0.496309	0.471685	0.487183
LOC_Os05g01810	LOC_Os05g01810	0.401023	24.645912	0.21742	0.274785	0.350203	0.203255	0	0.060631	14.619269	0.037751	0.528386	0.821712	0.428683	0.410088	0.815546	0.290463	0.985128	0.380593	1.671161	24.665689	2.926995	0.036123	0.518083	0.463079
LOC_Os09g12720	LOC_Os09g12720	0.224258860403863	0.661943920105356	0.112156050921861	0.0252758805970149	0.0224333792800702	0	0.0204949964881475	0	0.622803574187884	0.0703723661106233	0.073440650570676	0.0720116123792801	0.13810435118525	0.0943053792800702	0.0963364416154522	0	0.0500459675153644	0.0709964741000878	0.0771665654082529	1.09665481957858	0.281620596136962	0.015494244951712	0	0
LOC_Os03g04490	LOC_Os03g04490	1.575606	1.201868	1.051237	1.178194	0.452885	0.607923	2.110259	2.401452	1.389935	0.75903	0.447439	0.761894	0.895748	1.62474	0.762496	0.54845	0.120845	0.799674	1.585837	1.690352	1.908024	1.60082	0.812231	0.889476
LOC_Os07g15680	LOC_Os07g15680	0.256639	0.413868	0.162737	0.15301	0.069456	0.28805	0.253254	0.438496	0.606774	0.212337	0.287432	0.448496	0.39807	0.257992	0.24981	0.085323	0.020867	0.064257	0.257885	0.301694	0.522079	0.29087	0.28036	0.20917
LOC_Os11g04860	LOC_Os11g04860	18.947533	20.445686	31.486559	18.806633	17.232216	17.824429	25.943884	35.802711	14.234509	16.158617	18.141447	27.225389	13.177179	12.198498	25.092045	18.775646	29.399765	14.303215	21.102171	29.697863	40.285774	15.197053	28.358301	17.692686
LOC_Os01g40190	LOC_Os01g40190	3.8578	5.747337	2.773054	4.43924	0.664714	1.97863	2.128495	2.883544	8.997743	2.554831	2.921432	4.042039	3.406521	3.326044	2.661904	4.07124	1.407818	2.322158	3.315436	3.84605	3.992299	1.715961	2.822793	2.472112
LOC_Os01g21310	LOC_Os01g21310	0.565189	3.313303	0	0.092219	0	0	0.062631	0.286542	1.292793	0.060826	0.517297	0.320564	0.510728	1.150308	0.146812	0	0.18168	0	0.299772	4.793208	1.072638	0.274434	0.10961	0
LOC_Os03g05560	LOC_Os03g05560	2.652866	4.332376	1.271425	1.703684	1.117417	1.098871	1.326797	1.236038	3.368699	1.627299	1.117015	1.437426	1.818764	2.258665	1.640737	1.239872	0.888282	0.188801	2.392197	4.990928	1.66854	0.34281	1.266017	0.525258
LOC_Os02g43970	LOC_Os02g43970	0.872431	5.29728	0.118182	0.331167	0	0.480506	0.199581	0.288847	3.621257	0.070132	0.589646	0.335467	0.639895	1.447884	0.981247	0.776377	1.028368	0.246079	0.839162	5.010525	1.121213	0.328088	0.475872	0.504745
LOC_Os09g38440	LOC_Os09g38440	0.965665	1.720202	0.515464	0.689448	0.018614	0.51711	1.373283	0.982938	4.285348	0.229737	0.304528	0.178741	0.656147	0.770314	0.884238	0.474463	0.319739	0.106579	1.094088	1.68742	1.363363	0.499094	0.387813	0.303871
LOC_Os02g52930	LOC_Os02g52930	0.795204	0.50075	0.116258	0.323181	0	0.037242	0.852015	1.687984	1.533451	0.028662	0.264687	0.371373	1.943588	1.593428	0.526284	0.377778	0.08542	0.404491	1.571273	1.855135	1.793474	1.003008	0.80256	0.315609
LOC_Os09g02270	LOC_Os09g02270	1.88432	2.36007470563499	0.13363	0.677	0.473293	0.348363	0.435031	0.422545	3.669259	0.654354	0.771086	0.4562133431455	1.31829	2.256555	0.917319	1.60238802439024	0.797613	1.341603	1.828093	2.74182	3.10747689318755	0.657972	0.649809	0.781742
LOC_Os08g23180	LOC_Os08g23180	30.813101	136.668198	1.595314	10.992544	3.680678	7.95866	1.061993	1.055989	137.948029	2.777833	2.836119	8.500585	17.710279	28.219814	20.31138	8.153817	6.818183	4.658342	28.83189	81.563766	20.290712	3.351214	4.467225	1.834986
LOC_Os03g45619	LOC_Os03g45619	5.33900161069837	79.4531098558692	0	0	0	0.058263	0	0.054663	168.607650805349	0	0.018996	0	0.14183	1.38585850668648	4.8984027756315	0.253489	1.05665981426449	0	32.8031570936107	174.091082940565	19.9717205156018	0	0.017094	0
LOC_Os03g57970	LOC_Os03g57970	7.02174393993994	38.3118198038038	0.575786546546547	2.3181418978979	0	0.566040996996997	0.423453381381381	0.222132348348348	52.0271774334334	3.18353424624625	4.97028229429429	3.78608416816817	1.99011763363363	7.68946630630631	4.35028062462462	2.80974248648649	0.175133333333333	0.719907591591592	13.6092997277277	33.66560196997	3.67064356756757	1.31747941141141	4.14693047447447	2.44010156156156
LOC_Os02g40010	LOC_Os02g40010	3.8691565406472	5.61861611523283	0.729797676400947	1.437201	0.55555563851618	1.86889380899763	0.858237316495659	1.7779715777427	9.04691509155485	0.671010745067088	1.34762032202052	2.53876956827151	1.61984002209945	4.8149798468824	1.67588876085241	0.861866012628256	0.78450210812944	0.857642427782162	3.0556849558011	4.28141178453039	2.44591671270718	0.509970916337806	1.22436321310182	0.826570932912391
LOC_Os02g01210	LOC_Os02g01210	21.610315	14.830318	4.276163	11.202915	2.44053	7.307517	13.246088	14.023939	51.549957	12.327194	7.527507	8.071305	15.369957	22.836975	8.132775	4.327072	2.279172	4.310825	26.717443	19.513041	13.141344	14.732805	10.122113	12.123329
LOC_Os03g44420	LOC_Os03g44420	4.040043	8.531156	0.47878	1.433638	0.28285	0.964408	0.491649	0.793334	22.845728	0.507412	0.60925	1.047602	1.418449	3.464845	2.376464	0.918867	0.17373	0.284125	3.935413	10.27447	2.592087	0.759309	1.043992	0.457306
LOC_Os04g40010	LOC_Os04g40010	1.45754	1.489363	0.925983	1.512999	0.606378	0.8644	1.520925	1.923304	1.75125	0.419811	1.206853	1.687684	1.434726	1.020708	1.063385	1.176125	0.66362	1.123223	1.52853	1.422464	2.031912	0.811497	1.11429	0.621072
LOC_Os04g59380	LOC_Os04g59380	0.586268	4.143674	0.112151	0.426104	0.090423	0.184929	0.061065	0.070448	5.641751	0.241693	0.083583	0.202234	0.307304	1.034048	0.653915	0.267416	0.168895	0.129037	1.547036	2.802957	0.591942	0.056591	0.082051	0.068076
LOC_Os07g01860	LOC_Os07g01860	1.323284	2.350885	0.486188	1.038951	0.307767	0.658427	0.408553	0.545237	3.155821	0.374155	0.746128	0.555297	1.343576	1.335054	0.865556	0.846803	0.635103	0.486966	0.837574	2.430018	1.253782	0.730808	0.530804	0.410803
LOC_Os06g34650	LOC_Os06g34650	0.830903	2.283644	0.303661	0.589185	0.172724	0.460481	0.200681	0.700432	2.591755	1.280085	0.54563	0.628354	0.658629	0.810803	0.439413	0.879409	0.30662	0.320538	0.705293	1.993006	0.943257	0.386029	0.736323	0.30611
LOC_Os07g37156	LOC_Os07g37156	1.724242	1.704013	0.835137	1.480488	0.7085	0.223921	1.540677	1.554993	1.545201	0.806344	0.823843	1.232327	0.753786	1.562609	1.024436	1.517225	0.346235	0.880102	1.636691	2.165859	0.998679	0.729315	0.682013	0.429553
LOC_Os10g11270	LOC_Os10g11270	0.152196	6.264997	0	0	0	0	0	0	8.722767	0	0	0	0	0	0.463313	0	0	0	1.471197	2.972971	0.227909	0	0	0
LOC_Os06g23114	LOC_Os06g23114	2.400082	6.332979	0.325896	1.521078	0.587079	0.73755	0.657248	1.095331	11.947911	0.973926	1.369356	2.742784	1.111301	2.117735	1.687258	0.766518	1.817401	1.225068	3.434912	4.709854	2.729476	0.832221	1.922028	0.892619
LOC_Os01g14670	LOC_Os01g14670	25.500803	160.457092	0.910263	9.834921	0.788911	9.213464	0.867369	1.103534	194.331665	0.866349	1.330837	2.515203	11.374822	37.93914	17.932985	13.382391	7.447168	5.553767	20.58004	112.550743	27.501757	0.869924	3.470404	2.257348
LOC_Os01g17470	LOC_Os01g17470	4.53652217469879	18.807347419105	0.45679915232358	1.42609372633391	0.147073257314974	1.37547125989673	0.341585221170396	0.190972805507745	32.6732325481928	0.453160303786575	0.601274379518072	1.59886738554217	4.63413677452668	4.2026189535284	2.37806228313253	1.22018032185886	1.27255480895009	0.103891351118761	8.43267030378657	25.8617684870912	3.78124159810671	0.211193372633391	0.563231328743546	0.200414962134251
LOC_Os06g10880	LOC_Os06g10880	1.269689	2.277614	0.625891	0.845108	0.809683	1.281622	1.761049	1.473661	3.056862	1.640546	0.992447	1.46787	1.887964	1.811154	1.234986	0.997905	0.604903	0.757685	2.109382	2.891175	1.473263	0.764259	1.828679	1.261371
LOC_Os02g03294	LOC_Os02g03294	3.837546	19.445929	0	0.137332	0	0.444488	0	0.042574	14.796554	0.07068	0.048044	0.246478	1.528409	5.073276	3.013374	0.149704	0.614313	0.039077	2.58848	12.009803	2.412678	0.10824	0.132647	0
LOC_Os08g16260	LOC_Os08g16260	0.299516	60.910084	0	0	0	0.034595	0	0	25.89329	0	0	0.016054	0	0.842151	0.493835	0.080252	0.053554	0.023841	0.160984	58.196583	0.282275	0	0	0
LOC_Os10g38880	LOC_Os10g38880	0.61968	2.412834	0.231001	0.102	0	0	0	0	3.557565	0	0.30773	0.242166	0.878838	0.639089	0.841342	0.069174	0.060587	0	0.855768	2.714575	1.104254	0.280944	0.229269	0.249889
LOC_Os04g47890	LOC_Os04g47890	0.885193	0.317024	0.479387	1.974422	1.281982	2.246806	0.677614	0.527532	0.527582	0.657724	2.034041	1.854195	1.697194	1.429869	1.247644	1.705815	1.955041	2.391123	1.174331	0.60974	1.045985	1.807744	1.929822	1.881205
LOC_Os06g11490	LOC_Os06g11490	13.880485	54.275318	0.328243	0.28011	0	4.90613	0.442473	0.908476	49.938866	1.07083	1.214828	1.970763	3.458726	21.672003	19.699154	1.639989	0.742336	0.099898	8.820759	33.555103	12.546603	3.290311	4.065918	1.673847
LOC_Os02g33550	LOC_Os02g33550	7.87549	167.628235	0	0.41452	0	1.396878	0	0.040056	205.228912	0.082675	0.067578	0.443997	0.109207	5.810277	9.606121	1.367753	6.651749	0.073166	34.417137	141.081863	23.221397	0.305361	0.621311	0.084922
LOC_Os02g58390	LOC_Os02g58390	0.064211	1.339429	0.057693	0.013347	0	0.031632	0	0.032231	0.754251	0	0.071596	0.03971	0.14724	0.085702	0.095268	0.055083	0	0.014644	0.32666	0.620808	0.10019	0	0.069176	0
LOC_Os07g41590	LOC_Os07g41590	1.059593	2.737733	0.071913	0.469234	0.22646	0.486211	0.191026	0.288682	2.094441	0.21975	0.375438	0.149914	1.039331	0.898866	0.435368	0.935842	0.803577	0.75526	0.516677	2.851773	1.313805	0.207707	0.351592	0.36825
LOC_Os05g40400	LOC_Os05g40400	3.450232	2.371589	0.244535	1.40326	0	0.860632	4.087075	3.510096	5.43949	2.937533	2.237662	2.834652	3.824088	3.17669	2.697184	2.108166	1.194294	0.630302	8.773263	7.072344	6.148032	2.052434	2.719771	2.421145
LOC_Os11g18366	LOC_Os11g18366	8.2841884456942	30.5533769026362	0.860005289279438	9.24504102355009	0.526380895606327	3.92804886608084	7.11159924639719	7.28228822776801	26.0492935029877	5.16236458910369	5.6523511254833	10.5774170347979	1.69861305307557	4.09433930685413	4.49703408084359	6.33184087732865	3.4960787486819	4.98122421089631	11.2733449644991	18.7419406340949	12.5727468035149	7.25085595219684	10.7131181328647	5.43655790509666
LOC_Os01g35050	LOC_Os01g35050	18.2413582417619	30.1471936580363	5.81059423066577	14.7881283080027	6.74503668090114	12.821049936113	9.45737029657028	11.2586144616678	44.6264165554808	6.2335435127774	8.06557929119032	12.0001508039677	8.25061544283793	13.5218032790854	10.0762981197041	14.5797365702757	13.1776508143914	13.3879824031607	13.8244444623403	28.9636109862139	16.0687025628783	11.4886767642905	13.6541397145259	6.50979877874916
LOC_Os12g41600	LOC_Os12g41600	2.175167	3.127276	0.361207	0.266444	0.614931	0.396972	0.115831	0.178536	2.536034	0.028361	0.030909	0.487108	3.267851	2.017909	0.905753	0.422078	0.140993	0.414144	2.780499	8.719311	2.964143	0.063578	0.320052	0.116331
LOC_Os07g07340	LOC_Os07g07340	6.620592	12.652344	0.567006	4.619985	1.684954	3.136879	2.523956	3.712473	16.756821	2.748823	4.077215	4.397072	5.617506	8.416714	4.657008	4.124655	2.969555	3.585976	6.591917	8.009089	6.837831	5.279143	4.977662	4.467187
LOC_Os04g49560	LOC_Os04g49560	1.497779	2.13808	0.698444	1.215094	0.339688	1.000589	0.728747	0.931547	3.897629	0.50482	1.068072	1.313192	1.289577	1.236272	1.182476	1.202432	0.830097	0.525542	1.222981	1.948669	1.435285	1.252774	1.716526	0.619272
LOC_Os08g10730	LOC_Os08g10730	0.431765	1.671806	0.097038	0.436491	0.138858	0.140335	0.398889	0.442108	3.165531	0.083547	0.243353	0.093752	0.309692	0.726388	0.168875	0.447572	0.166178	0.123627	0.604569	0.753086	0.678503	0.282437	0.142383	0.301032
LOC_Os07g33310	LOC_Os07g33310	2.454248	7.329414	0.184186	1.011214	1.1925	1.269462	0.651031	0.765025	7.812461	1.657383	1.536652	1.656023	1.540087	2.716949	1.950007	1.155857	1.117455	0.861641	1.79635	4.580266	1.943456	1.389035	1.95473	1.154297
LOC_Os01g54080	LOC_Os01g54080	2.726477	5.504206	0.343854	1.054367	0.385837	1.415554	0.461054	1.002521	7.365312	0.539045	1.044811	1.70303	0.795785	2.496326	2.545617	1.019186	0.668987	0.190523	1.963385	4.671808	1.828046	1.221022	1.636403	0.899775
LOC_Os07g44090	LOC_Os07g44090	0.761182312087912	5.19239225659341	0.106056708791209	0.0632734126373626	0	0.065180221978022	0.026086021978022	0	3.71316016318681	0	0	0.177163373076923	0.634611808791209	1.86222581813187	0.611540338461538	0.128731035164835	0.472804285714286	0	0.449314953846154	6.55505299340659	0.950305545604396	0.0150391335164835	0	0.00830212912087912
LOC_Os02g56920	LOC_Os02g56920	0.04202	33.443268	0	0	0	0.05108	0.020239	0.037966	20.983713	0.038491	0	0	0	0	0.030425	0.081059	0.195046	0	0.508206	50.014236	0.522657	0	0.029523	0.019922
LOC_Os04g42620	LOC_Os04g42620	1.164025	11.459044	0.338175	0.746416	0	0.570379	0.050259	0.246463	33.149464	0.121296	0.185568	0.087118	0.667187	1.117221	1.005724	0.930624	0.953041	0.656639	3.060636	46.971653	5.584115	0.207325	0.201614	0.37461
LOC_Os12g28590	LOC_Os12g28590	0.275185	0.479329	0.014307	2.092913	0.751977	0.997028	0.482201	0.382492	0.165228	0.739995	1.357599	2.204934	0.989751	0.45104	0.433192	1.145421	0.773548	1.900647	0.264658	0.455415	0.422876	1.177389	0.621662	1.554791
LOC_Os05g13900	LOC_Os05g13900	0.477056	6.885643	0.243777	0.564188	0	0.019616	0.077725	0.233283	9.020871	0.715321	0.939537	0.592679	0	0.22546	0.283812	0.269132	0.132131	0.079762	0.116098	5.548127	1.36728	0.113141	0.418445	0.337551
LOC_Os08g01274	LOC_Os08g01274	0.065072	2.245551	0.009267	0.056003	0.09639	0.033679	0.390038	0.249655	3.450292	0.039867	0.041402	0.197187	0.025986	0.32696	0.346706	0.022024	1.194139	0	0.461037	2.639324	0.355425	0.242073	0.131529	0.060381
LOC_Os02g50630	LOC_Os02g50630	0.170773	1.722412	0	0.087088	0.035604	0	0.17508	0	1.349072	0.028054	0	0	0.284957	0.224584	0.294512	0.15288	0.166921	0.197968	0.496442	0.874463	0.257598	0	0.02157	0.029404
LOC_Os02g40100	LOC_Os02g40100	2.554143	21.310297	0.378963	1.612221	1.419071	1.905491	0.353939	0.482196	29.204964	0.515105	0.85301	0.97724	1.669166	2.933656	2.630082	1.692099	2.931081	1.784609	4.798227	19.639801	2.355512	0.656671	0.844384	0.656148
LOC_Os11g42550	LOC_Os11g42550	57.933628	421.793884	0.04379	0.919647	0.161157	3.351583	0	0.247556	766.060486	0.084139	0	0.657306	6.05199	58.604523	75.340576	5.524691	10.414659	0	162.706268	253.382904	46.444916	0	0.068933	0
LOC_Os01g65780	LOC_Os01g65780	5.84021799089166	20.6567098077661	3.05124551030681	8.52882991586769	1.87195542281879	5.51191527900288	3.39098471644295	3.83837128139981	18.5745793753595	2.1176378590604	2.26216962440077	2.721355813279	5.03667333676894	5.68174831831256	6.63490363159156	6.54442683988495	5.53445549664429	3.51519783077661	7.36287632094918	16.1002167713327	6.19177107310642	1.47770072291467	2.86044879026846	1.70630823825503
LOC_Os01g67390	LOC_Os01g67390	0.024257	2.43122	0	0	0	0	0	0.027396	0.881446	0	0	0	0	0.095302	0	0	0	0	0	2.622291	0.024756	0	0	0.058083
LOC_Os10g39000	LOC_Os10g39000	1.641301	6.037678	0.855586	2.13171	0.262518	1.308135	0.707238	0.956727	6.416771	0.841349	1.524879	1.899282	1.665142	1.964571	1.896309	1.482362	0.612808	0.790098	1.821648	3.960298	1.306309	0.832201	0.911164	0.668366
LOC_Os01g02139	LOC_Os01g02139	18.735079	45.321091	3.42351	10.85113	4.949336	13.348195	4.696564	4.368875	43.303642	8.189638	7.157394	6.290931	9.701202	18.799858	12.082996	11.002475	7.285879	7.007804	18.545759	35.542004	9.383746	4.945087	5.693605	6.659782
LOC_Os04g55680	LOC_Os04g55680	0.675329	2.431745	0.028974	0.458871	0.231659	0.366139	0.429709	0.327455	2.387687	0.437271	0.584008	0.777648	0.272296	0.913327	0.9319	0.355813	0.720532	0.488755	1.04847	2.115765	0.537713	0.55885	0.688997	0.620445
LOC_Os11g05290	LOC_Os11g05290	6.564199	6.56855	0	0.690998	0	0.315104	0.122147	0.030399	7.184651	0.026777	0.127149	0.176259	0.53466	0.903142	0.710125	1.196696	0.109893	0.386375	3.452154	7.105024	2.002911	0	0.163153	0.211442
LOC_Os02g03790	LOC_Os02g03790	1.24714	2.497986	0.213992	0.850964	0.60259	0.705342	0.538953	0.505359	1.859415	0.195829	0.625098	0.308085	0.614145	1.141287	0.710609	1.091027	0.925031	0.683764	1.3492	3.054525	1.392688	0.359966	0.441314	0.365424
LOC_Os05g51220	LOC_Os05g51220	0.263503	1.290272	0.061685	0.303787	0	0.002197	0.218218	0.430927	1.51498	0.399206	0.376582	0.539292	0.388572	0.349015	0.221807	0.226667	0	0.282787	0.562461	0.461609	1.009166	0.340847	0.446666	0.206212
LOC_Os10g31910	LOC_Os10g31910	0.214735	1.980003	0.029703	0.032006	0.190951	0.033415	0	0.138879	1.76118	0.023375	0	0.060995	0.094706	0.440406	0.117723	0.225798	0.068517	0.245596	0.404024	1.19654	0.2002	0.03662	0.105579	0.026327
LOC_Os07g44070	LOC_Os07g44070	3.0064874717789	9.06532911872324	1.42958562864928	2.80912858232775	0.538139347606072	1.71859821954068	0.405098268976255	0.398617572596341	6.58154781237836	0.400129271701051	0.483275828337875	0.807718822499027	2.04204327092254	2.91936966991047	2.66910638458544	2.8328090599455	1.18422936045154	1.96969413623978	2.10418360529389	10.9984835760996	2.59655126508369	0.305082039314909	0.550269833787466	0.289510697158427
LOC_Os09g08990	LOC_Os09g08990	1.284047	2.557993	0	0.029844	0.029825	0	0	0	2.083708	0	0	0	0.025341	0.376416	0.348141	0.235108	0	0.042515	0.950309	3.051035	0.167975	0	0	0
LOC_Os01g11700	LOC_Os01g11700	1.130384736	5.740229976	0	0.217318	0.058375	0.017377	0	0	3.54271739938462	0	0	0	0.0595695950769231	0.577630689846154	0.471097692307692	0.329449	0.028062	0.074957	1.24888666769231	3.54489749046154	0.833589037538462	0.086241	0.0094	0.067765
LOC_Os01g45860	LOC_Os01g45860	0.971185	2.38236	0.158164	0.497439	0.321836	0.532238	0.436717	0.357067	3.297364	0.19107	0.742816	0.618829	0.417855	1.250809	0.512164	0.604421	0.461452	0.411016	1.191453	3.207718	0.644979	0.318491	0.744141	0.364114
LOC_Os11g36940	LOC_Os11g36940	0	2.097928	0	0	0	0.002796	0.031651	0	0.356158	0	0	0	0	0.014274	0	0	0.061006	0	0.080608	1.120258	0.701128	0	0	0
LOC_Os05g14180	LOC_Os05g14180	117.865572860499	219.888553751836	33.8969481062163	103.132336099853	52.5329016554087	93.4403152936858	87.9373536549192	80.2853114297602	297.104212965247	66.7628232711699	50.8210039412629	56.3068241845326	64.699343650514	128.538355861968	76.5055186226138	68.1063168678414	60.9358566979931	29.4111504366128	90.2006162961331	148.864687162996	88.9190989304944	56.7187288639256	62.6637109735683	47.4138797650514
LOC_Os04g52880	LOC_Os04g52880	1.272013	2.790507	0.04802	0.166173	0.270899	0	0	0	2.283696	0.212495	0.044023	0.191109	0.231206	0.798666	0.818777	0.15154	0.109739	0.084215	0.706837	2.57476	2.018833	0.160929	0.269248	0.371554
LOC_Os07g41600	LOC_Os07g41600	1.786277	4.912355	0.070119	0.304248	0	0.46342	0.125017	0.043776	3.276987	0.12101	0.357183	0.819857	0.730689	1.680398	1.059267	0.504938	0.424601	0	0.340965	3.987547	1.541959	0.305972	0.45333	0.108554
LOC_Os05g39400	LOC_Os05g39400	0.465982	3.410864	0.085566	0.442199	0.307919	0.142075	0.256849	0.030316	3.699336	0.241212	0.101949	0.372634	0.468135	0.555263	0.360346	0.159679	0.266529	0.055467	0.447629	2.285431	1.282198	0.100252	0.162269	0.257087
LOC_Os09g09290	LOC_Os09g09290	0.154575	0.435895760698808	0.057484	0.101215	0.003214	0.078643	0.127845	0.097472	0.7539	0.027334	0.0803347900866739	0.095776	0.085256	0.107218945828819	0.127583	0.0522837815547129	0.021615	0	0.206397	0.596802130146262	0.203526	0.0883599417659805	0.067508	0.019114
LOC_Os12g08200	LOC_Os12g08200	1.093307	4.786054	0	0.270504	0.05349	0.098306	0	0	5.021969	0.36183	0.093742	0.158139	0.134976	1.416176	0.924299	0.054876	0.241496	0.065699	1.019979	3.798914	1.034924	0.092171	0.194437	0.044176
LOC_Os06g02900	LOC_Os06g02900	0.519579	1.444599	0	0.274385	0	0.031019	0.153953	0.153063	3.293464	0.118518	0.051862	0.056812	0.653133	0.526924	0.070411	0.263231	0.472237	0.283923	0.631702	2.713375	2.107079	0.220349	0.06275	0.130178
LOC_Os06g30730	LOC_Os06g30730	0.00776	1.503656	0	0	0	0	0	0	0.805856	0	0	0	0	0	0.014445	0.07711	0	0	0	1.997499	0.36345	0	0	0
LOC_Os03g14250	LOC_Os03g14250	8.228911	29.446709	0.621892	4.959682	0.871115	3.788341	0.437963	0.910348	32.251717	0.51897	0.718458	1.980096	5.533474	10.822483	5.996139	4.796077	3.900723	1.427701	6.664773	25.932724	7.44805	0.803873	1.61364	0.558219
LOC_Os05g35200	LOC_Os05g35200	2.84044733142448	6.74267341517538	1.2340372662849	2.19324635003579	0.683839189692198	1.38133327129563	0.358474552612742	0.623614029348604	12.5540825926986	0.298114337866858	0.687238799570508	0.846060084466714	2.03262034574087	3.2524911861131	1.96115938511095	3.09909214531138	2.99783763350036	3.60995584609878	2.73928595132427	9.15441657408733	2.13471586327845	0.799985521116679	1.12560463421618	0.617470073013601
LOC_Os04g55159	LOC_Os04g55159	0	78.147697	0	0	0	0	0	0	18.006313	0	0	0	0	0	0.084189	0	0	0	0	149.827545	4.034685	0	0	0
LOC_Os05g47700	LOC_Os05g47700	8.322601	20.833942	0	2.398985	0.402874	2.488714	1.490062	1.159878	51.574146	1.360245	0.776184	0.539851	8.031818	19.912754	7.382775	3.966151	1.707965	0.9757	16.366922	33.932003	8.521881	2.922947	0.998117	1.861029
LOC_Os11g08090	LOC_Os11g08090	2.367476	7.317059	0.21046	2.159762	0.599825	1.510118	1.023556	1.225239	10.067089	0.708789	1.009938	1.107445	1.306349	1.939264	1.608436	1.883851	1.267796	1.513703	2.270168	5.82261	2.30318	0.891234	1.123463	0.62008
LOC_Os08g29200	LOC_Os08g29200	0.894442	3.810384	0.031138	0.640041	0.022279	0.233369	0.147736	0.121442	2.811933	0.043945	0	0.085397	0.179695	0.537249	0.254615	0.358771	0.329573	0.299417	0.497823	3.814974	0.92975	0.027886	0.087688	0.017418
LOC_Os11g05300	LOC_Os11g05300	1.11395	1.526398	0.4509	0.963643	0.537013	0.458064	0.684731	0.715871	2.378637	0.496916	0.77971	0.798362	0.479624	1.178015	1.152554	0.340482	0.544421	0.531555	0.621626	1.647578	0.855191	0.365234	1.082125	0.935121
LOC_Os02g20560	LOC_Os02g20560	4.740274	118.677666	0	0.489698	0	0.926843	0	0	159.314133	0	0	0	0.62659	2.98754	6.161227	0.980209	4.39837	0.180217	28.973684	185.12265	18.027145	0	0	0
LOC_Os09g39060	LOC_Os09g39060	1.103631	1.15281	0.321804	0.462476	0	0.396904	0.681783	1.191949	2.134758	0.450569	0.545575	0.74189	0.622666	1.434933	0.729173	0.446612	0	0.367676	0.900537	0.737678	2.688239	0.429743	0.710845	0.40389
LOC_Os02g57140	LOC_Os02g57140	0.184970176051482	1.29780281682372	0.0704752047805102	0.211384005515973	0.156524846701908	0.157091532980924	0.183494979544932	0.0580468407262698	1.7004576832912	0.0731617154677086	0.0401543314180648	0.130801809239255	0.139049912204091	0.0829484559871294	0.201345562859113	0.281563550448173	0.261354222017927	0.172477340381522	0.466895749942542	1.50904170995174	0.292001001149161	0.0327759145024132	0.163358043668122	0.0755463939324293
LOC_Os01g09860	LOC_Os01g09860	0.414072	1.334661	0.033994	0.375859	0.110919	0.215862	0.295992	0.243204	1.567049	0.020975	0.131982	0.228538	0.306298	0.391614	0.38318	0.304775	0.305491	0.333983	0.378484	1.740041	0.511879	0.290587	0.289803	0.132508
LOC_Os01g19220	LOC_Os01g19220	1.116111	7.758255	0	0.081536	0	0	0	0	6.759751	0	0.017701	0.184145	1.008856	1.236854	0.530221	0.013847	0	0	1.509698	4.959897	1.031471	0	0.012239	0
LOC_Os11g42500	LOC_Os11g42500	63.749916	466.199036	2.443786	14.769856	0.845109	47.953754	1.323519	1.764283	639.973938	1.853459	2.002531	5.847809	21.881647	85.80442	107.248505	30.713215	47.43187	0.336866	156.74704	291.103729	55.239277	0.779692	2.776412	1.354882
LOC_Os11g02070	LOC_Os11g02070	1.722611	6.617321	0.136184	0	0	0.354184	0	0.037238	11.934254	0	0	0.2328	1.380461	2.795201	1.218778	0.216009	0.13769	0	2.347677	12.342987	2.200002	0.128084	0.17542	0.04028
LOC_Os04g46780	LOC_Os04g46780	1.59010179124934	13.2187129198735	0.153615315234581	0.665733541381128	0.0749743305218766	1.9353886747496	0.174608122298366	0.107864624670532	20.0402735593042	0.146879064312072	0.10946599156563	0.171954694254085	0.498121657880864	1.46380296099104	2.26433145703743	1.57280258618872	3.21490108223511	0.139119134422773	3.02851910859251	9.86468547337902	2.65188350026357	0.401628249868213	0.282296711122826	0.219499099103848
LOC_Os06g03970	LOC_Os06g03970	1.641102	1.993109	0.166446	0.764744	0.082388	0.508389	0.238255	0.169884	3.005145	0.25037	0.276866	0.55697	0.346885	0.907034	0.513469	0.501286	0.464356	0.090138	0.600049	2.948541	0.921464	0.257098	0.563683	0.191302
LOC_Os03g27480	LOC_Os03g27480	0.110457	5.81481239359268	0	0	0.173919	0.033477	0.183934	0.086919	6.751215	0	0.085072	0	0	0.267837	0.195992	0.05473	0.102417	0.09291	1.334302	7.709251	0.615556167048055	0	0.096219	0.2954
LOC_Os09g09980	LOC_Os09g09980	0.743083	2.416694	0.255464	1.219894	0.216367	0.37227	0.50939	0.86621	2.459268	0.718553	0.686425	0.708962	0.65917	0.873139	0.734759	1.15189	0.231454	0.495164	0.854651	1.951129	1.481435	0.287682	0.509419	0.510123
LOC_Os01g47760	LOC_Os01g47760	11.222561	11.86811	12.734513	19.807108	17.686867	16.523224	5.560562	4.627625	6.004994	15.726817	19.238453	25.711306	11.252642	9.645088	9.738033	24.467442	26.583082	23.54915	4.104401	3.665904	5.815568	12.032727	13.543548	8.650878
LOC_Os07g38630	LOC_Os07g38630	26.526611	21.250271	32.747856	44.169201	35.177967	34.158077	7.958119	5.271697	6.579567	35.750904	44.221626	43.140785	26.207174	26.366421	22.677731	50.679619	26.174736	63.457523	15.008592	25.104086	13.372221	28.678814	31.010302	40.42701
LOC_Os08g39450	LOC_Os08g39450	118.241043	83.004456	105.814865	193.879257	251.398941	227.968781	68.986984	55.99564	62.192131	167.324997	193.153748	188.92865	106.176071	114.594856	102.572395	213.918228	226.97731	160.481659	103.198509	96.029343	84.543617	212.665756	152.882355	162.72406
LOC_Os02g52210	LOC_Os02g52210	6.4794851793842	3.47922855823293	3.108927	7.24245435341366	5.519374	5.93383094466756	2.325329	1.9580157340473	1.115044	4.385373	5.29010114636323	5.78385908299866	6.9895123373494	5.55360665595716	3.71830350245426	8.71495441767068	7.34889802721999	11.2127907005801	2.8458313966979	2.533326	2.45838045515395	4.16255843373494	3.83304475145025	5.19651218964748
LOC_Os05g03760	LOC_Os05g03760	124.532021	84.786827	97.010925	188.83812	107.690315	121.943909	69.647949	68.991814	56.591434	102.395966	157.269547	217.35495	141.772675	114.519508	84.164566	137.201782	103.522385	158.125305	90.082291	74.382957	82.319954	173.623917	154.775879	153.846176
LOC_Os03g47034	LOC_Os03g47034	5.166354	3.28088	4.758707	3.902125	6.097916	4.259958	2.508006	1.915493	1.289833	3.823232	6.126367	4.702836	4.036739	4.302524	3.374879	5.736403	2.395808	4.623432	3.547153	3.306573	1.948844	6.509125	6.188828	3.781791
LOC_Os03g21380	LOC_Os03g21380	15.9325491936795	8.39256142799097	13.9429644862302	22.6347059512415	25.2431719724605	26.5413415137698	9.31916198781038	7.65910590383747	4.5226769006772	18.5150405223476	19.6281171927765	20.9329782907449	16.577117441535	12.4830405309255	9.14578616117381	30.3129949146727	23.950842861851	30.4024953110609	11.5178310790068	11.6832535832957	11.1667993467269	16.697736930474	16.5007669869075	25.0071475336343
LOC_Os02g37930	LOC_Os02g37930	26.954073	21.942247	40.924759	33.116894	41.392315	42.994141	22.927279	20.218616	12.666396	30.261312	37.820518	35.401894	24.92374	26.176867	32.031582	44.432266	47.036785	44.617294	20.857521	22.118511	21.03718	34.21666	27.87483	28.235088
LOC_Os03g51390	LOC_Os03g51390	6.430877	3.435134	6.979612	16.038805	19.660236	16.599419	4.382901	3.016792	1.444579	11.819399	11.833118	15.538962	5.309817	4.586411	5.098561	20.742676	16.612791	17.377514	3.935138	4.858175	3.633444	10.400816	10.608348	15.41105
LOC_Os06g07760	LOC_Os06g07760	48.733246	17.463839	58.596962	32.723114	136.695663	58.346977	23.083973	19.622057	9.908342	66.642273	46.77467	35.858158	44.972847	41.745338	37.078289	46.83181	69.641029	48.788933	13.019765	16.946066	19.155273	43.368977	44.640888	40.562901
LOC_Os02g24210	LOC_Os02g24210	2.062507	1.135543	1.880183	1.59204	3.428308	2.248445	1.185269	0.980096	0.887907	1.493465	1.886111	1.448888	2.233326	1.721616	2.088877	2.683509	1.633376	2.372068	1.32654	1.384722	1.467347	2.569844	1.938495	1.319278
LOC_Os07g38480	LOC_Os07g38480	1.254348	0.789626	0.987335	1.847967	1.870295	1.114927	0.302118	0.495753	0.907647	0.414537	1.258283	1.061177	1.401022	0.87031	0.511819	1.859822	1.258579	1.557025	0.637673	0.522039	0.532634	1.167773	1.341704	0.985313
LOC_Os08g08430	LOC_Os08g08430	1.88735	1.174843	2.419986	1.427134	3.920733	1.334047	0.98825	0.918111	0.733269	3.670354	3.228208	3.242464	1.837871	2.595483	3.171797	2.324622	4.370519	3.922235	1.351196	0.877936	1.423377	1.657405	4.827115	3.493425
LOC_Os10g37650	LOC_Os10g37650	1.015895	2.307924	1.383274	3.262263	2.784257	1.176899	0.987385	0.325206	0.798103	1.201509	0.939151	2.201846	1.084234	1.009045	1.309517	1.644314	3.46143	1.440827	0.578462	1.124164	0.410604	1.050543	1.346949	1.384199
LOC_Os03g09170	LOC_Os03g09170	0.940864	1.337288	0.731812	1.53587	0.480859	2.006271	0.693298	0.465067	0.383827	0.618042	1.143728	2.340739	1.034604	0.984111	0.797519	1.558023	0.683225	0.411408	1.451201	1.086226	1.536117	0.84377	0.764987	0.880333
LOC_Os07g36610	LOC_Os07g36610	0.11407	0.133619	0.287237	0.222263	0.312719	0.230778	0.038952	0.140546	0.062201	0.136928	0.428564	0.17284	0.055516	0.087814	0.095036	0.341395	0.343658	0.357234	0.052442	0.093172	0.014116	0.243046	0.338693	0.512643
LOC_Os10g42860	LOC_Os10g42860	10.901201	15.805962	12.408713	12.037374	10.540008	11.396115	13.868944	14.680787	14.865704	7.579708	9.029369	8.81439	12.507406	13.039134	12.715489	13.115792	9.187469	14.221923	16.416676	17.999369	17.283022	7.885059	9.044668	8.269585
LOC_Os07g06644	LOC_Os07g06644	15.6220621322731	10.841944109775	12.5937433494957	9.5442982412723	15.5201022897595	10.1279158211792	11.5782112079131	17.1752018875097	17.843475397595	8.25676971955004	9.69701487936385	5.40805037354538	14.9886438510473	14.2459379480217	12.7977675802948	10.6215219782777	8.10865436811482	8.23291368308767	22.9053436055081	19.5188790771916	16.7709932676493	11.4995716621412	9.24996993173002	7.99694044996121
LOC_Os05g10370	LOC_Os05g10370	1.281874	3.722966	0	0.746676	0.151104	0.562981	0.083676	0	15.123778	0	0	0	0.136677	1.877028	0.711359	1.110113	1.409977	0.707206	3.244454	2.521402	2.194673	0	0	0
LOC_Os03g63390	LOC_Os03g63390	0.152172	29.951122	0	0.818867	0.22084	1.235701	0	0	20.482349	0	0	0	0.125227	0.554344	0.706597	0.732474	2.653115	0.891868	5.122907	36.278778	2.797947	0	0	0.060863
LOC_Os01g11710	LOC_Os01g11710	0.577259	4.002172	0	0.679088	0	0.288598	0	0.060151	2.10949	0	0	0	0	0.128261	0.269496	0.413392	0.115134	0.054048	0.537978	2.499959	0.971952	0	0	0
LOC_Os04g01500	LOC_Os04g01500	1.10905	2.797787	0.158448	0.57197	0.197257	0.742293	0.094167	0.088323	2.276628	0	0.099339	0.054409	0.337438	1.067792	0.36127	0.54344	1.040443	0.684906	1.23115	2.295697	1.117062	0	0.274155	0.234065
LOC_Os12g38370	LOC_Os12g38370	2.46707	8.215693	0	0.170691	0	0.876209	0	0	4.489933	0	0	0	0.378189	2.066126	1.611774	0.718786	0.426067	0.079267	2.19903	5.823934	1.011171	0.024217	0	0
LOC_Os05g41990	LOC_Os05g41990	0.229952	2.261213	0	0.042151	0	0.1179	0	0.064873	0.948739	0	0	0	0.140902	0.188301	0.053552	0.114344	0	0	0.229563	2.458699	1.183941	0	0	0
LOC_Os03g61620	LOC_Os03g61620	2.65194472653534	14.7498295793743	0.404038	3.99880490498262	0.395701	3.66855953765933	0.457748	0.339766090382387	21.8306827960603	0.123266	0.470541564310545	0.411482	1.698034	3.26044639397451	2.68295512398609	3.44967520393975	6.50276961877173	1.43928384820394	4.43990622247972	13.3497945932793	2.53022434646582	0.574290915411356	0.597933434530707	0.35391417612978
LOC_Os04g31484	LOC_Os04g31484	1.074986	10.645465	0	0.359538	0	0.328993	0	0	4.877988	0	0	0	0.213335	1.855125	0.482976	0.294746	0.338767	0	2.374009	7.75221	0.356849	0	0	0
LOC_Os02g16610	LOC_Os02g16610	0.325746	3.360679	0	0.299613	0.029455	0.818826	0.124674	0.287092	3.529733	0	0	0.061659	0.223898	0.903974	0.902527	0.540406	0.474829	0	0.931177	1.729155	0.861421	0.117664	0.050687	0.077635
LOC_Os05g46950	LOC_Os05g46950	2.346426	3.532883	0.90311	3.012211	0.722815	2.444755	3.348753	4.348299	7.151478	0.322611	0.791392	1.141124	1.186494	2.437107	1.068197	2.433514	0.506237	1.539474	3.918973	3.992413	2.525931	0.968889	0.479118	0.769154
LOC_Os10g42390	LOC_Os10g42390	1.047481	4.854152	0	0.242012	0	0.058305	0	0	8.646568	0	0	0	0	1.155628	0.716329	0.339866	0.675324	0.201413	0.791216	5.649033	0.4411	0.095633	0.058102	0
LOC_Os11g06880	LOC_Os11g06880	0.419198	1.044701	0	0.074632	0	0.038699	0	0	1.165895	0	0	0	0.187579	0.194825	0.188055	0.029121	0.029554	0	0.149561	0.975325	0.516971	0.0649	0	0
LOC_Os03g03164	LOC_Os03g03164	1.63329188470067	14.0001489356984	0.0564784101995565	1.87964068957871	0.1857794345898	2.02770777827051	0.0295048470066519	0	15.1758790864745	0	0.102448955654102	0.0757777694013304	0.85424967405765	1.92287935476718	1.06935342572062	3.70794670066519	3.18088324390244	1.39618655210643	2.82467532150776	20.9670358470067	2.3289849556541	0.0197627294900222	0.0191307627494457	0
LOC_Os12g07160	LOC_Os12g07160	1.09774488970782	5.8090601705712	0.567628939194525	1.66714597999474	1.36965164411687	1.31354335509345	0.278743738878652	0.456850329560411	6.73850967991577	0.27016409002369	0.493532775993683	0.652934965517241	0.915814856014741	0.913743906291129	0.957128681231903	2.03057455856804	2.3454212974467	1.47222803474599	1.3965533498289	4.65343580021058	1.61725348881285	0.85437733614109	0.78842835009213	0.525991743090287
LOC_Os12g36194	LOC_Os12g36194	11.055996	34.936466	6.323908	15.332213	12.687004	16.53318	24.656622	20.316042	38.929119	8.414019	7.562931	7.593781	9.370411	25.240288	14.26034	19.35537	12.34215	11.586586	32.301659	28.283276	20.082153	5.310586	4.342295	7.777232
LOC_Os05g10210	LOC_Os05g10210	5.590554	162.777863	0	0	0	1.120538	0	0	71.664772	0	0	0	0.511948	10.153193	6.22279	1.030408	25.709679	0	5.462794	123.870857	24.095184	0	0	0
LOC_Os11g14400	LOC_Os11g14400	0.88452	4.15164	0.126744	0.347651	0	0.218768	0	0	2.670193	0	0.0314	0	0.297306	0.661269	0.820603	0.144841	0.294868	0.027752	1.017905	4.561888	0.576662	0	0	0
LOC_Os01g51840	LOC_Os01g51840	1.58753410158402	10.6484256714876	0	1.14741438050964	0.0196163636363636	2.30295229063361	0.0623009090909091	0.03021	8.81784388429752	0.0315445454545455	0	0.09247	0.288169090909091	1.74162380681818	2.40270174655647	1.33387932300275	1.7325172165978	0.0279627272727273	1.61176837224518	9.83449771453168	2.23246985261708	0.135046909435262	0.0649297534435262	0.0311590909090909
LOC_Os07g31840	LOC_Os07g31840	0.303561	0.997198	0.020681	0.188478	0.02227	0.255765	0.036873	0.112257	1.415136	0.017905	0.038704	0.042753	0.178679	0.335201	0.15914	0.038163	0	0.031745	0.26771	1.110793	0.391843	0.013938	0.096423	0.01784
LOC_Os09g07440	LOC_Os09g07440	2.448096	5.226951	0.019212	0.431875	0	0.587429	0	0	16.171011	0.015426	0	0	0.190881	2.333794	1.673806	0.871263	1.792408	0.141883	1.702714	4.737304	1.827696	0.02284	0.013771	0
LOC_Os01g64380	LOC_Os01g64380	0.236198	9.677115	0	0.073116	0	0.119424	0	0	4.159081	0	0	0	0	0	0.377757	0.007438	0.53226	0.367347	0.548483	8.138639	0.738849	0	0	0
LOC_Os01g43160	LOC_Os01g43160	4.104702	10.166988	0.930904	5.255608	1.41236	3.242677	3.530407	4.124548	13.440752	1.420346	2.225618	1.762426	3.834041	6.248399	3.759401	5.369879	2.537176	3.64608	7.708167	9.033854	5.667205	3.909429	2.600875	2.737942
LOC_Os02g17620	LOC_Os02g17620	0.63954	2.463489	0	0.181446	0	0	0	0	3.32505	0	0	0	0.095855	0.51766	0.53724	0.138775	0.428393	0	0.412637	3.589449	0.479817	0	0	0
LOC_Os11g18570	LOC_Os11g18570	27.850216	145.769012	0.247551	39.643349	2.077649	32.88604	20.219442	22.072241	111.806374	2.890146	7.671883	9.19184	4.729837	14.48095	16.415583	49.196472	22.16894	19.620642	52.32225	126.873695	56.597973	6.648391	7.893515	3.525249
LOC_Os06g46680	LOC_Os06g46680	0.203204	3.967793	0	0.08496	0.091562	0.163378	0	0.014616	0.751315	0	0	0.046106	0.047475	0.268141	0.299556	0.045381	0.14461	0.074618	0.132714	2.598154	1.066005	0.12831	0.023651	0
LOC_Os01g21630	LOC_Os01g21630	0.201523	5.478588	0.045367	0.233022	0.128012	0.253111	0	0	3.619039	0	0.021332	0.067456	0.061814	0.220029	0.14702	0.199525	0.357569	0.361803	0.637639	4.009492	0.497645	0	0	0
LOC_Os12g34524	LOC_Os12g34524	1.66215	18.499519	0.042572	1.398079	0.250349	0.914118	0	0	6.688111	0.086324	0	0	0.537608	3.051914	0.838987	1.687716	1.916411	0.806168	1.662367	27.767345	3.400449	0	0	0.06084
LOC_Os07g01370	LOC_Os07g01370	0.866292	18.932743	0	0.156653	0	0.445775	0	0	12.651608	0	0.033981	0	0.115208	2.01441	1.539225	0.290272	0.74223	0	1.731101	17.747679	2.083556	0.06759	0.035241	0.03192
LOC_Os09g25290	LOC_Os09g25290	1.232845	2.414908	0.029375	0.260013	0.41025	0.475407	0.103873	0.132467	3.20473	0.152082	0.217314	0.181565	0.581055	0.962817	0.222133	0.70372	0.4667	0.414048	0.689918	1.97093	0.48301	0.238584	0.252768	0.207064
LOC_Os02g57120	LOC_Os02g57120	3.8977836166474	50.7102531489017	1.09582615468208	7.61437215398844	4.38731044578035	10.2439251579191	1.57152595953757	1.8706512883237	85.1192867560694	1.81904389942197	2.59612342635838	2.96983082635838	3.46190584393064	2.73214582543353	4.64019032947977	5.48911435375723	14.1577194263584	4.69042587722543	15.7251339553757	57.069880217341	11.4805868774566	2.89526538427746	3.57420753919075	2.08018383028902
LOC_Os08g35750	LOC_Os08g35750	0.241312	3.488844	0	0.383663	0	0	0	0	2.740306	0	0	0	0	0.175647	0.074951	0.260056	0.140169	0	0.16105	2.716897	1.880564	0	0	0
LOC_Os11g17540	LOC_Os11g17540	5.648983	22.066263	0	1.293764	0.181856	2.417003	0.037764	0.318067	40.370987	0.212683	0.476203	0.143431	2.455794	7.425609	4.838861	2.346673	3.232573	0.280931	6.39752	15.944226	4.21404	0	0.246611	0.170021
LOC_Os03g06940	LOC_Os03g06940	0.889681411459833	2.76369487417219	0.0152833054995681	0.0794635369997121	0	0.0341570054707745	0	0	2.31253946156061	0	0	0.0157446518859775	0.324466457817449	0.712789818600633	0.412905671753527	0.0870265292254535	0	0.0228791131586525	0.236519166138785	2.25049274920818	0.718632905845091	0	0.0298118560322488	0
LOC_Os02g52490	LOC_Os02g52490	0.995085983240224	1.79840123463687	0.207377977653631	0.899817754189944	0.0636495195530726	0.433552972067039	0.158082	0.099178	1.08660394413408	0.0766783575418994	0.132556	0.476230067039106	0.957823106145251	0.62087725698324	0.672533039106145	0.809069318435754	0.315899424581006	0.747989960893855	0.735065117318436	2.17970179329609	0.882812586592179	0.0378434748603352	0.242809497206704	0.0524795418994413
LOC_Os04g59420	LOC_Os04g59420	0.606622	1.023912	0.142331	0.626222	0	0.095009	0.063177	0.029827	1.258882	0	0.067094	0.036748	0.048682	0.228687	0.196317	0.442532	0.122585	0.091317	0.091022	1.100007	0.296648	0.09552	0.271911	0
LOC_Os10g36960	LOC_Os10g36960	0.09812	1.722554	0	0.071884	0.071119	0.111572	0.029537	0.004156	2.830189	0	0.031056	0.068266	0.054886	0.05364	0.045358	0.100749	0.023342	0.025344	0.409396	1.195701	0.140606	0	0	0
LOC_Os05g29010	LOC_Os05g29010	0.231855621658206	0.420121016582064	0.131083610490694	0.387883640947547	0.091912	0.145211816582064	0.300034621996616	0.253120865651438	0.416024053130288	0.176046224365482	0.0671204846023689	0.092462	0.160940782741117	0.056559	0.10779230321489	0.188988387817259	0.153664880203046	0.063241	0.186434443316413	0.288094642301184	0.115359	0.226408169543147	0.158683997631134	0.177879397631134
LOC_Os10g42110	LOC_Os10g42110	0.52569	0.875049	0.289024	0.455801	0.396434	0.238358	0.11923	0.347038	1.703668	0.19049	0.164928	0.263042	0.148036	0.548225	0.345966	0.620908	0.325369	0.33647	0.361267	1.358596	0.649523	0.163002	0.243244	0.136965
LOC_Os06g05980	LOC_Os06g05980	1.11022398550725	2.25893860869565	0	0.283034	0.445686913043478	0.280948086956522	0	0.06822	3.1889491884058	0.090049	0.102234	0.074687	0.435610391304348	0.977208623188406	0.731885666666667	0.442979014492754	0.592991753623188	0.52407852173913	0.289607014492754	2.78071982608696	0.627958956521739	0.015658	0.105625	0.101664
LOC_Os09g30330	LOC_Os09g30330	0.409733	1.455807	0.028196	0.115762	0.038505	0.21176	0.119013	0	1.661568	0.067023	0	0.073396	0.460453	0.391178	0.329473	0.214373	0.027455	0.13131	0.290826	1.00791	0.454214	0	0.084229	0.083112
LOC_Os09g07460	LOC_Os09g07460	6.86974	12.822118	0.753313	5.658009	2.872988	4.128138	1.538535	1.677207	19.002245	2.815457	1.354115	1.778052	2.949538	5.720209	3.227566	6.862323	2.650222	4.410704	5.463054	11.239087	3.932602	2.177514	1.475734	0.964807
LOC_Os05g33690	LOC_Os05g33690	0.257736	2.919046	0	0.247824	0	0.048985	0.038624	0	1.99464226497129	0.054356	0	0.067286	0.168415578342904	0.192974	0.365159	0.104108	0.139785	0.033307	0.599059935192781	2.71176604224774	0.813377	0.073118	0.084748	0.009649
LOC_Os09g07450	LOC_Os09g07450	3.740886	12.281131	0	0.435729	0	0.797418	0	0	25.721766	0.112813	0	0	0.353347	3.104243	2.318647	1.5262	4.194603	0.310551	2.656606	9.475032	2.451021	0	0.110655	0
LOC_Os04g51990	LOC_Os04g51990	0.316703	9.770038	0.038117	2.184925	1.679746	1.097042	0	0	5.946183	0.254145	0.024545	0	0.100276	0.208243	0.17862	1.782339	2.390223	1.79335	0.589919	9.545182	0.49201	0.025948	0.025118	0
LOC_Os05g46550	LOC_Os05g46550	0.788495	4.069966	0.185705	0.799527	1.454947	1.443275	0.651595	0.585803	3.336562	0.524569	0.624932	0.640753	0.647781	1.148352	0.796137	1.081362	1.125573	1.270715	0.760648	3.431648	1.426311	0.5564	0.581969	0.546709
LOC_Os10g33790	LOC_Os10g33790	1.572538	4.77146682788526	0.137864	1.50031248232155	0.767117254836558	1.29403083922615	1.71466230753836	0.924257782521681	8.57092536490994	0.837160837224817	0.481971149432955	0.597881561040694	0.48804398599066	2.56373382988659	1.27755324016011	1.37076493929286	1.19910935490327	1.21199579586391	2.44655151901267	4.57309553769179	1.749882742495	0.773073020680454	0.521718319546364	0.89276281054036
LOC_Os02g47880	LOC_Os02g47880	11.4196844827821	29.8025089485169	5.07629210637572	10.1103702079782	6.23600186498466	11.4456919659052	3.8778940862598	4.74700589532902	36.4805889263553	5.96802500920559	6.57507746027958	7.56283292430958	9.02726023457211	11.8381071997954	9.65721428332765	8.51415050017047	10.6714267770201	6.27830600306853	11.5856515843846	34.5551145809751	10.2861790092056	6.42835937333788	7.6966929928401	5.54426258608933
LOC_Os10g07210	LOC_Os10g07210	0.413464	1.360833	0.05611	0.57092	0	0.252062	0	0	1.828226	0	0	0.057803	0.381336	0.634034	0.464738	0.432312	0.30851	0.255512	0.456655	1.505373	0.675467	0	0.108801	0
LOC_Os04g46830	LOC_Os04g46830	0.606236251071122	4.45303829905741	0	0.146208997429306	0	0.15333176949443	0	0	4.22029885175664	0	0	0.046856559554413	0.0829485989717224	0.331229365895458	0.532183380462725	0.100158054841474	0.0390759168808912	0	0.13469176949443	5.40183446443873	2.09088749357326	0	0	0
LOC_Os03g16500	LOC_Os03g16500	0.487293	1.19769	0	0.10542	0	0	0.010893	0.040323	1.433791	0	0.022982	0	0.111419	0.336219	0.202021	0	0.04185	0	0.370286	0.776636	0.147344	0.03272	0	0
LOC_Os04g39270	LOC_Os04g39270	29.543247	34.846832	30.324051	24.744617	27.380253	26.804386	44.068508	43.008198	40.130894	28.468544	27.308065	29.343082	32.59478	37.748425	33.14748	21.625938	20.539629	18.712658	35.902637	32.015465	37.083744	29.348816	26.790964	28.716061
LOC_Os02g02480	LOC_Os02g02480	19.5691037167942	20.6415684642053	15.0995443502927	17.8455636380009	16.5161379747861	18.4477683678523	22.4403029067987	20.7618717492121	22.4192002120666	15.9061852904097	18.1996483903647	17.8940280004502	19.8823178550203	23.4838738928411	19.6510610027015	17.2100664092751	15.3466085245385	14.4533456078343	22.6989333975687	20.7139829095002	21.2389871665916	20.9678509045475	17.8648478928411	18.4509338779829
LOC_Os05g45950	LOC_Os05g45950	68.80426	81.502121	80.108505	66.745911	60.425556	64.084755	101.961113	111.88131	88.852196	56.709366	72.279274	73.08316	70.865448	75.932884	77.977722	56.837021	49.591412	61.828533	81.980232	91.543076	100.391769	62.888134	60.409508	55.967361
LOC_Os03g57120	LOC_Os03g57120	7.72127144078624	7.28718328157248	4.32258834692875	5.47041132972973	5.37070682653563	5.86259008746929	6.91194019164619	8.13046763439803	9.88089835577396	5.3812503036855	8.32422255331695	7.50796891105651	7.13326192923833	8.7670631970516	5.32662975626536	5.9161965995086	4.01464122457002	5.91496816511057	9.88742712825553	10.0164870014742	11.2625013316953	7.15548965012285	8.52668135823096	6.82410434594595
LOC_Os01g62420	LOC_Os01g62420	11.2722971963953	15.1114256699814	11.0725545090118	10.0284231373524	18.98472222312	13.4163230652579	14.49778576445	17.4423451845867	13.3869731752641	10.0157157868241	9.97527969484152	14.9258890435053	11.1553931137352	15.6257876836544	13.6569159148539	9.73298805096333	9.65754401243008	8.62937857302673	11.5437009832194	16.3987965898073	16.1555023704164	7.57014277128651	9.56069160410193	9.28596803604723
LOC_Os08g39210	LOC_Os08g39210	1.20169	0.824558	0.75155	2.614453	2.43807	2.775501	0.994985	1.329563	1.182741	1.744981	1.990556	1.5748	0.847087	0.424423	0.890208	2.037743	3.196305	2.660904	0.60913	0.903482	0.80412	1.735712	1.542816	1.047359
LOC_Os01g43320	LOC_Os01g43320	0.654407	0.399127	0.208686	0.473388	0.262656	0.231243	0.42154	0.707598	1.790822	0.240181	0.358098	0.455928	0.940837	1.392242	0.229971	0.290695	0.19775	0.089445	0.822884	0.903194	0.617395	0.374897	0.184918	0.543296
LOC_Os03g16580	LOC_Os03g16580	12.074577	9.267448	10.063085	10.379897	12.8346	11.777359	13.790654	11.170317	13.383334	12.619125	6.495055	8.073931	12.601735	13.318812	12.042629	8.402068	10.627476	6.662222	12.646552	11.732632	13.25894	9.987675	8.481647	11.480155
LOC_Os11g38480	LOC_Os11g38480	1.866274	1.259996	1.97979	1.686593	1.034617	1.516411	2.603677	2.209327	2.778661	1.121282	1.560112	1.660731	2.068266	2.067825	1.938087	2.106693	1.09445	1.319657	1.731773	2.025949	1.785145	1.745268	1.569356	1.502045
LOC_Os10g02410	LOC_Os10g02410	4.310714	5.619752	2.045641	2.749239	4.57205	4.046254	7.432005	5.19683	4.748315	1.986853	4.116499	3.303343	5.617982	8.567568	2.470125	4.055214	3.131729	2.523844	5.502063	4.826665	4.803334	6.077706	4.719356	3.159381
LOC_Os07g39880	LOC_Os07g39880	3.367331	5.324545	1.371333	13.966228	7.218728	9.478477	3.037796	3.630109	4.497606	4.571041	7.797161	8.051242	4.245368	4.174398	2.604079	11.530772	10.141071	11.334358	3.598397	3.722703	2.838978	8.160695	6.309482	6.266765
LOC_Os07g26760	LOC_Os07g26760	2.505148	3.204587	1.195031	2.764613	0.286	1.585626	1.88579	2.309827	7.607175	0.459102	2.016071	3.134333	2.124465	2.683791	2.499431	1.260189	0.819029	1.000443	1.81858	3.014486	1.896913	2.093405	1.698288	1.339222
LOC_Os08g09230	LOC_Os08g09230	0.337167511789182	0.792443961511789	0.0598162520804438	0.465580479889043	0.0569592430651872	0.208623636615811	0.248528917128988	0.418963727115118	1.33948446185853	0.127020941400832	0.197735315533981	0.284213417475728	0.224387168862691	0.356849213938974	0.386234274618585	0.176433581830791	0.10911823370319	0.0386766782246879	0.436827393203883	0.902336695214979	0.608195530859917	0.276637719140083	0.47014130998613	0.248670098474341
LOC_Os03g18910	LOC_Os03g18910	1.057978	1.708891	0.235934	4.982065	1.917286	4.226085	0.357658	0.533136	0.989904	0.858621	1.819153	4.287777	1.312384	0.516117	0.567004	4.174656	2.163853	4.375066	0.75743	0.83227	0.512588	2.077204	2.377211	1.662185
LOC_Os05g43880	LOC_Os05g43880	0.919514	0.839661	0	0.236251	0	0.107477	0.068414	0.289908	2.174587	0.12859	0	0	0.470522	0.690808	0.068687	0.036665	0	0	1.069914	0.810913	0.377317	0	0.064812	0.044176
LOC_Os06g16450	LOC_Os06g16450	0.523573	0.42531	0.131307	0.416071	0.134419	0.397198	0.278418	0.393069	1.020941	0.081258	0.285832	0.310372	0.597324	0.621216	0.494636	0.282278	0.221373	0.46752	0.535744	0.490155	0.379877	0.357979	0.562056	0.312851
LOC_Os07g14600	LOC_Os07g14600	0.6212	1.904581	0.099868	0.439897	0.16077	0.444144	0.299879	0.467341	3.391922	0.84538	0.375081	0.213821	0.868369	1.711204	0.868921	0.391219	0	0.325169	1.975776	2.128961	1.134459	0.388832	0.875641	1.45257
LOC_Os07g06570	LOC_Os07g06570	0.28644	0.86071	0	0	0.041551	0.065331	0	0	1.142631	0.029419	0.067965	0	0	0.182307	0.133125	0	0	0	0.167771	1.017475	0.461202	0	0.07552	0
LOC_Os01g43560	LOC_Os01g43560	2.720427	1.528999	2.714942	1.412336	3.280638	1.52557	4.208773	3.108495	2.386082	2.790798	2.287253	2.064274	2.594064	2.570988	2.429111	2.039332	1.477252	1.459724	3.425108	2.54596	2.142939	0.98222	1.422732	2.637113
LOC_Os08g14109	LOC_Os08g14109	0.983635	1.242847	0	0	0.139502	0.207961	0.103952	0.078	3.430302	0.02867	0	0.098184	0.690493	0.867613	0.725411	0.118838	0	0	1.144815	1.112536	1.360179	0	0	0
LOC_Os01g08780	LOC_Os01g08780	0.804022	0.688697	0.167805	0.520261	0.458003	0.418326	0.156338	0.310612	1.865514	0.570244	0.572808	0.551268	0.811981	0.777232	0.681656	0.431035	0.40223	0.333892	0.82925	1.396439	0.571569	0.503601	0.367889	0.334421
LOC_Os03g56270	LOC_Os03g56270	6.17951245245642	12.1893360697306	2.58100245879556	8.26732443502377	0.202176050713154	3.11467794611727	2.9766097503962	4.79087024801902	15.1649863613312	1.96032352456418	2.34461098098257	3.5318903526149	5.08072067511886	6.32178606180666	4.73470584231379	4.2511514548336	1.58798730824089	0.892782832012678	7.15406271473851	6.59468341521395	6.36839048996302	1.70294647939778	3.45068812361331	2.74950259270998
LOC_Os06g18140	LOC_Os06g18140	0.955053	0.498522	0.4483	0.859759	0.56926	0.530423	0.502757	0.907991	1.770319	0.371104	0.775849	0.472277	0.818069	1.013021	0.542714	0.479379	0.570646	0.705441	0.530557	1.092211	0.638584	0.307926	0.565741	0.489958
LOC_Os01g09030	LOC_Os01g09030	2.944083	2.388301	2.50431	3.089005	3.715617	3.12583	2.118711	2.002586	2.374108	2.532787	4.412467	4.074857	2.704391	2.289573	3.108126	2.725109	4.179023	1.755874	1.599142	1.765908	1.597419	3.332363	4.382678	2.011971
LOC_Os01g14640	LOC_Os01g14640	6.055478	2.997084	5.045786	5.165282	9.218329	8.283086	3.530768	2.700434	4.85409	7.685783	4.737362	3.318809	6.574072	9.032139	4.110351	9.270799	6.932306	4.779202	3.368566	3.565527	1.980727	5.117782	5.86319	5.008038
LOC_Os04g54960	LOC_Os04g54960	0.606726	0.607631	0.416852	0.395344	1.262966	0.980669	0.866711	0.376216	0.618247	0.252466	0.950259	0.721688	0.942646	0.73076	1.259506	0.38494	0.6794	1.513566	0.377352	0.276019	0.480761	0.953017	0.779277	1.019987
LOC_Os05g15850	LOC_Os05g15850	0.102603	3.780162	0	0.09989	0	0	0	0	0.396127	0.039331	0	0	0	0	0	0.135259	0.039556	0.035336	0	4.911998	1.219527	0	0	0
LOC_Os09g27250	LOC_Os09g27250	0	1.453609	0	0	0.037929	0.045528	0	0	1.018919	0	0.012544	0	0	0	0	0	0.059059	0.028602	0.442757	1.315404	0.077348	0	0	0
LOC_Os02g05050	LOC_Os02g05050	1.278868	1.014873	1.522699	3.197242	3.966722	4.224818	0.921609	1.095085	0.711598	4.628165	2.625148	2.82896	1.927127	1.578553	0.890719	5.281401	2.047258	3.08482	1.103108	0.613066	0.420559	2.019312	2.940389	2.4893
LOC_Os01g49150	LOC_Os01g49150	0.246518	0.270393	0.114178	0.426468	0.249301	0.623871	0.282983	0.175082	0.159551	0.270729	0.272518	0.545534	0.361999	0.233484	0.117293	0.520671	0.447481	0.318208	0.070786	0.178406	0.049865	0.499354	0.504602	0.108651
LOC_Os06g08080	LOC_Os06g08080	9.562035	41.34549	2.164389	15.650045	9.60175	15.031799	7.626043	9.953906	80.929153	5.115585	9.067945	11.770652	11.786406	8.380735	6.657187	12.254663	10.401462	9.634458	17.786234	100.19001	25.253439	8.038058	10.053969	6.351888
LOC_Os12g04150	LOC_Os12g04150	0.205492	1.261435	0	0.17156	0.212879	0.044628	0	0	0.761537	0.239166	0.055962	0.122604	0.217042	0.401288	0.381067	0	0.238346	0.091035	0.205487	2.181711	0.448998	0	0	0
LOC_Os02g51040	LOC_Os02g51040	0.422145	1.351981	0.055784	0.342005	0	0.040565	0	0	1.623299	0	0.067823	0.074295	0.098642	0.65421	0.297269	0.026527	0.112765	0	0.559187	1.797594	0.672579	0	0	0
LOC_Os07g47830	LOC_Os07g47830	0.245863	2.013596	0	0.05925	0	0.023847	0	0	1.191213	0	0	0.043675	0.13572	0.647476	0.186406	0.015594	0.086901	0	0.270477	1.264975	0.517046	0	0	0
LOC_Os09g36700	LOC_Os09g36700	9.361318	25.426327	0	10.189679	0.088898	4.509184	0.03888	0.675916	151.017349	0.298174	0.450069	0.518713	11.316437	28.110493	5.505781	3.578529	1.633088	0	9.085526	8.124334	32.897579	0.058784	0.310604	0
LOC_Os05g36990	LOC_Os05g36990	0.419384	1.47839	0.130625	0.236634	0	0.49064	0	0.054793	1.363336	0.074892	0.123117	0.045005	0.518528	0.580298	0.315686	0.672983	0.150129	0.133556	0.755198	2.537398	0.247336	0	0	0.038722
