# Supplementary material for: Weighted Gene Co-Expression Network Coupled with a Critical-Time-Point Analysis during Pathogenesis for Predicting the Molecular Mechanism Underlying Blast Resistance in Rice
Source: Rice (N Y). 2020 Dec 11;13:81. doi: 10.1186/s12284-020-00439-8 (PMC7732884; doi:10.1186/s12284-020-00439-8)
Supplement: Supplementary file 12 — Additional file 12 : Table S8. The genes information in magenta module. [file 12284_2020_439_MOESM12_ESM.xls]

gene_id	gene_name	NPB-0hpi.1	NPB-0hpi.2	NPB-0hpi.3	NPB-24hpi.1	NPB-24hpi.2	NPB-24hpi.3	NPB-48hpi.1	NPB-48hpi.2	NPB-48hpi.3	NPB-72hpi.1	NPB-72hpi.2	NPB-72hpi.3	PiZt-0hpi.1	PiZt-0hpi.2	PiZt-0hpi.3	PiZt-24hpi.1	PiZt-24hpi.2	PiZt-24hpi.3	PiZt-48hpi.1	PiZt-48hpi.2	PiZt-48hpi.3	PiZt-72hpi.1	PiZt-72hpi.2	PiZt-72hpi.3
LOC_Os03g24600	LOC_Os03g24600	78.777077	65.492111	90.609428	47.718796	64.022934	68.601601	64.561714	66.659607	57.485615	90.426277	93.552185	93.776009	71.594475	80.044823	98.538429	65.602554	71.315933	62.677299	52.577511	59.483616	56.161671	89.759323	89.593925	81.377388
LOC_Os05g43174	LOC_Os05g43174	8.892405	6.488041	7.467269	6.301526	4.570416	5.407327	3.773352	4.245629	4.567684	8.686058	7.183713	9.708918	6.371295	6.92963	5.914177	5.829898	7.277719	8.000822	6.050855	5.655247	4.475434	7.523599	8.358276	6.828484
LOC_Os04g52250	LOC_Os04g52250	108.516411	168.923523	88.118729	122.578812	64.109787	74.076599	32.55904	54.702888	45.396332	95.567207	120.819939	191.382065	137.144669	84.165794	86.599258	88.836632	53.985378	91.931816	58.849308	48.801552	48.301029	68.384499	161.866974	96.213364
LOC_Os01g64570	LOC_Os01g64570	0.77613	0.73414	1.04995	0.361744	0.279127	0.595484	0.646106	0.287358	0.275246	1.170751	1.144752	0.756536	0.716777	0.475389	0.403188	1.18388	0.57637	0.36313	0.253997	0.144226	0.61977	1.085217	0.714492	0.736876
LOC_Os01g03130	LOC_Os01g03130	1.42295	1.597984	0.638829	0.487127	0.662993	0.881161	0.253892	0.397333	0.548636	1.757185	1.754642	2.416677	1.356829	1.900169	1.348101	1.568813	0.567333	1.215622	1.039455	0.949778	0.5352	0.822949	1.782999	1.967802
LOC_Os01g64360	LOC_Os01g64360	6.579879	2.070113	4.341601	2.179065	3.650234	2.194673	1.36271	1.740727	1.425231	4.457999	3.630933	6.944464	5.386432	3.798719	3.15807	1.748355	3.72819	2.427447	3.458957	1.639964	2.084617	5.536029	5.486999	5.060467
LOC_Os02g33680	LOC_Os02g33680	3.581607	3.794948	4.925578	2.501534	3.952884	2.764805	0.915932	0.743113	0.489967	2.717154	3.927977	8.555456	3.423313	3.678567	4.782574	4.018543	2.820612	6.259532	2.027662	1.478431	1.493732	6.856991	5.545442	7.935486
LOC_Os11g09130	LOC_Os11g09130	0.298186	0.607714	0.011631	0.188949	0.088457	0.197186	0.189406	0.185308	0.287408	0.023707	0.132631	0.084343	0.224716	0.226317	0.170258	0.563292	0.497873	0.528324	0.507949	0.63241	0.507944	0.190195	0.375792	0.121757
LOC_Os09g39560	LOC_Os09g39560	93.481644	44.977871	60.032616	57.157738	80.984543	63.993931	45.325264	39.502621	30.509378	91.409767	87.693275	77.910484	93.715172	74.134018	61.983814	58.94606	58.610081	76.210197	32.043999	32.425823	38.436161	89.910843	90.549248	84.225883
LOC_Os06g22660	LOC_Os06g22660	1.46664380909091	3.08175655454545	2.323457	4.3827579	4.08755304545455	5.56002256363636	7.40870886363636	10.5957292454545	7.17020523636364	2.79185073636364	2.26596056363636	1.61205992727273	2.25932684545455	2.76264018181818	2.13193030909091	3.48877226363636	2.01303535454545	4.01201313636364	7.5571471	8.08004434545455	9.3475921	3.27960185454545	2.16815332727273	2.59773955454545
LOC_Os02g14929	LOC_Os02g14929	1.971877	2.93764	2.336329	6.153852	2.089663	5.147783	7.074717	8.510393	7.518138	1.802479	2.219982	2.426715	2.576108	3.113993	1.785087	5.353747	3.617186	4.252004	7.922517	9.160794	11.097687	2.203867	2.478548	2.981745
LOC_Os06g08880	LOC_Os06g08880	1.090716	0.659685	0.733373	0.83181	1.332495	0.727428	0.48491	0.462488	0.491641	1.162414	1.169052	1.499325	1.397708	1.155827	1.05268	0.914385	0.860364	0.62241	0.488463	0.551187	0.362486	1.439334	1.448449	1.513285
LOC_Os03g58220	LOC_Os03g58220	0.665842	0.307497	0.849106	0.353588	0.608013	0.41111	0.320031	0.103112	0.132363	0.989337	0.871334	0.473818	0.964673	0.54297	0.333792	0.317142	0.25362	0.313461	0.067455	0.086178	0.161519	0.855195	0.928033	0.445766
LOC_Os01g56870	LOC_Os01g56870	0.608224	1.416016	1.323498	1.370555	1.422038	1.656579	3.547674	4.217868	2.816177	0.469213	0.526833	0.666706	0.915015	0.986946	1.309931	1.178571	0.940694	1.303116	2.6266	2.534748	2.841898	0.355374	0.391035	0.664732
LOC_Os04g16740	LOC_Os04g16740	56.636276	44.694778	77.754135	46.825172	66.281807	56.177254	35.444439	37.051231	48.144524	48.430317	54.007362	58.466694	56.551033	44.942955	70.42511	46.91885	91.81842	38.173901	51.71384	40.31234	55.105438	73.319336	80.202881	66.159012
LOC_Os02g32760	LOC_Os02g32760	3.156882	7.683881	3.996627	6.903596	7.118288	7.972703	14.859463	15.013999	10.933954	3.845939	3.125815	4.38641	4.101805	4.781365	3.685058	7.245596	4.009646	7.890659	13.866067	13.549395	14.2997	1.624268	1.966757	2.349514
LOC_Os01g47580	LOC_Os01g47580	0.963970267092652	0.334041904153355	0.637004748881789	1.02574997060703	0.144508534185304	0.486218714376997	0.314450282428115	0.104728582747604	0.0979224460063898	1.25602387731629	3.21200842428115	0.799777697124601	1.3707774057508	0.684151041533546	1.13139895463259	0.891388145686901	0.212224526517572	0.452481778913738	0.460588922683706	0.165335015974441	0.268385824920128	0.474049352076677	1.18136925750799	2.678220485623
LOC_Os07g07790	LOC_Os07g07790	1.692573	0.106756	0	0.401659	0	0.180381	0.047382	0	0.076899	0.714582	0.953066	1.016085	0.093678	1.513605	0.313279	0.629551	0	0.242026	0.196217	0.437483	0.16144	1.019372	1.353833	0.568959
LOC_Os01g02730	LOC_Os01g02730	5.187225	3.192256	6.16723	3.086256	5.545475	5.150153	4.310849	3.380022	1.472288	3.907391	5.787936	6.465949	3.889041	3.380872	5.925955	2.265836	5.672443	2.264647	2.323315	2.003105	2.999717	6.630661	5.758663	3.626055
LOC_Os10g38234	LOC_Os10g38234	4.429926	3.433805	6.405099	2.960023	7.096697	3.292696	3.10735	3.313468	3.062392	5.355937	4.390054	4.364806	3.541005	3.198774	6.075533	3.404543	6.790231	2.274514	4.082869	3.714174	4.705426	6.125779	6.811359	5.027314
LOC_Os05g32710	LOC_Os05g32710	2.739393	3.332253	1.907935	3.644549	2.244806	3.450267	4.208933	3.838129	4.579808	1.431572	1.899693	1.802893	2.592392	2.486363	2.153821	2.510668	2.217628	2.502808	3.809036	4.738779	4.15613	2.372841	2.212168	1.616037
LOC_Os03g55280	LOC_Os03g55280	9.758013	18.976234	17.435923	30.996717	15.719899	25.500189	27.079227	30.932253	25.022322	7.433863	6.560297	9.907392	10.39924	12.123446	12.365199	23.412987	11.867828	24.033035	24.309164	27.734829	24.505192	6.553714	6.307716	9.283396
LOC_Os05g14940	LOC_Os05g14940	1.62265	1.830167	1.772374	4.156489	1.981499	2.71838	2.512539	3.401873	2.987161	0.531986	1.158115	1.348469	1.879563	1.930273	1.757158	2.506161	1.297576	2.932265	2.818788	3.578119	3.663523	1.103634	1.248344	1.15774
LOC_Os06g09688	LOC_Os06g09688	40.240997	73.968132	0	0	74.585571	0	127.33683	109.800339	119.750229	0	0	0	0	61.436016	39.990913	60.947678	64.147125	56.714973	73.201805	102.748779	99.437653	0	0	0
LOC_Os08g32160	LOC_Os08g32160	8.04406	61.436089	0	17.76757	19.74637	27.489296	0.105153	0.07762	42.275463	0.084819	0.221856	0.278401	1.676207	9.133482	6.514843	30.653032	41.9338	22.769127	12.262056	62.344742	7.483125	0.039614	0.396232	0.052274
LOC_Os03g14530	LOC_Os03g14530	11.642731	23.104044	16.184824	27.609583	21.538031	31.133005	31.141489	29.275145	33.352001	10.456948	9.76599	13.518767	7.726495	12.579587	13.782582	26.18623	16.990295	24.826382	39.72776	37.382221	33.988968	10.401967	8.661927	12.133081
LOC_Os07g38590	LOC_Os07g38590	2.134669	7.031625	1.508532	5.886631	1.636123	3.998161	0.975437	1.473161	7.681657	0.70508	0.642714	1.10153	1.490722	3.177685	2.853486	4.603362	5.738251	2.217402	2.983531	13.256079	3.730824	0.64227	1.164358	1.255322
LOC_Os09g25625	LOC_Os09g25625	1.6134	3.601752	1.607427	3.777182	1.948879	2.375558	4.852775	5.226382	3.81183	1.305297	1.183026	1.395136	1.916055	2.236862	1.502867	2.184487	1.642493	2.575996	3.43053	4.018311	5.576223	0.889818	1.557875	1.128346
LOC_Os06g43170	LOC_Os06g43170	0.483377	1.805896	0.087036	2.505737	0.250424	1.448286	0.124932	0.132855	2.666675	0.058355	0.103347	0.102623	0.539685	0.646954	0.421955	1.823219	0.883155	0.448318	0.662502	3.227698	1.251038	0.100672	0.148004	0.073261
LOC_Os02g47605	LOC_Os02g47605	1.702194	2.362422	1.223918	2.370497	0.992713	2.251988	1.580938	1.671196	3.592232	1.009919	1.086146	0.966664	0.885991	1.625646	1.599155	2.166765	1.929682	1.331959	1.752498	2.144186	2.078737	1.402717	1.366435	0.938149
LOC_Os10g36170	LOC_Os10g36170	64.860443	240.700089	3.431137	187.461365	25.139048	147.872879	23.482819	21.555468	159.58815	15.990408	13.637444	14.63351	28.193913	68.657532	66.481903	338.869995	121.69854	187.32515	149.909409	238.681076	85.061386	15.703597	13.213	8.40219
LOC_Os11g30560	LOC_Os11g30560	5.191931	15.851308	0.030211	11.196373	0.556465	5.520463	0.053863	0.141826	7.457488	0.169879	0.360551	0.187938	0.219673	2.026733	2.538731	9.954391	3.893312	9.203317	3.539862	26.971897	3.311877	0.16125	0.344341	0.080241
LOC_Os04g45270	LOC_Os04g45270	1.631805	3.77153	0.121166	3.336908	0.325659	1.457932	0.313006	0.292497	6.064538	0.178026	0.239541	0.212538	0.597219	1.177518	0.583218	2.388696	3.956036	0.582029	1.302323	5.123022	2.028626	0.338745	0.260187	0.182721
LOC_Os01g18210	LOC_Os01g18210	13.720409	31.789566	14.662653	18.508057	30.903242	23.941086	39.01416	32.5938	33.960682	13.773817	7.785434	10.161081	7.641138	20.573669	19.506458	20.96727	21.529877	22.670279	36.052818	35.573364	28.624355	6.518375	5.820425	11.458111
LOC_Os04g30790	LOC_Os04g30790	0.225362	0.531585311188811	0.097037	0.650942097902098	0.211687	0.726104636363636	0.162677	0.161734	1.44675818531469	0.079985	0.058179	0.04748	0.127568	0.174849853146853	0.447934	0.427196622377622	0.559624	0.311767755244755	0.425709	0.999285	0.321389	0.190136451048951	0.23908720979021	0.237267
LOC_Os01g58550	LOC_Os01g58550	0.653980449297972	0.849971606864275	0.0207018252730109	2.28908391887675	0.088871503900156	0.759832879875195	0	0	1.67912715132605	0	0	0.0212554633385335	0.381097918876755	0.697656436817473	0.211437881435257	1.38887978783151	0.448072277691108	0.935017591263651	0.680939166926677	3.44038857098284	1.58925190639626	0	0.0267412761310452	0
LOC_Os01g49000	LOC_Os01g49000	9.435855	19.765034	5.976773	14.058592	8.893068	14.162742	8.59973	9.005139	24.905605	7.780604	7.00394	6.626775	9.050288	10.915884	9.319736	13.267726	11.966014	9.11181	11.49007	18.573376	11.66811	7.703936	8.629236	6.860847
LOC_Os05g36050	LOC_Os05g36050	1.074465	0.646628	0.013215	0.89422	0.548999	0.514565	0.037372	0.070262	1.078181	0.043004	0	0.042418	0.189805	0.361408	0.216707	0.640951	0.210729	0.065821	0.212379	2.576057	0.276426	0.053942	0	0
LOC_Os04g53210	LOC_Os04g53210	7.44580066081871	15.6546851345029	0.235294339181287	7.71491371929825	3.305086	7.57499424561404	1.113944	1.12373246783626	20.3694964678363	1.752427	1.174585	0.679944485380117	2.07921530994152	9.77836492397661	3.59555980116959	12.5418109415205	12.1867118304094	15.8189329707602	4.59553284795322	20.865516748538	4.87450820467836	1.938905	1.44546523391813	1.52553665497076
LOC_Os03g51600	LOC_Os03g51600	94.177963	308.764954	55.192322	169.968842	139.993225	129.233826	81.14035	85.897881	287.385376	70.134216	71.145714	90.302605	76.548721	91.325691	80.914085	131.130875	122.346336	152.100037	99.940201	253.925232	128.308075	68.496605	78.580391	65.119362
LOC_Os03g25050	LOC_Os03g25050	6.876009	11.141363	14.490606	8.916149	10.966096	13.104208	20.75363	25.12981	12.326676	7.87852	7.190825	6.489486	7.219185	10.292583	9.675257	12.874445	7.397863	7.585503	19.668198	18.178293	15.469954	5.728714	3.232068	5.037626
LOC_Os02g18880	LOC_Os02g18880	0.838786	1.790002	0	2.542022	0.139806	1.517298	0	0.049544	7.796401	0	0	0.079779	0.261622	1.619901	0.677964	1.587484	1.33064	0.933455	1.159911	3.967316	0.280775	0.121331	0.342073	0.244426
LOC_Os02g19850	LOC_Os02g19850	0.31903	0.235041	0.293333	0.420363	0.096496	0.409616	0.477169	0.553982	0.409436	0.134525	0.194639	0.1811	0.27426	0.289149	0.291891	0.216759	0.29516	0.407171	0.565746	0.416667	0.793391	0.356832	0.249315	0.209603
LOC_Os08g35910	LOC_Os08g35910	0.523703	0.829915	0.704225	0.895719	0.389558	0.783986	0.794647	1.522292	1.393971	0.125123	0.583763	0.572382	0.785618	0.79269	0.555525	0.914924	0.500567	0.584001	1.143778	1.081452	1.336771	0.60777	0.821336	0.450435
LOC_Os12g07380	LOC_Os12g07380	1.070079	1.210763	2.659282	3.530647	2.554512	3.276993	3.465141	2.730458	3.734867	0.62038	1.268845	1.396728	1.281045	1.975124	1.426945	2.380952	2.783553	1.909213	3.112251	4.293624	3.27949	1.399632	0.870257	1.454907
LOC_Os03g04660	LOC_Os03g04660	18.176224	34.869614	0.323204	24.009552	7.65137	12.13291	2.865281	2.689467	55.840931	2.131857	4.062544	4.042908	6.392109	11.331589	5.493692	15.907564	7.335778	13.550697	12.090645	40.857857	10.562369	3.707278	3.76223	3.089896
LOC_Os06g22960	LOC_Os06g22960	145.031769	222.59964	219.076508	442.210846	115.892166	187.209854	241.107651	263.098663	221.235443	131.735458	101.449188	140.638306	134.343048	157.018356	210.368607	303.699677	203.741821	132.743805	295.627441	354.018463	342.86438	63.429417	132.810425	127.556808
LOC_Os11g44950	LOC_Os11g44950	0.0799050592720971	1.66507005580589	0.0712530717504333	0.561485429809359	0.545837155979203	0.783271500519931	0.0154894942807626	0.0615345649913345	1.02295910363951	0.0313814298093588	0.0773995379549394	0.142152634315425	0.0334415694974003	0.11804909982669	0.0695724051993068	1.13098302010399	1.53391219202773	1.15631043119584	0.108875836048527	2.88818430329289	0.645557110225303	0.0305875320623917	0.0717763452339688	0.0807758502599653
LOC_Os02g51280	LOC_Os02g51280	0.376208	0.878708	0.021167	0.933967	0.06633	0.330214	0.02551	0.073878	1.624764	0.07325	0	0.090793	0.211033	0.347627	0.219598	0.53535	0.399244	0.573058	0.30844	0.985334	0.392014	0.163326	0.09658	0.058768
LOC_Os06g10230	LOC_Os06g10230	0.61293	0.924732	0	1.024262	0.058359	0.39388	0	0	1.210157	0	0	0.014838	0	0.133654	0.080195	0.890043	0.041908	0.189426	0.241406	2.027232	0.292355	0	0.009335	0
LOC_Os09g34920	LOC_Os09g34920	0.502141	1.638191	0.12312	0.956441	2.272837	1.110082	0.052723	0.073764	3.834693	0.178361	0.111237	0.091186	0.426031	0.450079	0.505066	1.947201	4.794481	0.817685	1.169764	6.423355	1.23254	0.019862	0.096136	0.02621
LOC_Os10g33370	LOC_Os10g33370	1.562836	2.327274	0	2.94285	0	0.641602	0	0.04984	3.607699	0.025717	0.055402	0.046016	0.114083	0.85207	0.342244	1.252258	0.24192	0.318284	1.506684	1.790421	1.290942	0.050045	0.027245	0
LOC_Os06g04169	LOC_Os06g04169	0.38543869	1.79722088	0	3.50039089375	0.02373644	1.16461709	0	0	1.8162127675	0.01908452	0	0	0	0.35679189	0.0910844925	2.39670704	0.4774133	2.10812056	0.91712894	6.35185369	2.00498116	0	0	0
LOC_Os02g58214	LOC_Os02g58214	0.706275	2.337651	0.158488	0.913542	0.708126	1.566727	0.187756	0.188593	2.074176	0.285107	0.282631	0.379413	0.740285	0.641254	0.410328	1.298444	3.085582	0.779947	0.642023	4.221582	1.651198	0.432818	0.401315	0.131234
LOC_Os04g02140	LOC_Os04g02140	3.044911	1.832113	2.442868	2.747133	1.824567	2.754294	2.40398	2.158324	2.188911	2.132913	2.954834	2.489196	2.999146	2.203616	2.98804	1.904141	2.064907	1.664194	1.302905	1.843258	2.210603	2.972667	2.742999	2.360179
LOC_Os01g72210	LOC_Os01g72210	1.11834486049544	0.489825003585398	0.324194931551499	0.352006	0.28556	1.046861	0.44359370958279	0.315266	0.921757269556714	1.07619185658409	1.08133672588005	0.826427	0.656112174054759	0.57853	1.01254088428944	0.084008	0.259547	0.262407967731421	0.313122179921773	0.569642363102999	0.384467805410691	0.515469	1.2012268148631	0.681840261082138
LOC_Os01g52480	LOC_Os01g52480	2.323978	1.737236	1.168859	1.8343	1.535969	2.293234	2.016486	1.456156	1.156931	2.032176	2.36091	2.757664	2.404137	2.740532	1.550802	1.65301	1.438756	1.434334	1.446474	1.308995	1.307327	2.191912	2.407275	1.760999
LOC_Os02g03600	LOC_Os02g03600	2.189674	1.438831	1.346633	1.306028	2.014867	1.466	1.321692	1.442168	1.363873	1.4419	2.150585	2.028531	2.088155	2.024335	1.230166	0.764757	1.798381	1.076483	1.134827	1.236606	1.613247	1.682363	2.17551	1.794583
LOC_Os03g08350	LOC_Os03g08350	0.224222	0.588629	0.055436	0.253267	0.208133	0.186256	0.616174	0.460353	0.673016	0.310849	0.04805	0.199879	0.025274	0.112181	0.046412	0.445404	0.35116	0.286719	0.686401	0.478707	0.519643	0.148939	0.125916	0.233147
LOC_Os01g68598	LOC_Os01g68598	0.15920108032596	1.59021886030268	0	1.12499004074505	0.542694153667055	1.14160709545984	0.175914616996508	0.26322348661234	2.52164359022119	0.0681367264260768	0.0526456903376019	0.132592463329453	0	0.0944387182770663	0	1.07765779976717	0.841933572759022	0.467618357392317	0.8167224225844	2.47710938183935	0.368671233993015	0.194993416763679	0.264220118742724	0
LOC_Os10g05010	LOC_Os10g05010	0.352453	0.357042	0.25811	0.545986	0.123486	0.731011	0.125813	0.232845	0.806964	0.396668	0.462798	0.498018	0.386101	0.485517	0.328729	0.411504	0.068364	0.050437	0.206813	0.153649	0.249011	0.354382	0.603936	0.438326
LOC_Os03g10640	LOC_Os03g10640	3.39649	4.065286	0.884165	4.866888	1.421221	3.321742	1.603161	1.993495	2.205872	2.471365	5.891286	5.628957	5.215212	4.983616	3.233574	3.705776	2.098718	2.821515	1.692972	2.445443	1.877401	2.771247	3.734035	10.192705
LOC_Os02g56100	LOC_Os02g56100	0.059634	0.684086	0.069468	0.257204	0.226157	0.18574	0.367475	0.370026	0.679183	0.121865	0.182335	0.179358	0.088498	0	0.048192	0.261621	0.225546	0.215557	0.335486	0.364855	0.424728	0.239352	0.107578	0.169135
LOC_Os08g38086	LOC_Os08g38086	23.8414705522552	27.3744504525119	22.3657844708471	35.3942729746975	29.3880298591859	36.7446194279428	47.8144947598093	68.397447740374	53.4983262838284	18.6543411045105	26.0308066534653	21.9125947202054	23.754781870187	24.7134893061973	21.537923819582	27.2863143762376	33.2133973223322	37.0251593582692	56.3370253333333	56.9660389204254	58.3270046380638	32.6536338635864	25.1821983190319	27.2377558731206
LOC_Os01g47530	LOC_Os01g47530	33.8184770791166	33.278846614761	30.1595323751747	45.125953391669	44.6202437646072	45.5477296100084	53.7070227866928	64.3215993832821	35.8773167355326	21.2759056768242	27.867267131395	31.2585666771037	19.2479891761252	26.355269527537	22.2352892353928	52.8886964668717	37.7618628068214	35.7034274976237	53.0552526986301	62.2414092700587	69.9996074235393	30.4411354419905	26.8968383343584	26.2271292113503
LOC_Os12g43830	LOC_Os12g43830	1.785058	2.670032	2.684506	4.26515	3.394506	5.552718	4.167092	5.278201	4.216824	1.018896	2.143647	2.031344	1.65826	1.947715	2.530165	5.551733	2.150193	4.51807	5.170857	4.95536	6.957614	1.837086	1.504159	1.923031
LOC_Os05g35266	LOC_Os05g35266	15.0390747217655	9.65783776027694	13.9995188983124	8.13002166464734	15.8212530255301	8.92798197057551	9.0438776170489	8.93074013803548	8.73317780700995	14.9479443942016	16.6465728589355	19.2682623539593	13.7162047278235	14.801513357421	13.5362431228905	9.14613950757248	16.7385249913457	6.56499361661618	8.45397793163133	9.6898941254868	7.35469976936391	13.2850043838165	18.5725640203375	14.5745921125054
LOC_Os03g28330	LOC_Os03g28330	5.39811538500707	40.1482026062235	0.213729683451202	25.2624617069307	20.3002520495049	21.4577673855728	2.91277695445545	3.57787848910891	103.916017087694	2.78394327553041	5.91971684752475	7.84067593635078	1.91498640226308	4.41237470353607	2.89527765063649	16.9835738062235	18.5637596851485	11.4870970200849	9.40855722630834	133.531393908911	27.472062121075	2.41263765459689	4.55242326449788	2.8757811476662
LOC_Os03g61010	LOC_Os03g61010	0.640651	0.677994	0.154098	0.852276	0.474213	1.225773	0.42329	0.493278	1.124604	0.388981	0.381405	0.250182	0.326872	0.428045	0.192169	0.824735	0.436914	0.579046	0.664406	1.731321	1.059908	0.374974	0.482161	0.318516
LOC_Os11g47840	LOC_Os11g47840	1.217168	1.211092	0.454909	0.916044	1.071973	1.242121	0.645604	0.619862	1.182598	1.070897	2.239427	2.06992	1.825455	1.661807	1.32878	1.317209	1.121311	1.330617	0.69494	1.48278	0.773703	1.081666	1.586668	1.541463
LOC_Os12g37840	LOC_Os12g37840	1.33034065701784	4.55232905923931	0.409608619993268	2.36853273914507	1.83662661730057	2.82366831235274	1.91993416560081	2.17988358263211	9.75239526657691	1.23516324301582	1.41922068529115	1.38517261157859	0.647939573544261	1.22051442241669	1.3344142383036	1.70385380511612	2.26979750454392	1.61168323628408	3.14435842376304	6.00795576304275	2.70689305217099	2.03579959508583	1.71253384416022	1.25324095287782
LOC_Os08g18920	LOC_Os08g18920	0.241422	0.43874	0.133829	0.435476	0.215954	0.476365	0.33913	0.307961	0.954627	0.190263	0.295482	0.283516	0.22707	0.168946	0.209911	0.349668	0.47379	0.415271	0.306476	0.952193	0.476623	0.210073	0.16756	0.190112
LOC_Os10g41410	LOC_Os10g41410	22.271267	23.645348	31.122332	35.22456	32.002705	47.624958	44.812214	46.204174	36.429214	15.816913	16.753819	21.233025	15.613429	22.357185	24.60059	43.466576	25.398891	32.678635	43.818794	39.433327	41.686298	10.383859	9.230235	14.053808
LOC_Os01g52120	LOC_Os01g52120	1.660522	2.494092	2.010389	3.875536	3.368012	2.607584	4.238057	4.1232	3.837248	1.379346	1.572095	2.628808	2.422446	2.579644	2.842652	4.23661	3.449724	3.782962	4.978895	4.478956	4.130419	1.171253	1.786527	1.37132
LOC_Os06g08550	LOC_Os06g08550	0.024924	0.213446	0	0.237391	0.065734	0.056749	0.096804	0.084448	0.598669	0.038733	0.020966	0	0.098292	0.158472	0.030879	0.158666	0.167212	0.103006	0.204851	0.413145	0.538871	0	0	0.015002
LOC_Os01g59730	LOC_Os01g59730	6.209754	6.161988	11.593533	9.435089	10.249091	13.169346	18.585287	18.018471	6.321168	4.833735	5.264993	6.733786	6.53096	6.854113	7.550183	8.609641	6.587298	10.682117	12.736465	13.55912	14.292397	4.768996	3.431737	3.817444
LOC_Os11g42960	LOC_Os11g42960	1.014121	2.442592	0.305732	2.067872	1.14825	2.000581	0.462395	0.109766	1.782222	0.395845	0.490535	0.470928	1.383914	1.285773	0.719356	2.718798	0.89286	2.898115	0.713033	5.307885	2.069785	0.176155	0.447365	0.210218
LOC_Os01g11660	LOC_Os01g11660	0.737325	0.515457	0.722888	0.742247	1.436613	1.421237	1.539565	1.058984	2.172344	0.280138	1.143562	0.950592	0.9456	0.860633	1.007906	1.483098	1.520641	1.347118	1.919833	1.680651	1.958787	0.611352	0.629625	0.385131
LOC_Os01g46350	LOC_Os01g46350	0.592396	2.008032	0.018639	2.161138	0.0853	1.04328	0	0.016698	1.79215	0	0	0.265931	1.120366	0.801671	0.410298	1.859916	0.590282	0.673443	0.509362	4.057869	1.699764	0	0.043906	0
LOC_Os09g25620	LOC_Os09g25620	0.226744864864865	0.741588598752599	0.394140461538462	0.491465981288981	0.320045794178794	0.534549056133056	1.02466367775468	1.14500722453222	0.847501191268191	0.200882145530146	0.360027243243243	0.373437792099792	0.484038255717256	0.490672272349272	0.514232363825364	0.695264463617464	0.261675112266112	0.500904355509356	0.750234112266112	0.953429544698545	1.05705142827443	0.225823172557173	0.419251534303534	0.245125241164241
LOC_Os05g33644	LOC_Os05g33644	2.436623	2.628953	0.545524	4.359666	0.574766	2.288964	1.448299	2.097418	6.773952	0.726308	1.90826	1.276808	1.812117	3.489635	1.799835	3.833915	1.881066	3.403963	3.115294	2.368126	2.991476	1.112472	1.134915	0.728633
LOC_Os03g55890	LOC_Os03g55890	0.78685	0.560636	0.192887	0.325348	0.464454	0.43536	0.65351	0.886405	1.749593	0.382526	0.528912	0.596563	0.470312	0.566327	0.604823	0.873718	0.707818	0.673379	0.61742	1.482392	0.771375	0.300908	0.489085	0.198732
