# Supplementary material for: Weighted Gene Co-Expression Network Coupled with a Critical-Time-Point Analysis during Pathogenesis for Predicting the Molecular Mechanism Underlying Blast Resistance in Rice
Source: Rice (N Y). 2020 Dec 11;13:81. doi: 10.1186/s12284-020-00439-8 (PMC7732884; doi:10.1186/s12284-020-00439-8)
Supplement: Supplementary file 13 — Additional file 13 : Table S9. The genes information in red module. [file 12284_2020_439_MOESM13_ESM.xls]

gene_id	gene_name	NPB-0hpi.1	NPB-0hpi.2	NPB-0hpi.3	NPB-24hpi.1	NPB-24hpi.2	NPB-24hpi.3	NPB-48hpi.1	NPB-48hpi.2	NPB-48hpi.3	NPB-72hpi.1	NPB-72hpi.2	NPB-72hpi.3	PiZt-0hpi.1	PiZt-0hpi.2	PiZt-0hpi.3	PiZt-24hpi.1	PiZt-24hpi.2	PiZt-24hpi.3	PiZt-48hpi.1	PiZt-48hpi.2	PiZt-48hpi.3	PiZt-72hpi.1	PiZt-72hpi.2	PiZt-72hpi.3
LOC_Os07g08970	LOC_Os07g08970	103.692711	69.575981	83.847725	10.037659	10.25514	9.396601	16.934368	16.92985	11.0963	42.034344	53.769684	49.544807	113.518936	79.444954	113.743042	13.055375	7.030896	17.16186	15.113666	18.341909	18.141228	53.616276	76.413498	45.3517
LOC_Os05g32460	LOC_Os05g32460	59.02092	58.964184	68.962097	9.097313	9.138661	7.819847	18.259693	14.284787	16.626383	59.381271	38.676682	38.606037	69.240288	61.283806	65.29834	11.409442	12.187458	9.047253	19.969063	14.978151	11.714504	28.10569	34.570972	28.568457
LOC_Os09g03380	LOC_Os09g03380	0.71482	0.576983	0.476633	0	0	0	0.144267	0.198978	0.167603	0.272015	0.296242	0.413611	0.699854	0.593534	0.605188	0.032519	0	0.018424	0.148154	0.18455	0.064822	0.465236	0.411269	0.210164
LOC_Os03g58230	LOC_Os03g58230	125.678543	83.327827	82.962273	24.93515	14.918138	18.533197	19.875587	18.243103	30.947495	36.790848	55.881706	65.133858	123.917213	96.106026	83.089111	30.100039	22.705853	27.773714	25.226984	25.09354	23.658281	85.167892	94.844933	45.231369
LOC_Os01g60110	LOC_Os01g60110	9.405854	8.331227	6.591802	1.345414	0.946777	1.018653	2.729676	2.795486	2.144474	2.597508	5.100526	6.606565	8.618024	6.310287	7.484241	1.4612	0.59861	1.092351	3.134666	2.672741	2.942294	4.589534	5.271041	5.221245
LOC_Os01g24440	LOC_Os01g24440	45.095016	33.249077	37.951115	9.163024	8.617473	7.090274	12.703637	9.971916	11.328949	31.707296	24.634823	25.813723	42.772808	32.724045	34.520008	9.834424	7.285727	13.026122	11.950674	12.28292	10.900498	19.339563	28.600143	27.564371
LOC_Os06g43140	LOC_Os06g43140	211.882095	163.855362	305.28952	15.199218	29.730911	20.104546	103.556053	76.085472	39.541763	159.112045	160.639969	130.635941	196.680267	198.51947	270.144653	19.169922	16.404976	18.087454	95.173683	68.871712	65.072243	129.507721	153.358917	113.453934
LOC_Os03g19720	LOC_Os03g19720	386.057983	210.779633	502.651459	71.204819	70.176308	82.717827	70.863983	70.847878	48.279694	207.929321	212.977356	297.412933	391.08075	292.452515	288.800232	78.65744	47.008999	61.845482	102.366043	83.485046	85.761536	253.062943	178.693558	153.947006
LOC_Os04g38520	LOC_Os04g38520	45.790325	37.428146	28.730442	24.203432	15.591967	17.740883	15.210388	14.996933	18.734697	14.781454	20.935753	25.540136	43.137409	38.487667	34.62104	22.56411	18.589834	25.086983	15.04835	16.657158	17.439783	21.754181	26.685701	19.027403
LOC_Os10g20240	LOC_Os10g20240	24.155586	16.12611	22.177313	12.399404	11.978936	14.36298	9.995811	9.809979	9.236038	9.225358	14.076552	14.197411	21.685171	18.246855	18.93454	12.344846	11.59164	11.462506	10.140277	11.409834	11.135236	14.47122	15.303804	12.480943
LOC_Os01g62460	LOC_Os01g62460	54.1408596637541	30.834762361856	43.0427925516722	21.4597159861404	18.1870151295571	20.4318132057849	16.1318774935221	19.690119135583	13.4308870934016	18.6756690027117	36.0237526266948	35.0121069834287	51.5245736773124	40.2669579716782	40.6286874371799	19.2681369505875	23.9348977095511	23.8457693769208	18.3694727646882	17.3061099313046	19.0643624254293	33.2946309813197	29.8022649183489	23.7845082145224
LOC_Os02g19770	LOC_Os02g19770	38.752853	23.966076	34.778694	9.386047	15.055241	10.614589	11.990123	10.76467	10.583288	30.109165	24.335274	31.084816	34.383007	43.240726	35.742416	10.535126	11.944088	8.185707	13.794952	14.825001	10.707837	27.919811	26.879131	18.435873
LOC_Os05g49910	LOC_Os05g49910	34.4114875848416	14.7039877522624	39.4309745113122	3.85868329411765	7.66016957579185	5.44975074208145	12.8762631923077	10.5812461595023	5.68436628506787	14.8482257364253	18.7734344920814	16.1661324230769	29.1253473246606	25.841560770362	34.805567561086	5.61592380769231	8.5357077081448	5.99954089253394	7.86845363574661	8.74652601583711	9.32417975678733	24.731485861991	22.7004639830317	16.0008679864253
LOC_Os10g06610	LOC_Os10g06610	1.689557	1.275072	1.315199	6.67638	5.156651	6.413419	5.103024	6.081553	5.113718	2.263761	3.657088	3.875748	1.769699	1.857286	1.603665	5.094645	5.056942	4.755751	4.226998	4.967738	6.273409	3.777741	3.903782	3.100063
LOC_Os04g41160	LOC_Os04g41160	13.86577	13.843781	14.493192	7.762479	8.051581	6.24906	6.554848	7.642598	6.202718	11.531705	11.516123	14.135572	16.046673	14.08412	10.604377	7.920592	5.679612	8.785125	7.830162	7.575383	7.407629	8.358047	9.305565	8.875
LOC_Os09g23150	LOC_Os09g23150	19.697721	8.885226	13.811184	4.222669	5.126068	4.857253	7.315893	7.402081	3.915128	8.191033	12.696134	13.237099	20.719475	16.562458	12.753583	6.088479	4.793881	6.186344	6.797974	7.331931	8.604107	14.210443	12.424521	8.499708
LOC_Os12g36620	LOC_Os12g36620	0.111143	0.140921	0.03696	1.005965	0.623708	1.013038	0.748169	0.947034	0.995219	0.239937	0.439591	0.476272	0.087858	0.111742	0.078199	1.024809	0.7945	0.710421	0.661988	0.756407	0.824863	0.478581	0.569726	0.456323
LOC_Os04g45834	LOC_Os04g45834	57.6443321761468	34.2433842721713	40.496507417737	20.9360725357798	11.3112523911315	16.7087436892966	12.8340116272171	12.9382620094801	16.278532870948	17.4530577617737	22.4990638847095	26.4725305275229	48.5621201110092	37.8995853207951	31.6553242642202	25.0550716244648	11.9044712755352	18.9424271415902	12.6957321880734	14.8080627743119	13.9384597535168	26.6781280250765	35.5617887024465	15.4900186899083
LOC_Os01g72240	LOC_Os01g72240	6.75209	7.156501	6.80319	24.869999	24.495359	30.018381	27.454819	30.27586	24.432487	11.623987	13.971045	15.31104	7.590238	7.266314	7.317838	21.702242	20.051741	23.997198	23.826012	26.742306	32.247929	17.378136	15.175658	16.523638
LOC_Os07g47110	LOC_Os07g47110	14.070056	12.087811	15.486567	7.324003	8.692539	8.727221	9.715124	9.64373	8.246805	11.51301	10.398867	10.592295	15.65735	12.912928	14.399786	8.733548	9.455646	9.851078	8.808651	9.466573	8.985682	12.309539	10.867797	9.848111
LOC_Os02g27360	LOC_Os02g27360	7.36105938511166	7.246449	7.758989	3.43149314193548	4.03099475136476	3.46528416327543	2.5023	4.14717842183623	3.26808996923077	3.12545825310174	5.302711	5.78688831960298	6.860446	6.79201066253102	8.531469	4.92436771662531	5.34441	5.298346	3.145384	4.0305	4.39453206153846	4.22112126997519	4.91018995434243	3.596818
LOC_Os04g41470	LOC_Os04g41470	22.56569615	21.8188177535714	15.0279320357143	16.2037650892857	14.5210184785714	16.3772989357143	13.3338900821429	14.13177615	17.6125424357143	14.633734875	18.9527757892857	18.76231275	20.7824665142857	20.4408873428571	19.4964422535714	18.7586983464286	17.5219424285714	18.7338663035714	12.5968785214286	15.4076504892857	14.889393875	20.2865528321429	19.8453748607143	13.6115107428571
LOC_Os06g09320	LOC_Os06g09320	23.0272730308824	14.2961513411765	19.443545075	10.0109212397059	10.9959982661765	11.1901398264706	7.73341557941176	8.13367808676471	7.61617617205882	8.27107154117647	13.5920071573529	14.2230067102941	24.6058294544118	21.269854175	23.2648004147059	11.8672196867647	12.4144122294118	14.5299662852941	6.99568318235294	10.6683184264706	9.832708425	16.7778798485294	15.6051872294118	11.1809632455882
LOC_Os03g06654	LOC_Os03g06654	0.141069	0.28703	0.077585	1.77874088551651	1.245259	1.630428	1.760051	2.440741	2.23778780937167	0.554236	1.243291	1.425263	0.242053	0.176963	0.167948	1.334606	1.590467	1.149385	1.641267	1.522807	1.827477	1.380971	1.26139	1.188304
LOC_Os10g03669	LOC_Os10g03669	0.587038975229131	0.649753622987367	0.231866	3.53494010279911	2.2432354929403	3.27906977458509	2.53912228238791	3.17727443819668	4.07293712979936	1.23027900718355	2.28106176715383	2.06109854372058	0.768787604656923	0.665251964825365	0.510752246470151	2.88035138221452	2.7429140710924	2.47695650284865	2.10076085335645	2.59629655808769	2.90394469358435	2.11526041565519	2.46294903022046	1.97165353083973
LOC_Os06g11070	LOC_Os06g11070	28.895855	14.361144	23.429819	9.22221	11.058688	10.432829	8.776782	9.648143	9.955161	9.559299	17.337471	19.908684	20.298227	17.494877	20.710398	10.624772	10.631947	8.376377	8.777116	7.695218	9.002895	18.882689	18.270748	11.540532
LOC_Os08g16840	LOC_Os08g16840	38.234856	26.91765	43.549274	18.443523	21.361422	18.470867	24.291464	20.835625	17.695063	27.124142	27.154108	27.898928	40.158489	33.163887	37.724995	19.904589	19.662394	23.597069	22.458796	19.112787	19.057888	28.080383	29.768082	24.05209
LOC_Os05g07632	LOC_Os05g07632	119.096275	67.568207	152.152969	28.876869	52.063446	37.081955	64.629852	63.196404	44.10928	98.389381	80.540199	76.260384	107.087494	106.966194	126.369781	33.867348	40.253231	34.018562	44.166164	49.141266	51.203865	83.059525	79.813721	69.78405
LOC_Os03g13840	LOC_Os03g13840	19.872656	20.403315	17.066778	14.254545	14.742899	12.243576	11.466705	12.566418	12.823185	18.676403	17.003986	24.087961	16.4147042413108	19.441826	17.970402	14.063615	13.730908	13.331737	9.951845	11.174009	12.363002	14.393667	17.293228	15.539716
LOC_Os01g45530	LOC_Os01g45530	2.591493	2.579916	4.04941	18.161591	18.040752	19.719709	17.380465	15.713183	9.832432	8.76264	11.5007	11.354033	5.22531	4.601451	3.345654	16.771399	14.744391	17.18186	11.853201	13.70774	15.606176	9.824525	10.392443	10.648952
LOC_Os09g38670	LOC_Os09g38670	50.8011644133949	18.9485457528868	65.8525698960739	6.86652343648961	13.0172388625866	9.83199256351039	19.4120370508083	19.1726203325635	9.59649277020785	27.8325053290993	26.2977701732102	29.602910699769	36.9150417494226	38.4651203764434	57.3699396016166	9.52634922632794	12.8921383579677	9.90183880715936	14.881284595843	15.5792991570439	17.7846162321016	28.7771329168591	29.3396034099307	22.519098517321
LOC_Os05g33590	LOC_Os05g33590	8.511044	6.828598	6.632663	4.718871	3.955545	5.785663	4.872413	5.165939	4.634982	4.765932	6.065164	6.520591	8.019382	7.955689	6.401652	5.587482	4.086821	5.986263	4.063706	4.26828	5.595653	5.749973	6.734592	5.263511
LOC_Os06g12170	LOC_Os06g12170	15.3017448849805	9.74866837269682	20.7641890136795	5.59637585538805	7.73766511669458	7.22297518034618	9.41865762758236	8.77898324064768	7.68039474064768	11.4254193620882	13.040776718593	13.4675326144612	13.4251265022334	12.4947291451703	17.2586360069793	6.85703854690117	8.08570760692351	7.04238292043551	6.71031093439419	8.84194992601898	8.23223074902289	11.7806206278615	12.3316843592965	8.95547965298716
LOC_Os09g01140	LOC_Os09g01140	0.036019	0.077461	0	0.596985	0.624402	0.536429	0.524923	0.921678	0.958451	0.524773	0.396916	0.731087	0.115983	0.135412	0.117338	0.611988	0.516699	0.577142	0.918248	0.773985	0.530092	0.668681	0.585684	0.334202
LOC_Os01g05060	LOC_Os01g05060	17.129356	35.363567	17.756422	135.136368	195.698044	163.637268	197.117432	193.065857	138.408798	85.737305	77.949211	68.447739	16.37533	28.402122	19.305214	151.884232	134.25325	166.115631	146.915131	139.005722	147.547592	88.127396	63.046581	100.171837
LOC_Os01g35170	LOC_Os01g35170	3.36374036299892	4.68287271790723	2.84017812405609	17.7964838176915	17.2456926618123	16.6494027119741	21.7521342880259	18.6103160744337	17.7040182427184	12.3074949180151	12.4040426084142	10.5197189093851	2.71020865372168	4.02733749190939	3.17775754584682	13.9071936655879	17.7324550151025	12.082112412082	14.2529439929881	14.296448332794	16.193579995685	12.0049800916936	13.5422060377562	15.5240251256742
LOC_Os08g01330	LOC_Os08g01330	3.229904	3.095732	2.880126	0.120462	0.157687	0.231625	0.353972	0.49111	0.857715	0.84623	2.087937	2.925838	2.534978	2.107099	4.336536	0.065009	0.666681	0.07886	0.379692	0.97566	0.714692	1.552054	2.05116	1.36015
LOC_Os08g38092	LOC_Os08g38092	14.458575	9.316714	6.251103	4.411673	3.483027	5.114822	2.696116	2.707065	4.570089	7.09648	7.850213	6.570582	14.428607	13.121973	7.455096	5.124879	3.060731	3.959623	3.306363	3.923065	2.916922	10.569904	10.284834	7.452236
LOC_Os01g22510	LOC_Os01g22510	43.719086	34.831604	56.369213	14.795187	28.735336	16.882656	20.311817	19.529463	17.350609	28.425383	27.775839	25.932222	41.613243	41.371258	49.82719	17.776463	22.621872	19.730429	17.081661	19.07946	19.560917	26.382803	24.985321	23.846437
LOC_Os03g45280	LOC_Os03g45280	603.712402	453.68634	1072.033936	85.455482	186.936142	147.511673	312.977417	309.026184	149.610458	591.53302	438.170044	474.290039	508.867615	669.193237	846.84021	145.219009	336.13208	145.729477	335.274261	285.839325	299.85788	335.072266	479.753815	427.891602
LOC_Os07g06960	LOC_Os07g06960	0.249395	0.21256	0.371754	1.780231	2.219816	2.112276	1.984359	1.69878	2.07919	0.651179	0.998922	1.182961	0.156848	0.28307	0.342284	1.978215	2.067497	2.2764	1.674323	1.686493	1.887368	1.329334	0.921371	0.884541
LOC_Os12g02520	LOC_Os12g02520	0.204019	0.374217	0.213086	2.299001	2.697616	3.009986	2.714909	1.958009	2.514868	1.664435	1.593955	1.856928	0.712907	0.430078	0.241035	1.866734	3.179671	1.346241	2.610794	1.824918	2.79399	1.282404	1.518899	1.829676
LOC_Os08g06460	LOC_Os08g06460	4.93705172881356	4.80990011922852	3.24498504266511	2.76654756750438	2.8316712729398	3.30784516656926	2.60045962127411	3.2981809912332	3.52525827469316	3.02010627703098	3.31209148334307	3.86230505435418	3.59584908007013	3.67603726943308	3.9121868264173	3.74356922033898	4.48162877849211	3.92318073641146	2.84383052717709	3.00694506838106	3.5921792893045	3.81061709409702	3.51137565867914	2.83995920514319
LOC_Os01g72480	LOC_Os01g72480	34.214661	24.208235	25.165392	19.003551	23.354197	23.740255	15.868532	17.701166	15.336481	18.376423	20.602459	21.386312	26.162971	26.657465	26.410427	21.592312	23.646364	19.491737	13.688169	16.276714	14.016809	21.261501	20.159229	17.116362
LOC_Os03g56800	LOC_Os03g56800	5.48483079711637	8.78848520185376	5.32370170648816	28.9201280381051	18.8751746261586	24.1862387301751	21.732863277034	26.0235080113285	24.6235453532441	9.18034900720906	13.0857432327497	14.7116987631308	5.77822895468589	6.32106880020597	6.60559191349125	25.9897095169928	22.5909422893924	27.3732231575695	20.0219476148301	22.8891477528321	25.3102207837281	13.6968635705458	12.8611895623069	12.6902806972194
LOC_Os10g41300	LOC_Os10g41300	2.722671	2.035991	2.523978	0.541773	1.104305	1.017001	1.34354	1.185122	1.034665	1.992461	2.290595	1.670508	2.193942	2.379707	2.604271	1.1828	1.750801	1.072761	1.25476	1.100541	0.789754	1.962843	1.843078	1.288482
LOC_Os06g39140	LOC_Os06g39140	70.8720948036254	38.1750906304129	62.1179570362538	26.7593104380665	34.3961016354481	39.7571347401813	29.991581632427	30.8990656032226	24.195697407855	33.3552593987915	56.139716776435	53.1058827593152	79.6811310926485	67.8909880261833	59.4946203353474	36.8444802779456	47.8005138549849	44.2180261802618	40.2555666193353	33.6329131802618	38.8543809637462	59.1276276364552	51.4270452215509	44.4185785488419
LOC_Os04g57700	LOC_Os04g57700	17.4942532290672	16.8664095700651	14.2659398308026	11.4220814438178	8.78148822559653	12.0899616338395	6.79630987809111	7.1730614802603	10.3290115817787	9.10902428980477	12.5330352607375	11.6560436286334	17.3636680559653	15.6864085670282	16.491892186551	9.48410356052061	10.721909967462	8.56596685856833	5.55194261301518	9.9165919132321	6.54080614880694	14.1097896689805	12.4606936290672	7.94466612711497
LOC_Os05g49740	LOC_Os05g49740	0.127355	0.209795	0.196699	0.939176	1.073773	1.393572	1.173165	1.549883	1.163467	0.435024	0.97287	0.782746	0.190753	0.243083	0.204517	1.050532	0.72004	0.8985	1.019341	1.240395	1.298698	0.706964	0.735192	0.516019
LOC_Os06g07000	LOC_Os06g07000	16.1525331019507	16.0476457747516	9.62067738535149	8.60617815752668	8.72814075340449	10.2199397861612	5.58908691277144	7.17655370813397	10.6583717423629	7.81735878652926	10.8315141347074	12.0550766072875	16.4205766278984	13.4677512329775	11.8038557309533	9.78316513213103	11.0210290165624	9.10278657453073	6.8032382944424	6.94613164298859	6.36981332020611	11.1837685535517	10.6613723198381	6.99072772248804
LOC_Os11g26030	LOC_Os11g26030	0.588556	1.048279	0.42898	3.591074	3.814877	3.723488	4.754672	5.186617	3.439615	2.376989	2.448222	2.862954	0.813585	0.490961	0.600555	4.063386	2.824493	3.449397	4.114666	4.467145	5.165366	3.723958	3.423645	2.933719
LOC_Os02g03730	LOC_Os02g03730	7.230746	6.562618	4.889471	22.034908	19.957176	22.575283	26.234707	26.794632	22.302454	15.671499	16.26298	12.798382	7.683112	7.137774	6.901717	18.670004	14.164456	19.11973	21.825531	22.892088	25.061752	17.361021	14.942455	14.60672
LOC_Os05g34830	LOC_Os05g34830	25.1329284472205	11.8506694553404	32.6819687051843	3.67225060836977	10.3103588588382	5.05375927108057	8.60619966583385	8.81453982073704	4.72971493941287	14.6331428313554	11.9246007564022	16.5405178988132	21.1576073841349	15.4853332348532	17.0998297357901	6.68693502061212	10.1471485109307	7.75214737601499	7.68081573579013	8.61243145596502	9.50265537851343	11.8023152754528	15.2644646833229	11.59659824797
LOC_Os01g45439	LOC_Os01g45439	16.267708812095	12.5307897537797	16.5347234298056	10.7387120669546	11.085993612311	12.8860270961123	8.45342471814255	8.56057690820734	8.295102674946	8.91819972894169	12.009964836933	10.9197470475162	15.022810012959	14.602129387689	16.3169677710583	10.6422688660907	12.3041537095032	10.2012604643628	8.705573825054	11.5556736900648	10.9632349017279	13.2828894546436	13.0775559362851	9.61732106695464
LOC_Os08g01650	LOC_Os08g01650	0.179281	0.371027	0.158118	1.38261	1.285215	1.768492	1.551339	1.712024	1.654418	0.554639	1.013999	0.871091	0.513863	0.462305	0.402153	1.375487	0.951055	1.378381	1.412365	1.159236	1.770765	1.406934	0.918792	1.29309
LOC_Os07g19030	LOC_Os07g19030	6.786529	5.116431	5.192882	22.294241	23.805861	19.801304	26.400627	24.063684	18.388512	14.227284	14.990104	14.282192	5.135186	6.030876	5.519849	17.176533	17.640083	21.771667	16.938723	16.164999	20.796196	14.998694	12.154469	14.90419
LOC_Os01g66500	LOC_Os01g66500	8.515622	10.348838	8.493029	34.773983	23.561916	30.842505	29.199806	36.624958	35.742916	19.912111	21.571436	21.870333	9.849442	9.85903	8.984216	28.207293	25.708338	31.858702	27.135328	27.550619	36.396378	21.590631	21.387695	22.258928
LOC_Os09g38400	LOC_Os09g38400	4.678449	4.945003	5.715515	21.548046	23.789057	22.666658	28.297455	29.244314	18.581684	11.864821	10.500098	13.509759	6.523918	6.83746	5.206748	18.358944	14.676421	17.494999	22.058592	22.797087	27.70652	12.551042	8.69768	10.625181
LOC_Os06g04190	LOC_Os06g04190	0.217104128342246	0.644484577540107	0.465355529411765	3.42922269824293	3.06257610695187	2.97032990985485	2.60241339037433	3.37978137815126	3.04898416501146	1.09295684033613	0.970451828877005	1.68819642780749	0.286476935064935	0.37353343315508	0.190006673796791	2.53347609778457	3.14543296867838	2.39328713521772	2.46929512299465	3.05620002750191	2.54681893048128	1.56908017112299	1.35581011764706	1.60300675019099
LOC_Os03g60400	LOC_Os03g60400	27.683205	37.828758	24.471043	111.463051	108.526245	118.52739	116.885727	114.992821	105.933853	61.11335	55.361702	51.248646	26.447979	38.741932	28.62056	106.68782	84.895226	102.994545	103.830612	113.915016	106.038361	47.781639	44.482571	56.664566
LOC_Os05g07980	LOC_Os05g07980	0.131795	0.140315	0.09315	0.619927	0.860056	0.885846	0.890786	1.131945	1.156578	0.585466	0.492363	0.524581	0.140761	0.09425	0.033773	0.722874	0.609711	0.551487	0.790942	1.096319	1.279483	0.675818	0.739278	0.714397
LOC_Os09g24440	LOC_Os09g24440	33.869678	25.261301	35.923904	21.196592	25.385155	22.168722	19.867159	20.223875	22.457611	26.370539	22.724312	23.363894	32.443092	28.082264	32.845638	23.168501	26.014442	22.772614	19.859901	20.26063	24.512726	27.75783	28.307505	21.467632
LOC_Os04g47380	LOC_Os04g47380	1.477084	1.534267	1.51921	6.391448	4.46513	6.690964	6.598384	5.614979	5.675742	2.539665	3.689348	4.618017	1.691624	2.366136	1.652447	5.540264	4.96286	5.542023	5.397043	5.490205	5.55902	4.816458	3.80443	3.077879
LOC_Os06g19640	LOC_Os06g19640	2.636036	2.324099	2.899776	10.074063	10.161552	11.874144	11.806741	11.750111	9.524439	3.897949	5.022481	6.259117	3.409698	4.052979	3.395736	11.179507	9.138901	9.068139	8.865419	10.886959	12.750481	7.4292	5.503831	7.548717
LOC_Os07g13540	LOC_Os07g13540	0.150715	0.286262	0.168068	1.134176	0.961521	1.344105	1.065969	1.210076	1.430109	0.480607	0.829932	1.024378	0.227866	0.193299	0.370078	1.28167	1.028777	1.155076	0.967854	1.069912	1.098397	0.930248	0.767049	0.583182
LOC_Os03g08140	LOC_Os03g08140	2.17831833636364	2.33244146363636	2.26980716868687	8.13688303131313	5.96852206363636	8.44673301346801	7.8245679973064	9.6674299023569	7.72307443198653	2.29411849427609	3.22067036666667	3.642512796633	2.74895919360269	2.83089875589226	2.58364611447811	7.63386168552189	7.1968700010101	6.76536887171717	7.5276409023569	8.00807954444444	10.0506422922559	4.99539686262626	3.9621885956229	4.28552081279461
LOC_Os10g22050	LOC_Os10g22050	2.001231	3.106129	1.191084	17.339273	19.153374	20.49259	17.480658	13.254716	15.892447	15.53161	5.898205	5.502429	2.045667	2.697165	2.335337	20.457119	17.426744	14.241749	11.021966	16.801367	13.855576	6.174014	7.423211	11.314474
LOC_Os04g41540	LOC_Os04g41540	21.102278	26.29829	10.3987	11.222261	7.658971	8.211182	5.907849	6.681604	12.106488	10.049116	16.742771	20.052975	26.584549	18.920113	14.418075	11.673111	7.752788	9.025732	9.773031	12.715651	10.577199	11.591462	18.33227	13.270612
LOC_Os11g05700	LOC_Os11g05700	14.880239	8.61151	20.583183	7.76878	5.009376	6.665401	6.419984	7.016157	3.652553	5.883589	12.669903	9.817761	20.303305	13.66469	16.346634	9.19453	9.082805	11.728111	4.584131	6.1057	7.344117	10.258817	9.023484	5.821311
LOC_Os06g45050	LOC_Os06g45050	2.716758	2.036106	1.985773	1.153565	0.965066	1.408836	0.779292	0.975891	0.98758	1.048232	1.43085	1.916652	2.551506	2.187187	3.067287	1.30339	1.364972	1.160268	0.876697	0.661038	0.714298	1.056982	1.466614	0.634869
LOC_Os03g17120	LOC_Os03g17120	3.51999519659936	3.61144409776833	2.04704949628055	11.3328783570669	7.32496006801275	11.4952675940489	14.6164793315622	13.4452221880978	12.5920303092455	9.48685829649309	12.7946892369819	12.8876562975558	4.52941433368757	3.67351633581296	3.6597697120085	9.46139464399575	8.4148971487779	10.5277325993624	11.3066293900106	11.5173590563231	14.041289021254	9.64795768756642	8.09598504569607	8.16793629755579
LOC_Os10g30640	LOC_Os10g30640	1.511145	1.143555	0.506521	3.536068	6.587577	6.328782	9.568159	7.713137	7.586637	3.702104	3.837768	3.503438	1.212911	1.524029	0.871643	6.728475	7.177589	5.679173	6.144359	7.272779	7.849609	6.100106	4.825838	4.462009
LOC_Os12g35640	LOC_Os12g35640	14.430047	16.415018	10.933194	10.522299	9.915266	10.128827	7.994609	8.275352	12.767594	9.653398	14.160778	10.742502	14.319099	11.047981	13.253237	10.269016	11.506577	13.857936	10.139578	11.967762	12.310942	11.343945	13.110446	12.626534
LOC_Os04g56970	LOC_Os04g56970	3.29521489913545	4.36712099538905	2.08006273717579	12.9472363193084	9.39594904610951	14.2615291417867	16.1537628172911	15.0874926616715	17.8242599060519	4.14538420403458	6.79101140864553	7.93072742881844	3.73728612737752	4.07836619654179	3.99776888645533	14.8143910553314	12.2652222720461	10.305138962536	16.0875368610951	19.0741199181556	16.9899142662824	10.5538528605187	7.85721378674352	9.27078850893372
LOC_Os11g10240	LOC_Os11g10240	0.123949530295914	0.116557820573039	0.0852665875998121	0.751921127289807	0.768916754344763	0.768022376702677	0.957710713950211	0.823366077970878	1.13259088069516	0.365442019727572	0.544428684828558	0.788159443400658	0.078316782527008	0.22066744480977	0.120259318929075	0.776323302019728	0.70262353217473	0.647322738374824	0.793766815406294	0.82081712071395	1.01261711836543	0.64818266322217	0.307515077501174	0.546266434945984
LOC_Os05g41550	LOC_Os05g41550	51.2458446204885	33.6153075049216	35.7757182774335	32.4820889897922	19.8728239074007	26.4294690481225	16.1847603889902	18.292822169887	16.3535851636894	18.4847210612468	36.7453473970106	34.0652825993438	44.2813681695224	33.1808268403208	37.6076159555231	27.1149684112286	33.9821919617207	26.3907693590959	17.7162314068538	22.3016363780532	21.2050977593875	29.5553396204885	37.6899628104265	16.8486205880423
LOC_Os07g45490	LOC_Os07g45490	0.033935	0.080972	0	0.518402	0.351674	0.467698	0.520822	0.595124	0.446452	0.25485	0.426238	0.466565	0.01446	0.093508	0.041297	0.313333	0.413283	0.285316	0.41981	0.390914	0.481847	0.294399	0.346754	0.225416
LOC_Os06g11060	LOC_Os06g11060	0.650845	0.287886	0.742328	4.387455	5.560881	4.585661	4.829343	4.28674	5.140329	3.088343	2.160368	1.404572	0.812934	0.586338	0.949699	6.624444	3.159445	4.427382	5.367348	3.800677	4.030161	2.2523	3.302225	2.980111
LOC_Os03g59090	LOC_Os03g59090	183.952500419055	119.76185036251	200.02455025639	69.0746956088304	119.455687100697	76.3094003803253	104.075012853602	99.9273792068164	54.0460134082107	141.925188250968	133.799617482572	122.008150800155	166.86962087529	146.117184072037	164.51126332378	70.0487656343919	67.9681813973664	65.5316117931836	67.2928237157243	63.8888344492641	72.0078879759876	126.338987201394	121.796446717273	130.79096342835
LOC_Os07g41180	LOC_Os07g41180	1.583284	1.289657	1.641085	7.570628	5.547034	7.467129	9.24079	11.475592	7.206214	2.163878	2.825891	4.302512	1.973369	1.998196	1.987301	6.037354	4.343831	7.060312	7.352986	9.149493	10.905418	2.268479	2.468105	3.465648
LOC_Os11g20689	LOC_Os11g20689	2.406734	2.043644	1.787577	6.952468	7.167511	6.324184	8.396546	8.089111	6.432051	4.419789	6.050611	5.872596	2.084018	2.482914	1.9692	6.240746	4.917878	5.986901	6.462867	7.260681	7.119817	5.780585	5.10529	5.35268
LOC_Os06g39240	LOC_Os06g39240	2.43905282840237	8.87151337278106	0.973029159763314	0.306632804733728	0.403595644970414	0.287608047337278	0.307618934911243	0.0525233609467456	0.120503715976331	5.35280307692308	2.56519796449704	3.97350021301775	1.98813983431953	3.75552866272189	2.30334262721894	0.554071952662722	0.377765396449704	0.719615573964497	0.231436402366864	0.399521893491124	0.11865074556213	0.126576568047337	0.122530650887574	0
LOC_Os01g46230	LOC_Os01g46230	0.17531	0.140967	0.146312	1.010167	0.540076	1.378	0.785311	1.360525	1.645062	0.361677	0.400656	0.709709	0.278498	0.202912	0.274641	0.850432	0.607091	0.86972	1.166785	1.266443	1.307344	0.847295	0.729625	0.644747
LOC_Os01g05010	LOC_Os01g05010	4.109154	3.127577	4.117137	15.13408	13.640655	14.410954	15.209292	15.431037	10.433054	6.530807	8.290663	8.583961	4.117712	5.175197	4.388283	12.163175	8.197511	14.23819	14.524651	14.12463	15.237858	8.963951	7.054106	7.795734
LOC_Os01g70480	LOC_Os01g70480	0.151871	0.196115	0.081483	0.74487	2.207836	1.424586	1.934414	1.281759	1.270285	1.038809	1.012794	0.556426	0.439326	0.419345	0.412634	0.98026	2.085015	0.817994	1.24604	1.31704	1.275021	1.25827	0.9185	0.913583
LOC_Os11g07916	LOC_Os11g07916	86.820724	46.689838	104.69471	32.902184	57.857418	45.485622	38.397938	34.81097	27.574503	53.030094	52.033451	48.251354	75.292358	69.112335	88.131256	39.173084	43.293182	33.751995	28.820311	34.69363	33.572292	63.30484	53.700218	46.27552
LOC_Os11g37330	LOC_Os11g37330	0.080289	0.282648	0.12716	1.10712388980151	0.745037	1.030412	1.237139	1.00482570773443	1.04520386995209	0.376591	0.569845	0.484121	0.206555030800821	0.197721043805613	0.181502	1.19686752361396	0.924154	0.648053502395619	1.148262	1.07226863244353	1.13266889869952	0.543817	0.57378389596167	0.68268
LOC_Os01g19380	LOC_Os01g19380	0.308813	0.363414	0.357063	1.552648	1.767967	1.530829	1.756833	1.818766	1.215376	0.585211	1.177055	1.14141	0.327964	0.524794	0.410689	1.047822	1.376344	0.995314	1.142317	1.38729	1.469746	1.147734	1.35357	1.136828
LOC_Os06g33520	LOC_Os06g33520	2.171612	2.050515	2.511121	8.466192	6.059619	7.67493	6.793848	8.135738	6.654826	2.44951	4.592653	4.712341	2.559781	2.255279	2.351156	6.842855	5.753221	6.240161	7.190428	7.478934	9.251365	5.007706	4.373335	3.869597
LOC_Os02g02800	LOC_Os02g02800	0.385524	0.24354	0.104784	1.412277	1.328239	1.18782	1.754122	1.746511	1.858632	1.060627	1.459462	1.216115	0.293327	0.176656	0.486161	1.372349	1.66049	1.265693	1.536267	1.216707	1.698707	1.264363	1.390867	1.27921
LOC_Os01g60000	LOC_Os01g60000	0.256862	0.282785	0.075049	0.992936	0.804677	1.166068	1.209365	1.329327	0.929972	0.680882	0.992494	0.867451	0.244201	0.367181	0.374182	0.904624	1.147261	0.739796	1.173221	0.955514	1.091449	0.929691	1.025525	0.867109
LOC_Os04g51110	LOC_Os04g51110	1.05959389727626	1.20813773696498	0.93678339922179	3.51223836108949	3.62449401945525	3.82336367626459	4.41255567003891	3.90533897042802	4.94342310194553	2.32967352217899	3.24568491595331	3.14384915330739	1.27733814241245	1.17182288404669	0.674258776653696	3.05920113929961	2.99208229961089	2.04966463579767	3.5461356155642	3.80323534708171	4.14954995875486	3.28000960155642	2.82515866303502	2.20773032451362
LOC_Os01g05600	LOC_Os01g05600	0.013218	0.106769	0.044576	0.519598	0.50655	0.453315	0.952371	0.720311	0.999897	0.162637	0.343083	0.493841	0.081346	0.108244	0.089523	0.465919	0.581537	0.439975	0.321592	0.961583	0.531357	0.562365	0.610888	0.372823
LOC_Os03g40020	LOC_Os03g40020	7.022699	8.783572	4.625612	6.995662	2.605165	5.091687	22.224588	22.628181	21.967354	7.538709	11.934233	11.017673	5.968293	6.571631	5.983465	5.560096	5.927917	4.20713	16.563894	16.676565	19.721319	15.575333	12.53334	10.469647
LOC_Os02g17370	LOC_Os02g17370	0.187835	0.027935	0.202076	2.686292	2.543423	3.45148	1.92281	2.553508	1.411531	0.439768	0.337494	0.601149	0.533622	0.483428	0	1.003226	0.583357	1.704625	2.104199	2.415825	2.240532	0.855878	0.669198	0.966682
LOC_Os01g54890	LOC_Os01g54890	19.050196	7.9126	24.377645	4.922182	5.313751	7.522857	9.730721	5.752831	1.91853	16.644838	17.372366	13.425863	18.212444	11.687419	14.735819	9.482684	6.876962	9.899128	5.671772	5.452432	4.61781	10.628426	12.728596	11.739002
LOC_Os10g38150	LOC_Os10g38150	9.780602	7.683688	7.678205	6.544461	3.46719	5.50201	3.845003	4.921763	5.947058	5.93131	7.90911	11.632942	7.488997	5.302204	6.637294	7.394995	4.787775	7.92486	3.286179	3.550014	2.771386	5.891128	8.610131	4.030539
LOC_Os03g59264	LOC_Os03g59264	7.134201	7.513538	5.28568	6.432353	3.529651	5.773507	13.816541	16.735298	15.952785	7.130954	9.880504	10.170507	6.175428	6.563023	7.085589	5.302052	6.053649	3.418929	12.383418	11.527596	13.98433	13.10907	10.342763	7.30067
LOC_Os01g67570	LOC_Os01g67570	3.36741	8.841903	3.267482	22.57313	22.372385	23.836794	42.677578	41.984207	49.929459	27.275604	21.795258	20.139215	3.685032	5.002848	4.279631	17.837826	20.727928	12.477353	30.68022	33.495319	35.360706	28.807085	18.749256	26.64872
LOC_Os03g06980	LOC_Os03g06980	1.397538	2.43873	1.425499	6.545537	5.262223	8.001057	8.199579	8.954799	7.199599	2.525504	2.250069	3.145105	1.994558	1.7176	2.029084	5.381546	4.798999	6.231464	7.094246	9.070393	9.787461	3.580933	2.395625	2.958581
LOC_Os07g05650	LOC_Os07g05650	0.046772	0.330231	0.0583	1.187023	1.051004	1.601935	1.335442	1.264806	1.0077	0.999225	0.543725	1.052281	0.227599	0.278973	0.272426	0.889237	0.985773	1.256935	0.877464	1.333793	1.835568	0.841129	0.916761	1.267505
LOC_Os05g06150	LOC_Os05g06150	0.196717	0.372716	0.280092	0.955919	1.777543	1.622452	1.667955	1.672999	1.623346	0.619687	0.810599	0.991325	0.444858	0.352225	0.437704	1.402034	1.67215	1.252478	1.188374	1.270533	1.96521	1.163283	0.805702	1.311663
LOC_Os04g43990	LOC_Os04g43990	41.743423	29.17305	26.800791	18.196487	26.409603	18.88994	12.564576	10.781097	13.561097	31.83136	22.751062	18.39706	44.179489	42.172844	25.453695	19.429342	19.628151	15.696402	11.014508	11.999422	11.598452	19.522411	23.7687	25.931551
LOC_Os06g49750	LOC_Os06g49750	23.115009	18.135689	27.181721	16.121241	15.3388	10.721623	12.272349	13.032915	6.338014	14.863397	14.416016	17.5257	25.392496	19.33983	20.320419	17.442993	12.037975	23.02459	11.362464	9.709352	10.540809	15.099754	15.953738	10.397221
LOC_Os08g25390	LOC_Os08g25390	4.81773074519717	9.68872048230536	3.27071831370071	26.6167111524267	14.8771573715875	26.4654299393327	20.9593026309403	24.6714748811931	30.7215304681496	9.9060358268453	10.8506824405966	12.8363050846815	3.90104928766431	5.74386599140546	5.15078154019211	21.4214596822548	19.0726685687563	16.2663817750253	19.0851368680485	22.7839838356926	21.7690828993933	13.2549293667846	12.2711713420121	10.9027656185541
LOC_Os06g05140	LOC_Os06g05140	0.092076	0.232566	0.145515	0.991302	0.721088	0.648353	0.925975	1.261496	0.964234	0.405532	1.007828	0.903957	0.105585	0.09929	0.103674	0.902101	1.056212	0.854486	1.038697	1.167737	1.248907	0.915598	0.860006	0.746664
LOC_Os07g09384	LOC_Os07g09384	0.111199	0.135933	0.105095	0.660779	0.627271	0.622916	1.025924	1.210028	1.038135	0.313466	0.458585	0.388921	0.114702	0.311205	0.105129	0.643112	0.298337	0.337437	0.781387	0.867318	0.998151	0.7189	0.555768	0.587865
LOC_Os01g65800	LOC_Os01g65800	6.037556	5.642683	3.837323	4.778965	2.682873	4.554937	1.672423	2.418044	2.932066	3.176079	4.960372	6.108066	5.045582	4.849926	4.271883	3.528386	3.454993	2.933299	2.943861	2.853368	2.857995	4.843242	5.609919	3.571382
LOC_Os11g38980	LOC_Os11g38980	6.58216019614561	4.43166575074946	4.79253701498929	5.53045173533191	2.88549786295503	4.11652104282655	4.4380510248394	4.97922012077088	5.44799941798715	4.06596479743041	6.8684628359743	6.39040068565311	7.36844584111349	7.08336816659529	5.68844123468951	6.28521156616702	5.28992095374732	8.05351253447538	4.12365879443255	4.75862519100642	5.03241180513919	6.64012504625268	7.4431302012848	4.32187465567452
LOC_Os09g38310	LOC_Os09g38310	0.127101	0.209472	0.053865	0.920416	0.552124	0.827171	0.694356	0.824736	0.557055	0.318948	0.573003	0.302049	0.109936	0.248701	0.186534	0.535924	0.66732	0.732788	0.70472	0.672369	0.935143	0.844662	0.477617	0.41133
LOC_Os09g32200	LOC_Os09g32200	21.216248	19.674749	36.127098	16.257311	17.373194	17.013741	13.735317	17.00164	8.501133	14.511143	20.291821	21.710882	17.297575	18.643435	24.398508	17.458382	14.22171	17.030388	10.910196	13.620245	12.564268	17.367723	21.980848	14.220843
LOC_Os03g60200	LOC_Os03g60200	0.152475	0.103323	0.068709	0.472639	0.443174	0.489515	0.685062	0.718123	0.718143	0.242348	0.315094	0.287497	0.046753	0.069543	0.106704	0.410357	0.302976	0.335648	0.584963	0.895325	0.708787	0.434568	0.4925	0.269929
LOC_Os01g74320	LOC_Os01g74320	29.264034	21.461731	16.240456	17.760592	9.499945	12.68169	14.442133	14.514101	20.989822	11.98031	19.976513	21.19113	39.557964	30.002871	19.562126	28.127863	13.776748	38.743843	16.982029	14.288367	13.500634	28.966383	19.854631	21.425657
LOC_Os10g27470	LOC_Os10g27470	0.099984	0.091611	0.069996	1.155375	0.550466	0.584743	1.03207	1.017245	0.904376	0.321991	0.237923	0.332312	0.016214	0.260499	0.252253	0.665651	0.540605	0.677406	0.918926	1.026592	1.192722	0.284424	0.335511	0.453677
LOC_Os09g37949	LOC_Os09g37949	4.298953	3.294073	4.333532	1.816417	3.215429	2.521635	1.528454	1.910045	1.615143	2.4187	3.112362	2.840547	5.35503	3.959967	4.279651	2.646955	2.044081	2.697674	1.129972	2.662434	1.932507	3.195106	3.037416	3.592582
LOC_Os10g26680	LOC_Os10g26680	69.4938796402486	30.4714215291375	85.9792969153069	30.5826405687646	42.7154573201243	43.265868969697	28.1270716309246	24.4836036262626	17.9024497428127	33.8173189440559	43.6456548508159	45.3775514786325	67.4008426899767	57.0190921320901	89.0325868111888	37.6477364343434	41.5410501950272	34.1849398430458	27.9061652284382	29.853786	27.5910065143745	46.5669654770785	47.2496221017871	36.8880005135975
LOC_Os06g37670	LOC_Os06g37670	1.586706	1.019281	1.187544	1.266927	0.76729	0.785193	0.464865	0.547176	0.615063	0.924011	1.46192	0.963881	1.754958	1.768873	1.640291	1.170576	0.874288	1.175392	0.548219	0.602527	0.684477	1.224015	1.420304	1.165899
LOC_Os12g42120	LOC_Os12g42120	0.102702	0.185681	0.09735	0.725727	0.547027	1.262143	1.019419	1.219203	0.987075	0.328098	0.629712	0.400477	0.022192	0.177036	0.200237	0.772315	0.73661	0.613459	0.9261	0.896865	1.008149	0.6864	0.824073	0.696321
LOC_Os07g40810	LOC_Os07g40810	0.212537	0.324935	0.088947	1.3095	0.763225	1.095077	0.922189	1.638543	1.196042	0.335327	0.510473	0.541815	0.094919	0.131259	0.157641	0.537745	1.147058	0.906161	0.840835	1.317938	1.104927	0.625669	0.775617	0.558996
LOC_Os07g23244	LOC_Os07g23244	3.05895	4.221559	4.003512	14.881394	8.566345	15.631798	14.033566	15.777954	12.860599	6.273364	6.748596	5.998831	4.029314	4.317775	4.557066	12.066835	7.548045	11.15291	13.129085	13.746094	14.060263	6.850009	6.316971	7.067342
LOC_Os07g44170	LOC_Os07g44170	0.129877	0.213738	0.075184	0.731109	0.547429	1.526731	0.917332	1.099565	1.018767	0.263395	0.666119	0.972282	0.161944	0.101361	0.046108	0.371864	0.639241	0.677331	1.126812	1.113098	1.226412	0.832503	0.990623	0.767753
LOC_Os04g57670	LOC_Os04g57670	0.372419	0.447833	0.115895	2.147745	0.855147	2.13469	1.6321	1.649217	1.948146	0.58831	1.52784	1.324902	0.550229	0.260124	0.26388	1.927048	1.431203	1.592189	1.522574	1.924536	1.645026	1.731422	1.505201	0.824032
LOC_Os02g32550	LOC_Os02g32550	0.974639	1.155002	1.462875	0.394271	0.449384	0.38892	0.215895	0.158073	0.083692	0.614376	0.560354	0.744164	0.724017	0.683051	1.045102	0.253904	0.124936	0.464897	0.245825	0.736145	0.186786	0.760321	0.52018	0.578313
LOC_Os01g68950	LOC_Os01g68950	959.5271	430.018311	1479.555786	375.532654	548.466431	589.785706	726.992004	684.512695	412.266724	733.286438	802.709717	668.072449	779.294067	801.648865	1153.932983	560.326355	689.628723	432.345428	579.6203	620.976746	570.00061	1062.782959	686.511414	575.125366
LOC_Os01g68524	LOC_Os01g68524	0.482600336940186	0.66232852088969	0.378064562969642	1.56831581064022	1.674517503156	1.90054194018635	1.98346988698527	2.29076450796513	1.57842751638112	0.9709728503156	1.01970947009318	1.24680336369101	0.64485354854223	0.8959601746318	0.708779643522693	1.86627427382026	2.12085810459874	1.42890366275924	1.42393595461377	1.89531081755335	1.84488475142771	1.45661909498046	1.44536431139164	0.994910259693417
LOC_Os01g08120	LOC_Os01g08120	0.344259	0.14191	0.013283	0.927756	1.460844	1.299941	1.151314	1.358638	1.644732	0.685581	0.337282	0.987345	0.214063	0.182355	0.131539	0.854454	1.17808	0.908555	1.206617	1.212246	1.205063	1.00176	0.787273	1.128531
LOC_Os07g32480	LOC_Os07g32480	2.25916	2.155671	2.519727	1.51161	1.765699	1.997719	1.411385	1.396195	0.885156	1.512986	1.925289	2.34889	2.079857	2.141438	1.820765	1.514544	1.285775	1.538513	1.121523	1.04685	0.980339	2.303857	2.570596	2.135159
LOC_Os10g04050	LOC_Os10g04050	3.82614399879154	4.93370565271903	2.65167045513595	12.6086427113293	13.9392167185801	11.5285243412387	19.9613487358006	19.0177834617825	17.7100841167674	12.7269135930514	13.3151663862538	11.9001243797583	4.36217818534743	6.16137558172205	4.35168305634441	12.563847905287	17.1515440983384	7.26873301903323	14.8539552706949	13.3209758030211	14.7173520229607	17.822943755136	13.8578541722054	11.738049755287
LOC_Os07g11630	LOC_Os07g11630	2.82226	1.628059	1.88981	0	0.160674	0	0.134811	0.03119	0.869819	0.878636	0.853294	1.012614	1.307454	1.485834	3.618164	0.33282	0.388458	0.144592	0.475808	0.756201	0	0.584047	1.548481	2.329116
LOC_Os08g39130	LOC_Os08g39130	0.149216	0.116468	0.052779	0.510852	0.668919	0.742767	0.999979	0.609828	0.635598	0.303437	0.473277	0.426028	0.154067	0.104439	0.018062	0.552567	0.626433	0.677166	0.432822	0.627868	0.821217	0.63126	0.426025	0.555318
LOC_Os05g49920	LOC_Os05g49920	5.633294	5.209023	5.371965	4.632369	1.999497	4.060533	19.674839	23.740288	17.60684	5.745413	10.136528	9.314734	4.419332	3.339419	5.640871	3.972582	3.080936	1.676144	14.722366	14.299707	20.474955	14.484637	10.017641	8.644027
LOC_Os02g44480	LOC_Os02g44480	0.245853	0.314173	0.155468	1.278288	0.820906	1.696535	1.550912	2.277133	1.700262	0.434734	0.972288	1.111014	0.142237	0.157894	0.193363	1.161641	1.495526	0.828609	1.058929	1.4522	1.619909	0.649565	0.647095	1.163245
LOC_Os05g37980	LOC_Os05g37980	0	0.205571	0	0.870867	1.090215	1.039138	0.902781	0.748576	0.840436	0.1525	0.214937	0.525821	0.103093	0.041234	0.087403	0.530327	0.33336	0.625258	0.685546	1.042076	0.510987	0.272467	0.252311	0.405302
LOC_Os05g05060	LOC_Os05g05060	4.931129	4.633176	2.066015	21.874681	14.682741	24.090807	43.403893	42.677547	53.497986	37.574024	37.248432	36.432728	1.801422	8.238193	3.768225	30.687912	38.407833	13.79797	50.882946	44.320961	35.977028	31.388756	27.007578	23.653027
LOC_Os07g44299	LOC_Os07g44299	0.267797	0.136016	0.087303	0.844322	0.731837	0.874295	0.848055	0.865635	1.055426	0.392666	0.682084	1.012881	0.445016	0.224563	0.376988	1.146977	0.963951	0.521027	0.858789	1.290483	0.977537	0.923492	0.715545	0.677852
LOC_Os04g35305	LOC_Os04g35305	0.134516	0.210226	0.245981	1.045568	1.006464	0.836941	0.928263	1.210511	1.122893	0.412018	0.644009	0.936545	0.229213	0.131501	0.347421	0.878722	1.089218	0.889877	0.85814	1.15959	1.463622	1.063408	0.806991	0.757023
LOC_Os07g33270	LOC_Os07g33270	78.350792	33.628986	41.93544	29.260715	26.050941	33.292755	11.249701	7.565239	6.113539	43.034229	55.261444	48.383896	105.313713	68.697182	36.616558	25.390295	16.637402	32.379429	14.461987	7.683503	9.676571	54.929546	50.723015	36.246689
LOC_Os01g17060	LOC_Os01g17060	4.97636607288503	4.14490985943601	4.42731600563991	4.2171489670282	3.18961373318872	3.51407221041215	2.74896432060738	2.97232170238612	3.54075239045553	3.02228737874187	4.1262856989154	3.77185078394794	4.50394158828633	4.31599941258135	5.24979711453362	3.15253451496746	4.62052298394794	2.73866723340564	2.1180738989154	4.01956219652928	2.7125096681128	4.69772573145336	4.71603504859002	3.01491323383948
LOC_Os05g11720	LOC_Os05g11720	4.620274	2.533783	3.62019	1.821913	2.085958	2.406378	1.370038	1.981291	1.21286	3.308109	2.513299	2.294246	4.866654	3.742728	2.938415	3.05339	1.737255	1.5189	1.56991	1.752839	1.094536	2.903151	2.456327	1.80213
LOC_Os04g36054	LOC_Os04g36054	25.915747	28.475288	14.118086	20.6626	14.281436	17.307959	10.841237	11.876676	22.842377	10.549731	19.178267	20.61577	16.87059	20.53894	20.519989	15.196714	14.665477	14.462154	10.86774	15.017545	10.811725	20.850651	20.696825	12.99945
LOC_Os03g01110	LOC_Os03g01110	1.874875	1.528225	1.473537	6.527947	3.168626	6.792894	4.325948	6.168512	4.958345	1.705165	3.760073	4.621754	2.115433	1.880618	1.664981	5.792881	5.635927	6.924246	4.927973	5.303912	6.854204	3.795045	4.185156	3.072244
LOC_Os04g03810	LOC_Os04g03810	0.214622	0.059385	0.125865	0.726749	0.687797	0.650307	0.682042	0.978752	0.807357	0.397437	0.425476	0.507627	0.039191	0.120878	0.086577	0.395069	0.484997	0.22098	0.740824	0.669377	0.465076	0.476119	0.381111	0.409137
LOC_Os08g06880	LOC_Os08g06880	0.30659	0.428134	0.332361	1.449463	2.320538	1.663193	2.225388	1.420746	1.249905	1.090175	1.076678	0.850246	0.175637	0.323087	0.509812	1.522054	1.425466	1.474422	0.69368	1.583273	1.476315	1.003253	0.977957	0.931662
LOC_Os09g15800	LOC_Os09g15800	0.10435	0.258001	0.01233	0.8691	0.622578	1.3308	0.980592	1.730538	1.563349	0.193943	0.807604	0.839666	0.0939	0.146984	0.151593	0.942293	0.806138	1.065103	1.31276	1.982611	1.499188	1.286342	0.965786	0.572253
LOC_Os11g34700	LOC_Os11g34700	0.077982	0.125254	0.062821	0.542598	0.450814	0.553068	0.565314	0.816101	0.562613	0.142285	0.578058	0.275305	0.08391	0.168221	0.16899	0.487362	0.891536	0.33814	0.514714	0.611813	0.58939	0.483822	0.387318	0.481068
LOC_Os01g71094	LOC_Os01g71094	4.111577	3.245232	1.905479	2.61197	1.574078	2.338008	2.617866	1.829842	2.412693	2.782336	2.657622	2.692252	3.151893	3.973945	1.708362	3.11978	2.409858	2.413187	2.134817	1.885887	1.492638	3.484613	3.151834	2.855281
LOC_Os05g34160	LOC_Os05g34160	2.168794	2.943906	2.849564	11.613029	7.020037	9.655551	8.136929	8.556665	8.875422	6.443559	4.898212	5.953654	2.60317	2.120788	2.429204	9.903432	6.141882	11.133407	9.060174	7.400724	9.433284	4.890641	4.39546	6.873236
LOC_Os03g13230	LOC_Os03g13230	0.155616	0.111833	0.047182	0.522049	0.353782	0.543956	1.037185	0.83754	0.870531	0.559804	0.424707	0.631628	0.161263	0.104963	0.097427	0.529323	0.367313	0.540932	0.780393	0.663106	1.109794	0.485188	0.40367	0.624854
LOC_Os08g43370	LOC_Os08g43370	2.954088	3.11289	4.003293	2.467219	2.735458	2.716963	2.759061	2.810325	1.625567	2.43985	2.945426	2.216905	3.212474	3.274268	3.751301	2.739495	3.044232	3.153613	2.413015	2.162148	3.066867	2.845433	3.352862	2.892327
LOC_Os03g55340	LOC_Os03g55340	0.110971	0.240225	0.09777	0.573025	0.624035	0.678512	0.773222	0.713741	0.53615	0.274005	0.438549	0.402478	0.104584	0.089835	0.097993	0.6359	0.289146	0.51076	0.471087	0.692369	0.693472	0.308818	0.418174	0.291011
LOC_Os03g46440	LOC_Os03g46440	11.8992543158709	9.92578370230041	5.36895503286294	7.88478829982602	2.97088530639861	6.10624841329983	4.37780813937754	3.67032058863329	9.49217291919583	7.04591808757007	14.0903138418713	18.2233705961724	13.540654185579	11.5088800608931	7.13206904620143	7.63960768896192	10.4979009638508	8.98471193659385	3.86049439010246	4.24943612835879	4.10145490218442	6.68361943553064	6.6837435600232	3.8346382081964
LOC_Os03g32040	LOC_Os03g32040	0.097465	0.389099	0	1.242203	0.731802	1.79767	1.890451	1.807612	2.184339	0.460221	0.880651	0.678701	0.228949	0.359378	0.166293	1.903371	0.822687	1.297127	1.09312	1.102254	1.580624	0.656601	0.765307	0.820153
LOC_Os02g15560	LOC_Os02g15560	0.712811	0.472993	0.3283	0.016402	0.071983	0.137235	0.104325	0.105308	0.372733	0.08542	0.523354	0.651983	1.032694	0.703614	0.456033	0.480499	0.499978	0.713478	0.121628	0.157663	0.024655	0.405533	0.357453	0.020252
LOC_Os10g36190	LOC_Os10g36190	0.285092	0.217599	0.251915	1.084172	0.952832	1.331495	0.855842	1.105299	1.228827	0.597909	0.38509	0.610317	0.080983	0.287555	0.122532	1.015318	0.65886	1.149885	1.187223	1.164488	1.261342	0.711386	0.485284	0.7082
LOC_Os03g17510	LOC_Os03g17510	0.321847	0.379814	0.119064	1.253466	1.252815	1.189968	1.61765	1.65547	1.97947	0.419376	1.188811	1.710069	0.559756	0.227079	0.248412	1.243856	1.372374	1.321822	1.595947	1.725104	1.308552	1.29634	1.412907	0.811744
LOC_Os03g25380	LOC_Os03g25380	0.397813	0.326329	0.227518	0.997116	1.5178	1.300296	2.154398	1.502815	1.86298	0.721636	0.926144	0.71176	0.183663	0.365525	0.216086	0.495632	1.006273	0.82786	1.529617	1.845909	1.5635	1.081201	0.874772	1.480788
LOC_Os03g62400	LOC_Os03g62400	0.226287	0.091181	0.169379	0.739876	0.576911	1.051223	1.038752	1.501052	1.301866	0.386817	0.642856	0.885068	0.164989	0.062187	0.20101	0.556966	1.256888	0.9972	1.454058	1.328496	1.43121	1.139892	1.05722	1.056931
LOC_Os07g45120	LOC_Os07g45120	0.328677	0.472237	0.156831	1.525492	0.824946	1.008144	1.441359	1.667341	1.989834	0.81929	0.74424	0.763636	0.311505	0.303307	0.278135	1.528481	1.113793	1.113456	1.670878	1.478466	2.395746	0.972282	1.020569	0.978543
LOC_Os03g50430	LOC_Os03g50430	0.428323	0.412056	0.556234	1.4398	1.872878	2.554733	1.921923	2.287487	1.940286	0.797114	0.775757	0.929415	0.072175	0.210514	0.212078	1.651202	2.525277	1.124808	1.773314	2.473357	1.990481	0.923474	1.235396	1.173591
LOC_Os08g39830	LOC_Os08g39830	5.3491105704698	2.73280648993289	2.02212603039874	1.865801697197	1.510857	2.192749	0.39117807500987	0.446040163837347	0.914239	1.673687	4.235895	4.48797340228978	3.99858986142914	3.52792071535728	3.14223405606001	1.616459	1.15045285116463	1.24716397473352	0.456751	0.436111	0.506117	4.18959687603632	4.302068	1.09237726648243
LOC_Os07g39910	LOC_Os07g39910	0.040479	0.157086	0.102573	0.807259	0.359903	0.489688	0.746144	1.023026	0.913616	0.159845	0.473124	0.381589	0.247021	0.109464	0.134629	0.41612	0.587479	0.686004	0.853171	0.793097	0.86256	0.452056	0.757468	0.350349
LOC_Os10g35750	LOC_Os10g35750	0.467354	0.362113	0.687469	1.326329	2.566685	1.888205	2.011467	2.258548	2.000303	1.398752	1.501374	1.534915	0.637187	0.381891	0.453121	1.4936	1.084447	1.524869	1.274195	1.972079	1.700274	1.644728	1.399606	1.541064
LOC_Os01g04324	LOC_Os01g04324	1.415187	2.186852	0.609586	6.306716	3.518235	4.455375	6.320694	5.940562	5.077506	3.753397	4.548352	4.411098	1.16751	1.475228	1.288812	5.40868	3.820769	3.269026	5.3324	4.641137	4.308618	4.647861	3.535968	3.618607
LOC_Os05g30980	LOC_Os05g30980	4.76975712104931	5.66704418742099	2.25539701074589	3.27405767161821	2.39655489823009	3.14387115581542	1.6639103682048	2.11025520006321	4.72461911599241	2.127364238622	3.70117609608091	4.75986196144121	4.66050191055626	4.30138030246523	4.00962927054361	3.52635260651075	3.96119869974716	3.69840635903919	2.51707511188369	4.4848998789507	3.12010797029077	3.35051263653603	4.71983798356511	3.18325484766119
LOC_Os01g65840	LOC_Os01g65840	0.152472	0.143738	0	0.502593	0.444085	0.896118	0.400943	0.333135	0.606586	0.355276	0.217012	0.254259	0.070452	0.197142	0.097607	0.625293	0.36471	0.4617	0.53094	0.479071	0.592902	0.39752	0.309682	0.239686
LOC_Os10g39660	LOC_Os10g39660	0.854776	0.776002	0.674283	0.32227	0.442836	0.185672	0.333213	0.179129	0.238155	0.367443	0.77598	1.284056	0.626978	0.587033	0.454848	0.12061	0.226685	0.45441	0.26841	0.178626	0.087291	0.597826	0.41388	0.248694
LOC_Os12g03360	LOC_Os12g03360	0	0.107373	0.235293	0.749708	0.842857	1.322818	1.570107	1.096847	1.328503	0.626542	0.794859	0.990435	0.132109	0.119111	0.174033	1.011376	0.882858	0.463261	0.757191	1.166687	1.69844	1.090796	0.399356	0.615658
LOC_Os01g74600	LOC_Os01g74600	0.151957	0.24867	0.081629	1.030577	0.891036	0.479603	1.177123	1.339473	1.456902	0.089843	0.411183	0.430042	0.150828	0.101078	0.089873	0.594331	0.396323	0.76759	0.84281	0.708612	1.436499	0.53145	0.408853	0.331734
ChrSy.fgenesh.gene.28	ChrSy.fgenesh.gene.28	0	0.026683	0	16.950146	18.331617	19.705208	29.876009	28.742649	5.772914	5.501312	0	23.796419	0	4.291842	4.516546	0.041123	22.632877	0	25.294281	22.635748	32.686905	18.275778	25.973183	4.245903
LOC_Os04g23550	LOC_Os04g23550	8.36017434	1.03360614	2.44850558	1.68404572	0.426976	1.06652574	0.085174	0.231117	0.25492894	3.79294002	2.1539479	3.7248306	0.71309904	3.18690438	1.41077896	0.88318334	1.429829	3.92009324	0.0280684	0.06201556	0.11315068	0.8331596	0.44447336	0.56870828
LOC_Os01g05620	LOC_Os01g05620	0.235871	0.220648	0.04468	1.062401	0.507966	0.944747	0.981126	1.379879	1.594812	0.199112	0.901824	1.120101	0.266886	0.159131	0.178364	0.844516	0.983276	0.602324	1.213154	1.197911	1.226348	1.260772	1.238892	0.804686
LOC_Os06g41040	LOC_Os06g41040	0.353793	0.327298	0.155081	1.26518	0.800954	1.128806	2.401141	2.390352	1.479232	0.768075	0.861661	0.795978	0.328606	0.346764	0.249406	0.943299	1.238602	0.664718	1.834046	1.868597	1.389451	1.229107	0.847385	1.493402
LOC_Os03g52475	LOC_Os03g52475	0.487705	0.269238	0.157625	1.650634	1.796211	1.418955	1.460405	1.471185	1.689593	0.652499	0.741667	0.881337	0.143889	0.23003	0.585166	0.773221	1.387352	0.992615	1.295058	0.873689	1.441042	0.732027	0.483109	1.331598
LOC_Os05g45330	LOC_Os05g45330	0.040471	0.08667	0.245994	0.979612	0.731391	0.710479	1.163721	0.999017	0.809473	0.555507	1.158577	1.210194	0.066461	0.076403	0.259283	0.906975	0.745782	0.792377	0.950501	1.578807	1.591497	1.173354	0.771292	0.39327
LOC_Os10g03930	LOC_Os10g03930	0.392171	0.458273	0.05888	0.827544	1.369762	1.579079	1.552099	1.463568	0.959236	0.66091	0.819964	1.152156	0.24142	0.296813	0.251751	1.000793	1.093799	0.867802	1.087637	1.251028	0.941693	0.679627	1.023256	0.728102
LOC_Os01g62950	LOC_Os01g62950	2.339226	1.732539	2.092463	0.754856	2.208326	1.052599	0.8632	0.660122	1.119263	1.773118	2.110423	2.06702	2.448759	1.903636	3.137119	1.867485	1.277302	1.894856	1.03808	1.152928	1.581647	2.284804	2.374393	2.049628
LOC_Os12g06560	LOC_Os12g06560	0.881558	0.508781	0.632307	2.086726	2.112055	2.316137	1.917723	2.797045	2.568812	0.600299	1.402709	1.319689	0.641608	0.675894	0.743487	2.083045	1.257079	2.437686	1.890935	2.672243	3.207144	1.534245	1.456036	1.23147
LOC_Os02g53580	LOC_Os02g53580	1.53123	2.628081	2.511539	7.857536	10.416793	8.550174	14.130102	11.598021	8.292485	7.812957	4.278864	5.871943	2.289283	3.603658	1.514956	8.2096	9.815884	7.759089	9.391561	9.561582	6.650824	3.953098	4.601489	5.518558
LOC_Os08g09750	LOC_Os08g09750	0.083141	0.060922	0	0.220268	0.461613	0.31669	0.619651	0.424531	0.340064	0.320791	0.235932	0.261872	0.04625	0.082319	0.062835	0.112316	0.588128	0.331964	0.631032	0.428125	0.737228	0.340969	0.461382	0.439421
LOC_Os05g50640	LOC_Os05g50640	0.405771	0.192837	0.315691	1.368382	0.576847	1.532021	1.660163	1.902706	1.732471	0.304653	0.646278	0.729796	0.491011	0.457745	0.546994	1.118659	0.781596	0.840615	1.063084	1.534003	1.995933	0.901484	0.699682	0.681344
LOC_Os06g07210	LOC_Os06g07210	0.686028	2.201596	0.663263	4.028851	3.397231	4.541686	4.932926	4.809048	5.930836	2.054666	3.160084	3.176198	0.7358	0.866203	1.102361	3.504878	3.137682	3.85635	4.516965	5.069356	5.102377	3.577855	3.369912	2.711945
LOC_Os08g43620	LOC_Os08g43620	4.882819	1.743091	3.996574	1.474876	2.691323	2.850495	2.631629	2.137794	1.528825	3.957229	2.938662	2.829632	4.522658	4.720424	3.010318	2.22213	2.061752	2.238659	2.738958	2.538905	2.157534	3.183444	3.065206	3.472138
LOC_Os06g06400	LOC_Os06g06400	0.400591	0.32903	0.221513	1.230699	0.767029	1.050721	1.351252	1.482194	1.335512	0.550912	0.847883	1.136403	0.254964	0.258708	0.319217	1.172968	1.144773	0.583733	0.853112	1.215517	1.30465	1.253658	1.02001	0.690476
LOC_Os09g29080	LOC_Os09g29080	0.796733	0.83413	1.318072	3.612074	3.342692	3.765068	5.070243	3.949141	2.336528	1.90583	2.841435	2.066172	1.511495	1.566031	1.279591	2.883124	1.975602	3.220732	3.99356	3.400973	3.578116	2.200759	2.894774	1.741207
LOC_Os02g58330	LOC_Os02g58330	0.28465	0.270113	0.270898	0.956341	0.649525	1.551375	1.095803	1.231707	1.60444	0.307801	0.587969	0.826956	0.47619	0.681338	0.31774	0.871488	1.333658	1.407692	1.329956	1.246585	1.650026	0.600918	0.639238	0.782766
LOC_Os05g34980	LOC_Os05g34980	27.938303	20.082308	13.110907	12.626136	16.530733	14.235347	1.148772	1.308381	3.598069	7.697814	10.968322	9.748062	13.444025	19.300461	13.365082	10.860242	7.294184	11.872753	1.369262	2.380238	1.140684	18.601601	20.959414	15.615756
LOC_Os07g12780	LOC_Os07g12780	62.119358	31.660061	80.118858	38.580276	56.404179	41.446415	45.273201	37.484348	21.60623	45.448837	39.914394	37.998856	51.922112	46.114716	49.842899	39.773369	52.705734	43.127899	23.465998	23.103174	25.913179	46.140659	41.634686	34.233501
LOC_Os10g03910	LOC_Os10g03910	0.159207	0.241033	0.172354	0.496851	0.750279	0.695315	0.998496	0.962536	1.317683	0.592637	0.713769	0.724632	0.145665	0.282239	0.152967	0.907811	0.590867	0.713556	0.848965	0.930818	1.227421	0.695054	0.659667	0.770927
LOC_Os01g51810	LOC_Os01g51810	0.122731	0.240911	0.277473	1.194016	0.565691	1.196705	0.595366	1.291788	1.56326	0.226288	0.783856	0.687047	0.291139	0.302099	0.221461	0.740243	0.737114	1.004966	0.927437	0.696603	1.081329	0.782722	0.65114	0.785906
LOC_Os10g34730	LOC_Os10g34730	7.525841	3.790444	11.108644	4.075184	5.882214	5.746426	4.806359	4.807309	3.063051	5.438207	6.25246	3.899474	6.856997	5.60793	8.627924	4.117595	6.572468	4.579153	3.823832	4.161555	3.306121	8.220791	7.160559	5.828896
LOC_Os12g12190	LOC_Os12g12190	0.076065	0.095857	0.060456	0.604149	0.224393	0.413614	0.572354	0.521057	0.366485	0.068396	0.420876	0.379282	0.146757	0.156904	0.073618	0.41523	0.357583	0.411558	0.430182	0.472508	0.839535	0.5203	0.281873	0.205266
LOC_Os03g12520	LOC_Os03g12520	0.608487	1.159936	0.50797	0.408	0.343453	0.220267	0.140129	0.063594	0.156162	1.309929	0.548213	0.298684	0.333798	0.385651	0.559651	0.25054	0.093049	0.054309	0.166994	0.32112	0.190438	0.349966	0.328194	0.346061
LOC_Os12g08060	LOC_Os12g08060	0.023752	0.117002	0.016041	0.31471	0.303053	0.292507	0.235714	0.445576	0.359293	0.0839	0.123135	0.171399	0.009909	0.099304	0.096778	0.285141	0.219435	0.287945	0.307487	0.362369	0.522894	0.247493	0.2221	0.223967
LOC_Os11g45410	LOC_Os11g45410	0.300352	0.520183	0.104447	1.219516	0.697687	1.582842	0.879415	1.194754	1.346329	0.296696	0.950647	0.675487	0.6734	0.621039	0.575559	1.192236	0.876961	0.961836	1.439772	1.723804	1.788998	0.945093	1.287181	0.890826
LOC_Os11g38200	LOC_Os11g38200	0.153009	0.194328	0	1.27029	0.795335	0.738267	1.39098	1.146514	0.770327	0.339231	0.692227	0.392067	0.158898	0.197947	0	0.944353	1.072322	0.63226	0.929726	0.772342	0.84948	0.59756	0.762164	0.982231
LOC_Os02g16690	LOC_Os02g16690	0.099206	0.200883	0.083905	0.471961	0.532839	0.471502	0.639949	0.581606	0.653796	0.521294	0.431483	0.358833	0.114838	0.210319	0.098315	0.477163	0.339019	0.718651	0.563937	0.654853	0.701599	0.565143	0.290926	0.230299
LOC_Os07g38380	LOC_Os07g38380	9.543644	13.382646	2.987657	8.005122	4.453312	6.474123	4.507693	5.646369	9.611496	4.09175	7.740141	8.66628	10.759601	9.693722	6.170336	8.252089	7.334705	8.800235	5.613115	6.714744	5.69775	8.092366	9.487053	5.67714
LOC_Os10g02920	LOC_Os10g02920	2.061658	1.738657	1.485359	1.344646	1.021097	1.762561	0.949041	0.863249	1.645606	1.512432	2.235341	2.21568	1.676694	2.202973	1.349793	1.729928	1.833261	1.306023	0.813349	1.458719	1.403247	1.962072	2.063049	0.809603
LOC_Os06g11300	LOC_Os06g11300	0.059843	0.129018	0	0.452837	0.373221	0.238445	0.659981	0.394182	0.478763	0.185611	0.405001	0.222056	0.049138	0.130859	0.092708	0.356524	0.416202	0.381008	0.683394	0.316517	0.671319	0.379868	0.183367	0.238658
LOC_Os04g26240	LOC_Os04g26240	0.651883850299401	0.363076773543821	0.223935784975504	1.75254694284159	1.32087614915623	0.963781425694067	2.0145047419706	1.60330610996189	1.95756648394121	0.839872174741426	0.88879918072945	0.963477371801851	0.558392094175286	0.51034585302123	0.753983467065868	0.969999839412085	0.829369138268917	0.906221634730539	1.06665155851933	1.00402179804028	2.05741686281982	1.21428559444747	1.32667957702776	1.35199273053892
LOC_Os02g06540	LOC_Os02g06540	0.23822	0.324542	0.121233	0.825659	0.469314	1.05801	1.444659	1.184634	1.077553	0.780944	0.903325	1.024049	0.201302	0.149329	0.100483	0.696833	1.148216	0.650912	1.119023	1.034507	0.963469	0.693154	0.590618	0.732821
LOC_Os08g32970	LOC_Os08g32970	2.024179	1.225385	2.5747	0.489767	1.197754	1.159561	1.137162	1.118843	0.318501	2.584911	1.785648	1.506809	1.278774	2.223025	2.257331	0.887734	0.876716	1.536313	0.897684	0.585805	0.720971	0.392313	1.248217	1.346662
LOC_Os01g02310	LOC_Os01g02310	1.551808	1.297026	0.911638	1.014236	0.593097	1.384043	0.873005	0.830768	0.979237	0.489857	1.031484	1.72329	1.235172	1.714886	1.007069	0.75968	0.940192	0.955268	0.822546	0.839553	0.712838	1.312759	1.164573	1.000423
LOC_Os06g36910	LOC_Os06g36910	0.884945	0.803913	0.646184	3.619791	1.724631	3.665763	2.399259	3.104814	3.235921	0.666543	1.603138	2.768853	0.731868	0.370743	1.108795	2.780499	2.542262	2.172102	2.268732	2.979704	2.742971	2.428464	2.964566	1.25413
LOC_Os05g34320	LOC_Os05g34320	0.334363	0.309648	0.302412	1.604398	0.722907	0.863122	0.860397	1.095301	0.918197	0.321739	0.565984	0.607486	0.371704	0.297121	0.330575	0.787158	0.88257	0.697022	0.576577	1.52977981474755	1.433023	0.808353	0.631511	0.445691
LOC_Os05g41080	LOC_Os05g41080	0.190178	0.626419103365385	0.489694	1.87650504447115	2.09127696394231	1.20213911778846	1.27870734134615	1.66112955649038	1.73899386298077	0.784472592548077	1.12184809254808	1.50526607932692	0.580862924278846	0.669612212740385	0.276371	0.864197355769231	1.15922496634615	1.14972474399038	1.73825726201923	1.05879791346154	1.68450056850962	1.07720929807692	0.824031350961539	1.21104540264423
LOC_Os10g32540	LOC_Os10g32540	4.897043	12.542048	2.860171	24.206173	19.312193	21.704971	38.791229	38.876297	43.985283	13.714148	14.440288	14.793922	3.344953	8.287195	5.238286	19.750662	21.674387	16.865246	27.94212	28.814461	35.008762	20.868692	13.281545	18.321665
LOC_Os11g40400	LOC_Os11g40400	0.248295	0	0	0.800246	0.713708	0.843503	1.531621	1.686953	0.982102	0.388282	0.89751	0.703121	0	0.333871	0.357713	1.525417	1.12541	0.84628	1.309284	1.603445	1.39269	1.58121	1.012526	0.913531
LOC_Os02g01610	LOC_Os02g01610	0.240821908800465	0.154491111530642	0	0.762422714783619	0.462338125181528	0.571569459192565	0.987680864362475	1.51837117223352	1.70954455242521	0.40331253645077	0.612634209991287	0.534212296543712	0.174827336915481	0.140098147836189	0.221268609933198	0.768115836479814	0.518472528899216	0.452359319779262	1.00921796020912	0.97224617107174	1.16981506360732	0.795422742375835	0.8946420981702	0.527997606157421
LOC_Os06g43250	LOC_Os06g43250	0.093476	0.104309	0.089531	0.198213	0.58658	0.855626	1.36884	1.423283	1.056703	0.659341	0.864576	0.883413	0.037679	0.241939	0.219857	0.523466	0.557394	0.180792	0.857462	1.010822	1.369203	0.947621	1.089208	0.251471
LOC_Os05g11700	LOC_Os05g11700	0.165392	0.264577	0.085637	0.649298	0.715916	0.701501	0.77922	0.961364	0.599122	0.563017	0.691621	0.518121	0.43946	0.169016	0.162765	0.563704	0.547885	1.028139	0.725722	0.694447	1.13797	0.296602	0.516431	0.628481
LOC_Os07g05560	LOC_Os07g05560	0.44871	0.246292	0.085632	1.185023	0.389062	1.493085	0.729642	0.852785	0.925181	0.323885	0.812133	0.848462	0.385607	0.220927	0.212657	0.760775	0.543341	0.680876	1.051285	1.181116	1.900229	0.895882	0.799411	0.942174
LOC_Os06g08570	LOC_Os06g08570	2.712094	3.827103	1.817659	10.595455	10.991652	9.635964	11.125927	10.006246	12.071482	14.695832	4.590452	5.363235	4.202014	4.855072	2.711098	12.899915	11.942842	10.756565	18.357958	13.613556	12.962588	3.066399	4.424958	9.166455
LOC_Os01g01115	LOC_Os01g01115	0.330948	0.326978	0.043342	1.226441	0.409902	1.402611	1.146763	1.644918	1.710747	0.216492	0.688069	1.093699	0.265244	0.418881	0.318304	0.899628	1.343933	0.771979	1.516879	1.395773	1.65158	1.200571	0.864873	0.903748
LOC_Os06g27820	LOC_Os06g27820	0.147561	0.169866	0	0.271324	0.598547	0.93637	1.369538	1.00388	0.77931	0.917538	0.603538	0.347509	0.219351	0.064707	0.23337	0.779205	0.611112	0.291031	0.586589	0.86682	0.671522	0.664584	0.340733	0.347751
LOC_Os12g42190	LOC_Os12g42190	1.862295	4.971064	0.712846	7.234493	9.613626	9.110147	10.904554	9.319727	8.704401	4.552567	4.841441	4.348677	1.667807	3.007777	1.978466	8.373173	7.825979	5.003227	6.296619	7.459167	6.617598	4.863431	3.266419	4.754211
LOC_Os08g43630	LOC_Os08g43630	11.122968	4.18306	9.137866	3.434516	8.618881	3.703678	5.366651	2.95271	1.781278	7.868651	5.442171	3.627603	8.485957	6.523519	6.65923	5.183209	5.468483	5.62181	3.91062	3.386796	3.475891	4.745832	5.703809	4.893271
LOC_Os12g06070	LOC_Os12g06070	0.186832	0.295534	0.418546	1.383253	0.543583	1.177526	1.889586	1.568731	2.399168	0.400436	0.95669	0.809867	0.374914	0.519836	0.389589	0.948329	0.988798	0.719946	1.458297	1.521324	1.768704	0.942377	1.121008	1.026186
LOC_Os04g51580	LOC_Os04g51580	19.8041809973461	23.3475896417197	70.3509251390658	10.8380883386412	19.8402618190021	29.1283067765393	7.09506966613588	9.61448155626327	11.3815742887473	8.05882029140127	37.7807641889597	17.1342815334395	45.5424425801486	47.2171222813164	16.7976451427813	28.2981039474522	6.819890985138	21.8563562292994	21.9870902133758	27.4306898699575	9.78668593842887	29.3418927951168	18.1122210260085	10.3208953481953
LOC_Os09g37410	LOC_Os09g37410	1.730743	1.774886	1.737544	1.3122	0.893326	1.29353	0.620849	1.002008	1.243464	1.173388	2.086788	3.195553	2.209484	1.92413	2.61738	0.919439	3.184928	1.739882	0.985036	2.101764	0.901631	1.270445	1.797976	0.793014
LOC_Os12g05120	LOC_Os12g05120	0.070152	0.377702	0.047283	0.606715	0.89442	0.509015	1.067026	1.270628	0.867384	0.456276	0.46333	0.761317	0.120756	0.193106	0.130326	0.484048	0.347619	0.299301	0.542528	0.959501	0.820995	0.533956	0.560456	0.510586
LOC_Os06g35574	LOC_Os06g35574	0.424916	0.910901	0.472282	1.941952	2.429846	2.239984	2.978415	1.829486	2.232182	1.844498	0.817694	0.886802	0.53341	0.979878	0.582852	2.021852	1.854196	1.341327	1.693061	1.333538	1.879116	1.491598	0.934814	1.941256
LOC_Os08g26220	LOC_Os08g26220	0.83982947986191	0	0.884056596087457	6.13324758342923	3.6580190730725	18.4992257232451	9.44860518642117	10.6877182301496	2.72491972266974	1.208709	14.6279702485616	3.35501784177215	0.205046	0	0.021045	3.3188942410817	3.78247001956272	3.28845756214039	6.84600572842348	7.58672202186421	21.5012938486766	1.63778746777906	1.723588	1.66866094591484
LOC_Os06g12510	LOC_Os06g12510	0.025203	0.270412	0.068314	0.604443	0.378065	1.089857	0.888522	0.706668	0.758138	0.029474	0.384929	0.231298	0.124583	0.03539	0.025655	0.375157	0.604598	0.451476	0.792414	0.520431	0.720618	0.543731	0.3777	0.604789
LOC_Os05g01350	LOC_Os05g01350	0.340025	0.318852	0.168936	2.191632	0.594356	1.053749	0.772269	1.116846	3.913914	0.70436	0.496506	0.429258	0.220523	0.323636	0.154905	1.245338	2.288845	0.794776	0.63726	1.221265	0.498597	0.679608	0.470456	1.274517
LOC_Os10g19334	LOC_Os10g19334	0.174022491059603	0.220454565231788	0.0175759940397351	0.652768337417218	0.508040124503311	0.554081384768212	0.614768643046358	1.09212703940397	0.907762458940397	0.240113720529801	0.53041592218543	0.797443646357616	0.0980330354304636	0.229365493377483	0.0301569447019868	0.730588062913907	0.565122234437086	0.417747419536424	0.827604705298013	1.05635296556291	1.03523884701987	0.521865014238411	0.706029070529801	0.385283094701987
LOC_Os05g07820	LOC_Os05g07820	0.048528	0.054531	0.032397	0.119269	0.173768	0.228108	0.322021	0.310215	0.234883	0.071577	0.248593	0.100683	0.044559	0.0132	0.016171	0.149798	0.194459	0.232478	0.276316	0.219076	0.35498	0.065682	0.132537	0.145909
LOC_Os06g08660	LOC_Os06g08660	0.095904	0.131329	0.22927	0.631899	0.487861	0.493406	1.494932	1.309184	1.452743	0.523495	0.496184	0.821936	0.132835	0.147098	0.212811	0.523809	0.218106	0.463098	0.986581	1.160261	1.348399	0.709189	0.331414	1.002106
LOC_Os08g17655	LOC_Os08g17655	2.183729	2.206106	1.567299	4.832847	9.718892	5.19467	9.031908	8.595557	6.656401	8.348782	4.29538	4.056824	1.285114	4.144146	1.724892	3.550011	5.978232	3.471329	8.202384	3.958627	5.114093	4.442423	3.710932	5.167598
LOC_Os12g10850	LOC_Os12g10850	0.024326	0.052219	0.092915	0.384374	0.279435	0.104758	0.784773	0.855148	0.728068	0.438872	0.411005	0.138935	0.217413	0.261392	0.086575	0.351811	0.451616	0.241518	0.795621	0.577707	0.56741	0.552224	0.289033	0.643141
LOC_Os10g03740	LOC_Os10g03740	0.150588217777778	0.129436572222222	0.175459086666667	0.43353464	0.374937053333333	0.902870878333333	1.27971725611111	0.776294965555556	1.00588866222222	0.491185792777778	0.387404448333333	0.501446305555556	0.0806668822222222	0.0716092422222222	0	0.534932071111111	0.688237578333333	0.202857233888889	0.431795197222222	0.465129630555556	0.719497006111111	0.540527185555556	0.662578683333333	0.540466166111111
LOC_Os02g41560	LOC_Os02g41560	0.175979	0.543279	0.438394	1.341177	0.842195	1.830315	1.219369	1.452152	1.433911	0.741118	1.432972	0.854286	0.164383	0.707778	0.240055	0.996412	0.808132	1.031384	1.404268	1.589263	1.990862	1.570672	1.017914	1.047499
LOC_Os07g07520	LOC_Os07g07520	0.153878	1.009888	0.473511	1.586783	2.021285	2.121464	2.367808	2.437585	2.641225	1.158694	2.102653	1.253043	0.193394	0.560289	0.389228	1.879054	0.92539	1.19707	1.987438	1.927466	1.625542	1.166236	1.0029	1.451351
LOC_Os12g17070	LOC_Os12g17070	1.635976	1.590231	1.488374	4.864956	4.417914	5.08248	7.296484	6.97482243706585	5.695783	3.04491	4.096052	3.782559	2.023878	1.979463	1.67476	5.288967	4.259236	5.04843317588219	5.13707410697416	5.37859278688525	5.761772	4.511626	3.800164	4.15322418005001
LOC_Os01g61320	LOC_Os01g61320	2.87645251017639	3.80041282632293	4.05134198914518	4.56627278018996	4.37175182360923	5.88669078154681	35.7215245440977	40.1866069945726	27.1712382985075	10.9939204396201	12.1325266363636	12.3881581709634	2.08968911397558	2.76797175712347	3.62351079240163	6.32572492265943	4.41352131207598	4.21440285345997	25.4929303351425	20.9923662333786	27.1138752944369	17.0468904748982	10.1602381017639	14.7827756255088
LOC_Os05g47850	LOC_Os05g47850	16.714666	30.63331	16.004707	30.348448	29.383371	31.311789	96.480553	108.355659	106.616959	56.06599	62.539925	65.658844	14.928482	20.406599	18.571442	26.521112	25.847517	25.984291	76.637665	78.241676	91.024506	79.673294	65.199425	66.998421
LOC_Os09g30466	LOC_Os09g30466	7.992303	9.812442	8.264268	13.65871	19.077654	17.294811	60.526432	52.49519	40.820911	22.749369	21.194031	21.043253	7.465323	10.305599	10.281312	13.116447	13.272114	11.654905	36.773247	38.511002	42.810715	30.348412	19.442339	28.834173
LOC_Os04g58330	LOC_Os04g58330	12.967682	12.480347	11.464692	9.953404	11.214983	12.39044	4.891823	5.977333	4.817364	6.920659	10.224605	8.970261	11.071194	11.636776	9.340357	10.763309	10.194631	13.517304	5.096974	7.253859	7.080085	7.184867	7.992332	7.544415
LOC_Os06g45980	LOC_Os06g45980	2.897654	5.588305	3.020075	7.830643	3.750395	7.029038	22.052713	27.420403	21.539721	8.321615	10.470088	11.587278	2.688492	3.77093	3.833662	6.08676	5.02587	4.857132	18.65489	17.202166	22.260115	14.296413	12.490778	12.870843
LOC_Os01g53890	LOC_Os01g53890	2.425796	4.343603	2.960483	9.321823	8.162193	8.626541	17.703482	17.717207	14.987641	9.741725	9.803065	8.054538	2.96817	2.923622	2.894813	8.829881	6.813721	7.541962	11.128098	12.346668	16.022701	13.091501	8.834687	10.088716
LOC_Os08g23730	LOC_Os08g23730	16.241056	14.323811	19.740726	52.676254	41.020454	56.913052	63.039425	65.578773	60.643845	25.987125	29.452328	32.055229	17.376976	15.767761	15.641899	45.60479	39.672005	43.049843	54.230007	54.045986	64.317123	32.007874	27.930023	30.571779
LOC_Os12g07880	LOC_Os12g07880	3.093841	4.514281	2.675135	5.118359	3.451793	5.666261	16.144915	15.323417	14.473015	4.939925	7.028576	5.668044	2.241422	2.912608	2.850104	4.503428	3.689683	3.075761	10.349096	11.843742	12.161937	7.473483	5.987324	7.122342
LOC_Os02g42406	LOC_Os02g42406	9.402469	13.443503	7.47961	26.624674	22.967562	29.092464	33.783276	37.885971	37.63158	15.476801	19.003824	19.343925	8.93387	11.664199	7.455406	26.083857	21.366905	24.503916	29.825932	30.929819	31.955528	25.253033	18.72588	21.023357
LOC_Os09g38980	LOC_Os09g38980	2.35265026457055	2.2824212607362	3.23168040452454	4.48671525613497	5.75590453144172	6.08577691717792	12.5118446771472	14.8387424014571	10.5350320314417	5.1577180333589	5.84433736349693	6.2928748868865	2.87061880789877	2.93151794210123	2.41614379984663	4.54122905904908	5.09323104639571	4.99937197315951	8.24154863496933	9.91396207361963	12.251810622316	6.5683722845092	6.88489118826687	6.84003341947853
LOC_Os03g21980	LOC_Os03g21980	4.15017773855544	4.9837635768057	3.12927235198372	10.6195889094608	11.2905556866734	12.9072262115972	16.5038976164802	16.4509466083418	13.9219986998983	4.69375289420142	6.67724606612411	5.31607119328586	3.68250895727365	4.37655998575788	4.55939607222787	10.9626632400814	11.6840091871821	10.8109376632757	12.176706121058	13.5965625361139	12.2120962380468	7.87009358392675	5.29597695625636	6.47007701424212
LOC_Os08g42720	LOC_Os08g42720	5.744288	6.472907	3.524507	10.650833	13.800686	13.044989	22.916286	20.6423	20.339308	12.491757	10.91391	12.901822	5.979344	8.218801	5.925382	11.18277	10.020651	10.324093	16.257458	13.45117	15.436625	15.876225	11.695679	11.813366
LOC_Os08g09210	LOC_Os08g09210	3.77240459482759	5.93186752586207	3.77943413577586	13.676977049569	12.1362926012931	13.518898987069	17.4832780840517	19.5830407155172	15.7681521659483	11.0311521400862	11.4553934482759	11.4998606875	4.02815069612069	4.74724020474138	4.58706673060345	13.1531562650862	11.1807878599138	15.8253136228448	14.0386698275862	13.8440243318966	18.0871721767241	12.0015416077586	10.3312354396552	11.4773699073276
LOC_Os12g22030	LOC_Os12g22030	13.4933043761329	19.06913	12.209383	26.623442	28.870419	31.11841	46.4615375624371	53.892139	42.8653838791541	21.756145	29.275785	27.448893	14.14218	15.6629848796576	12.663119407855	26.3098570579053	25.3002151978852	26.293678	37.528809	38.2458859083585	44.468781	32.100105	27.763763	30.330734
LOC_Os07g46600	LOC_Os07g46600	7.486718	10.136228	6.596133	10.1735	7.782138	10.180422	25.013897	27.427078	26.484541	9.68823	11.477305	12.707934	6.400825	8.351748	7.328057	10.161806	9.608539	11.491223	20.211599	19.145327	22.864025	14.74374	12.247357	13.912999
LOC_Os01g56350	LOC_Os01g56350	8.94248056626506	16.4015092168675	5.85235346987952	13.5347658433735	16.2016644939759	16.1971795060241	46.2902153493976	44.0269293614458	49.0664831325301	24.619701373494	25.3069172048193	24.7156469759036	7.37948256626506	8.9949226746988	8.19906885542169	13.9343951807229	13.9445098313253	13.4125038915663	32.1709802168675	34.9634978795181	36.939148746988	33.5652651204819	26.0371968433735	29.252161060241
LOC_Os11g03670	LOC_Os11g03670	1.356592	2.782827	0.885608	3.159986	3.915108	3.973637	10.291784	12.61826	10.449731	5.240522	6.589798	6.053224	1.026305	1.526354	1.493131	2.560891	2.955698	1.74324	8.339293	8.941902	9.298409	6.817495	6.593375	7.766323
LOC_Os07g47300	LOC_Os07g47300	11.956952	18.478773	11.285234	18.373425	23.895645	19.354216	65.316833	60.605602	57.460033	38.774433	34.797115	35.146145	12.125415	15.551584	11.601222	18.99173	21.623203	20.44187	47.180721	45.248646	51.097801	40.1362	33.009953	50.19286
LOC_Os03g40550	LOC_Os03g40550	3.416227	6.739395	4.686671	7.439799	7.26089	8.917063	32.394306	31.471334	25.881931	9.00867	8.057205	8.101001	2.532002	4.012589	4.707647	5.856315	6.298393	3.721402	23.957672	26.676884	27.13471	14.618511	9.759438	12.70283
LOC_Os04g24410	LOC_Os04g24410	3.85034976662694	4.6158431499404	3.58516084481526	7.04356100429082	6.12483757783075	7.49713274183552	13.6497962810489	11.5380776684148	12.512711384267	5.43985128367104	5.13532388915375	5.5690696193087	3.28765096352801	4.87456288676996	3.97102758235995	6.45922150417163	5.71618734922527	5.96910576209774	10.3540384405244	9.87843141096543	10.6235348405244	6.72631612586412	5.44483758045292	5.35393353230036
LOC_Os10g34350	LOC_Os10g34350	7.385804	9.283137	6.36828	12.086835	12.030938	14.397949	22.963055	22.208038	20.957382	11.924397	13.707863	13.565907	7.44287	9.09573	7.729717	13.625711	11.959935	10.589215	16.513538	16.992029	17.483423	12.910618	12.748565	12.51221
LOC_Os03g16440	LOC_Os03g16440	6.289109	10.206845	6.519663	20.907604	17.286613	19.93461	20.82864	27.356281	28.213188	7.274135	11.583589	11.918458	6.593363	7.406687	7.436908	17.477148	18.507217	18.962229	19.926958	22.621367	23.976278	12.578916	10.523991	11.193754
LOC_Os01g53150	LOC_Os01g53150	17.950347791029	24.9671566992084	16.1798812770449	26.4083990897098	20.8064565472296	25.014062874934	69.332116055409	69.6159726147757	69.1831414912929	37.5076809277045	36.3218560601583	40.4905897013193	18.785439060686	24.5115280390501	17.4980385889182	25.2045547261214	20.2694284649077	23.4296662580475	53.2715143029024	50.7518100269129	58.645034344591	39.9072195166227	34.1795767989446	50.4505523546174
LOC_Os06g30380	LOC_Os06g30380	15.145783	19.134554	15.099255	19.855474	18.235287	18.506704	54.400429	57.430397	47.885193	27.117092	24.532475	25.907257	13.21991	15.373053	15.448993	17.011335	15.344972	17.020813	37.955612	36.584175	49.434193	30.990362	23.55134	27.745039
LOC_Os08g14770	LOC_Os08g14770	1.931086	1.862298	1.905429	4.983901	3.941159	4.173042	5.446952	6.237209	5.981653	3.327864	4.695605	4.057664	1.917049	2.159609	1.942092	3.992969	4.607889	4.055057	4.543384	5.575445	6.499024	4.242807	5.362151	3.656716
LOC_Os04g17700	LOC_Os04g17700	27.423662	29.792439	26.284168	42.89304	44.392879	48.994389	86.761383	80.534035	76.761047	41.066677	43.096649	39.475666	25.046677	33.97821	30.687613	38.268333	35.742184	42.194126	70.690071	68.213844	70.51889	46.330051	40.381268	41.370541
LOC_Os05g30710	LOC_Os05g30710	0.700739	0.960994	0.602477	2.142514	0.761708	1.507988	3.666408	3.932	4.56378	2.252219	2.861554	2.73332	0.872621	0.953043	0.54053	1.365419	1.545142	0.98595	2.790093	3.120801	3.454599	3.430109	2.686277	2.198388
LOC_Os06g05110	LOC_Os06g05110	15.2210371430253	21.5129767057092	12.0321472495586	37.9534158546204	60.2737097675103	52.5805023372572	72.4148466115362	65.3802999976457	61.9455574408476	39.0952023555032	35.7629817739847	31.7256041736315	12.6364728187169	17.6844543708064	16.6683630188346	42.3992064314303	54.2617919364332	37.5562407245439	53.6686025815185	52.416285956445	53.5718269670394	44.2509919788111	33.3497335791642	35.6375349764567
LOC_Os08g40590	LOC_Os08g40590	3.45329456632899	4.11120214182344	2.47356750265316	2.4666628094549	2.70409378871201	2.90740638205499	1.1921000062711	1.07708208827786	1.21584113217559	1.91495138301978	2.53541525808008	2.03399279401833	3.08139123396044	3.59854734346358	2.68429066811384	1.60425776362759	2.40547884611674	2.16639267438495	1.44341843994211	2.2872906054028	1.13416539122045	3.37701760877955	2.46075430197781	3.48299319006271
LOC_Os01g65400	LOC_Os01g65400	2.9333243063263	5.46411619589345	2.08477423418424	7.14572028856826	3.8309613518313	5.51059724139845	17.1862641237514	15.7586393973363	15.9251855776915	7.79918420699223	10.8699734972253	9.56106882075472	2.84710822197558	4.92249889289678	4.22917150665927	5.36070728190899	5.13732643618202	3.73874420810211	13.2431762835738	15.2437074017758	15.6215577314095	10.7880838568258	9.15576678579356	10.3780365532741
LOC_Os06g02200	LOC_Os06g02200	0.924616	1.17687	0.919759	3.076614	1.926335	2.983351	3.955413	4.397952	3.949045	1.988575	2.990716	3.110743	1.683999	1.534524	1.138393	2.859365	2.081761	3.014685	3.56333	3.695769	4.149654	4.254116	2.744901	2.239154
LOC_Os01g25760	LOC_Os01g25760	0.105457	0.163138	0.115898	0.471981	0.312419	0.419964	0.694986	0.760527	0.951971	0.241596	0.271894	0.40972	0.106271	0.183259	0.163683	0.363835	0.238707	0.415953	0.563542	0.717377	0.796326	0.723106	0.478169	0.363421
LOC_Os03g23970	LOC_Os03g23970	1.70116101088534	2.57803155152395	1.79552725616836	4.64482401814224	5.83273743396227	8.10050981059507	8.44870571552975	9.37628885050798	9.50578804571843	5.34724451451379	5.27806494339623	7.32091700290276	1.59964870609579	1.74075152975327	1.47489113352685	6.99533073222061	5.24247873802612	4.71258301306241	7.97653536211901	7.9124303766328	10.1587306487663	6.66854099637155	4.71318067343977	6.97858036574746
LOC_Os08g29110	LOC_Os08g29110	14.3226921266376	19.4588860764192	13.3800051681223	13.9703222183406	17.9948861604803	17.6648671135371	101.792927521834	80.4711914574236	69.7177047969432	50.2783913744541	30.9891124028384	31.2816962445415	11.4690273624454	21.0038527641921	16.8690274792576	16.3438642303493	12.1709727194323	10.7927922445415	66.2019834617904	60.0937539606987	63.2115814781659	35.4765207358079	30.0590373799127	42.3919333209607
LOC_Os02g58120	LOC_Os02g58120	4.021217	7.851281	1.561172	9.803896	7.342881	8.494706	38.212128	34.59182	35.280544	16.224308	13.329926	11.298566	2.699382	6.183334	3.222146	8.01069	7.628288	5.907349	28.773287	25.119019	26.663996	16.74419	10.830177	18.112389
LOC_Os05g28510	LOC_Os05g28510	5.72543326353232	6.44035364769564	4.80160911104238	17.8949219931952	10.8060815208784	15.3002609081349	15.6372568716363	20.2722169709248	16.7160509965976	6.06034784410764	8.92191658676152	10.1525181172286	6.80674674296319	6.54385100216517	5.64292141540365	15.0784523584906	11.2998440095886	16.382763951129	16.3309090052583	19.4461935378905	23.714666879369	10.0508577052273	8.50867882276523	8.63156544169502
LOC_Os09g36900	LOC_Os09g36900	0.177247	0.27329	0.03531	0.454733	0.337606	0.630788	1.67189	1.520663	1.091795	0.46364	0.606059	0.677425	0.148458	0.136191	0.176543	0.494345	0.307378	0.3141	1.714673	1.473567	1.781253	0.732072	0.487722	0.289956
LOC_Os08g04400	LOC_Os08g04400	2.15258	2.107569	2.272271	4.051264	2.27743	4.221415	6.895616	7.257063	7.108735	3.516829	3.744656	4.453765	1.687437	1.88384	1.941489	3.521537	3.186855	2.656124	4.835081	5.891646	5.640405	3.794508	4.104543	3.609074
LOC_Os06g50360	LOC_Os06g50360	1.53871578016529	2.89820737024793	1.46326681652893	5.60714194710744	4.77778189090909	4.75749778181818	10.0411798479339	9.82427566280992	8.60844790247934	3.77681701652893	4.3335222446281	3.74827650578512	0.87900693553719	2.101556	1.65906078842975	4.3823877322314	4.72483895702479	4.23465605123967	7.08437081157025	6.17301040661157	7.74628891570248	4.64575569917355	3.2617738214876	3.96562285619835
LOC_Os05g05480	LOC_Os05g05480	22.682687310863	35.6249737677115	17.9716899635036	20.1813391004723	19.6547877835981	22.1228236771146	84.5824174289395	83.7541749428939	80.1599608042078	42.7983514276513	49.0826234800343	44.6159712881065	17.9028088325462	26.2110437312151	24.0638331021898	18.5964810541005	22.3337249574925	16.1765662490339	74.62736508845	75.6987925633319	71.4554306457707	51.9762045882353	43.7335503812795	44.7213920738514
LOC_Os03g17950	LOC_Os03g17950	2.417288	2.373933	2.182369	5.624564	4.926885	5.756748	6.412436	6.577972	7.104246	3.734715	5.403516	4.521284	2.940774	2.548249	2.514223	5.302188	4.376603	6.375032	5.44105	5.254185	7.044454	5.725527	4.99165	4.157021
LOC_Os03g19510	LOC_Os03g19510	16.700573	30.279634	12.00041	41.715637	43.44944	49.536602	79.226982	74.437988	83.097641	36.336166	33.79076	31.949545	12.110198	21.837009	15.883194	39.045506	37.27697	39.260502	65.609673	60.536972	68.706947	40.715843	30.693247	38.912449
LOC_Os06g07550	LOC_Os06g07550	2.609791	2.912348	1.576101	5.568369	6.062418	5.905838	7.116432	8.282228	7.665797	4.41318	4.089363	4.810058	2.705059	2.755386	2.457748	4.539172	5.291411	3.359638	6.369905	4.914764	6.368756	6.134256	4.870961	4.52765
LOC_Os12g28250	LOC_Os12g28250	2.709055	3.845668	2.118243	7.531255	6.386729	7.367364	9.800707	10.109978	9.920794	4.77024	5.652253	4.645349	3.018653	3.521656	2.859169	7.866133	9.155286	5.089787	8.148155	9.320353	8.587439	8.472857	5.907962	5.414595
LOC_Os01g35040	LOC_Os01g35040	22.557083	14.677294	18.762812	15.531051	15.222161	17.415432	12.91769	11.583829	11.958974	13.880848	18.740442	19.334511	19.462587	18.829376	19.288382	17.763674	18.37582	15.949152	12.734079	13.425229	11.388261	18.238615	17.204815	13.68942
LOC_Os09g13470	LOC_Os09g13470	2.600972	2.540981	0.706188	3.876369	2.493223	3.220448	9.776374	9.301882	12.22606	3.474405	4.299895	3.440128	2.126451	2.130261	1.061897	4.327645	2.359512	3.632956	8.731673	7.611756	7.58616	7.445742	5.659708	4.952205
LOC_Os09g25880	LOC_Os09g25880	5.702065	7.225479	4.401117	18.328356	12.779695	14.794703	14.589786	16.501255	17.403589	8.250217	11.476046	12.01725	4.612186	5.79955	5.690196	15.627422	16.663082	12.603347	16.904591	15.139416	15.703015	10.487875	10.470312	9.103833
LOC_Os02g49830	LOC_Os02g49830	0.967742	1.577448	1.161756	2.411555	2.572661	2.791886	5.454535	5.401078	4.952935	3.207786	3.641269	3.16366	1.039008	1.49808	0.885309	2.726505	2.338713	1.967657	3.797931	4.459532	4.288843	3.326266	2.319827	3.463161
LOC_Os04g51100	LOC_Os04g51100	0.566639	0.770291	0.444551	1.762668	1.312916	2.322142	2.466053	3.271792	4.126921	0.760596	1.001169	1.80135	0.36462	0.293237	0.544819	1.492451	1.007751	1.15699	2.396468	3.114334	3.705356	2.017055	1.946923	1.253505
LOC_Os12g06910	LOC_Os12g06910	3.60821317402449	2.61013994332099	4.10008175591	10.0619164417545	8.56622671888351	9.53000830076901	10.1319334562803	11.808179039305	9.39639522386785	4.52711998775278	6.0417113318143	6.71930229507263	4.05588545200798	3.77634351609228	3.54785310908573	9.57284844374822	8.00510451979493	8.15641318142979	9.05037344460268	10.0347826280262	12.4538229470236	6.21403010139561	5.89690864967246	5.46974445542581
LOC_Os02g58550	LOC_Os02g58550	12.2776305274914	13.1276396580756	9.419574395189	30.125462128866	29.9648492972509	37.0193572371134	27.3756631941581	29.1342244501718	37.4700533264605	11.9064684931271	22.6499357474227	20.4918226030928	11.8872730463918	14.9774642147766	11.4074436494845	33.8577538659794	32.9809422439863	31.1288113986254	25.2961080292096	26.1521507353952	27.3182778865979	25.7953559209622	21.7472212113402	20.7362410652921
LOC_Os07g06940	LOC_Os07g06940	9.768941	17.450823	8.074826	19.075008	12.960894	18.728558	33.265472	37.799812	39.790363	13.487852	16.140234	18.254812	8.541587	12.17043	10.895089	16.226181	15.350963	13.096742	26.482328	28.289968	31.638643	18.630997	17.761335	16.480019
LOC_Os02g40514	LOC_Os02g40514	18.4718018788628	17.3248649270705	23.3066529814586	52.5083892262052	50.4095209369592	62.0100498195303	77.4539628059332	79.2558032855377	54.2560246724351	29.3218852163164	26.3973470309023	25.4606611322621	19.9666085142151	22.840506538937	19.1647381631644	48.288225065513	34.7793692014833	51.2205316514215	58.4479314956737	57.1276863189122	71.2369009913473	23.1932072756489	21.9854205908529	25.8711714264524
LOC_Os06g16140	LOC_Os06g16140	0.206564	0.355027	0.156434	0.655647	0.459577	1.049512	1.134803	0.994098	2.085013	0.431151	0.670082	0.837467	0.31387	0.379325	0.45633	0.867705	1.00549	0.74585	1.054952	1.24186	1.075472	0.745383	0.506226	0.511694
LOC_Os03g55840	LOC_Os03g55840	0.395948	1.152111	0.390492	1.359772	2.236672	1.777686	5.786837	5.86823	6.12293	2.370572	1.292972	1.536537	0.177488	0.544055	0.561787	1.431642	1.548207	1.740519	4.699997	3.689309	4.336976	1.965911	1.503048	2.489329
LOC_Os06g47210	LOC_Os06g47210	0.999791	0.895555	1.231137	2.214511	1.651405	1.751588	3.14299	3.93233	3.52452	1.307582	2.05028	1.822105	1.216192	1.138233	1.07034	1.2767	1.334242	1.45954	2.559415	3.046113	3.391052	2.692855	2.019756	1.869889
LOC_Os10g36860	LOC_Os10g36860	10.955108	21.959038	5.501081	13.329803	9.360506	14.811042	66.165405	68.73645	61.00853	28.645061	26.248425	27.828051	7.822484	15.777493	10.344545	11.207393	7.7955	8.074409	48.499508	42.307377	50.945538	33.260368	25.485104	38.707634
LOC_Os09g07120	LOC_Os09g07120	4.06811077996803	3.05331828023442	3.59569862013852	11.2606853201918	7.92913276664891	10.3930387144379	9.14069579488546	11.5912358082046	9.8858362850293	4.41361442940863	7.81234796110815	7.28108876345232	3.58084355514118	2.84133339690996	3.60737961054875	9.26859841129462	7.97830239744273	8.92623699041023	8.46818437080448	10.7755998401705	11.3270149675013	9.62507992647842	8.5329633505594	6.16015944112946
LOC_Os02g16670	LOC_Os02g16670	2.457447	2.728769	1.727613	3.64308	2.470742	4.269073	7.063865	8.514515	7.577697	2.614866	3.889132	4.978787	2.032784	2.328444	2.241654	3.118664	3.33292	1.856725	6.89068	6.230889	6.867776	5.766804	5.073478	3.961556
LOC_Os05g44330	LOC_Os05g44330	2.27120950535648	5.75558008127078	1.13880390506095	4.56425161322497	2.82064329626893	4.79771161174732	17.8280864488364	19.9929314979682	18.932228304396	5.49769577059475	5.51207359697082	5.4810369094939	1.61054971592168	3.42308367196158	2.39739874436646	4.1951128566679	3.10720560214259	2.79859778500185	13.2516105035094	12.7749684613964	17.1665476808275	6.39398858625785	4.52285808496491	7.48602470225342
LOC_Os03g27770	LOC_Os03g27770	9.357679	14.145123	6.989117	15.023175	11.430182	16.276375	33.350468	35.497257	31.087841	11.930071	12.478861	12.455707	9.097094	14.753458	10.298189	14.280218	12.908047	9.388823	34.533146	30.416338	28.984596	15.004177	11.512547	14.790072
LOC_Os05g43440	LOC_Os05g43440	1.78040074576271	1.3234790840678	1.79164547389831	4.26519857694915	3.40201897152542	4.91185287728814	7.03018458644068	6.11831432881356	4.79972970847458	3.30903890847458	3.51042584067797	4.65574806779661	1.63675430779661	1.85144290644068	1.82143779525424	4.00138516677966	3.22766829220339	4.8599317979661	6.2072866420339	5.71466047050847	8.1226394779661	4.4875106338983	3.35322553966102	3.95417980474576
LOC_Os05g46290	LOC_Os05g46290	3.462188	3.537534	4.181811	7.314272	9.337599	9.321385	14.215713	14.387398	9.769805	5.079553	5.082824	5.216214	4.450179	4.879105	4.353107	5.308608	5.665581	7.148245	10.294327	12.122073	15.470366	6.361221	4.405033	5.645382
LOC_Os07g22670	LOC_Os07g22670	0.608621	0.493004	0.622854	1.979679	0.722724	1.420414	2.977858	3.730166	2.646321	1.178207	1.333821	1.208845	1.085915	0.554611	0.782918	1.445257	1.232974	1.89877	1.999555	2.524303	4.151076	1.315377	1.771492	1.672119
LOC_Os01g09384	LOC_Os01g09384	0.728334	0.829708	0.725603	0.887897	0.638514	1.275673	2.540225	3.643303	3.07113	0.648106	1.585685	1.326176	0.834574	0.956335	0.597522	1.298173	1.008373	1.123712	2.070414	2.661277	3.132058	2.344588	1.764107	1.575918
LOC_Os03g37878	LOC_Os03g37878	8.102882	4.549578	7.907351	6.48858	8.032224	4.592902	3.050005	2.802962	1.2925	3.649792	4.579774	6.446832	9.745402	7.856486	7.527984	7.156333	4.933568	6.623611	3.518147	2.837993	2.846639	4.721448	5.049366	3.865183
LOC_Os05g33920	LOC_Os05g33920	0.515103	0.491346	0.693235	1.881583	1.316979	1.865947	2.513004	2.720127	2.037498	1.720588	1.289706	1.458165	0.497866	0.442073	0.398542	1.275728	1.282312	1.526944	1.404179	2.224368	2.26427	1.253454	1.187945	1.318214
LOC_Os01g05860	LOC_Os01g05860	0.342393	0.456455	0.493421	1.219591	1.329262	1.098095	2.068111	1.569346	1.486354	0.723876	0.936925	0.739732	0.538306	0.490591	0.363225	1.402901	1.530931	1.513417	1.32174	1.519548	1.97866	1.251653	0.944301	0.789428
LOC_Os08g27090	LOC_Os08g27090	6.374422	7.376061	7.238224	15.128591	13.525913	18.226692	19.201635	21.815058	17.851999	8.594879	10.895491	11.822458	6.857224	6.638372	6.65787	13.333064	12.77299	15.206482	20.846336	18.692533	21.51256	11.426141	10.461692	12.562228
LOC_Os03g43420	LOC_Os03g43420	17.863043	15.15307	22.187523	30.876732	39.061794	38.688435	70.746223	67.422768	44.56324	41.484718	44.597149	38.072815	20.096676	19.195601	20.823799	35.190632	33.495613	38.205593	57.163231	53.369396	60.794479	44.664406	38.878696	46.00209
LOC_Os01g12230	LOC_Os01g12230	2.11802	2.593332	1.14752	3.837814	2.548597	3.172613	8.606692	8.477173	7.807503	4.24005	4.544921	3.228355	2.321022	1.988335	1.196408	4.071716	2.181665	2.584543	5.676968	5.312017	5.553379	5.836393	4.080193	5.198853
LOC_Os02g20270	LOC_Os02g20270	2.13255	3.432245	1.838212	10.22303	4.719064	7.922659	8.010308	9.644946	9.001852	3.546659	5.235672	5.139026	2.960735	3.15244	2.019364	9.234837	6.496136	9.599288	7.199438	9.009931	10.702765	5.382506	4.504862	4.918862
LOC_Os06g13020	LOC_Os06g13020	2.24816196364567	1.66663753661034	2.28663495340502	3.44436665898618	4.19513189298515	5.35055788684076	6.45014365540195	7.53371297695853	5.92546916282642	3.73199014234511	4.04202011315924	4.58910300921659	3.127025453149	2.56171525601638	2.71219623502304	4.81327546185356	5.09393453200205	3.36578782437276	7.25761948847926	9.30051089400922	7.9142751469534	6.74867531592422	5.65358922324629	5.11337779518689
LOC_Os11g02389	LOC_Os11g02389	487.993896	434.878357	335.871796	617.911621	655.470093	1069.522949	2282.890869	1939.271484	864.55542	976.42041	1114.204956	920.34198	240.744858	301.883728	402.478424	661.405273	584.144836	547.95929	1709.150879	1791.32373	2134.134766	887.645874	1015.421509	824.498779
LOC_Os01g54370	LOC_Os01g54370	1.339731	1.638486	1.016834	1.808368	1.873668	3.133668	4.225707	4.34936	4.890111	1.848031	2.305707	2.907427	1.033892	1.496454	1.135363	2.681056	1.570536	2.09724	3.860316	4.486749	4.583496	2.847267	2.468467	2.327487
LOC_Os11g07230	LOC_Os11g07230	3.56244931865726	2.78882082607638	1.88837554804184	8.61135219946485	5.82738825346631	6.77084049112138	11.7365089277548	10.539060958161	5.40174268255899	5.88161564923376	8.77068685137436	7.17420604378497	3.48034822792508	3.16877861007054	2.74987401702749	8.16205308027244	5.82842490051082	5.79007821235709	9.08535150693262	7.88891435855023	11.5814462150328	6.85519370104597	7.24628028484554	7.16103771661396
LOC_Os02g01440	LOC_Os02g01440	14.056498	18.318354	15.036333	18.642443	24.445076	20.801128	48.499519	46.929436	38.313007	29.494183	29.336836	28.344797	14.774269	19.182703	16.541508	18.190424	22.143759	16.923021	37.560654	34.384968	39.84005	35.565052	29.412554	29.320475
LOC_Os12g27060	LOC_Os12g27060	0.491897	0.559466	0.352917	1.678555	1.028474	1.770062	1.429205	2.137947	2.229338	0.604733	1.021919	1.062865	0.603923	0.433155	0.693495	1.244335	1.629821	1.068301	1.337562	2.047735	1.767936	1.498833	1.291909	0.729317
LOC_Os07g19460	LOC_Os07g19460	1.357124	1.368687	1.542917	4.100042	5.383179	4.046052	4.550965	5.553065	4.421682	4.404841	3.863343	3.703351	1.262779	1.640314	1.149005	4.046637	3.212489	3.683724	4.608232	4.844468	5.416695	4.298496	4.009683	3.153421
LOC_Os04g39970	LOC_Os04g39970	6.354649	7.071659	6.723312	8.754986	11.354254	9.209293	24.06658	21.031128	17.145632	14.564472	14.736699	12.695819	8.050014	9.917298	6.759789	9.738708	9.589674	8.376473	16.685617	15.088797	16.508625	14.841318	11.67092	14.347456
LOC_Os10g08879	LOC_Os10g08879	2.97722785489722	3.17260789842805	2.70300859975816	5.84502660217654	4.39201699153567	5.87956104474002	8.31247369770254	7.2428180362757	8.85559331076179	5.10441615961306	5.55492076904474	5.76851243047158	2.5121032503023	3.36479745102781	2.37574466747279	5.63407476662636	3.64394060459492	3.9775524885127	6.68583317533253	7.65914289238211	7.99859130834341	5.80345491172914	5.28946843047158	5.28814070616687
LOC_Os08g23280	LOC_Os08g23280	0.455885	0.93551	0.263501	1.337881	0.949987	1.063634	2.555593	2.954329	2.685494	0.937062	0.889629	0.770664	0.767877	1.246124	0.568581	1.581595	1.06541	0.931179	2.088137	2.079276	2.034844	1.979894	1.270753	1.319984
LOC_Os06g05090	LOC_Os06g05090	4.0543710012945	2.65745099288026	5.19384510809061	10.7278810142395	11.228336033657	12.442962594822	15.9823978582524	17.615383379288	10.025598212945	6.76164303300971	8.15650463430421	8.11718706407767	4.71953371521036	3.84375422071197	4.58469155016181	9.65693570938511	8.18611963883495	10.9142182407767	12.9293410847896	12.5190013928803	15.9856184679612	7.62899849449838	7.82514708220065	7.44121154110032
LOC_Os07g45970	LOC_Os07g45970	0.034465	0.061474	0.069915	0.228342	0.083194	0.240774	0.313105	0.434582	0.380587	0.146061	0.169619	0.138987	0.040701	0.030442	0.035419	0.16786	0.218862	0.090015	0.221467	0.338445	0.396609	0.202756	0.231792	0.259671
LOC_Os01g50970	LOC_Os01g50970	0.686498	1.008651	0.951701	2.223772	1.989711	2.156101	2.473371	3.370522	2.824035	1.099092	1.181852	1.413226	0.885306	0.957194	0.945182	2.180716	1.894389	2.231827	2.580156	2.881812	3.777152	1.216351	1.468444	1.208159
LOC_Os09g26730	LOC_Os09g26730	34.204605	46.684925	34.841152	81.015877	123.299454	104.305115	142.502213	126.204674	101.876289	62.84082	62.017033	61.098053	28.205696	40.493484	36.202942	84.121323	110.390099	74.201401	97.286674	107.807663	107.725922	72.066422	50.967613	62.582169
LOC_Os12g03430	LOC_Os12g03430	2.492884	2.745948	1.846805	2.188125	2.030835	3.085226	6.851052	7.964544	8.342444	5.213556	5.114448	4.669869	2.074183	1.324833	1.924424	3.051441	2.304056	3.211036	5.748947	6.25615	6.794281	4.139456	5.140229	5.244794
LOC_Os08g33700	LOC_Os08g33700	0.257223	0.19026	0.156289	0.522412	0.554901	0.63889	0.768392	1.056353	0.842656	0.355225	0.571931	0.774478	0.383415	0.176666	0.247907	0.351679	0.465715	0.449559	0.809607	1.216362	1.175023	0.763267	0.782012	0.365142
LOC_Os06g16050	LOC_Os06g16050	14.994083	13.416133	14.800111	33.653664	23.441113	27.663	38.304104	41.673206	36.591522	10.304418	21.534548	22.356943	14.346313	17.567965	17.003052	28.979057	30.065136	27.717688	31.915739	35.747047	35.198044	24.054054	21.932514	19.118534
LOC_Os02g47760	LOC_Os02g47760	2.201638	3.337538	3.039364	4.388347	4.860239	5.733581	8.847149	8.802735	7.593572	4.380948	4.82921	5.153247	3.272559	2.6867	3.421753	4.220126	3.782541	4.346306	6.703178	8.968543	9.470273	6.444149	5.311768	5.254911
LOC_Os04g35650	LOC_Os04g35650	1.187552	1.401228	1.494158	3.660826	3.143449	3.418953	3.936047	3.978747	3.990883	1.413882	2.083327	2.024747	1.116341	1.461543	1.259905	2.199158	2.212633	2.425598	2.849429	2.598305	3.837137	2.67996	2.446984	1.830209
LOC_Os06g29430	LOC_Os06g29430	2.513776	2.881041	1.241543	7.514581	3.882153	6.439036	5.510751	6.51852	8.556366	3.402909	6.158149	6.243631	2.325695	2.63359	2.489883	6.300461	7.138699	6.312017	6.883019	6.544661	7.723976	6.850955	6.693272	4.157018
LOC_Os04g41110	LOC_Os04g41110	0.563784	0.51423	0.376086	1.251263	1.075087	1.2809760086145	1.699355	1.59482	1.995834	0.767622	0.905064	0.624851295405599	0.464373	0.399116	0.411754	0.751442	0.553425	1.11328658291457	0.987059	1.38439749892319	1.65632014034458	1.119135	0.79695364178033	0.756365573582197
LOC_Os06g01720	LOC_Os06g01720	0.997571	0.748946	0.664752	2.210124	1.559932	2.088839	2.623507	2.570235	2.526855	1.645838	1.733342	1.617815	0.980119	0.861522	0.790477	2.542004	1.490926	2.567242	2.249117	1.890838	2.968196	2.532193	1.98093	1.658683
LOC_Os09g21250	LOC_Os09g21250	5.297316	10.776785	3.036976	14.579317	15.180619	16.357758	32.027195	27.018696	23.168331	12.213775	10.460248	10.757664	4.937286	9.01738	5.285468	14.204578	12.283863	11.666916	20.299826	18.98414	21.995764	8.836666	6.726681	11.32416
LOC_Os07g06440	LOC_Os07g06440	2.90996	2.661603	2.760032	6.148101	7.625964	8.703313	8.690725	8.326158	7.420514	4.06728	4.759303	4.058279	2.033177	2.809451	2.738107	6.250343	6.165299	5.966139	6.362715	5.599628	7.18863	4.852956	4.089538	4.55104
LOC_Os01g20110	LOC_Os01g20110	10.015611	37.393066	6.096186	20.550316	10.76549	16.496904	122.850922	114.601059	128.312683	47.170124	40.688568	42.960888	7.196239	19.992064	11.82061	15.0832	12.35267	8.782487	98.260124	86.883789	96.261894	58.07753	35.879555	53.789299
LOC_Os05g44350	LOC_Os05g44350	3.93388	4.454529	3.313309	9.760191	13.065498	13.847643	13.981663	15.744657	10.316915	7.119044	6.677307	7.620223	3.878425	5.674657	3.578948	7.751468	10.129724	6.586191	12.2998	10.598391	11.885476	7.55052	5.23785	8.317207
LOC_Os11g37130	LOC_Os11g37130	22.374607	33.946533	20.27721	51.916714	58.743782	48.673096	83.868996	76.947548	74.996727	60.507206	43.464668	46.693031	24.012331	34.547043	21.899389	44.865959	51.984173	36.464649	57.87645	54.052166	65.075478	53.881359	43.934456	51.142078
LOC_Os01g09370	LOC_Os01g09370	3.807895	5.032728	3.812655	5.558166	3.543853	5.381501	11.58355	12.369765	14.525223	6.426342	6.366035	7.114244	3.307769	4.278168	4.58068	5.277767	4.044743	2.802935	8.350421	10.686074	8.985026	7.950472	7.13636	6.292892
LOC_Os01g40720	LOC_Os01g40720	0.428912	0.363125	0.389542	1.636308	0.570676	1.40658	1.44469	1.980889	2.301328	0.471486	1.273378	1.116832	0.455268	0.390762	0.33158	1.377532	0.740246	1.396162	1.591522	1.305724	1.806214	1.670554	1.43166	1.059701
LOC_Os01g68610	LOC_Os01g68610	0.066157	0.111806	0	0.313851	0.149289	0.210992	0.658091	0.769257	0.762233	0.231239	0.395812	0.365155	0.061383	0.072171	0.060413	0.396401	0.810952	0.450976	0.565333	0.523104	0.805532	0.509308	0.130502	0.079116
LOC_Os01g07910	LOC_Os01g07910	3.616611	4.741332	2.519215	8.253382	6.954895	11.357859	9.831665	10.752385	9.589606	6.270268	8.839634	10.737934	3.800845	3.997754	3.883538	8.548477	8.908846	11.39371	9.972822	12.587079	11.963443	8.88672	7.701229	5.591561
LOC_Os01g49010	LOC_Os01g49010	0.513047434065934	0.412749	0.439061005494505	0.986715483516484	0.827409983516484	1.32730376373626	1.82284251098901	1.97840936813187	1.62178845604396	0.845392	0.963917763736264	0.931716725274725	0.493557489010989	0.578187703296703	0.420614912087912	1.3467105989011	0.635680824175824	1.32496103846154	1.41546946703297	1.50549251648352	1.94052685714286	0.997487	1.69388694505494	1.0193997967033
LOC_Os01g72049	LOC_Os01g72049	2.81607873913043	1.92382845116572	2.56812624763705	5.00228535412728	4.36027267170762	4.92395797038437	6.69504911342155	7.42092763137996	5.26130901260239	2.96157556584751	4.36089147132955	4.00998252614997	2.88999487775677	2.33079810207939	2.71887556521739	5.2031178563327	4.57487276244486	5.15037378008822	6.37185005482042	6.2480721468179	7.49135082545684	4.47211091493384	4.75165884688091	4.83970853875236
LOC_Os01g57082	LOC_Os01g57082	2.902889	2.126965	1.348671	5.714512	3.002872	5.13451	5.908181	6.246621	9.41476	2.278207	5.173717	4.607977	2.369812	2.457149	1.85585	4.937887	5.673375	4.152575	4.556552	6.497316	4.165177	6.247032	5.565077	3.739044
LOC_Os08g40430	LOC_Os08g40430	3.52334	4.170425	1.042706	5.029803	2.415237	3.081595	16.816055	15.580222	10.839907	5.54328	6.238555	5.729907	2.647376	5.138613	3.042747	4.530746	3.538898	2.914594	15.273203	7.345134	15.029615	8.478259	6.015054	8.172267
LOC_Os08g03870	LOC_Os08g03870	11.102933	10.526764	8.575535	18.969793	24.386383	22.376648	29.614044	27.997955	26.595058	14.591314	13.400227	12.88925	8.831578	13.23511	10.359404	21.479206	25.8310764375	23.410769	25.657679	22.242296	23.813347	16.535063	12.176538	18.119564
LOC_Os02g02860	LOC_Os02g02860	9.799189	18.007734	8.02715	18.64959	15.531533	19.976215	37.198902	34.951122	38.176178	17.593483	16.66132	15.657781	7.515059	13.86468	8.962707	16.684551	14.620819	13.337209	28.909218	29.115406	29.825428	16.470749	12.899055	16.622742
LOC_Os04g35760	LOC_Os04g35760	4.554935	11.561792	1.744016	6.516507	10.173209	9.031128	36.3265	31.724009	29.4935	14.855788	10.047346	12.596347	3.850926	6.808528	4.675263	7.157551	7.43298	4.984281	23.23139	25.31122	24.178694	16.344017	10.055938	12.176309
LOC_Os10g39520	LOC_Os10g39520	42.689999	21.068743	38.084118	29.329523	40.174492	24.819328	19.149508	19.63394	10.110961	25.610371	31.027632	35.31477	33.310814	28.07626	32.476078	29.905895	40.88644	26.315113	21.994236	23.997154	22.139795	40.543877	35.927567	27.414391
LOC_Os03g63074	LOC_Os03g63074	2.86611383303698	3.10302503485064	1.74632331365576	5.4283605947724	6.57775861699858	5.39237324946657	6.49115652738265	6.79066189491465	8.1250292802276	2.71750880992176	3.80535152631579	3.91294432023471	2.45915617940967	2.89459505138691	2.58297615593883	3.64129924128734	6.9041108997155	4.4403811059744	5.81072249146515	4.91663841056188	5.82430288229019	4.37393101066856	4.00301272955192	2.88969183659317
LOC_Os03g51550	LOC_Os03g51550	1.33758910102041	1.47656706530612	2.32495865306122	4.2152999127551	4.56200329081633	4.65896452244898	5.97793927091837	6.46431263163265	5.45450686581633	2.55149674489796	2.69214705714286	2.32106725612245	1.74801160510204	1.57488469489796	1.82201433673469	3.58248266887755	2.45132037040816	3.82158171479592	4.74307498928571	4.75974006581633	5.48457334132653	2.48247835408163	2.55593142755102	2.54853870969388
LOC_Os02g05890	LOC_Os02g05890	8.484263	20.550484	3.238606	8.876119	7.433723	10.655859	72.831352	59.982697	55.67099	36.140297	27.389532	26.780882	6.843961	17.320322	8.355358	8.187123	7.951194	4.482916	54.234009	50.474865	49.760876	35.520393	21.733683	32.416531
LOC_Os03g27880	LOC_Os03g27880	0.673198	0.780858	0.523241	2.061515	1.456061	1.626075	1.685745	1.995912	2.010889	0.808689	1.101729	1.538877	0.782548	0.782376	0.73651	1.425926	1.777253	1.263038	1.762994	2.011238	1.831783	1.21316	1.248261	1.163019
LOC_Os10g08790	LOC_Os10g08790	0.823689	1.084986	0.434533	2.309348	1.820065	2.353818	3.212591	4.05325	3.388693	1.506055	1.99456	1.855633	0.452084	0.423494	0.121133	1.089718	1.950573	1.367354	2.957213	3.286785	2.018428	2.594564	1.613559	1.969229
LOC_Os09g29950	LOC_Os09g29950	0.796585912552891	0.793009484626234	0.517276549506347	2.26648897009873	1.60911108377997	2.2033715932299	1.83763537799718	2.65632418166432	3.15945372524683	0.537322856135402	1.38140202679831	1.46322512299013	0.744728539633286	0.649941995204513	0.838986844851904	1.90489243131171	1.94376335176305	1.02506572665726	1.82609558758815	2.48544247334274	2.30073219830748	1.54695633201693	1.41620549252468	1.17321150409027
LOC_Os12g38170	LOC_Os12g38170	162.803268	110.0625	142.646118	144.841995	360.163422	137.756454	919.616455	846.63501	390.483856	696.253967	598.653137	598.533142	134.823975	170.273575	84.246483	371.349731	506.26416	784.72406	845.676758	725.600464	782.010986	271.640625	230.310486	282.015991
LOC_Os05g48416	LOC_Os05g48416	1.09688516152717	1.29173470044053	0.801044920704846	3.96133314831131	2.94349457415565	2.94576395594714	3.88332392657856	3.54188285609398	3.45567050073421	2.72163399706314	2.51925854772394	2.91784700734214	0.51393245814978	1.16438995301028	1.26986162114537	3.57730751835536	3.05510153744493	2.58738541556535	2.66197734801762	3.84111338325991	3.26198181057269	2.41006066372981	2.86110423054332	2.26539142290749
LOC_Os09g37240	LOC_Os09g37240	0.429967	0.590475	0.183956	1.343751	0.462737	1.138701	1.193176	2.041837	2.082875	0.300147	0.740313	0.668168	0.573599	0.465494	0.31166	0.934541	1.217031	0.903859	1.525746	1.423258	1.914382	1.036799	0.790523	0.557453
LOC_Os01g59890	LOC_Os01g59890	0.591784	0.365966	0.582108	1.212506	0.979349	1.360487	1.802899	2.028206	2.005705	0.96375	1.226303	0.967238	0.517431	0.325711	0.547259	1.203731	1.938868	1.585416	1.881963	1.566565	2.433078	1.708745	1.443092	0.810718
LOC_Os07g38110	LOC_Os07g38110	13.2858381393072	16.0277145519578	6.04397933358434	14.7485246362952	18.9500404585843	17.5443637816265	39.2560788546687	35.9182177025602	42.3907392582831	17.9547070753012	20.4472061295181	18.4266288840361	8.93728002334337	16.569810874247	9.09026388704819	15.7740451039157	17.9273736009036	14.2154178704819	30.8754148350904	35.1123097996988	31.3033269555723	11.9367508012048	19.0153975865964	21.6171729600904
LOC_Os01g16100	LOC_Os01g16100	1.570475	2.213161	2.655783	5.999962	6.210125	6.463812	7.933446	7.19692	5.854768	4.265283	3.794169	5.291112	2.130452	3.029842	2.290557	5.340162	7.29616	6.022921	5.443449	6.438047	7.496912	5.182107	4.340389	4.181568
LOC_Os06g05355	LOC_Os06g05355	5.277953	4.758543	5.415285	3.27621	4.63447	4.801305	2.772782	2.014573	3.052115	4.929671	4.848883	4.280467	3.979076	5.476833	4.585145	2.342049	3.141688	3.28507	2.545935	2.650728	2.022816	3.8246	4.205978	4.838621
LOC_Os06g45710	LOC_Os06g45710	3.689168	2.762029	2.36673	5.165324	3.583236	5.311041	9.510921	7.999079	6.661657	3.453015	5.766661	4.932369	3.642606	4.842454	3.333782	8.413463	5.117912	6.957567	8.356346	7.996121	8.169604	5.468334	5.508957	5.789408
LOC_Os01g73780	LOC_Os01g73780	5.17457	7.840609	3.699313	8.666549	5.729212	8.176217	16.85284	16.335142	24.01712	7.434391	8.326112	8.263188	3.957987	7.026464	3.486867	11.416997	6.273989	6.782585	18.165943	20.413328	15.198533	9.677989	7.80602	7.148254
LOC_Os04g53700	LOC_Os04g53700	2.050124	1.451093	2.74561	5.584338	7.088144	7.092836	7.227535	7.959561	5.722009	4.093847	4.291542	3.472412	1.996885	2.187927	2.173063	5.934992	6.031132	4.196509	5.851951	6.175591	7.962609	4.066909	4.255229	4.272085
LOC_Os03g15033	LOC_Os03g15033	7.413763	15.33949	4.615191	24.912075	21.008944	27.828299	27.765947	30.586937	32.091049	8.545104	7.758406	9.445664	7.769811	12.197824	7.710923	25.422331	19.461212	22.938889	27.006798	26.868942	27.577288	12.902532	8.764437	12.767924
LOC_Os07g14100	LOC_Os07g14100	0.858444	1.196102	1.132722	3.480044	2.833931	2.580738	3.959563	3.685334	3.872839	1.178388	1.224509	1.910416	1.049095	0.658272	0.570392	3.613431	2.223025	2.838427	2.64467	3.217429	4.460545	2.964698	1.909008	2.742458
LOC_Os03g44820	LOC_Os03g44820	23.167994	29.779551	16.92766	25.739931	40.166393	31.28112	66.172882	69.131081	80.367828	50.070076	39.697765	38.407608	19.798283	35.492996	21.340425	31.61005	36.37994	27.478258	69.639206	64.910133	51.479519	37.669727	37.780064	44.347763
LOC_Os05g45860	LOC_Os05g45860	0.112581	0.237183	0.127033	0.507531	0.244894	0.269447	1.090111	1.089823	0.775932	0.41438	0.213797	0.599437	0.080667	0.030807	0.050328	0.429309	0.26072	0.13989	0.61956	0.618809	0.690192	0.27989	0.460994	0.449705
LOC_Os03g52680	LOC_Os03g52680	45.092159	64.389275	19.452806	22.122942	45.111526	38.739315	21.464113	14.06251	13.736628	33.66473	36.812466	36.305573	46.082169	50.25544	33.435112	22.197922	43.939213	22.846464	26.633669	15.509519	19.471592	31.573626	22.528639	34.150391
LOC_Os02g45120	LOC_Os02g45120	18.4219525350795	22.1683912946679	15.2938974836296	27.0368505519177	26.8991036239476	27.8677519448082	53.4363166052385	49.2897015163704	53.4833360084191	47.9361873021515	29.2568654546305	34.252897655753	20.2746963199252	26.2077974817587	20.5574231870907	28.0393883405051	18.4842368858746	20.5881386043031	49.8172009429373	39.8081945612722	39.0456377165575	35.2642672656688	31.1942944480823	37.9042956669785
LOC_Os04g01540	LOC_Os04g01540	65.479256	90.260735	46.593491	74.896973	102.159164	86.716278	209.676208	169.942337	200.176636	108.900932	103.677032	89.879433	62.111889	97.538086	65.679596	76.815742	85.707352	75.16259	177.535217	145.129593	157.426895	133.598206	89.016258	132.799011
LOC_Os07g27180	LOC_Os07g27180	2.171576	1.578851	2.51239	6.002259	5.753108	6.299541	5.810958	6.874842	4.681662	3.774708	4.202879	4.003329	2.359609	1.970377	2.245737	5.548382	5.384199	4.940148	4.279107	4.851095	6.647584	3.717548	4.207879	4.274341
LOC_Os03g45710	LOC_Os03g45710	24.646887	51.88406	14.877319	44.642052	42.817722	38.040653	165.80806	136.467697	130.403641	92.492477	48.656895	57.27774	17.852934	38.948139	18.864347	47.483269	31.422333	25.226635	116.112411	100.193771	89.747719	54.539581	35.596924	72.372826
LOC_Os02g07780	LOC_Os02g07780	6.21075594693315	8.00809020330806	3.72210392901447	5.75498178704342	4.69963438800827	4.66003610475534	2.89467555685734	3.23093330668504	5.30633737008959	4.10109936871123	6.24200869676086	5.45932676292212	4.94241778152998	4.99480745141282	4.49043331564438	4.04904362715369	4.83959522053756	4.08309558511371	3.2524294555479	3.99244736113026	2.97242814679531	5.68238204135079	6.21481376636802	4.16716584562371
LOC_Os03g55310	LOC_Os03g55310	1.05073	3.014053	1.095291	2.841673	3.947417	4.874114	9.339447	7.866215	7.405864	2.324186	2.965266	1.932345	0.628045	1.231168	1.130024	1.649752	1.428621	1.287165	4.788881	8.761152	4.35565	2.332308	1.786708	2.658877
LOC_Os02g01800	LOC_Os02g01800	0.154433	0.119201	0.044869	0.390586	0.214167	0.251919	0.478849	0.427836	0.588222	0.15385	0.461435	0.342979	0.155816	0.2179	0.216151	0.186455	0.383795	0.249409	0.285292	0.355079	0.513157	0.399159	0.315093	0.229698
LOC_Os01g09750	LOC_Os01g09750	4.04908813122363	6.07146390970464	5.10870851012658	7.97504456708861	7.24494480843882	7.06380446708861	14.3187291257384	16.0279732898734	11.417028057384	7.04222977890295	7.23357155738397	8.38921698565401	3.83527152869198	5.24047559451477	5.57471055780591	8.3544466556962	5.92398087594937	8.71164993797468	10.459582578481	10.230354849789	13.4766642772152	7.70763569324894	7.16637453417722	7.6375897835443
LOC_Os04g44770	LOC_Os04g44770	1.498553	1.636874	0.967969	2.621631	2.118567	4.399467	4.929457	4.550194	3.457518	1.702643	1.782069	2.103177	0.825663	1.099009	1.171012	2.668747	1.995417	2.618312	4.281842	3.391114	4.073987	1.428251	1.503254	1.207915
LOC_Os04g18030	LOC_Os04g18030	1.12384001192911	0.961302409679618	0.537316366734833	0.933939313224267	0.468835305044308	0.942843343558282	2.50041884458078	2.55921490286299	2.61708815439673	1.57338250681663	1.71810282549421	2.09609993183367	0.765243485003408	1.06271644683027	0.743376343558282	1.13513260054533	0.662894913087935	0.784320976482618	1.93016003408316	2.05256003578732	2.02080451261077	2.08682122528971	2.20980896216769	1.43692753408316
LOC_Os01g15840	LOC_Os01g15840	0.316032	0.259413	0.252421	0.741494	0.471569	0.996013	0.8113	0.998301	1.380103	0.199691	0.392559	0.765854	0.210637	0.191033	0.229465	0.704099	0.58461	0.652118	0.743263	1.026911	1.172616	0.646065	0.60726	0.496918
LOC_Os11g43620	LOC_Os11g43620	3.905723	4.601797	5.989637	11.544954	11.901696	15.462732	21.570612	23.663321	12.640295	7.011658	5.981205	5.944403	3.428975	4.924706	5.236727	13.090983	9.2911	9.449668	21.22628	18.928959	18.086931	5.694186	4.437787	8.777575
LOC_Os02g10810	LOC_Os02g10810	41.775932	32.703274	52.510777	70.029305	127.125351	129.063751	160.420975	164.143143	113.642517	91.035782	80.418915	58.919399	49.605679	56.267502	45.117962	99.745972	107.500015	72.044884	132.514084	127.42598	132.523697	98.587502	74.321869	105.331619
LOC_Os05g11730	LOC_Os05g11730	2.262868	2.805795	0.697287	5.50657	3.987798	6.567277	5.911548	4.761014	9.886435	2.177099	3.730161	2.828032	1.650801	2.488324	2.12093	5.46591	4.593657	4.147034	5.034186	5.400271	5.454664	4.809992	3.927305	4.270425
LOC_Os05g17849	LOC_Os05g17849	0.563559	1.20803	0.647361	2.016304	1.650872	1.966751	3.003811	2.276061	3.055954	0.434901	0.752721	1.012912	0.863785	1.022292	0.775767	1.855196	1.888462	1.59388	1.76544	3.254923	2.445538	0.982392	1.135352	1.152676
LOC_Os12g15460	LOC_Os12g15460	0.973483	0.817295	0.740758	1.959426	1.414263	1.742571	1.904509	3.074871	2.306419	1.388034	1.520051	2.220823	0.969852	0.873854	1.225604	1.572574	1.676015	1.294626	1.97235	2.624989	2.995491	2.528468	2.207603	1.318853
LOC_Os10g17520	LOC_Os10g17520	1.49872816444867	2.90211326425855	0.646324039923954	5.77671223859315	1.5307049904943	4.43428168821293	7.70441865874525	7.7298490769962	8.81135368155894	2.11711379752852	4.46992940779468	3.99753346577947	2.05765209980989	2.85909150285171	1.25163146292776	3.4462156121673	2.53667111406844	2.92706032604563	6.58629023479087	6.46310051330798	7.02104896958175	6.61384762452471	4.51383048288973	3.29452094106464
LOC_Os08g39600	LOC_Os08g39600	4.492591	7.312491	3.619369	8.45629	8.755341	9.493985	19.035479	16.82765	13.668204	9.739016	8.885999	8.411475	2.755034	7.009605	4.973105	9.44883	8.295929	7.005084	10.706073	13.346548	12.923881	9.069521	7.76405	8.558032
LOC_Os10g08474	LOC_Os10g08474	2.493037	5.067088	2.363917	15.316237	6.650528	8.14807	12.364186	10.818122	26.727486	14.929291	7.515645	8.471524	1.833598	2.859656	2.576463	12.800766	8.231372	9.812109	15.885545	13.183481	12.639524	4.085938	6.815878	9.558361
LOC_Os06g04530	LOC_Os06g04530	28.564211	39.158134	28.889811	42.996185	46.894455	48.499195	91.765213	80.980598	96.898598	60.644913	51.501312	47.074921	21.029078	36.943905	33.857712	40.000816	47.69437	27.983204	77.296051	75.032013	74.624268	52.673271	44.102131	54.422798
LOC_Os12g07830	LOC_Os12g07830	3.119315	3.738632	4.161069	4.987134	5.929342	4.970089	10.906162	9.445539	9.269817	6.593074	5.9196	5.374166	3.034394	3.375881	2.696989	4.619408	4.124056	4.909282	5.83827	7.738403	6.980258	5.067226	5.037476	4.930117
LOC_Os03g55164	LOC_Os03g55164	2.51559483685446	4.68916621713615	2.83998718016432	6.9047180528169	9.36801579518779	8.94190579753521	12.0432887142019	11.0858782846244	9.8078085258216	6.01924691255869	4.84782130985915	5.2630124407277	1.63733547300469	3.95613446185446	3.74299271830986	6.70759317312207	8.28776354401408	5.64100803462441	9.50770769483568	8.7081886056338	8.92348500821596	4.49317200997653	4.74294096302817	4.63485804107981
LOC_Os03g04260	LOC_Os03g04260	21.822577	29.507059	23.954479	36.610397	45.623413	44.049309	81.385345	72.620415	74.528152	63.83633	47.689529	39.812462	17.901855	31.595009	23.62534	36.177216	32.480225	24.174004	64.834503	57.629993	52.136509	43.622078	35.641674	51.917446
LOC_Os04g53630	LOC_Os04g53630	2.412793	1.517092	1.269076	4.11575	3.057421	4.090762	4.844732	4.864246	5.594609	1.674143	3.44749	3.838858	2.501456	1.626801	1.717397	2.850615	4.419288	2.574973	4.678585	4.194379	4.876544	3.95931	3.539259	2.430014
LOC_Os09g15284	LOC_Os09g15284	13.565764	13.585454	10.600225	19.557985	21.788031	21.393286	49.63187	46.075932	37.07251	44.824615	27.411531	26.149254	12.296761	24.705082	13.166768	25.549997	24.116199	12.296696	44.253891	35.516808	30.245991	29.540266	24.36492	34.387669
LOC_Os08g17610	LOC_Os08g17610	1.162655	1.151178	0.832798	2.775862	2.334592	2.582561	2.91428	3.209527	2.660182	1.342812	2.185412	2.282933	1.316224	0.694352	1.264677	2.581598	2.794863	2.864501	2.117191	2.537197	2.796511	1.83415	1.942752	2.107774
LOC_Os07g48850	LOC_Os07g48850	0.620032208260106	0.511484274604569	0.320796991212654	1.77826192355009	1.00597100659051	1.81859302592267	1.31121002855888	1.47132234973638	1.65452742355009	0.369732923989455	0.90587319288225	1.0427498185413	0.550759	0.52295220913884	0.440046	1.70735741344464	1.08515199033392	1.45894495342706	1.35329925395431	1.63210575351494	1.83312548506151	1.35646619288225	1.29781325219684	0.856388
LOC_Os05g37160	LOC_Os05g37160	0.273382	0.253374	0.53319	0.897296	1.224012	1.183192	1.102922	1.401956	1.740163	1.043628	0.694952	1.001521	0.334947	0.304807	0.408408	0.824009	0.839406	0.639557	1.07483	1.353958	1.482353	0.761972	1.029107	0.656036
LOC_Os08g09270	LOC_Os08g09270	31.666502	37.954342	41.672523	39.810848	56.945652	53.911861	125.175743	122.850571	88.703796	91.000168	71.281494	74.664185	26.202892	34.413311	39.669125	37.279167	48.637691	25.664186	82.130554	81.849777	101.201645	82.086044	77.744835	73.385818
LOC_Os10g09684	LOC_Os10g09684	3.971552	5.577955	3.073486	6.477922	4.549407	7.160129	14.639097	12.933471	13.764083	5.834499	6.06507	7.295957	2.095376	3.47334	3.295411	2.906718	2.142775	1.379391	7.199009	7.868406	5.731739	3.738689	3.797377	5.737391
LOC_Os04g54370	LOC_Os04g54370	0.26772	0.174977	0.092537	0.461548	0.408862	0.676646	0.569645	0.59538	0.660976	0.213317	0.261908	0.175052	0.404041	0.423064	0.374476	0.435287	0.322514	0.426701	0.297601	0.378273	0.345607	0.395282	0.444825	0.534581
LOC_Os11g24530	LOC_Os11g24530	0.086752	0.442051	0.038801	0.804571	0.375797	0.893342	1.226937	1.762164	1.079665	0.41963	1.16653	0.667171	0.134839	0.158712	0.205517	0.812495	0.93833	0.470452	1.227654	1.771458	1.886768	1.278932	0.604812	0.754387
LOC_Os02g58300	LOC_Os02g58300	2.373526	3.063718	2.490703	5.340693	3.000113	4.742648	8.264729	8.380757	8.613199	1.524031	2.82297	4.035037	2.126657	1.878826	2.110813	5.380884	2.763153	6.128965	6.986147	6.442832	8.461102	3.933087	2.842069	3.470351
LOC_Os12g35940	LOC_Os12g35940	0.85188	1.14694	0.328086	1.821391	2.488676	1.637464	2.343425	2.628598	2.249684	1.115717	1.319164	1.322916	0.811439	1.017565	0.750132	1.484012	1.998966	1.24732	1.671539	1.725774	2.459983	1.356232	1.674423	1.247242
LOC_Os08g03676	LOC_Os08g03676	0.074923	0.166327	0.177744	0.464287	0.228242	0.558135	0.760716	0.699121	0.67285	0.305931	0.624692	0.420079	0.055072	0.161014	0.081466	0.378358	0.607151	0.29048	0.547106	0.835474	0.954746	0.606695	0.759624	0.401789
LOC_Os03g11510	LOC_Os03g11510	2.233246	1.417004	2.724245	3.86724	5.00862	7.522195	7.159216	9.107611	4.322492	2.693077	3.855434	3.610047	3.219036	2.584933	2.672332	5.169625	5.329176	5.239211	8.815795	8.621928	9.659257	5.913059	4.597291	4.100859
LOC_Os05g04160	LOC_Os05g04160	0.78204	0.320473	0.36801	1.343608	0.880413	1.339105	1.867618	1.879168	2.397132	0.322817	1.000527	1.352841	0.35143	0.457695	0.639019	1.060469	1.44564	0.995875	1.797208	1.565584	2.063034	1.282786	1.658074	0.729475
LOC_Os01g55740	LOC_Os01g55740	0.811715	1.389185	1.142903	2.968434	2.620464	2.727916	4.078794	2.820656	2.971339	2.082262	2.301262	2.545686	1.079819	1.575251	1.233262	2.148874	1.706617	1.782545	2.854401	3.297062	2.755521	2.214831	2.295357	2.706984
LOC_Os12g01150	LOC_Os12g01150	8.261765	4.664563	3.454588	18.42234	7.653842	14.192759	14.122209	17.259512	18.332441	3.478905	5.82648	8.267455	5.672713	5.266709	5.416858	14.616633	18.291327	17.532656	17.128838	16.97658	14.717536	11.280386	11.635263	8.203918
LOC_Os09g33920	LOC_Os09g33920	1.529977	2.167688	0.999614	2.655991	2.920212	2.364939	4.06141	4.459626	4.008938	2.526392	2.958857	2.877064	1.743247	1.796165	1.660565	2.78963237369392	2.789025	2.766534	2.892065	4.939653	4.266841	4.494954	3.522044	2.2816
LOC_Os11g26150	LOC_Os11g26150	3.325437	5.559607	2.400078	13.487855	9.824246	12.346125	15.007467	13.004233	14.731983	10.495237	6.210865	6.165288	3.417109	5.788814	3.132467	11.99182	12.438794	5.649561	14.592297	12.362707	10.549537	7.44802	4.937832	10.392379
LOC_Os03g32620	LOC_Os03g32620	0.392938	0.643548	0.383541	1.070355	0.481397	0.826391	1.425031	1.41178	1.533596	0.734358	1.049049	1.433302	0.38845	0.51787	0.668217	0.55343	0.684678	0.73994	1.041104	1.166842	1.37124	1.087222	0.959354	0.729532
LOC_Os05g04120	LOC_Os05g04120	3.376636	8.375155	1.502246	8.720901	5.556139	5.063029	28.351273	23.658056	24.606489	11.028337	6.732071	8.215238	1.907135	6.114285	2.172051	5.846238	4.402017	1.288818	19.938732	16.037651	15.33926	8.13343	6.665732	9.676708
LOC_Os06g29800	LOC_Os06g29800	0.394266	0.449692	0.315379	1.465825	0.829021	0.80332	0.991228	1.688316	1.345226	0.499467	1.17701	0.978691	0.34493	0.357125	0.599873	1.149282	1.265915	1.12565	1.772281	1.138615	1.473487	1.444357	1.266498	0.856713
LOC_Os11g32750	LOC_Os11g32750	6.24419974360635	2.91181737584979	10.2627476458401	5.26430259371965	7.344940690191	5.32322374231143	3.13610715506636	3.71325244286177	1.29273030754289	4.84132491226934	5.41427250048559	4.96472659112982	4.43717756037553	5.15026525153771	7.87966142052444	3.25985110974425	3.83338242732276	3.03696480673357	1.49631813143412	2.40917253221107	2.27232508967303	4.80187950016187	5.367385043056	4.2151891278731
LOC_Os05g05560	LOC_Os05g05560	2.709713	3.012655	5.683772	9.703143	11.055288	12.444291	13.731998	14.597671	9.213454	5.86251	7.170889	7.174493	3.119285	3.912783	3.163538	10.878779	9.671061	11.568357	9.520449	10.025101	10.690561	6.120223	6.237122	7.69297
LOC_Os01g55070	LOC_Os01g55070	0.32666	0.451575	0.278756	0.803089	0.564861	0.732888	1.552621	1.241721	0.902733	0.527586	0.738536	1.442137	0.31024	0.200115	0.422686	0.578535	0.753403	0.538246	1.202331	1.053513	1.258103	0.858382	0.709322	0.75501
LOC_Os11g06800	LOC_Os11g06800	2.018225	3.753365	0.839933	5.664436	3.233049	4.306379	12.99315	15.103867	12.022321	11.08274	4.475577	5.940832	1.062131	3.520684	1.697716	3.99971	3.479903	0.878253	6.465467	7.904528	6.600069	5.469759	3.218912	5.572521
LOC_Os06g23210	LOC_Os06g23210	2.380161	3.065322	1.986107	7.921867	4.416151	4.775661	6.574232	5.677826	9.159713	3.094933	2.271365	3.04398	2.678049	2.7458	2.47513	8.199743	5.908122	5.28559	6.662567	6.516191	6.568703	4.274926	4.725872	4.339384
LOC_Os04g42310	LOC_Os04g42310	8.345935	9.844296	4.388782	6.057506	5.901829	5.747872	4.056666	4.22928	6.138518	6.166209	5.695093	4.845257	9.942936	8.795424	6.636645	6.379124	4.151361	7.299125	5.300721	6.056945	5.130488	9.037799	7.435447	7.31411
LOC_Os10g11820	LOC_Os10g11820	0.10488	0.147332	0	0.246913	0.056301	0.079683	0.44891	0.503294	0.689522	0.106897	0.166392	0.255605	0.266485	0.157707	0.213431	0.207911	0.189512	0.189564	0.369476	0.557851	0.598415	0.384497	0.350735	0.299247
LOC_Os04g53640	LOC_Os04g53640	2.517599	1.575902	2.269505	3.769583	5.687388	3.941331	6.364159	5.524475	5.344063	2.848743	3.856862	4.557381	1.942616	2.048372	2.257427	3.239175	3.106104	3.673765	4.155971	4.362564	3.950325	4.315817	3.833495	3.367126
LOC_Os06g26234	LOC_Os06g26234	1.93262367359727	8.83488929962973	1.38790123896326	4.26943822101965	2.1538025818855	4.90651633608658	18.1309774437482	18.1470312506408	24.7034920760467	3.30940669695243	5.17484297806893	4.22151290145258	1.24562160951296	2.50182516690402	2.88025125519795	4.54273240131017	4.18900373597266	1.70583759470236	12.7345470612361	16.440940648818	15.8844604958701	8.04297575391626	6.05259279635432	6.35538833437767
LOC_Os02g54710	LOC_Os02g54710	13.819953	22.052872	13.821687	19.867577	31.548571	30.938633	48.233955	49.599365	43.651333	21.851387	18.409855	17.826271	10.707913	19.877069	15.794029	27.114962	28.183876	18.141502	46.811516	38.88121	37.182499	17.92564	13.18441	16.912577
LOC_Os02g40460	LOC_Os02g40460	2.869466	2.591963	4.428608	11.68074	8.723859	8.452099	9.072739	12.195427	7.484207	3.350266	4.73415	4.760898	3.188793	3.235667	2.971239	8.768996	5.913541	8.210447	7.609578	8.169806	10.153345	4.441013	4.005411	5.103769
LOC_Os10g04120	LOC_Os10g04120	0.371321	0.366353	0.103652	0.443843	0.299915	0.578469	1.105502	1.164013	1.215051	0.228467	0.824975	0.692424	0.272494	0.179785	0.372322	0.643885	0.547889	0.285396	1.095074	1.046934	1.419113	1.146297	0.88773	0.577195
LOC_Os03g16874	LOC_Os03g16874	3.19221306475716	3.03067866251557	4.49968509339975	9.54850644956413	10.4048117447073	11.168342234122	11.7273638181818	10.8297418206725	8.33613397011208	7.53330886674969	4.72644327272727	7.15320172478207	2.92659134620174	3.97228912826899	3.40816517061021	8.16419055541719	7.70475381444583	5.9614175641345	8.07504732503113	8.81509802241594	9.25523658156911	5.50890318929016	5.56216111581569	5.64565455541718
LOC_Os11g11340	LOC_Os11g11340	0.57823	0.557489	1.113545	2.462863	1.702037	2.631035	2.351382	2.834968	2.084483	0.709482	1.439857	1.280487	0.931657	0.753142	1.120993	2.148929	2.097569	2.659104	2.357962	2.130393	2.871913	1.760537	1.509739	1.300857
LOC_Os06g40860	LOC_Os06g40860	0.392809	0.229964	0.276839	1.098176	0.433627	1.03918	0.905091	1.223954	1.255388	0.336751	0.566598	0.579419	0.174702	0.245584	0.504866	0.835266	0.602195	0.52049	1.10864	0.931188	1.073575	0.913301	0.694236	0.49025
LOC_Os01g62790	LOC_Os01g62790	0.995539810344828	1.81259538909599	0.617057065237651	2.302352	1.39748800698975	2.488195	2.69701799813607	2.98821691006524	4.3930010917987	1.621574	2.53135803075489	2.43337084389562	1.75597401863933	2.058306	1.470535	3.37434422693383	3.04348341053122	1.93230153960857	2.776857	3.014464	2.807411	2.572633	1.96927949906803	1.838764
LOC_Os10g34720	LOC_Os10g34720	0.459169	0.509051	0.687555	1.345033	0.917423	1.453104	1.757172	1.808234	1.232375	1.132286	1.449607	1.12403	0.539129	0.487043	0.561779	1.147237	1.035418	0.810033	1.35621	1.571712	2.177027	1.396593	1.272307	1.266509
LOC_Os03g62690	LOC_Os03g62690	1.03986775166488	2.72242159312567	0.990247726745435	1.88241573404941	1.56071347819549	2.11015844704619	6.04701131944146	6.17391470268528	6.21091848721804	2.50179484704619	2.51043618711063	2.90804509323308	0.762791476476906	1.8194471707841	1.21007696777658	1.5553372141783	1.75660172244898	0.427738651987111	4.47591416369495	4.37082312244898	4.13947045413534	2.86115715746509	2.07853174113856	2.31864348850698
LOC_Os08g04010	LOC_Os08g04010	0.556602	0.912108	0.557336	1.24568	0.449832	1.264364	2.144404	3.261631	2.475077	0.563435	0.668262	0.527698	0.700336	1.017588	0.552189	0.585095	0.489468	0.801518	2.605545	2.021832	1.41554	0.669393	1.275144	0.833412
LOC_Os06g47950	LOC_Os06g47950	1.42592	0.976636	1.089725	1.241472	1.138217	1.401433	3.727226	3.946179	2.413207	2.267301	2.337984	2.065831	1.091689	1.04326	1.248688	1.413162	0.93765	1.473325	2.582002	2.510282	2.530686	2.400573	1.429006	2.612471
LOC_Os08g03620	LOC_Os08g03620	0.32726	0.21079	0.240677	0.755697	0.664709	0.804258	0.725853	0.819355	0.860055	0.631147	0.598298	0.381434	0.526487	0.327587	0.585664	0.606024	0.75293	0.606769	1.068987	0.795817	0.913157	0.500499	0.393577	0.537826
LOC_Os02g21580	LOC_Os02g21580	0.979189	0.635574	0.88644	2.359904	0.907614	2.303847	2.665167	3.34649	1.845451	0.858298	1.16846	1.305378	1.054818	0.642821	0.816773	1.714658	1.814723	1.683004	2.985119	2.829032	3.082532	2.080008	1.376298	1.35879
LOC_Os10g37860	LOC_Os10g37860	3.010248	4.026645	3.346056	6.063979	3.52635	5.952	15.869074	18.525892	16.232037	13.329833	3.937412	4.237858	1.923425	4.920665	2.378155	4.404469	2.821108	2.815163	13.316369	13.96601	11.737336	3.323904	4.769325	7.581426
LOC_Os04g33840	LOC_Os04g33840	0.532118	0.930578	0.895469	2.243867	1.128546	1.736078	2.53638	2.478951	2.426186	0.91362	1.690233	1.917959	1.036462	0.68846	1.223364	1.684709	2.053002	2.271173	2.422625	2.587384	2.382904	2.219378	1.580179	1.503704
LOC_Os01g04250	LOC_Os01g04250	0.202726	0.283586	0.111567	0.429432	0.152241	0.439074	0.558776	0.796089	0.96718	0.30836	0.606934	0.630421	0.187657	0.415385	0.134189	0.61843	0.413784	0.484838	0.600106	0.840182	0.745722	0.539651	0.479285	0.488139
LOC_Os12g31770	LOC_Os12g31770	1.44609149295775	1.24605755697823	0.560930847631242	3.54492402048656	3.65941444558259	2.86557521382843	5.29963079129321	4.75587843533931	6.95519027144686	1.8614093162612	2.19150095518566	1.1734407631242	1.10180312419974	3.5327688553137	1.17049076824584	4.30311939052497	5.30873358514725	1.53528496542894	4.62346440204866	5.96079836363636	2.34478370294494	2.88626575672215	1.27474386939821	3.13024123431498
LOC_Os04g21890	LOC_Os04g21890	0.420395	0.5015	0.337368	1.59434	0.584928	1.228236	0.898477	1.412332	1.580369	0.590388	1.027126	1.242358	0.473052	0.445055	0.434973	1.084679	0.866198	0.989532	0.919157	1.282075	1.768314	1.16183	0.930695	0.750667
LOC_Os03g28260	LOC_Os03g28260	3.419591	1.946293	1.622445	4.926466	4.815485	3.464323	7.505646	6.662397	6.557701	4.450244	6.268515	8.465687	3.251209	4.531758	2.818555	7.638785	5.232384	4.094178	11.605965	7.898763	7.831808	3.768783	3.71676	2.91486
LOC_Os03g05710	LOC_Os03g05710	0.805897	2.318381	1.070415	3.649852	3.368077	3.307957	3.694966	4.15025	4.969012	2.264535	2.05041	2.375967	1.481484	1.809612	1.212594	3.697526	2.72655	4.730491	4.210697	4.577631	4.319273	2.044749	2.856126	2.656032
LOC_Os04g30180	LOC_Os04g30180	1.459306	1.430204	0.506607	2.237282	0.954033	1.435889	3.155811	3.123562	3.806244	1.192264	1.353238	1.792258	1.169474	2.119376	1.563142	1.656752	1.017625	1.408606	2.528813	2.287379	2.088548	1.831267	1.873229	1.992679
LOC_Os10g22039	LOC_Os10g22039	23.116251	38.151333	13.40949	57.123692	59.731091	75.129631	71.796593	58.713055	70.123566	41.166992	30.686146	30.307169	19.932873	31.298798	22.776579	67.311569	57.875408	41.110504	62.788937	62.650459	50.193718	35.501675	30.306141	37.410965
LOC_Os01g26970	LOC_Os01g26970	4.08138330060213	4.59528528763316	1.48770442982862	3.11602161000463	3.88950918388143	3.47183606577119	9.69365252616952	8.04587102362205	10.4556452959704	6.56379106252895	5.35754197684113	4.74624789161649	3.33205868457619	5.37236217971283	2.68474135803613	3.97762037146827	5.24577160722557	3.60900745761927	8.86805739509032	8.290074	7.24208917369152	5.18564722093562	5.09002129597036	4.84656522000926
LOC_Os01g32090	LOC_Os01g32090	0.394277	0.293182	0.048272	0.7441	0.246622	0.323883	0.703639	2.267209	2.119178	0.272432	0.264996	1.150161	0.293915	0.525912	0.817073	0.807536	1.529177	1.205004	0.685938	2.133637	0.765576	0.79849	0.93117	1.005727
LOC_Os04g27790	LOC_Os04g27790	11.943255	5.961792	0.696082	16.516727	11.06166	18.344748	30.143644	39.079269	32.529572	10.791245	25.959274	24.876625	10.888161	12.380976	3.289168	12.683745	8.957182	12.188331	43.616508	31.173323	34.53669	29.612589	16.374645	7.732594
LOC_Os01g74000	LOC_Os01g74000	0.559908	0.998828	0.325536	1.110918	0.86933	1.665621	1.598406	2.171643	2.984058	0.975762	0.961349	1.85261	0.693823	1.218433	0.657572	1.265448	1.161852	0.668471	1.69666	1.873048	1.871698	2.221674	1.153777	1.668698
LOC_Os05g01635	LOC_Os05g01635	0.016997	0.152788	0	0.418812	0.177754	0.206688	0.373979	0.552531	0.761311	0.268207	0.489836	0.148631	0.021877	0.107724	0.194873	0.471784	0.268004	0.285872	0.516416	0.382417	0.401195	0.261407	0.351079	0.278861
LOC_Os08g40020	LOC_Os08g40020	0.102668	0.406085	0.145899	0.466962	0.890054	0.689013	0.890262	1.032237	1.014899	0.416338	0.562044	0.619097	0.346073	0.093135	0.387547	0.76862	0.597122	0.435054	1.004838	1.270532	1.292931	0.721763	0.961836	0.564062
LOC_Os06g41710	LOC_Os06g41710	0.38597	0.336986	0.185206	0.900543	0.382387	0.48637	0.712935	0.693597	1.54563	0.394833	0.462194	0.489655	0.192821	0.283756	0.204475	0.456845	0.338132	0.361363	0.470821	0.508668	0.347874	0.474093	0.564265	0.307278
LOC_Os01g34100	LOC_Os01g34100	1.577499	0.832617	1.23831	3.62222	3.066223	3.471542	4.045867	3.471656	3.851521	2.19346	2.651575	2.201268	0.793449	1.098244	1.066681	2.498346	2.135744	2.845178	2.914095	2.800663	2.420237	0.643509	1.449851	1.71675
LOC_Os04g40900	LOC_Os04g40900	0.995767	1.494193	0.732019	2.147342	4.257856	3.436959	3.567946	2.862324	2.925719	1.887863	1.961	1.90513	0.741684	1.331357	0.654078	2.244011	2.533236	2.236112	2.480089	2.785785	2.779119	1.643813	1.445464	1.631561
LOC_Os12g11220	LOC_Os12g11220	2.251011	1.764235	0.725181	3.191954	1.294166	2.256131	9.944726	6.671534	6.438662	2.542378	2.946469	2.397861	0.731411	4.500227	1.987243	4.248761	1.901125	2.126746	5.704487	3.53277	3.23824	3.124418	2.003567	4.067691
LOC_Os08g35700	LOC_Os08g35700	0.459483	0.317816	0.248313	0.598295	0.523344	0.726103	0.937701	1.066238	0.946907	0.4517	0.795625	0.705967	0.476958	0.243206	0.143337	0.935849	0.85425	0.72503	0.887756	1.02592	0.698978	0.886289	0.734878	0.657126
LOC_Os03g11960	LOC_Os03g11960	88.877220849162	55.3642556759777	143.772592297486	62.6951904594972	134.790430347067	89.6597326166201	51.6220968365922	54.6133698400838	42.7687401445531	74.6056349427374	74.0386967953911	65.1011079455307	84.489319726257	79.2942554490223	139.294237299581	80.404358372905	145.968961300279	61.4364865677374	67.0086747402235	65.4048846571229	57.0851065998603	82.8204662018156	71.0840430418994	70.3196820656425
LOC_Os01g55960	LOC_Os01g55960	0.318661	0.344871	0.329567	1.444705	0.420356	0.629678	0.806063	1.51667	1.832974	0.463185	0.604593	1.201049	0.346829	0.197472	0.358439	0.89009	0.636359	0.780234	1.257803	1.491419	0.834648	0.810234	0.475492	0.377217
LOC_Os08g18150	LOC_Os08g18150	0.044328	0.123842	0	0.448843	0.061928	0.272629	0.339259	0.424766	0.567656	0.147489	0.175355	0.248124	0.128232	0.050311	0.031836	0.411365	0.603572	0.447932	0.48315	0.705794	0.470464	0.052115	0.272484	0.220987
LOC_Os05g37225	LOC_Os05g37225	0.16924	0.304481	0.047691	0.800311	0.459621	0.413819	0.489485	0.715463	0.916864	0.261041	0.269098	0.653423	0.38355	0.245268	0.18392	0.579821	0.578795	0.658574	1.079674	0.819892	0.975157	0.312531	0.449832	0.233333
LOC_Os12g02280	LOC_Os12g02280	0.316889	0.328176	0.250541	0.56813	0.496772	0.924171	0.665063	0.935593	0.769741	0.353374	0.406522	0.467539	0.249325	0.234461	0.293265	0.559496	0.556437	0.337821	0.752343	0.68357	0.733572	0.816517	0.582876	0.464932
LOC_Os03g16450	LOC_Os03g16450	0.092273	0.099634	0.188142	0.588635	0.390346	0.699757	1.740545	0.787987	0.514549	0.453174	0.328732	0.450221	0.132812	0.170345	0	0.374412	0.745994	0.445433	1.046603	0.612125	0.765167	0.376834	0.558922	0.61678
LOC_Os11g01836	LOC_Os11g01836	0.307933	0.764913	0.378695	1.198192	1.144818	1.415154	1.079905	1.473245	1.576341	0.721287	0.938635	1.264933	0.377961	0.517439	0.377885	1.303472	1.154163	1.350879	0.916456	1.312926	1.657141	1.35769	1.095783	1.148002
LOC_Os07g10820	LOC_Os07g10820	0.301201	0.759761	0.181348	0.687442	0.44527	0.555931	1.253347	1.089215	2.457019	0.390961	0.540286	0.473072	0.220849	0.607385	0.37399	0.852401	0.555222	0.533805	0.844048	1.114112	0.779057	0.848107	0.547702	0.686217
LOC_Os03g38359	LOC_Os03g38359	1.253842	1.053789	1.769829	3.095034	4.074813	3.044627	4.868873	5.486831	3.17739	3.693855	3.014377	2.855658	1.146943	1.888873	1.057035	2.814219	3.012472	1.88868	3.665445	3.243698	3.559634	2.889578	2.802685	4.264497
LOC_Os06g45870	LOC_Os06g45870	0.241592	0.467193	0.219726	0.286146	0.418466	0.292132	1.414215	1.381131	1.064912	0.711991	0.696968	0.353132	0.292672	0.15421	0.120629	0.203085	0.377705	0.554431	0.706951	0.499788	0.609918	1.368671	0.636639	0.474792
LOC_Os04g12560	LOC_Os04g12560	1.761818	1.281768	0.796335	2.028741	2.075649	1.615117	3.473236	3.763729	3.121526	0.993143	2.691935	3.448045	1.90418	1.549978	1.41627	1.801892	2.216205	1.840085	3.102998	3.884338	3.433695	3.826167	3.042558	1.839658
LOC_Os07g44640	LOC_Os07g44640	1.892061	1.726021	3.622999	6.605518	5.065876	8.069455	7.140956	8.035189	5.060251	2.334064	3.433395	3.707284	3.107331	2.37833	2.896403	6.84016	5.132525	5.744281	7.661809	7.258675	9.071337	4.183728	3.846575	3.597858
LOC_Os08g38100	LOC_Os08g38100	0.932467	0.874368	0.355933	0.94706	0.383359	0.497155	0.212431	0.14156	0.453766	0.36008	0.564807	0.527979	1.263426	0.82302	0.476286	1.169933	0.430614	0.887664	0.306931	0.211804	0.12215	0.5642	0.515984	0.667591
LOC_Os01g10990	LOC_Os01g10990	1.500254	1.94007	0.761302	2.134495	3.078035	2.919221	4.368769	2.972378	3.993479	2.310919	2.177188	1.405319	1.330105	1.756279	1.235423	2.004562	2.372319	2.349019	3.042912	2.899021	3.947984	1.745642	1.81625	1.942134
LOC_Os11g14440	LOC_Os11g14440	1.167237	2.77658	0.143363	3.837428	4.783483	3.855922	8.591935	7.49092	5.736526	4.42507	3.23965	2.15771	1.515413	3.378046	1.23245	5.88504	5.218935	2.254878	7.421964	5.589702	5.969849	4.146831	2.549104	4.418901
LOC_Os05g50654	LOC_Os05g50654	2.965831	2.392974	3.131416	4.689987	7.71595	5.942544	11.109041	10.527455	4.096711	6.765787	6.296678	7.420345	3.774675	3.603552	2.826373	6.667251	5.057364	7.283771	9.81614	8.638391	7.415962	4.216509	5.248446	5.90627
LOC_Os01g27650	LOC_Os01g27650	0.053274	0.222612	0.096159	0.413414	0.195137	0.776601	0.590771	0.63583	0.691365	0.072603	0.445747	0.384766	0.054728	0.00973	0.066261	0.504732	0.711011	0.583156	0.724701	0.606486	0.781012	0.266013	0.302455	0.259952
LOC_Os02g12460	LOC_Os02g12460	0.190883	0.899487	0.107996	1.474887	1.8481	0.866195	1.520796	1.796493	2.55188	0.523785	0.562797	0.672451	0.128984	0.431404	0.210902	1.443275	1.32621	1.722005	1.398875	1.572066	0.99192	0.907073	0.409979	0.63964
LOC_Os03g45779	LOC_Os03g45779	10.053464	12.004533	12.574657	14.235455	29.022182	24.614925	31.538574	33.012894	28.982048	23.356085	20.621433	20.915977	9.749984	12.504792	14.716755	18.625349	25.560947	12.133522	42.217091	33.502785	28.848179	22.409992	20.995806	20.647329
LOC_Os10g26690	LOC_Os10g26690	0.191971	0.953332	1.645289	2.425503	2.488147	2.644877	3.581888	4.504635	4.445392	1.934542	2.148718	1.846994	0.764258	0.640096	0.989847	2.533227	1.439946	2.208468	2.791617	4.142987	3.344173	2.058529	1.126391	1.501776
LOC_Os12g16690	LOC_Os12g16690	3.474946	5.328106	1.24614	9.767576	4.978552	5.706434	10.104762	9.694805	11.652384	6.707275	4.532598	5.746681	2.662662	5.125713	2.783101	7.483731	6.040246	3.029841	7.235886	6.546806	7.171371	5.544202	3.947495	5.80089
LOC_Os12g18240	LOC_Os12g18240	1.733873	1.55088	0.55675	1.988392	2.046359	4.183173	7.044192	6.271194	4.211515	0.548099	1.782061	2.314229	1.00135	2.44282	1.873904	2.43402	1.822039	0.794887	5.721961	4.798973	3.203871	1.758448	0.799543	2.400442
LOC_Os02g19629	LOC_Os02g19629	2.15588852052052	3.6611023973974	1.04849393993994	6.33540924324324	5.71336403603604	6.05915394694695	6.88301001601602	7.24582238938939	7.77529663863864	5.56554200500501	4.48792807207207	4.48181425825826	1.17762998998999	3.50618543443443	1.18331581581582	6.29634973873874	4.80932198298298	3.22732546546547	6.74802886886887	5.83188119019019	5.76297142442442	4.65332946846847	4.80067881481482	5.43646272272272
LOC_Os05g24930	LOC_Os05g24930	0.817061	0.757886	0.360925	1.854157	1.262159	1.38778	1.347468	1.444029	2.285342	0.500104	1.171124	1.321952	0.703619	0.705455	0.455038	1.288264	1.199315	1.346566	1.573503	1.36653	2.280381	1.25411	1.061871	0.906757
LOC_Os01g67520	LOC_Os01g67520	0.143806625972962	0.485636869725522	0.021745	0.255587114297419	0.191349206472757	0.267698753789431	0.869246129455141	0.998625280213027	1.07937748176977	0.398352512904547	0.332186785743548	0.480103770995494	0.0326500823433019	0.127594059811553	0.110082	0.398962322408849	0.328105185170012	0.235651368701352	0.598131278984023	0.861400926669398	0.853262147070873	0.771740021302745	0.734618518230234	0.590649027447767
LOC_Os06g44410	LOC_Os06g44410	0.079313	0.138728	0.017553	0.128407	0.062471	0.183306	0.338791	0.541451	0.315371	0.099375	0.185528	0.453816	0.047472	0.042547	0.095045	0.143849	0.099573	0.040324	0.233496	0.142239	0.2126	0.075567	0.157417	0.119935
LOC_Os11g14520	LOC_Os11g14520	0.366101	0.074058	0.336254	0.489546	0.436884	0.6062	0.996072	0.867793	0.763777	0.376291	0.242696	0.393541	0.161102	0.175267	0.106166	0.3809	0.609956	0.446132	0.531073	0.451501	0.653042	0.555115	0.64711	0.444866
LOC_Os07g04170	LOC_Os07g04170	0.211815	0.144374	0.11733	0.652695	0.197638	0.45921	0.538409	0.478811	0.641375	0.095581	0.209981	0.330952	0.128458	0.357718	0.179178	0.41117	0.306818	0.468101	0.546679	0.599291	0.72353	0.147423	0.203602	0.190534
LOC_Os01g66310	LOC_Os01g66310	1.50277	2.695971	0.983311	3.194335	0.698615	2.422275	5.770196	6.512907	8.003915	1.203137	3.601164	4.100928	1.403207	2.939625	1.959151	3.027817	1.038565	1.31045	5.24108	6.441838	5.906324	4.42986	2.812603	2.50976
LOC_Os04g41300	LOC_Os04g41300	2.919742	2.032484	3.94062	7.063383	7.885755	8.432311	7.531048	10.766507	6.042904	4.904873	4.668321	4.726594	1.965202	2.562808	3.363103	6.247535	5.412234	6.960631	5.311237	6.94953	8.264778	5.626776	5.317425	7.002344
LOC_Os04g49310	LOC_Os04g49310	0.204173	0.157565	0.182402	0.516038	0.333442	0.839152	0.551633	0.744955	0.83603	0.134108	0.414709	0.272357	0.242447	0.107609	0.197574	0.397393	0.078024	0.124679	0.492483	0.517929	0.667127	0.408304	0.516988	0.247353
LOC_Os04g54320	LOC_Os04g54320	25.20863	34.620068	18.468985	31.997337	57.210209	43.462299	87.183914	81.910004	71.035522	75.299919	49.73748	46.392437	18.416843	39.191208	25.313988	41.389023	65.581749	17.601126	84.57196	64.656197	56.583817	50.920975	37.740852	53.216961
LOC_Os02g47180	LOC_Os02g47180	0.390495843691149	1.50387866365348	0.129751	1.92269437288136	1.18581631638418	1.86146199284369	2.0221434180791	2.79585975216573	2.85391818079096	1.53674424256121	1.01295547156309	1.21383283691149	0.209644	0.337109	0.178999	1.84054727043315	1.60393014538606	1.5193070960452	2.52763472241055	2.67364587947269	1.94735149001883	1.28124254463277	0.785059309981168	0.954229746516008
LOC_Os10g17454	LOC_Os10g17454	14.8597791097071	12.4367098196439	15.4092609500287	34.3160172831706	45.1941898518093	42.11965561861	47.4264498012636	48.6975360493969	37.5121215043079	18.7675462366456	39.3721488621482	14.6472031556577	13.800289809305	6.72170923319931	16.054370836301	29.7823546720276	35.0556373061459	34.4815036536473	38.7527023676048	42.1166437811603	53.4099015554279	15.8837656473291	16.8756323670304	41.1457886766226
LOC_Os01g37490	LOC_Os01g37490	0.607278	0.989742	0.11284	1.46477	0.931678	1.430013	1.624102	1.888379	2.308005	0.930584	0.812294	0.901744	0.344208	0.943825	0.452015	1.102831	2.006834	1.416104	1.657056	1.175379	1.378294	0.788331	1.035967	0.975478
LOC_Os10g03750	LOC_Os10g03750	0.030976	0.13454	0.084433	0.181244	0.331185	0.6739	0.844764	0.587604	0.455667	0.423299	0.439978	0.245379	0.102652	0.157946	0.096967	0.289171	0.45779	0.021313	0.544738	0.598806	0.414224	0.619112	0.054776	0.321213
LOC_Os12g01850	LOC_Os12g01850	0.589688	0.664406	0.397559	1.047434	0.751087	1.554676	1.575613	1.226301	1.596573	1.180976	1.111736	0.835497	0.453702	0.234742	0.299778	1.042609	1.124123	1.010918	1.146901	1.136137	2.031731	0.732453	1.37801	1.168411
LOC_Os12g03450	LOC_Os12g03450	0.501021	0.177874	0.303251	1.38409	0.591676	1.178698	1.140281	1.451583	0.809366	0.318033	1.102659	1.014821	0.431109	0.181694	0.109182	1.105466	0.951358	1.049377	0.846269	1.03713	1.215426	0.841287	0.685502	0.94289
LOC_Os10g41640	LOC_Os10g41640	3.648526	4.602952	2.248267	6.049188	4.404232	5.798062	7.331991	7.542863	14.498494	4.27487	6.849226	7.600643	4.501733	5.310573	3.169045	4.791051	7.2535	2.334347	10.119463	9.388894	7.122978	7.668465	6.46983	7.898259
LOC_Os07g41420	LOC_Os07g41420	0.302034	0.194947	0.214626	0.585151	0.081071	1.107312	1.844972	1.45937	1.786754	0.228412	0.432169	0.53473	0.137991	0.557898	0.465345	1.002513	0.978989	0.143827	1.093086	1.283751	1.466481	0.424456	0.083473	0.991016
LOC_Os04g52130	LOC_Os04g52130	45.439327	82.382454	14.684532	100.79155	72.451904	96.75901	147.451843	127.734024	142.744247	98.019402	74.694908	68.668579	34.356781	85.683762	39.966511	95.057678	78.652397	52.79504	165.194519	137.490265	122.114487	81.561432	63.41317	96.001122
LOC_Os12g16360	LOC_Os12g16360	1.234907	0.735449	0.685808	0.39234	0.382877	0.565383	0.165305	0	0.549106	0.307841	0.766747	0.401661	0.703611	0.923556	1.403305	0.283705	0.272325	0.539923	0.428949	0.502989	0.074994	0.548312	0.465915	0.361552
LOC_Os09g32210	LOC_Os09g32210	0.182957	0.240978	0	0.458834	0.181677	0.298422	0.53032	0.647615	0.931491	0.086128	0.257295	0.220411	0.214679	0.214585	0.090769	0.340971	0.483437	0.330849	0.494095	0.760693	0.604289	0.323119	0.23354	0.103148
LOC_Os03g42350	LOC_Os03g42350	0.112384	0.24473	0.25091	0.491161	0.531311	0.265905	0.994266	0.828054	0.442108	0.518921	0.388316	0.268396	0.293002	0.270877	0.097177	0.491206	0.401396	0.819042	0.359139	0.802962	0.555127	0.420646	0.46677	0.313297
LOC_Os11g27799	LOC_Os11g27799	0.984942	1.422677	1.551273	1.40911	2.3347	1.113569	5.21474	4.30584	3.261111	5.002232	2.201446	2.132529	1.401676	1.836358	1.547122	1.950405	1.606586	1.061499	3.36305	2.294045	3.129144	1.590991	1.998561	2.999599
LOC_Os09g37740	LOC_Os09g37740	0.168565	0.64684	0.704515	0.909053	1.33536	1.013344	1.997426	1.980976	1.699175	1.419563	0.79403	0.88658	0.245683	0.700298	0.2343	0.593272	0.887341	0.822443	1.749822	1.576294	1.195601	0.928844	0.875745	0.774286
LOC_Os08g03682	LOC_Os08g03682	0.100322	0.283077	0.091639	0.699652	0.368702	0.730303	0.912786	0.713629	0.918098	0.484138	0.556677	0.844035	0.094083	0.237006	0	0.537008	0.16192	0.453661	0.557559	0.642402	0.625843	0.379675	0.706751	0.318185
LOC_Os03g46640	LOC_Os03g46640	1.537391	3.669092	1.121206	3.403826	3.664671	3.994111	6.416668	6.217938	4.850172	4.470996	2.891328	2.997584	0.60317	0.828113	1.278681	3.79245	2.674148	2.880231	4.460541	5.829098	5.728065	2.582286	2.420563	3.197798
LOC_Os04g03740	LOC_Os04g03740	2.19672	5.635211	0.420009	8.820287	3.714864	5.904185	10.871074	9.048458	13.594602	2.556956	3.011026	2.918602	0.981182	4.452477	2.275713	5.779471	5.975248	2.490957	10.194883	8.342539	6.559885	3.638778	2.57766	4.082226
LOC_Os01g13560	LOC_Os01g13560	0.121785	0	0.250924	0.267773	0.805833	0.02695	0.732192	0.985505	0.981991	0.60626	0.692932	0.556891	0.271202	0.188885	0.460709	0.155716	0.122585	0.170628	0.873953	0.59457	0.624311	0.588798	0.488058	0.382362
LOC_Os01g40680	LOC_Os01g40680	0.996496	0.416985	1.003933	1.125632	1.686837	2.211687	2.502152	2.733245	1.638968	1.231193	1.706343	1.033429	0.828981	1.176508	0.897012	2.357932	2.047945	2.000668	1.687714	2.253482	2.178246	1.013742	1.730533	1.852645
LOC_Os02g34700	LOC_Os02g34700	0.442659	0.621101	0.295894	1.012835	0.554028	0.876751	0.902439	1.195117	1.631409	0.339853	0.721411	1.132645	0.758575	0.492845	0.319842	1.280106	0.733096	0.953978	0.979392	1.139643	1.228021	0.876898	1.020289	0.666388
LOC_Os02g51160	LOC_Os02g51160	0.564848	0.874038	0.336928	0.859916	0.847041	1.189834	1.138775	2.282902	1.409634	0.323664	0.962111	0.812416	0.811534	0.701881	0.842383	1.476179	1.455318	0.906949	1.450179	1.885253	1.143083	1.078614	1.144271	0.736242
LOC_Os08g36570	LOC_Os08g36570	0.289395	0.382927	0.261995	0.302928	0.616118	0.512823	1.10917	1.43974	0.656963	0.783462	0.545025	0.803727	0.134862	0.197686	0.37444	0.451739	0.126687	0.337855	1.293489	0.866041	1.2286	0.595266	0.417603	0.745753
LOC_Os05g50460	LOC_Os05g50460	0.584952	0.492246	0.346901	0.85648	1.014231	1.006801	0.925594	1.505808	1.722076	0.223842	0.94848	1.045305	0.472147	0.378832	0.652862	0.835767	1.265835	0.909502	1.717961	1.374817	1.3721	1.75847	0.842858	1.100974
LOC_Os02g09800	LOC_Os02g09800	0.183021	0.200902	0.022482	0.291575	0.088648	0.44921	0.413068	0.604491	0.741774	0.125723	0.309928	0.392804	0.079298	0.115437	0.015492	0.16725	0.193208	0.227941	0.195412	0.230729	0.583732	0.384144	0.20419	0.219323
LOC_Os01g27120	LOC_Os01g27120	1.731373	0.951926	0.971387	2.580228	1.046971	2.222747	3.345448	3.13275	3.379372	1.869969	2.448656	0.847627	2.288632	3.226776	1.374288	2.97824	2.15372	2.178261	2.077761	2.11713	2.006209	2.114172	1.778883	2.134138
LOC_Os07g44630	LOC_Os07g44630	0.16498820974077	0.556392252945797	0.625591	2.04524727886881	0.429895858601728	1.46736837077769	1.38995107934014	2.08419630793401	1.55455943362137	0.341687	0.486564	0.85479706205813	0.341046	0.405015	0.464789220738413	1.28676119717203	0.691488	1.16474791751767	2.12110848153967	2.07867515632365	2.03802029143755	0.695120391987431	0.469477402199529	0.94837804084839
LOC_Os06g45990	LOC_Os06g45990	0.452027334513274	1.73179219911504	0.416614917699115	1.49673772831858	1.66679662123894	1.47527520884956	2.17371091150442	3.5981430460177	2.62206070442478	2.44621750353982	1.06012733893805	1.86912509380531	0.562933978761062	1.22369605486726	0.618018239823009	1.93564819380531	1.05540485221239	0.843982811504425	2.89359575752212	1.60032409823009	2.16984705132743	1.17745464955752	1.27651383274336	1.15876593274336
LOC_Os06g19780	LOC_Os06g19780	1.176272	0.913923	0.41354	1.545817	1.219428	1.492904	2.821448	2.459128	2.090371	2.178118	1.196323	1.857655	1.38839	1.040295	1.232623	2.019231	0.53882	0.712622	1.406986	1.206455	1.888127	0.856075	1.361672	1.720893
LOC_Os01g10090	LOC_Os01g10090	0.135433	0.16804	0.200938	0.615859	0.517361	0.564415	0.516448	0.616678	0.848497	0.026785	0.513092	0.335549	0.084913	0.067086	0.159494	0.477107	0.497084	0.203878	0.524332	0.32098	0.631737	0.362916	0.337524	0.247616
LOC_Os04g13160	LOC_Os04g13160	0.095989	0.326177	0.105386	0.548902	0.424394	0.26697	0.407213	0.704793	0.580532	0.249082	0.185569	0.217312	0.215594	0.063889	0.126147	0.309788	0.316999	0.355028	0.631836	0.652606	0.695762	0.122855	0.135159	0.251131
LOC_Os09g10600	LOC_Os09g10600	0.658771	3.253281	0.299863	2.610145	1.621158	2.964045	2.842916	3.277105	11.730122	2.133288	1.730708	1.20779	0.273134	0.919259	0.86466	3.65762	2.744572	2.427733	4.190806	8.37789	4.779738	2.253899	1.636638	1.468346
LOC_Os05g15350	LOC_Os05g15350	0.67142	0.619071	0.35007	1.396155	1.194286	1.413864	1.010385	1.714534	1.562315	0.849844	0.759964	0.874905	0.405687	0.733222	0.2472	1.241793	0.675125	0.753146	1.135494	0.926337	1.753084	1.076542	0.953137	0.525927
LOC_Os02g58620	LOC_Os02g58620	0.924738	1.657346	0.390307	2.052233	0.792902	1.340774	1.862519	2.498431	4.053764	0.559431	1.334374	1.52308	0.622427	1.285656	0.782827	2.074757	1.719087	1.221099	1.997509	1.995754	2.200534	1.47327	0.776371	0.957353
LOC_Os11g34080	LOC_Os11g34080	5.387606	8.230687	1.724929	3.590313	5.771893	2.858511	2.439761	1.889968	4.569921	5.37643	5.084478	4.471459	3.921433	6.842261	3.878154	6.004834	3.949343	5.662179	4.560565	4.653389	2.701196	5.695148	3.968732	4.121018
LOC_Os11g40160	LOC_Os11g40160	2.702782	2.834757	1.005099	3.298889	0.989661	2.907929	5.255714	5.735498	8.085516	0.957412	3.270357	3.793285	1.706979	1.977137	2.401158	3.32645	2.979023	1.584326	5.347408	5.542238	5.330613	6.364885	5.015258	1.789747
LOC_Os03g63440	LOC_Os03g63440	1.143049	1.358875	0.347457	2.894643	0.395472	2.191873	2.142521	2.775342	4.121116	0.490611	1.487493	2.029083	1.046804	1.090922	0.990208	2.117993	1.3319	1.663783	2.895244	3.034206	2.369413	1.960185	1.73344	1.075659
LOC_Os07g27310	LOC_Os07g27310	0.206878	0.322523	0.139567	0.154104	0.612476	0.470157	0.672074	0.745549	0.870847	0.220994	0.365088	0.524517	0.118599	0.024033	0.14996	0.419206	0.521143	0.310045	0.588187	0.341849	0.628625	0.520891	0.241871	0.196324
LOC_Os05g05730	LOC_Os05g05730	2.503242	2.485174	6.203438	0.912361	4.648676	2.031946	1.069816	2.671504	1.378502	4.608983	2.492509	2.796401	2.669738	1.883834	3.385124	1.262755	3.278912	0.959529	1.810662	1.902975	1.021782	1.943478	1.95405	2.834183
LOC_Os04g35610	LOC_Os04g35610	0.443508	0.688382	0.225594	1.187017	0.647815	1.194728	0.733694	1.456257	1.426586	0.270036	0.730089	1.243302	0.470207	0.445033	0.625771	0.861355	0.935225	0.611061	1.159473	1.217093	1.341869	1.137534	1.029566	0.670652
LOC_Os01g46240	LOC_Os01g46240	0.38502	0.599873	0.158378	1.156023	0.466896	0.708056	1.266333	0.71438	1.199993	0.53713	0.62052	0.844223	0.153385	0.429357	0.543841	0.839311	0.937457	0.68457	0.930677	1.019047	0.844006	0.86775	0.849426	0.573578
LOC_Os04g40390	LOC_Os04g40390	1.798596	1.419473	1.158132	1.456424	1.734959	3.71401	4.42496	4.252971	2.907078	3.114592	1.752334	1.564619	0.912161	1.662511	1.876107	2.758052	1.591943	2.247349	3.641116	2.589742	2.701408	2.228181	1.861159	1.893943
LOC_Os12g24084	LOC_Os12g24084	1.325414	1.073886	0.198884	2.122771	1.017257	0.768751	3.492875	3.149852	2.597683	2.242183	1.182887	1.61474	1.032299	2.217454	1.133715	2.035609	1.796636	0.239132	3.800847	2.355251	2.312518	2.140476	1.976044	2.003918
LOC_Os03g32526	LOC_Os03g32526	1.376427	0	0	0	2.609169	2.201706	2.517749	2.132838	1.602258	0	0	0	0	0	1.352371	2.240047	2.019903	0.710437	1.499808	2.133057	4.375431	0	1.816764	1.713293
LOC_Os06g11135	LOC_Os06g11135	53.09742	54.289776	23.742064	38.057461	34.279907	32.731628	24.236099	23.495869	40.842865	43.762077	35.717838	33.555073	48.885742	58.044418	35.37878	32.695889	22.505678	34.69342	24.706106	26.737595	21.602589	33.572041	31.462955	39.69165
LOC_Os02g49140	LOC_Os02g49140	2.132994	4.671507	1.122777	5.344971	3.648959	4.703097	5.112747	6.822729	5.15737	3.896635	3.562675	5.378837	1.134173	2.038387	1.228288	5.285071	4.617102	5.035045	4.337306	6.757451	5.460122	4.266185	4.610527	3.810629
LOC_Os06g08510	LOC_Os06g08510	1.123998	1.41498	1.687274	1.447492	2.819492	2.635766	2.896025	1.650422	1.136207	1.305171	0.695464	1.484058	1.739853	2.00884	1.152123	0.728439	0.865669	1.153957	0.997911	1.469735	3.174813	1.531855	1.357594	1.618032
LOC_Os12g31810	LOC_Os12g31810	0.048214	0.461377	0.024728	0.624257	0.216325	0.678657	0.959049	0.518326	0.861888	0.318665	0.182319	0.469371	0	0.090555	0.131329	0.76259	0.618571	0.507256	0.573054	0.567113	0.424143	0.529905	0.058159	0.131195
LOC_Os02g24636	LOC_Os02g24636	226.300598	134.644974	508.865936	98.739647	379.165009	122.254272	224.762756	145.457458	102.84922	337.180328	153.228943	125.05542	247.814209	248.581726	262.391357	119.436096	203.906784	126.361099	126.167999	118.291489	261.35202	270.79068	224.566879	334.576752
LOC_Os03g14120	LOC_Os03g14120	5.53478267522604	4.73098811392405	5.35863653309222	6.38871912332731	6.75700027016275	8.6598010477396	14.2377448477396	13.405137801085	11.8802429518987	6.78816472477396	8.27272956528029	7.35561976347197	4.63844500253165	5.59952607414105	5.22311138625678	6.78042314321881	7.95439866184448	7.19119686401447	13.5195126781193	14.0779937124774	13.2243299529837	9.67115408065099	8.70908766184449	8.51799146871609
LOC_Os09g30120	LOC_Os09g30120	15.7906388598999	11.8018106075768	17.914882417441	29.9129092108649	17.5684308345247	26.3337061729807	39.863050698356	46.5209425982845	28.1892836829878	19.9427721358113	26.1914829706934	24.1114400046462	18.3362472530379	18.5407498198713	17.8528567980701	45.7122942798427	33.8000013577555	62.6194631461758	58.873317812366	62.105706582559	68.1963535589707	30.771242729807	29.2700169792709	21.6735351336669
LOC_Os12g31800	LOC_Os12g31800	37.473766	36.845898	46.824612	111.24263	118.826706	129.889465	103.585304	116.840149	79.390038	61.794514	77.583145	79.518646	40.437141	42.799171	36.854504	81.953896	82.87233	102.616066	98.87793	99.263145	121.203079	85.345612	63.840248	67.949539
LOC_Os03g19570	LOC_Os03g19570	2.817165	2.056365	2.176735	5.312884	3.328365	5.19065	4.268693	5.267543	4.685023	2.254089	2.886514	3.580286	2.222512	2.015069	2.213519	4.60984	3.98769	4.545709	4.825139	5.09099	6.277818	4.808115	3.891078	3.25421
LOC_Os03g10600	LOC_Os03g10600	3.71656	3.310762	4.451341	10.707983	6.133654	9.260178	8.228689	11.669977	9.358466	3.590148	5.010367	6.381217	4.4391	3.632706	3.634278	8.035819	6.104091	9.039464	9.067859	10.350289	12.157999	6.838018	6.085958	5.604898
LOC_Os05g35520	LOC_Os05g35520	6.45035711858191	6.40172292991035	7.07207161654442	15.351799191524	12.9435991161369	16.7510960419723	16.0012506426243	17.3701699466178	14.4955443480033	7.56544727180114	7.57607009250204	6.85037556601467	5.18105162591687	6.50649220334148	7.29202010187449	12.5362428321108	11.635352701304	10.6628823899756	15.3587518374083	14.9542700533822	16.7185169857376	8.17685882151589	6.86202669845151	8.86661857457213
LOC_Os03g51230	LOC_Os03g51230	0.645422516262567	0.633715112359551	0.722254954169131	1.20398630396215	1.04104835511532	1.34320075842697	1.17028446037847	1.95857012359551	1.17779074157303	0.425048707865169	0.536371811649911	0.595425432288587	0.443562433767002	0.413815361028977	0.44302197072738	1.4071074476641	0.644280003252513	0.793121693672383	1.22259349349497	1.35011090656416	1.66705044973389	1.26115013483146	0.947448130691898	0.803511685393258
LOC_Os10g34820	LOC_Os10g34820	0.325558	0.87859	0.458376	1.262537	1.048364	1.436511	1.262334	1.699735	1.152409	0.479927	0.62978	0.667581	0.410768	0.416325	0.352062	0.950673	0.770304	1.266763	1.219145	1.265792	1.628515	0.809462	0.60019	0.628635
LOC_Os09g37070	LOC_Os09g37070	2.142875	1.900503	2.429193	5.564974	3.201631	5.608158	5.39363	5.668082	4.726147	2.25919	3.54645	3.083786	2.071893	2.124693	1.95987	4.685412	3.254512	5.687692	5.319269	4.758698	6.685389	2.740089	2.679287	2.620659
LOC_Os05g13520	LOC_Os05g13520	13.28802	32.205429	6.150171	28.102673	14.393294	24.844177	27.650558	33.386185	34.642769	15.166133	30.681923	34.438366	10.988716	11.463696	9.307413	24.679667	24.034445	24.301155	28.412018	53.821987	41.056374	29.123018	35.56765	25.386089
LOC_Os05g32120	LOC_Os05g32120	1.06796	1.968176	1.203448	3.397464	2.003416	2.680942	3.077733	3.319929	4.623524	1.689072	3.383153	3.331129	1.588667	1.066628	0.792996	3.285625	2.914659	3.329911	3.411111	3.269473	3.664909	3.648044	3.463758	2.830372
LOC_Os12g08725	LOC_Os12g08725	0.268853	0.166618	0.19547	0.246663	0.114569	0.437565	0.240324	0.227879	0.228788	0.172934	0.231362	0.213786	0.122752	0.062484	0.072596	0.228558	0.213024	0.268665	0.358635	0.302456	0.348718	0.238373	0.175914	0.167076
LOC_Os03g50120	LOC_Os03g50120	4.863177	3.602668	5.697524	7.339417	8.108716	9.451911	12.559976	13.605725	8.538992	4.429093	6.580984	6.79025	3.911638	3.702271	4.71363	7.894839	4.653818	9.611007	9.638972	10.78337	14.666662	8.875213	7.53938	7.361413
LOC_Os05g18850	LOC_Os05g18850	2.338608	2.336415	3.295932	5.299282	6.687271	6.182806	6.990115	6.820849	7.153213	4.837776	5.468256	3.904509	2.999525	2.320781	2.051474	4.742827	5.012726	3.891817	7.014855	5.774428	6.71191	7.276301	5.283027	5.189425
LOC_Os01g73950	LOC_Os01g73950	2.34233032417364	1.87314676622859	2.77103943727599	7.14810058104341	4.19863253882915	6.50215601592991	5.47046307686181	5.64147487375548	5.71109116965352	2.3161325993628	3.74849883671844	4.46767524532059	2.74712208920749	2.26758783831143	2.77239721346077	5.44889961250498	4.44441974273198	6.9990032086818	5.83099352727997	5.74661151135006	8.62171226722421	3.91358037953007	4.31263833731581	4.30755134050179
LOC_Os02g09380	LOC_Os02g09380	2.139657	2.470628	3.525889	5.613656	5.010069	6.55123	6.611206	7.651561	5.501422	3.637657	3.345301	2.957079	1.783213	2.366235	2.712213	3.922081	3.67767	3.561854	6.124076	6.599107	6.727175	4.538126	2.971016	2.972631
LOC_Os06g22560	LOC_Os06g22560	2.292959	2.568094	2.773329	5.725412	4.216858	5.472831	5.499319	4.828153	4.700097	2.269482	3.216249	4.413445	2.67659	2.958531	2.238053	5.955432	4.172285	6.354515	6.61705	6.413961	6.443139	3.504442	3.58998	3.622053
LOC_Os03g26440	LOC_Os03g26440	1.094667	1.156686	1.681868	2.562301	2.729991	2.894793	2.695869	2.851412	2.552042	1.049055	2.102094	2.035144	1.050605	1.313754	1.541033	2.72313	2.779322	2.650427	3.530152	3.288373	4.193931	2.568439	2.127984	1.463385
LOC_Os01g19490	LOC_Os01g19490	2.713833	1.95036	3.364487	6.478556	6.6012	7.291521	5.71865	6.624471	5.137379	4.687693	3.782661	3.677605	2.142671	2.16736	2.933505	6.648417	6.297616	5.481658	5.196911	5.631628	7.516114	4.995613	4.468358	4.758248
LOC_Os11g18830	LOC_Os11g18830	0.813372	0.689602	0.881785	1.686389	1.354732	1.759868	1.511232	1.74713	1.945872	1.103397	1.33704	0.743256	0.752951	0.850319	0.515788	1.512484	0.804094	0.871114	1.624028	2.085946	1.98797	1.038925	1.183537	1.135739
LOC_Os12g16490	LOC_Os12g16490	0.442039	0.483098	0.395893	0.91831	0.461687	1.121545	0.826454	0.748169	1.159276	0.384677	0.775673	1.070254	0.411008	0.315223	0.368721	0.832316	1.117294	0.825235	0.855827	1.044389	1.202288	1.012291	1.067989	0.562681
LOC_Os08g02360	LOC_Os08g02360	0.769582	1.387613	0.751156	0.764005	1.932711	2.043427	2.844776	2.765452	1.998114	1.112986	0.591891	1.807584	0.042271	0.762119	0.723212	1.635715	1.670135	1.177799	2.129087	3.206462	2.87938	1.288878	1.183277	1.307728
LOC_Os03g54850	LOC_Os03g54850	1.970486	1.435549	1.615524	1.599528	0.637336	0.180838	0.862993	1.008764	1.231296	0.857027	1.59367	1.346707	2.406895	1.540803	2.267359	1.93452	2.250102	2.70929	0.898568	0.0429	0.113367	2.401162	2.616834	0.178953
LOC_Os05g38480	LOC_Os05g38480	0.152382	0.334526	0.133887	0.233558	0.199244	0.446068	0.615373	0.53338	0.671743	0.208255	0.279762	0.024057	0.019803	0.132365	0.122134	0.265419	0.099108	0.061469	0.700365	0.402312	0.45456	0.332306	0.276496	0.256639
LOC_Os09g01360	LOC_Os09g01360	0.263267	0.343125	0.135747	0.245539	0.123625	0.440123	0.386524	0.746349	0.821152	0.37013	0.47704	0.337961	0.179548	0.104292	0.153628	0.282073	0.214805	0.098011	0.350147	0.429748	0.670954	0.444745	0.409816	0.193812
LOC_Os01g25270	LOC_Os01g25270	0.156845	0.505688	0.101436	0.397345	0.054583	0.316647	0.45203	0.640571	0.960588	0.261023	0.214009	0.209399	0.100377	0.219424	0.157316	0.314948	0.130935	0.354664	0.551477	0.684717	0.878806	0.443556	0.215938	0.375304
LOC_Os03g06890	LOC_Os03g06890	0.097076	0.274124	0.165034	0.43932	0.187989	0.535954	0.450173	0.415788	0.607055	0.157072	0.159255	0.295799	0.163836	0.157166	0.151031	0.262811	0.335558	0.236905	0.336947	0.384807	0.74059	0.408183	0.225249	0.160194
LOC_Os03g59340	LOC_Os03g59340	2.802644	9.933171	0.965485	4.376729	3.384811	3.600096	5.263831	6.996151	18.065989	3.178053	4.913986	5.065767	1.975409	2.822231	3.131987	3.245914	6.566275	2.347366	8.455318	12.638007	7.728897	4.875453	6.65786	4.443572
LOC_Os03g11340	LOC_Os03g11340	3.447097	11.744655	1.068112	12.213381	8.245522	11.097863	7.056712	9.963404	20.590765	4.199126	5.537498	6.400851	3.752986	4.916633	2.912791	11.54757	9.044642	10.252023	9.450758	15.829357	11.049784	6.859663	7.668513	5.706968
LOC_Os01g11340	LOC_Os01g11340	1.519719	2.775017	0.575208	3.973818	1.235303	2.369313	3.800623	4.12055	4.146966	2.564002	3.464725	4.072452	1.177089	2.547637	0.971381	1.631778	1.121491	1.938802	3.641821	4.234549	4.564547	1.594781	2.634204	2.08434
LOC_Os01g42040	LOC_Os01g42040	0.054203	0.329474	0.059704	0.197136	0.27501	0.082362	0.478554	0.885074	0.41913	0.104169	0.290483	0.250655	0.055336	0.059197	0.151348	0.143626	0.178878	0.187818	0.288654	0.334178	0.650138	0.515851	0.063472	0.269625
LOC_Os06g21210	LOC_Os06g21210	2.823714	11.816806	0	11.127278	4.963452	12.070492	13.162462	14.673618	7.762891	10.607434	8.04724	6.826674	0.154141	2.799407	1.596448	12.074178	9.242513	11.932878	7.741431	11.19178	16.12763	6.666744	4.881306	3.130073
