# Supplementary material for: Weighted Gene Co-Expression Network Coupled with a Critical-Time-Point Analysis during Pathogenesis for Predicting the Molecular Mechanism Underlying Blast Resistance in Rice
Source: Rice (N Y). 2020 Dec 11;13:81. doi: 10.1186/s12284-020-00439-8 (PMC7732884; doi:10.1186/s12284-020-00439-8)
Supplement: Supplementary file 14 — Additional file 14 : Table S10. The genes information in yellow module. [file 12284_2020_439_MOESM14_ESM.xls]

gene_id	gene_name	NPB-0hpi.1	NPB-0hpi.2	NPB-0hpi.3	NPB-24hpi.1	NPB-24hpi.2	NPB-24hpi.3	NPB-48hpi.1	NPB-48hpi.2	NPB-48hpi.3	NPB-72hpi.1	NPB-72hpi.2	NPB-72hpi.3	PiZt-0hpi.1	PiZt-0hpi.2	PiZt-0hpi.3	PiZt-24hpi.1	PiZt-24hpi.2	PiZt-24hpi.3	PiZt-48hpi.1	PiZt-48hpi.2	PiZt-48hpi.3	PiZt-72hpi.1	PiZt-72hpi.2	PiZt-72hpi.3
LOC_Os05g25370	LOC_Os05g25370	6.925066	4.700867	5.576225	0.037767	0	0.019649	5.324079	6.672606	3.311631	5.42412	11.046333	10.432789	6.890248	3.919287	6.210961	0.012849	0.029361	0.01336	3.948367	3.4621	4.396538	10.771071	9.748528	5.454654
LOC_Os12g03350	LOC_Os12g03350	79.919868	58.324146	86.603111	1.683768	1.820942	2.625071	75.832535	77.692062	41.875793	95.419662	108.740585	99.637596	89.482162	58.499657	82.393784	1.939067	0.885527	0.99521	74.639854	67.308823	72.503395	122.075546	124.961914	114.273575
LOC_Os01g46760	LOC_Os01g46760	10.315246	7.24543	7.332623	0.541582	0.40124	0.741035	14.444139	15.454173	11.90954	19.524612	17.873547	22.963057	6.594671	5.981255	4.53483	0.914892	0.558232	0.384197	11.548585	12.044317	12.256858	15.536551	18.877777	16.335205
LOC_Os03g55090	LOC_Os03g55090	19.257929	11.313861	13.485641	1.163095	0.917954	1.437763	19.800354	24.110519	19.700153	14.175382	22.099504	23.24851	18.612867	12.419453	18.137646	1.298261	0.881634	1.160015	17.728115	18.894365	23.113573	43.776329	32.557514	22.148062
LOC_Os02g02910	LOC_Os02g02910	31.9060162286978	26.7086448476688	30.9321838593248	6.10364249638264	5.82059690715434	6.79482472025723	38.8691739573955	41.9184660498392	38.6389162118167	28.6693922242765	48.0791903818328	41.2649987033762	34.9125767700965	24.663292136254	33.2737208255627	6.82815350522508	8.81692646945338	8.09193353737942	38.0053988283762	37.0505436057074	40.2665838774116	59.481079761254	60.7740501740354	42.525907772508
LOC_Os04g39140	LOC_Os04g39140	27.938158	18.052711	15.277876	1.391953	1.193742	1.396388	35.330433	28.1681	25.158129	32.30085	34.121044	30.30361	30.478838	21.216232	15.217867	2.177958	1.024316	1.088735	22.316065	17.435026	20.952572	35.093697	35.984112	34.681816
LOC_Os07g02620	LOC_Os07g02620	1.154997	1.155494	0.694902	0	0	0	1.007882	0.791651	0.794084	1.488959	1.614492	2.318965	1.621968	1.571935	1.347553	0.207248	0.376823	0.307955	1.253378	1.721732	1.732826	3.776297	4.411999	2.136268
LOC_Os09g15820	LOC_Os09g15820	54.1944634029962	39.0005929977528	56.9305429310862	9.79121848014981	11.6779727797753	10.2464996651685	43.9253449910112	51.8858153970037	39.8811427707865	60.5715289310861	72.5868516441948	82.9818502419476	59.0251767123595	56.9070576838951	69.9807572269663	11.8848182022472	12.5163140779026	13.0676812389513	37.1364840853933	35.7743518194757	38.6045594689139	76.1147916344569	80.192609693633	63.1065942786517
LOC_Os06g01790	LOC_Os06g01790	37.415318	41.857761	42.925312	2.493813	1.798265	1.688849	39.716232	48.59639	34.324398	74.899628	56.22097	68.63298	39.359978	36.245598	48.360386	1.600608	1.246926	0.735138	52.724243	33.844044	31.604605	51.773449	60.20924	78.323097
LOC_Os02g47600	LOC_Os02g47600	168.71269056	121.40616192	117.026980751667	21.0456511108333	10.02782112	19.6871013275	110.155577639167	117.844018561667	96.24221952	150.2203775225	165.3062240175	177.992221040833	149.899537874167	149.076026083333	182.7186912	15.04124037	7.55156928	13.1009788441667	97.6449073758333	108.7344826975	95.4993870883333	221.313121746667	192.626402234167	146.48849088
LOC_Os04g21350	LOC_Os04g21350	184.17247918427	114.116816955056	177.318952433708	1.648654	2.101568	2.37686	601.326012775281	508.556183296629	456.589784002247	872.437359350562	555.730095730337	422.003921235955	299.879444307865	236.086266793258	184.609875074157	3.042854	6.906343	2.097897	419.121412552809	448.542890458427	411.148848123596	545.519734782023	460.505846649438	820.300928069663
LOC_Os12g07270	LOC_Os12g07270	15.960781	13.517682	22.605753	2.672217	2.443034	1.899686	15.099801	14.682707	13.364519	23.346195	22.857729	22.745413	15.52683	13.583905	20.156097	2.183484	1.961954	2.517766	11.059266	10.8654	13.423185	20.663158	26.080051	22.35821
LOC_Os05g23880	LOC_Os05g23880	40.286953	32.266693	19.931509	7.738313	7.916932	8.559354	39.112434	37.974697	34.352436	42.643085	56.566418	58.312405	54.648937	41.807026	29.478853	8.423223	7.968552	5.95588	49.752808	46.811867	49.65414	61.573765	66.321526	62.291748
LOC_Os03g12790	LOC_Os03g12790	10.422522	7.57771	13.920872	1.025916	1.044215	0.682212	9.178774	12.147924	5.794307	11.503936	13.828215	14.180927	10.717272	8.900148	12.063735	0.940189	0.820574	1.101434	7.602761	7.202758	9.248109	13.661445	18.295877	12.398122
LOC_Os09g15670	LOC_Os09g15670	10.51418	6.63241	6.791036	0.516003	0.277752	0.644143	13.684981	9.931289	8.45785	12.37361	14.733347	16.81526	12.317311	12.859872	6.762123	1.375993	0.508133	1.031872	15.278318	9.845985	12.701493	25.100016	21.123587	24.147367
LOC_Os02g45520	LOC_Os02g45520	25.6831872007759	11.752160652441	17.9875692699644	0.601220487875849	0.766995325573877	0.641796179114129	35.5326692192047	45.0962971464598	18.7236449498868	31.432025628516	60.1165613582283	54.124840152926	26.8693302450695	18.882385595215	18.7671148354348	0.804324924021985	0.658477870029098	0.279336211445199	26.4558469505335	36.321125310055	40.6121124002586	106.975169842871	74.3814140860006	46.7193513472357
LOC_Os06g06960	LOC_Os06g06960	4.408031	1.886837	3.938452	0.096538	0.148904	0.211825	4.653604	5.509925	3.248168	5.483092	6.130916	7.041649	3.956555	3.18133	4.199034	0.215121	0.356117	0.146244	3.986845	3.498393	4.269432	7.427064	6.192966	3.473185
LOC_Os04g40100	LOC_Os04g40100	29.456264	24.564611	11.901118	1.649	0.527427	1.544996	38.062	29.461412	34.230145	46.48745	38.622005	35.287403	26.121078	26.405684	14.598413	2.219661	0.921476	1.590081	30.416656	25.778158	26.277481	35.196976	32.127174	34.996555
LOC_Os08g15149	LOC_Os08g15149	20.740757	11.009749	11.83651	0.15554	0.995866	0.388058	30.316217	32.162064	21.61351	28.130579	37.117516	28.617607	13.941911	15.024671	10.067756	0.471811	0.579225	0.319198	15.717797	17.303822	16.024139	47.149242	32.672775	33.031395
LOC_Os11g05260	LOC_Os11g05260	97.765541	65.287186	106.542152	15.828284	19.448898	19.736492	103.860786	114.821198	76.621422	152.437836	157.641357	141.461411	105.617027	85.810905	112.286156	14.938562	19.965279	17.093348	95.48735	94.148918	98.296738	166.199921	187.978058	155.404266
LOC_Os02g35630	LOC_Os02g35630	90.048492	68.811394	90.943581	23.533701	19.546686	23.792906	121.131134	119.072807	79.170097	151.834946	160.862534	142.646423	106.131493	82.698563	85.468834	25.11899	21.420172	27.311007	95.313171	88.465034	121.349495	169.202988	168.056503	152.924576
LOC_Os11g06290	LOC_Os11g06290	2.797656	1.76893	2.724705	0.183655	0.15945	0.268601	3.853135	3.704463	1.910238	3.683139	5.536808	5.543773	3.006144	3.016365	2.920472	0.418506	0.733722	0.748538	2.270461	3.239814	3.708091	5.465308	6.374571	5.503861
LOC_Os09g02710	LOC_Os09g02710	222.81543	146.723557	144.979019	78.578934	74.111732	71.367279	146.318405	146.03154	128.175308	160.030914	241.141861	239.473755	175.761307	165.529327	139.880554	65.745522	66.826538	74.326759	135.568314	134.009399	141.267441	256.672546	265.61972	223.790131
LOC_Os06g06300	LOC_Os06g06300	9.211969	1.660522	5.967313	0	0	0	22.919931	13.449595	7.587742	10.549576	12.96246	7.327448	7.113349	4.710149	3.521097	0	0	0	8.179368	8.161428	10.285585	24.482313	13.868227	23.621284
LOC_Os09g37710	LOC_Os09g37710	18.8691854107094	11.293516499034	8.41744792989235	0.956568136627105	0.421128802649738	1.04959230747999	7.54865907259177	7.64451444879934	10.1228029964118	7.24586603891802	20.3487258561965	18.6247566400773	23.4156808876622	15.1493910601711	13.4225987341982	1.25167958128623	0.663652943417058	1.03212189953078	9.64074162434447	7.57238764863373	7.56144021087496	30.2639562277118	29.146678095501	13.609300788573
LOC_Os11g03580	LOC_Os11g03580	54.554729	37.287922	60.864079	11.128531	11.559222	10.668357	40.943871	40.403141	26.604015	50.624016	69.000488	59.491589	55.44318	38.955811	49.581223	12.219331	8.112475	12.449449	41.848579	37.121113	41.272598	78.068169	79.209396	62.894981
LOC_Os01g58194	LOC_Os01g58194	6.254965	3.794887	6.007246	1.361804	0.904245	1.357942	3.549548	4.146572	3.799987	6.061013	6.741843	7.50921	8.89743	7.060909	5.407306	1.494708	1.102395	1.04375	3.950511	4.921242	4.297508	8.128121	7.516375	7.204003
LOC_Os07g39300	LOC_Os07g39300	13.4635005549759	10.7599340308989	9.47342616853933	4.47958010072231	4.1133744670947	4.71206841252006	11.7605939911718	11.4357394743178	14.0817356705457	17.7348962508026	16.358379638443	16.4011097568218	10.9167625826645	11.0221296641252	12.4680666520867	4.67890163041734	5.88564959430177	4.17501504173355	10.2658190236758	11.4515890252809	11.2144535577849	18.1711559630819	18.8088057074639	12.1541823719904
LOC_Os04g54020	LOC_Os04g54020	5.210462	4.27945	4.032202	0.250327	0.35662	0.406471	2.034656	3.396323	2.768535	4.691326	7.306282	10.692253	5.955046	3.75169	4.249066	0.468771	0.978858	0.290102	1.971872	2.712308	2.836236	9.361217	9.774839	5.378815
LOC_Os10g42250	LOC_Os10g42250	41.7850086456693	56.0413699790026	36.0884488766404	14.1580277165354	18.2400745459318	20.6883981417323	46.3546660393701	42.6178462965879	47.8496518267716	50.1679796141732	63.0279791653543	55.4585989396325	38.0326406614173	44.2083153805774	45.6339310813648	20.5273703097113	20.4173335905512	23.8274914855643	41.1453564435696	42.1495822230971	38.7482732887139	68.9275977664042	71.3244200918635	55.8758661968504
LOC_Os08g14450	LOC_Os08g14450	97.799026	77.320442	119.033409	20.973066	18.29841	25.059715	125.157623	129.321304	84.557022	136.887497	150.111923	136.596619	103.629028	91.874939	124.259933	17.642218	15.49112	10.274137	104.017097	99.739609	114.446968	166.512085	164.997604	147.298416
LOC_Os05g39800	LOC_Os05g39800	40.077866	25.877806	31.864584	2.761646	0.422881	1.817985	55.078709	59.088524	34.912785	53.529057	65.51696	52.436188	44.905178	34.518677	24.765572	2.27123	1.122044	1.516504	58.024288	45.539707	67.089966	104.709373	95.01136	80.6381
LOC_Os01g24060	LOC_Os01g24060	9.924375	8.40288109735307	7.62008	4.959993	3.413808	4.86792616599372	8.651479	9.80040546837147	9.716476	10.515701	12.411675	11.777061	9.209429	8.881532	8.206875	5.11222048541947	4.15501272319426	3.550461	9.170224	9.436484	9.74030340197398	13.7900311332436	14.4577919170031	10.938759
LOC_Os11g47240	LOC_Os11g47240	9.21306911068364	9.34171571766795	11.4561312124889	0.708695305415803	0.367202252441551	0.457760443622374	41.1788246398343	44.4437147570287	23.1842845220479	19.3284577916543	39.9201269260136	38.1126554951169	7.26652634655223	24.6683617096774	7.68855497928381	0.618856238828056	0.429786893163658	0.317315212488902	32.2418557623557	35.4504814569399	39.8387794104765	64.0877140476472	54.6226726333235	33.6701808141462
LOC_Os07g48610	LOC_Os07g48610	4.283549	3.265048	1.64536	0.267064	0.249457	0.461228	5.173854	5.917891	4.085592	9.07527	15.072138	14.442327	7.093737	5.206771	3.11027	0.405457	0.278659	0.18455	5.588709	5.63336	6.187404	14.02403	10.96529	15.363637
LOC_Os11g03500	LOC_Os11g03500	8.624907	4.299096	4.855243	1.080949	0.558014	0.803852	6.332834	6.630171	5.77242	4.702817	8.834573	10.046033	6.931259	5.030682	5.400905	0.967306	0.516533	0.915007	4.787452	6.378528	5.721685	13.076271	11.312194	5.685644
LOC_Os02g30110	LOC_Os02g30110	42.687164	13.856939	15.824065	3.51864	3.119999	3.600307	29.940607	24.762106	26.260529	32.781395	51.864704	33.500195	40.951492	26.640558	19.336588	7.12214	5.690798	6.501516	20.565699	19.118376	22.255133	85.817673	53.117073	42.547028
LOC_Os07g39740	LOC_Os07g39740	15.540935	7.709871	15.24017	0	0.112065	0.078311	21.355206	24.703917	12.40498	18.741652	29.636263	25.715576	18.322327	15.772372	13.784351	0.024878	0.501867	0.159744	16.687605	19.624146	19.301151	32.967037	28.97109	25.25421
LOC_Os01g68269	LOC_Os01g68269	157.563507	107.427933	157.999283	22.672743	38.968273	23.855364	118.426315	116.680573	68.280685	156.612427	166.398682	147.994705	135.876266	147.05127	168.46254	32.725273	31.32259	35.10677	106.661621	90.197258	107.940437	155.933914	194.845856	187.208694
LOC_Os01g70550	LOC_Os01g70550	34.8186442539906	26.4006002840376	19.8290250361502	16.6531786239437	9.91179129577465	13.611114570892	29.9285203474178	32.8349371877934	39.5188469037559	34.2940034206573	41.6973506685446	44.3806921051643	28.1243953943662	29.2215872892019	26.5153752328638	14.9971373629108	12.6237028399061	10.881478799061	29.7289478450704	36.1931748413146	33.6387476164319	45.1364779859155	54.9702490633803	45.0265642286385
LOC_Os08g24770	LOC_Os08g24770	5.873191	2.490403	3.610735	0.226725	0.496788	0.298125	7.232015	7.279641	3.866953	5.820848	11.590604	11.480655	5.913287	4.033684	3.828252	0.252989	0.589631	0.408541	4.91706	5.565754	7.264414	17.443441	12.558274	8.801564
LOC_Os07g48570	LOC_Os07g48570	27.583666	23.443346	26.184336	13.17124	11.708326	13.016922	22.345331	23.837152	18.268251	27.339373	38.818523	33.078056	30.942743	26.292278	27.582497	17.751919	12.398359	18.609858	22.642235	22.025608	25.388702	43.424305	41.129581	34.475533
LOC_Os04g28210	LOC_Os04g28210	10.315713	6.67911	6.589327	1.527252	0.805645	1.411054	8.917829	12.252954	8.637932	5.949511	15.326691	18.728682	8.315124	6.997151	9.017465	1.303235	1.546764	1.100417	5.604277	9.439283	9.646723	25.259678	29.113045	12.525799
LOC_Os07g48490	LOC_Os07g48490	381.646334225766	232.3668778399	431.901042414009	44.7224800900563	55.5179764746717	41.8082687861163	289.032972829268	308.062109608505	124.417378981238	367.043265622889	501.978478071295	407.953751913696	292.565945847405	300.497415793621	371.22533057661	50.9637602551595	23.073937931207	42.7080958392745	130.313536298311	148.552716499687	178.214951131957	618.914079368355	559.333934441526	441.218717296435
LOC_Os04g55710	LOC_Os04g55710	276.095276	166.883545	41.131012	1.627721	0.484797	1.28142	312.205597	259.387451	437.379974	452.307831	522.705627	388.601013	426.680756	357.524048	121.957771	3.031415	0.291182	1.022739	296.778992	277.21524	270.615326	641.273254	339.294891	350.011505
LOC_Os02g55910	LOC_Os02g55910	13.7018438405797	9.91402953462158	7.33725120128825	3.81568397906602	1.71701803542673	3.16341786634461	5.00361889533011	4.5923171610306	7.06433174074074	8.49463828180354	15.6654579967794	16.9859115217391	10.4778559259259	9.64388269082126	8.02676727697262	2.80415664251208	2.05035965700483	2.76326719162641	7.10413288083736	6.85031628663446	6.01308298228663	18.4771194122383	18.4469911272142	11.3683948373591
LOC_Os01g41910	LOC_Os01g41910	3.737886	1.939385	4.610722	0.354115	0.149781	0.254127	4.871897	4.646062	1.674051	3.68783	5.376474	4.239833	4.014808	2.943269	3.074634	0.62706	0.443361	0.355903	4.067608	4.734162	4.268	8.973228	7.784842	7.26529
LOC_Os10g30054	LOC_Os10g30054	11.3337270588235	9.46100103511853	8.62011191571554	5.05225525197542	4.93723359613696	5.7125549499561	10.5714240500439	9.63762897190518	7.83007486654961	12.9439863959614	12.3987353696225	12.320226356453	10.1437534240562	9.86838850746269	8.3389341975417	6.15129664881475	5.16702867515364	5.95980718349429	9.16154361281826	10.0212540307287	8.27024166461809	14.112563953468	14.2680581755926	13.1228517014925
LOC_Os05g11428	LOC_Os05g11428	4.29892	3.082072	2.425002	1.074256	1.14572	0.906364	4.771454	5.133957	4.877548	3.073616	5.072042	4.902818	4.120452	3.432249	3.531168	0.950607	1.197764	0.603112	4.330326	4.288831	6.123945	7.194898	6.801219	5.247397
LOC_Os03g61310	LOC_Os03g61310	2.122578	1.268933	2.449203	0.213075	0.361404	0.369617	2.496045	2.324576	1.744497	1.977591	3.790771	4.135715	2.143837	1.637195	2.052959	0.465815	0.387926	0.516408	1.426522	1.802889	1.765788	4.788631	4.206392	2.659462
LOC_Os07g03890	LOC_Os07g03890	1.506554	0.992429	1.08075	0.02253	0.081286	0.046677	0.825752	1.260812	1.048529	1.044916	2.576606	2.570537	2.121099	1.619974	1.203274	0.127631	0.016994	0.110942	1.13802	0.982052	1.455045	2.664399	2.066582	1.270508
LOC_Os01g14890	LOC_Os01g14890	10.740398	9.288986	13.247078	2.415833	1.742925	1.678148	24.570692	24.942158	14.162312	24.14686	19.624416	20.381104	13.324342	10.912797	11.798388	1.423561	1.037047	0.718683	19.0742	13.301905	13.820559	15.900176	18.543373	24.156029
LOC_Os03g12660	LOC_Os03g12660	13.047499	7.055881	18.677221	1.373267	2.060042	1.241912	10.484755	11.646325	7.442148	21.430252	22.043989	20.452961	14.108756	8.38133	12.667293	2.400244	1.042241	1.846223	9.281117	7.860122	7.989521	21.688238	19.839788	17.05216
LOC_Os07g46800	LOC_Os07g46800	8.005167	7.146557	4.620497	1.071221	0.817649	1.608713	4.314063	3.519839	4.117081	7.894546	11.279038	9.87666	9.966637	9.60782	6.421885	1.951584	0.586482	1.139865	4.616405	5.99007	4.979967	12.318304	10.725969	9.719004
LOC_Os05g48060	LOC_Os05g48060	3.991803	3.842473	3.00852	1.504878	1.052919	1.504987	2.915477	3.377909	3.772053	3.506721	4.808861	4.954785	3.145609	3.863383	3.806683	1.562519	1.91038	1.387412	2.3623	2.878256	2.865211	5.41464	6.059839	3.120828
LOC_Os06g29844	LOC_Os06g29844	12.331381	5.324557	4.828632	1.320801	0.897292	1.536172	7.162077	6.800389	3.478234	8.418808	12.390837	11.857837	14.370056	12.022481	6.129658	1.845429	2.65855	2.45587	6.551326	6.957263	7.347227	12.367454	9.706038	10.509341
LOC_Os05g35910	LOC_Os05g35910	1.983068	0.483248	1.562074	0	0	0	2.260499	1.99003	0.974532	3.427445	5.0517	2.999563	1.990655	1.185428	1.061387	0	0.048246	0	0.943055	0.997291	1.767358	6.535602	3.204233	4.255161
LOC_Os05g42424	LOC_Os05g42424	53.875343	39.205265	39.468899	29.147528	24.791864	27.972569	48.087166	49.291042	41.067368	59.410061	78.003822	75.939888	61.917339	53.725658	50.658798	33.279606	31.179443	38.265793	38.792774	46.089333	50.262005	69.971352	68.300011	69.393753
LOC_Os01g01120	LOC_Os01g01120	39.017666	60.691101	52.841328	7.676395	5.250287	6.122116	101.010384	94.998138	87.266106	184.216003	108.315628	119.447525	58.795319	55.275211	90.908524	6.002092	4.556671	2.641258	113.216827	87.550674	79.085426	73.259995	102.803299	163.700836
LOC_Os07g42440	LOC_Os07g42440	18.1055706268908	13.2454944512605	9.91465798403361	4.98089696134454	7.46138483193277	4.87457242226891	27.7322009680672	29.5001163966387	31.0997844512605	34.1177177756302	39.0536952294118	32.4821664689076	15.2238787021008	16.8245517084034	13.2307735529412	6.92057933571429	7.24788560084034	4.80787295210084	28.3342028016807	30.9128834403361	29.3218547827731	50.6709067470588	49.6165350432773	39.9497288903361
LOC_Os04g20164	LOC_Os04g20164	106.829820551918	66.3321940798925	53.4912667385781	38.581576568043	20.8956948101637	31.5614540241876	133.254747322746	134.834225576106	143.398381663328	125.535199961398	194.472506593208	167.055451421451	115.634456387979	85.343418077205	61.5035867463963	33.1651717901295	30.1169854458832	36.0823530965062	104.120093644271	116.728437825312	128.953350476423	225.49366718495	209.191552430002	160.823083395309
LOC_Os07g07290	LOC_Os07g07290	20.422758	7.356252	14.138438	2.078955	1.110253	3.019859	9.36491	7.713238	3.395627	14.381562	15.699662	16.256886	15.509071	14.486447	11.896299	0.857956	0.823738	1.008106	6.336319	7.344012	6.877604	25.240936	22.310175	23.153267
LOC_Os07g07300	LOC_Os07g07300	21.77116	8.958842	17.666615	5.671588	3.338298	5.071743	14.288363	16.399969	9.422414	15.989466	26.481087	23.054955	19.866463	17.900934	15.813561	4.207538	5.14057	3.828916	14.142365	16.362644	15.278134	36.708557	33.286217	29.433451
LOC_Os02g41500	LOC_Os02g41500	1.669819	1.662953	2.058475	0.189367	0.176349	0.28299	2.701264	3.73492	2.030288	2.586556	4.070502	5.641304	1.395505	1.24205	1.365749	0.120486	0.495179	0.181742	2.414375	3.121375	3.588366	6.333471	6.626111	4.620041
LOC_Os01g73500	LOC_Os01g73500	60.6750787088388	31.517098812825	35.0624881195841	5.82865840554593	10.4185760225303	7.0638791507799	33.2629838821491	34.4084899133449	20.7255321230503	48.4696712478336	92.4464101993068	81.5011159878683	74.640210745234	51.9352762911612	53.1539413518198	5.53778513864818	10.060109592721	8.79177391681109	34.9823969584056	30.5243078509532	47.8274888561525	95.3458346793761	72.6035367764298	37.1654155545927
LOC_Os09g39190	LOC_Os09g39190	0.647306161167072	0.487717255644321	0.545004190691212	0	0.055205	0.041481	1.20195981903439	1.35411801528308	0.414106186870441	1.36234445710316	1.88261738937131	1.22076428968392	0.880901097603334	0.819753601250434	0.869439853073984	0.061167	0.141565714831539	0.0785519423410907	0.802842832580757	0.949532545675582	0.727215327196943	1.76003551406738	1.78849162869052	1.48117492219521
LOC_Os07g42324	LOC_Os07g42324	57.985626	20.794685	79.619019	2.854974	5.690177	5.090148	57.988113	56.742172	22.665607	103.544113	93.805168	66.254852	51.130135	35.832554	47.402603	5.52421	7.632942	3.965974	40.343758	41.031357	41.55949	74.155251	63.626347	70.139694
LOC_Os01g43090	LOC_Os01g43090	59.325294	51.881477	66.087494	26.151735	28.51981	27.491901	137.782822	126.480698	107.514809	170.961014	160.870285	153.76387	61.283325	63.457317	67.302917	19.580692	26.145222	17.646307	133.680099	127.985146	129.126495	151.538559	170.413757	163.853241
LOC_Os03g53150	LOC_Os03g53150	26.3624670691525	14.8877310332203	19.1938692915254	11.1231042555932	7.8951103620339	10.3621610623729	37.8634969661017	33.2704148074576	39.7460521383051	50.9298129416949	47.306597320678	47.2478017538983	14.3528601077966	17.9023707091525	14.331924079322	10.215237380339	9.22099514033898	7.77993649898305	24.4969298481356	31.757795980339	22.7272832535593	46.4503504671186	44.1601542149153	36.8246422989831
LOC_Os01g71720	LOC_Os01g71720	31.074129	24.226397	29.703331	5.63718	8.274404	9.464543	95.920685	105.277222	47.733639	88.829132	116.299744	121.426086	25.389393	23.460228	27.702497	5.195554	9.121613	5.818192	57.8666	75.559662	89.338326	114.647263	144.333313	125.87056
LOC_Os04g38026	LOC_Os04g38026	18.358543	12.165969	12.780552	4.560016	1.260407	2.31137	28.863827	29.511217	19.263542	35.902431	37.247868	31.631254	13.640079	14.588548	8.62111	4.626425	1.941584	2.947465	22.963661	21.855618	23.961632	39.805195	38.240894	46.611214
LOC_Os03g05840	LOC_Os03g05840	5.424247	2.30294	3.256474	0	0	0	0.8743	0.574734	0.360966	8.29962	7.999265	11.165098	4.785297	4.683802	2.602956	0	0	0	0.271211	0.24583	0.137182	0.859598	0.209583	0
LOC_Os07g18240	LOC_Os07g18240	4.981278	2.363523	6.772748	0.404735	0.706422	0.569661	18.10149	17.900705	9.703549	23.242939	31.045759	30.009514	10.197722	5.340745	4.630423	0.539373	1.285231	0.644985	11.447395	10.311352	14.865837	31.929241	25.074854	21.683264
LOC_Os12g25170	LOC_Os12g25170	14.820786	6.860262	12.483652	2.50187	3.418199	3.834315	14.371715	13.793802	9.224852	15.755618	28.232521	24.486614	18.313599	16.360722	12.986454	3.546122	5.807233	3.190096	16.572353	15.763733	14.581592	32.416042	28.368586	26.751696
LOC_Os04g47590	LOC_Os04g47590	10.644373	9.529167	8.798214	6.664453	5.317153	5.945966	9.272277	11.377442	9.079988	8.394895	13.341237	13.787655	9.859441	8.273353	11.093427	6.228407	7.073864	7.114481	8.510827	9.819038	10.635303	14.461215	15.799088	10.929597
LOC_Os01g43740	LOC_Os01g43740	8.093552	4.666729	12.385602	0	0.141778	0	1.310119	2.346207	0.811125	8.421842	8.159102	18.761715	5.374475	4.712146	10.50942	0	0	0	0.81083	1.48626	1.534229	2.658628	2.212372	1.566438
LOC_Os07g26940	LOC_Os07g26940	65.8520050941704	53.4709938547085	46.4439832860986	40.4321020017937	35.8884725040359	42.7402078376682	107.478054215247	98.1574902421524	90.2183508	110.094348817937	120.228957750673	104.881797284305	54.9657779156951	55.1297494923767	50.7207431067265	38.2532413569507	33.7681136869955	41.0555914152466	76.1030145094171	77.8820520896861	89.4268906080717	96.036934573991	101.030243714798	90.4321947515695
LOC_Os06g49220	LOC_Os06g49220	14.488982	16.844986	15.815989	9.081154	3.624327	7.360669	21.671371	20.952311	24.390381	24.396616	24.652679	27.310387	19.149464	18.526802	17.849525	10.305102	5.615155	8.027143	17.057753	16.771309	15.648963	28.017271	29.063789	30.213947
LOC_Os04g55960	LOC_Os04g55960	33.42094	32.023682	26.777786	23.884377	22.702543	24.012976	25.500269	26.181496	32.430355	29.483036	41.604782	42.764484	37.022583	33.563534	29.516516	28.263594	30.103334	34.407623	27.339573	29.137489	33.377392	38.606659	40.056473	32.342007
LOC_Os05g32420	LOC_Os05g32420	1.165403	0.715445	1.368205	0	0.048154	0.075376	1.168771	1.572445	0.336524	2.770845	2.725008	2.792146	1.595481	1.504938	0.991846	0	0	0	0.68306	0.935555	0.502403	1.966751	1.153825	0.990254
LOC_Os12g01580	LOC_Os12g01580	24.2671602387844	13.5195951041968	27.3036274370478	5.13446798118669	8.06707502170767	6.35091629811867	21.319380357453	20.4994550795948	13.7575607713459	25.0865925759768	30.9915465918958	28.493774788712	23.2872125238784	17.5256716107091	26.6328665615051	5.79815190303907	7.58626750506512	4.3882139015919	18.9507624008683	19.1054257901592	18.5484424848046	34.3237641143271	31.4178534167873	24.1039607988423
LOC_Os12g06250	LOC_Os12g06250	9.30473479316239	5.49515151452991	6.90961632991453	3.59096428888889	3.21805372649573	3.32786156923077	8.28144628376068	9.54411647350427	10.9749345299145	8.81965516752137	13.6664657521368	11.3669908632479	7.21524297435897	7.74183096410256	7.48140281709402	2.86318412478632	4.14052505128205	2.05376974188034	10.5701420461538	10.379670642735	9.06073129230769	14.9875632512821	15.7559690940171	12.1197151367521
LOC_Os09g30454	LOC_Os09g30454	2.362902	1.329462	1.717915	0.483237	0.506631	0.311454	5.549334	5.930984	2.574667	9.131183	15.126289	16.762648	4.002247	2.910843	2.233344	0.451082	0.817157	0.497296	6.936323	7.815047	9.800036	14.837514	13.75987	12.834487
LOC_Os10g02270	LOC_Os10g02270	36.20343	45.913898	40.788639	13.327802	18.851128	14.64602	29.187723	28.305	39.020603	85.609634	56.456757	61.585758	40.835869	37.902634	38.184483	19.929886	14.165407	17.975815	40.102188	37.352291	26.335016	46.858242	53.17981	40.436756
LOC_Os02g33330	LOC_Os02g33330	29.575109	19.155159	13.084366	8.422952	6.917945	8.337433	15.064412	12.640447	15.799309	34.716702	46.871456	37.186348	33.420879	31.983212	18.783266	13.275992	9.005902	16.427877	16.201658	12.050094	14.6948	33.479355	29.108219	32.806164
LOC_Os01g48640	LOC_Os01g48640	15.110658	7.268692	13.67273	2.250343	3.311423	2.519311	49.253609	49.454609	19.554365	50.026321	69.280914	67.065842	22.499281	16.52492	13.351897	2.025038	3.197848	2.407061	33.640442	33.056793	49.135063	67.155914	60.220596	72.076118
LOC_Os08g40870	LOC_Os08g40870	6.075196	4.778264	5.645552	2.268941	2.430147	2.753565	7.975648	6.778475	4.737069	5.3301	7.425761	8.348365	5.313455	5.073814	5.245637	2.400217	2.629759	2.03726	4.464587	4.538923	5.401507	8.072339	8.837831	6.952417
LOC_Os01g04330	LOC_Os01g04330	17.396534	13.502173	12.561104	5.923907	4.909988	4.452527	8.799051	8.560733	6.578093	30.711708	35.82238	42.930832	17.575382	14.668215	11.886159	7.865983	5.981941	5.774833	16.788654	13.734334	10.248773	25.477728	28.991512	45.618195
LOC_Os11g10850	LOC_Os11g10850	69.499031	53.856827	97.118729	0	0	0.358273	195.483383	179.27655	73.840424	132.486694	183.6492	165.609802	10.418823	14.755963	4.623106	0.251189	0	0	7.620931	3.661202	8.213596	0.736188	0.333219	1.110969
LOC_Os03g62160	LOC_Os03g62160	6.25724022520853	3.10640136886006	8.0127536802595	0.710442213160334	1.08459571640408	0.602287759036145	7.31103282298425	5.69632359684893	3.11556131510658	6.60198024467099	5.71013582298424	8.95448526413346	6.77156975440222	5.47168000741427	5.39660913160334	0.530899364226135	1.19362146987952	0.699018064874884	3.22320890454124	5.46836950695088	3.48361628915663	11.8975206107507	9.62276053938832	7.60549310194625
LOC_Os01g02370	LOC_Os01g02370	6.978515	3.792448	5.536513	0.67612	1.386909	0.734417	11.655565	13.510971	6.64546	12.266432	17.660202	20.38055	6.751988	4.816681	5.595899	0.88916	1.921149	0.72201	7.225095	9.763925	12.513072	12.743566	16.676971	8.641593
LOC_Os03g14669	LOC_Os03g14669	43.2549725385827	49.8005379259843	64.5026021763779	14.6471844897638	12.2067275858268	13.3146466440945	99.2818587165354	84.730661896063	65.1112687181102	172.652574647244	105.057210165354	96.4510163244095	56.5652032110236	51.9039629527559	52.0190641606299	13.1383680944882	6.37202124094488	6.98180703307087	87.2172976818898	71.263004896063	78.0252828566929	78.2582887370079	92.092070007874	118.331633428346
LOC_Os02g56690	LOC_Os02g56690	0.689021	0.181454	0.515848	0	0	0	0.58327	0.678421	1.320805	0.557248	0.957576	0.797027	0.606348	0.821923	0.529349	0.126606	0.065123	0	0.826208	1.345628	0.646184	1.995075	1.515532	0.619931
LOC_Os12g25180	LOC_Os12g25180	76.402061	57.585018	127.817871	13.79394	24.416613	18.27397	109.399078	98.288368	57.718899	169.59111	113.58493	104.778702	74.045784	70.58358	90.734833	11.757892	18.301403	12.433407	67.719482	67.392448	79.046768	118.188789	109.410385	110.520576
LOC_Os04g32050	LOC_Os04g32050	83.5176882754342	69.203720159636	58.1154758610422	54.9040777038875	48.858791	52.437405	68.9618442497932	63.7940241389578	68.32103	76.5102200843672	95.1107387419355	81.0050454491315	97.6065460620347	82.7360950479735	71.2665605641026	61.5276017320099	52.95787	71.2373618717949	57.059574	60.9716544441687	64.4508921066998	102.006184313482	104.946859410256	86.072479
LOC_Os11g45750	LOC_Os11g45750	7.8528413563032	5.17114978192136	4.65077727239562	3.30662632124037	3.42517759079854	4.04187960741792	6.44411751986218	8.20562832873936	6.01374425739765	6.46607843169842	7.80742868706932	8.30513812667207	7.81366732549655	5.72118967794893	5.3095477758411	2.46051622476692	3.02870542419943	2.34500127016619	6.53953392501013	6.09081268098906	7.34067251074179	9.72015622861776	9.67791073814349	7.65858634677746
LOC_Os12g41860	LOC_Os12g41860	4.43882	4.531077	3.029522	2.240083	1.72433	2.519228	2.996007	3.787936	5.436281	3.806344	4.776235	4.907437	3.402299	3.779539	3.11873	1.747854	1.323758	1.851119	3.543197	5.133692	4.292942	5.55888	6.47083	5.382459
LOC_Os01g53020	LOC_Os01g53020	216.478561	149.295349	308.058899	6.61396	37.793133	14.24623	241.312012	243.235168	114.482079	377.386627	407.502594	348.051483	242.99913	206.408401	265.115173	10.411366	28.014111	14.590246	167.593994	165.731522	221.688751	420.691193	407.140167	394.589417
LOC_Os03g57149	LOC_Os03g57149	68.990738	83.001205	87.64682	25.409292	7.15073	18.62299	117.748466	104.60437	105.157906	145.738678	121.348198	112.85759	104.199326	93.711235	95.236786	22.093981	7.089191	13.916683	94.192459	75.283226	86.901756	109.697388	114.661598	157.187393
LOC_Os01g70540	LOC_Os01g70540	3.007464	1.126588	2.134407	0.196537	0.436132	0.262589	2.365668	2.802324	1.199667	4.906078	6.939848	6.164435	6.171031	3.859672	1.980127	0.187583	0.405848	0.2725	2.873441	2.839467	2.546365	4.873595	4.248921	4.98253
LOC_Os07g07480	LOC_Os07g07480	68.623276	49.462982	77.981026	11.103066	25.509336	14.623598	54.926617	47.619221	27.68294	124.70739	118.438148	108.623398	70.388695	66.67881	67.518211	15.357938	12.929215	20.237793	44.794159	36.210453	39.298321	81.645393	121.617027	100.505524
LOC_Os03g06190	LOC_Os03g06190	16.458902	15.108176	13.164706	10.88879	9.475526	11.89709	21.271097	24.835081	26.16865	23.607794	33.122879	31.131744	15.8851	14.863422	16.631485	9.384251	14.145616	10.320122	22.920622	24.186956	23.914162	36.876068	36.097004	30.48204
LOC_Os09g19640	LOC_Os09g19640	33.499249	20.071058	21.847607	15.371766	14.130756	16.776611	24.230732	22.863836	31.795572	22.417511	36.182743	31.774454	28.744291	31.177029	26.143621	15.929455	19.07826	15.768437	26.392181	25.216259	25.524107	45.66283	37.74123	29.117849
LOC_Os01g02580	LOC_Os01g02580	2.901284	1.271813	2.465091	0.190241	0.348482	0.1692	6.511653	7.186038	2.904362	5.52702	8.260226	9.179536	3.981378	2.690607	2.499987	0.209614	0.4613	0.082556	4.504785	5.127332	6.450335	7.201458	9.46631	5.224939
LOC_Os05g05590	LOC_Os05g05590	30.075911	27.21962	20.144787	20.425182	11.337552	15.772494	36.633469	40.855228	42.390255	26.085693	48.724907	47.83596	30.189123	31.078085	25.108198	13.417396	12.882231	14.902745	33.7673	38.761425	42.888275	42.831406	57.531075	40.181824
LOC_Os03g01018	LOC_Os03g01018	15.637075	11.893631	11.644265	6.332314	2.917624	6.306018	19.273958	20.210938	16.498037	22.04685	22.697649	20.318649	20.538652	17.164047	13.328658	4.904493	2.510078	3.087878	20.411421	15.865741	17.63413	23.644218	24.302811	28.447226
LOC_Os02g56840	LOC_Os02g56840	28.036043	23.684271	27.272718	14.617704	17.819864	16.780672	39.55846	39.343018	35.806099	64.077026	53.828766	53.94212	28.009533	30.125561	27.13343	15.44524	16.461967	14.434335	42.094158	45.254589	41.265511	54.72435	57.533432	57.122654
LOC_Os03g17100	LOC_Os03g17100	24.972347	32.950741	19.511831	7.066312	10.290269	12.261729	31.252369	25.783365	33.615673	43.184914	41.595955	37.586803	24.838604	20.900362	15.731689	9.849884	12.390285	5.604991	33.362423	32.357315	28.700151	65.483398	52.366817	40.341274
LOC_Os01g59530	LOC_Os01g59530	156.098553133333	103.672756716667	168.185721633333	17.22746145	51.5162116833333	19.68568745	329.8570962	326.822107683333	208.315362683333	530.15228575	380.872597716667	373.621090866667	151.74795795	180.7186945	152.076122783333	19.2885090666667	30.7204453666667	20.51844035	270.2224843	271.4224087	293.450768583333	312.167574416667	301.2996288	277.921277
LOC_Os02g52990	LOC_Os02g52990	19.815845	12.896925	23.250345	6.37962	5.66233	6.677142	18.502432	13.036123	10.716863	35.412621	28.0439	26.901804	20.936747	24.345551	17.241453	8.494049	6.502901	8.45888	13.52711	20.287117	11.975844	28.062851	29.216608	35.000648
LOC_Os02g12900	LOC_Os02g12900	4.81250795157804	3.00705097578902	4.45974602031993	2.05770579809771	1.72779035278859	1.8854236359706	4.93802629312581	4.56315984176394	4.12047251923908	4.44190050194552	7.56577596843926	6.91733927539991	7.41811551491569	4.66244668828361	4.84995575702551	2.20658334976221	2.49701626329442	1.7869573640294	3.69219596022482	4.57190705361003	3.43265591439689	7.37561547124946	7.31299110505836	4.97735945222655
LOC_Os05g02780	LOC_Os05g02780	149.51276222048	112.425255028417	138.877020358648	82.798354977952	76.5215291136698	82.5656991117099	129.37036233415	125.977394698187	97.3257370514454	114.07327244488	180.949709795198	177.229503985301	143.795000860853	144.340909038217	137.880683090642	84.9827570926017	88.0305104532092	101.490052732974	129.796682600196	117.938140851543	146.907553280745	173.306705100931	191.071850200392	206.977292137678
LOC_Os01g13570	LOC_Os01g13570	50.6138559505673	43.847552219611	75.9464240786062	8.47489841329011	19.5339746158833	12.7628011580227	219.697566267423	204.580301426256	116.401440863047	239.033957985413	232.897077128849	202.910882309562	47.4837711904376	52.8532553411669	68.4182722220421	8.01015174068071	10.334647089141	5.24820012641815	157.787957798217	137.898244414911	150.919738606969	192.91712937034	195.89029265154	202.120783157212
LOC_Os07g42890	LOC_Os07g42890	31.2490091065637	28.6376355065637	24.2990692123552	20.187289846332	18.5691509984556	21.9696738262548	21.1116189204633	19.5844756617761	25.9946235428571	30.011086411583	32.7919296741313	34.0679803389961	27.2035510501931	28.3069884571429	26.8137530996139	19.6089711397683	19.8967961204633	21.4267652355212	19.1443368857143	22.8381209467181	19.3822084555985	25.5347838586873	37.4072985382239	31.1029622718147
LOC_Os04g06520	LOC_Os04g06520	16.760517	6.0236	11.878612	5.254121	3.356117	3.805953	5.581569	5.631069	4.670029	28.165323	28.219452	34.508278	20.612858	17.55336	12.424837	8.527783	8.858613	9.017715	5.633316	5.420294	8.311716	24.943823	17.429699	18.283203
LOC_Os04g49620	LOC_Os04g49620	23.582926	18.053511	16.937452	7.284909	7.496067	12.773356	17.427326	17.132879	25.243816	21.155111	32.360695	27.060905	20.5285	18.039171	17.945105	9.870366	10.241521	12.06244	19.837475	25.588245	20.114275	69.549126	52.343521	30.557095
LOC_Os02g07360	LOC_Os02g07360	57.681404	45.320179	55.531498	19.963587	26.770372	24.202822	115.800034	107.305466	84.251549	138.180191	111.042496	110.069031	54.078785	54.952168	53.728947	16.63097	19.833271	10.204535	96.135597	83.075783	90.751335	116.914185	110.685699	112.253632
LOC_Os11g05550	LOC_Os11g05550	21.257589	12.593868	22.092293	4.66348	7.252245	7.584734	14.92091	11.857084	8.983651	25.333796	20.31496	17.67243	16.808088	12.461609	15.686486	5.968206	4.457071	4.840691	9.282048	10.308412	9.173753	25.311432	21.00602	17.350193
LOC_Os09g27610	LOC_Os09g27610	8.792527	7.250523	9.227615	3.725044	4.393376	4.842176	10.789799	11.941772	8.062225	13.391003	11.461852	12.914103	8.741001	7.747583	9.715086	3.36579	3.644688	3.711351	8.981851	9.667754	10.252614	11.250951	12.950341	10.368782
LOC_Os12g03420	LOC_Os12g03420	19.72698	14.050378	12.302784	5.292861	2.77397	4.340066	19.143133	16.651674	9.451878	36.011261	39.404781	42.488453	18.085989	17.896372	11.763996	4.679244	1.378625	2.840998	18.902733	13.245825	15.965947	47.322491	56.502655	35.727898
LOC_Os09g33470	LOC_Os09g33470	78.39576	53.711067	106.764359	12.242237	29.165648	21.542152	123.163033	116.998367	68.352043	128.81395	131.117203	120.674774	77.831352	72.056702	90.777725	13.265612	23.116154	15.457046	85.649475	72.502525	96.480431	122.455879	135.926315	121.89019
LOC_Os06g45960	LOC_Os06g45960	0.030327	0.054802	0	1.269391	0.735364	1.569611	2.104755	1.451095	0.42741	4.200337	6.410083	6.920925	0.307512	0.27018	0.112604	0.738732	0.742768	1.10135	0.815292	0.985513	1.767199	5.630522	3.296638	5.836809
LOC_Os07g38230	LOC_Os07g38230	181.353516	91.295784	257.832764	34.498295	46.78397	44.267895	228.445129	195.228897	117.385117	520.633789	388.766296	325.858215	180.186508	130.859207	165.281479	29.351418	28.950359	16.215555	181.975296	170.503616	158.496033	362.787415	374.197144	336.999847
LOC_Os01g25484	LOC_Os01g25484	68.5003645612382	55.9629355780619	76.4098732469717	20.064508717362	32.7050927415882	22.0501523771871	53.2509474471736	59.3430977190444	35.3610734599596	115.702902307874	98.2203759535666	89.2992048563257	99.065917763459	72.2862946032974	79.2608986019515	22.1041940333109	28.6909316635262	21.0159250716689	74.4877022533647	55.1492961705922	84.5302628482503	89.2496590205249	95.6608460810902	94.762140070323
LOC_Os01g02770	LOC_Os01g02770	6.988051	5.982345	6.020709	2.634312	1.501849	3.376798	15.171788	17.425705	10.043003	14.043281	22.842146	25.285568	7.48396	5.247295	7.170214	2.282433	4.0671	2.458579	12.577375	16.145136	17.730644	27.074028	29.03186	20.6299
LOC_Os01g50030	LOC_Os01g50030	64.31913	44.106789	95.255219	23.141296	19.716043	23.736906	134.926117	140.623138	60.271935	102.552742	154.440002	131.568085	59.445518	51.545235	81.394272	24.280045	20.786329	23.737738	105.379166	109.529663	131.18631	164.790634	147.917755	137.127029
LOC_Os04g45020	LOC_Os04g45020	2.935451	1.679264	3.845217	0.591546	0.735133	0.897451	2.445444	2.416717	1.897689	3.708835	4.285244	3.982767	3.372886	2.963364	2.332092	1.089634	0.548215	1.272595	3.114375	2.737502	2.60909	5.588507	3.525064	4.830118
LOC_Os01g66300	LOC_Os01g66300	28.941236	21.97378	27.814165	21.643602	17.60804	21.172916	21.843975	22.971952	25.616325	25.270094	27.497807	25.115187	25.974236	22.935938	24.304482	19.153076	18.321793	19.898226	20.738777	20.707872	21.553385	29.295187	29.482277	24.288742
LOC_Os02g33020	LOC_Os02g33020	33.488682	23.816246	44.896843	10.315213	15.194114	14.594172	38.783207	41.639034	24.129843	59.202984	62.448101	49.694828	35.454475	29.577543	39.272484	11.91135	11.579828	12.60969	30.035622	24.393623	33.905762	66.486732	68.422447	61.780945
LOC_Os05g18280	LOC_Os05g18280	3.425771	1.612027	3.564359	0.383495	0.22142	0.67942	3.399459	3.487216	2.559448	4.186036	4.582324	5.205334	2.142503	1.472569	2.601279	0.218424	0.39136	0.041095	1.763031	2.475364	2.093498	4.856536	5.976873	3.487986
LOC_Os01g53350	LOC_Os01g53350	13.952712	11.916508	6.402741	4.418311	1.102366	2.263488	21.28072	24.290716	16.465862	25.72724	35.754528	39.114166	26.0481	19.459936	10.766154	5.081693	2.16221	4.175039	19.636957	23.04438	27.205477	34.605145	29.502039	29.071835
LOC_Os01g57004	LOC_Os01g57004	1.995245	2.887893	4.109156	0.295782	0.191188	0	3.066674	3.279262	2.090994	4.100759	4.320501	13.173422	2.070277	2.154644	2.134637	0.933196	1.687287	0.669508	5.956557	3.801853	3.406558	2.236609	5.222501	1.885236
LOC_Os02g11960	LOC_Os02g11960	2.424114	0.929607	1.553733	0.058577	0.175348	0.299869	3.194832	4.876434	1.174975	3.555036	7.839015	8.027759	5.658147	4.245849	2.283742	0.328093	0.243366	0.311031	2.76846	2.543861	4.089227	5.784618	4.801044	3.908743
LOC_Os05g31020	LOC_Os05g31020	1.073112	0.53769	1.210068	0.188259	0.320191	0.140038	0.631287	0.849547	0.771996	1.069792	1.308505	0.972993	1.376335	0.982507	0.845202	0.305346	0.209764	0.340862	0.838761	0.965405	0.757689	1.645098	1.668489	0.961168
LOC_Os10g04720	LOC_Os10g04720	8.383438	6.761705	5.580498	3.578768	2.886826	4.534103	16.858492	21.275343	10.021054	21.181055	27.36751	27.4088	10.338523	9.209116	7.120968	2.903892	2.352487	2.152804	16.457602	16.577444	16.360014	29.285358	29.981464	20.28709
LOC_Os12g18110	LOC_Os12g18110	68.3331479654788	42.0153352511136	47.0667854070156	42.1509591965479	34.2869782978842	41.7252476553452	60.6654771514477	58.2536177010022	57.7908109170379	59.0364436570156	69.7137938101336	68.9262578023385	56.6579330695991	53.7851655534521	56.34555772049	46.2075836848552	52.718047905902	47.211946610245	48.25330705902	58.0761701831849	56.0828391581292	85.6287085283964	79.2466134265033	56.2873462165924
LOC_Os02g12890	LOC_Os02g12890	14.4340166807001	4.7297016012299	6.75577654068117	1.93247352459792	2.45668684673605	1.55487386565752	24.0054512407758	20.4259235099338	14.811751846263	26.8832520075686	42.0431023893094	29.7663293538316	22.9266164380322	11.0394275685904	7.39707235808893	1.01909916982025	0.603994564333018	0.520323078051088	10.9825444564806	11.8309366438032	14.7237366991485	39.7573649862819	36.1541245227058	28.4658752800378
LOC_Os03g19390	LOC_Os03g19390	11.767905	8.192779	8.759994	4.610198	5.032413	4.176029	15.610576	14.026788	10.001528	23.902277	19.207697	17.919159	12.230244	12.840902	10.498785	5.327005	7.434576	5.431068	14.116529	14.139364	12.395463	15.77937	17.082598	17.408178
LOC_Os07g08290	LOC_Os07g08290	34.487576	23.840628	26.518185	23.4674	17.420774	22.719069	49.650738	48.911636	42.535564	50.928577	60.812817	57.23703	31.505522	25.40518	23.607433	22.384485	17.55267	22.091486	43.882416	43.417358	48.325523	64.205643	68.628906	56.897511
LOC_Os02g35530	LOC_Os02g35530	0.741053	0.123553	0.462946	0	0	0.018279	2.909945	2.849237	0.753649	4.080782	5.422182	3.49383	0.534627	0.134328	0.299615	0	0	0	2.249283	2.251555	2.123879	8.521778	7.809564	4.581747
LOC_Os05g49684	LOC_Os05g49684	5.637403	5.312115	5.889926	0.488252	1.511034	1.60163	6.08375	4.970882	2.926785	10.039932	7.871818	7.516985	6.172764	4.160419	5.721587	1.738375	1.032388	1.38003	5.179934	3.192056	3.392563	8.068385	8.213295	7.346261
LOC_Os02g38392	LOC_Os02g38392	6.685226	3.011116	5.23798	2.678779	1.925924	2.773493	3.688159	3.928793	3.097319	3.35413	6.21516	5.909501	4.533118	3.929108	3.981951	2.417504	2.98209	2.459324	3.624362	3.92004	3.739748	5.761998	6.120086	6.064469
LOC_Os04g45860	LOC_Os04g45860	9.042662	7.794664	13.220871	3.061154	3.756217	3.803977	11.636315	12.785419	5.265731	12.823285	16.406334	17.296133	7.256371	7.126204	11.190463	3.941759	3.902341	4.621776	11.126869	10.869864	11.912746	14.939141	21.480556	14.747725
LOC_Os01g44430	LOC_Os01g44430	8.692662	6.327951	11.846642	2.522696	4.265464	2.974614	6.404965	7.222414	3.602932	10.838728	10.02101	10.319231	8.703532	7.005344	7.855122	2.679951	3.164066	2.20316	7.201735	6.192557	5.800389	8.60386	9.995197	8.656683
LOC_Os01g12750	LOC_Os01g12750	31.553041	14.221015	14.520052	8.154574	8.570274	7.058259	34.594383	34.262924	26.744555	42.391171	41.756763	35.027203	35.284061	28.558701	13.533336	10.213131	11.488155	8.091873	35.782948	38.407974	37.353451	49.95026	45.028118	47.067566
LOC_Os11g06440	LOC_Os11g06440	11.723869	14.299798	6.80874	6.684223	6.744962	5.867357	7.570498	6.204646	6.932977	8.934347	12.072904	13.813558	9.432294	11.448319	6.466412	6.12166	5.592654	5.958536	7.32646	9.146558	8.571537	11.055659	12.117259	10.712425
LOC_Os07g10480	LOC_Os07g10480	17.134897	10.603327	15.329659	8.981767	9.402436	8.781578	14.011314	13.837218	10.665487	14.602686	18.205326	16.752657	14.479998	13.123519	14.76371	9.51852	9.670472	8.476062	9.641637	11.206563	12.76165	21.149717	20.795664	15.283964
LOC_Os02g17640	LOC_Os02g17640	12.732975	13.012481	9.312036	9.506597	8.492016	9.969724	12.694263	13.38511	13.390635	13.478045	15.803135	13.186604	11.039016	12.954736	11.194796	7.948042	6.66455	8.045613	12.015325	14.095403	13.809498	14.185755	15.730534	13.499063
LOC_Os02g45460	LOC_Os02g45460	31.20447	21.586802	32.646309	10.170874	12.226807	8.903441	34.193161	32.06757	29.978985	54.927792	41.449139	43.938694	30.913101	30.753946	30.382793	9.566751	7.652837	3.180575	27.738226	22.815783	23.621037	39.181374	43.32954	46.162857
LOC_Os03g32170	LOC_Os03g32170	15.110815	12.728538	9.214109	8.767449	7.82605	7.440056	9.284369	10.272534	11.954186	9.58064	14.575261	17.463266	15.301822	12.441629	12.711461	8.52076	7.184501	11.390532	9.693725	13.241769	11.680851	15.969589	19.362173	15.549904
LOC_Os01g52594	LOC_Os01g52594	26.426208	19.320374	26.546568	8.964334	12.174837	8.787634	28.374702	24.153162	16.973736	48.833004	34.239262	39.722321	19.532965	24.015223	20.551462	9.145906	7.670285	6.298777	27.589521	21.86606	22.680603	37.215553	32.558537	43.337765
LOC_Os02g47000	LOC_Os02g47000	34.6161414122885	22.4960436536064	26.8425844327694	17.0858136295637	20.761802969724	17.7323532012467	28.035654809439	22.7363239216385	22.7484709278718	35.5352303900267	35.4663033410508	36.7978962778272	30.9209222609083	31.7304243624221	25.0651424942119	18.0120715004452	22.6699281789849	17.7631898575245	18.0519809706144	23.5105488281389	22.6292532876224	32.0558663232413	29.0445128361532	24.0591057809439
LOC_Os01g57350	LOC_Os01g57350	13.3065475414634	12.3812119636364	11.9427658909091	5.26487396363636	8.78304178181818	4.52435927272727	15.4204307321508	15.4706121090909	12.8981649818182	17.3174577454545	17.1439649818182	17.4650224	10.7671004	10.0425686181818	9.99628174545455	5.57890592727273	9.0707032	6.25077189090909	13.8170802181818	14.6713244727273	13.8383991272727	17.1190137454545	21.0302682909091	20.2367683627494
LOC_Os08g26230	LOC_Os08g26230	2.91474717943409	1.0485335647573	0.660193282493674	16.0044198762365	14.829408962963	25.5461714860824	51.1092594292616	30.7082310140327	29.1842165077065	61.7998897244076	94.4714708021624	72.0952815387624	6.47538686082356	5.74971194432942	1.67477411387164	25.5290205746492	21.2117626604555	27.1302952836439	35.1860253165401	29.7636999328272	31.7195330243846	176.360788110651	98.1907143620888	109.217112202438
LOC_Os01g42190	LOC_Os01g42190	1.123544	0.971796	1.472269	6.332475	19.2731	9.498807	19.194944	19.304678	18.538528	57.185913	36.927338	46.243088	1.419593	0.92108	0.751088	6.818715	6.512074	6.723789	31.632294	23.009468	21.968809	27.732019	39.82478	40.72459
LOC_Os07g48040	LOC_Os07g48040	99.09845	65.813034	225.724045	14.195968	32.377331	16.506216	99.877846	125.384193	60.924995	205.70369	165.168442	185.325684	109.874344	84.613159	173.743927	21.458029	40.800827	25.996269	129.429108	97.179626	94.734268	127.042946	186.623138	149.578278
LOC_Os02g58150	LOC_Os02g58150	86.963318	56.134354	85.255936	48.79044	43.210464	43.110218	75.808662	78.482071	49.980625	88.343109	112.189789	107.897255	81.399666	56.42762	72.809418	35.073273	37.208229	42.823669	51.355846	55.67506	64.525337	108.073425	120.5914	99.075386
LOC_Os05g38730	LOC_Os05g38730	15.2404275096612	10.725112199664	12.4773554220106	8.50512960207225	6.2292249675161	9.92920682973957	9.37915406244749	10.2406440882106	10.2448164404929	8.64921758331	15.7608669901988	16.4245739630356	13.2865119862784	11.2782027871745	13.4607481268552	8.92569735340241	10.4482575547466	8.98065901484178	9.58198856902828	10.7814172531504	9.64104514925791	18.1411843217586	19.6960829171101	11.0748222285074
LOC_Os03g48220	LOC_Os03g48220	0.590708	0.668572	0.631401	0	0.04688	0	0.039334	0.092232	0.084926	0.475916	1.180652	1.44968	0.561251	0.820735	1.138423	0	0	0.03375	0.195882	0.40128	0.199465	0.340815	1.94864	1.367348
LOC_Os03g16230	LOC_Os03g16230	55.3546247656766	45.2455123973597	62.6361657108911	25.0180766957096	30.4628450138614	36.9589191854785	78.6757603907591	70.1953304726073	67.4668788792079	86.1998707075908	86.6642651485149	70.5045328184818	51.0429875405941	54.6306160739274	56.2213536013201	35.4630237768977	49.2807756343234	32.2689142415842	46.969804990099	51.713903820462	68.1418649755776	93.6053792739274	81.166667460066	77.4386693452145
LOC_Os01g47190	LOC_Os01g47190	33.285633	24.312456	31.600338	15.237401	21.640293	18.059803	40.53653	34.439018	29.60759	49.788254	57.464615	51.241875	36.679382	29.669189	35.939659	14.023483	14.244137	13.505823	32.82444	29.929974	29.058855	56.005692	57.377975	56.7509
LOC_Os11g04480	LOC_Os11g04480	52.210835	49.970802	48.394749	25.206816	41.964867	30.698353	69.034897	62.126347	63.5172	65.862221	72.031517	68.413994	48.798515	45.088375	48.442486	24.455175	30.563904	25.972567	52.408871	59.40007	59.814003	68.068863	63.659409	67.906776
LOC_Os07g07350	LOC_Os07g07350	69.9606739654812	59.0645669089958	44.1909519131799	49.3235172018828	30.4615146820084	47.5450966129707	52.3677916820084	45.6637564382845	68.5761815052301	63.6475693817992	75.2932109341004	67.9949522845188	55.3911096108787	57.0693235972803	49.5183030585774	49.6262479937238	37.9002457834728	36.1087254048117	53.9415447165272	60.0710017594142	54.6981565041841	93.7433028797071	88.0683916987448	75.0432288556485
LOC_Os10g01470	LOC_Os10g01470	30.035645	28.105009	23.386257	15.162183	19.153208	18.222385	54.366035	52.107121	44.814526	49.067661	67.048523	63.810562	34.046341	30.943157	30.561716	15.785897	26.492613	14.046441	56.901001	58.79734	57.382996	73.800117	65.732002	62.740673
LOC_Os11g34110	LOC_Os11g34110	18.722435	17.256618	16.35536	0.825741	0	0.747321	27.902935	25.977989	17.834332	34.25436	31.63339	31.208319	22.657606	20.35079	21.316998	0.584143	0.13037	0.060754	27.673367	22.022034	22.445965	27.287708	34.940338	35.635708
LOC_Os03g53540	LOC_Os03g53540	9.99618	3.271903	5.563767	0.482252	1.126376	0.78828	5.269965	4.386458	1.365587	20.910057	13.715373	12.288529	4.51543	7.09283	3.951322	0.579068	1.477413	0.753518	7.783583	6.324302	6.398564	6.111741	7.885894	9.277418
LOC_Os09g13940	LOC_Os09g13940	6.68156297067095	6.1994716994777	5.3835659626356	4.94857092004821	3.6499755548413	3.19566959180394	5.63554479268783	6.8292070486139	6.66047227400562	5.33064463318602	9.14622633266372	9.98177415668943	6.94177251586983	6.46394876215348	6.53823971353957	3.83842494335074	4.24953126315789	2.99622450903978	5.4226355062274	6.06859423101647	7.62096456086782	9.16393682603455	9.57881561872238	6.54896097830454
LOC_Os05g06320	LOC_Os05g06320	3.43771072677438	3.06177295470283	2.30439954587421	1.83257157414887	1.43471564166186	2.13973168061166	3.34554096306982	3.61408236006924	4.8235300017311	4.29400169186382	7.26073897316792	6.56494253491056	3.31956940450087	3.56971962550491	3.45991884622043	1.90515684679746	2.8072317813041	1.74030718667051	3.97631537362954	4.55180104847086	4.64700358020773	8.72469907357184	8.18343518118869	5.19736497691864
LOC_Os02g42990	LOC_Os02g42990	9.238283	10.391105	4.990966	3.848778	3.364116	4.524318	5.659746	6.348456	6.633327	14.030422	14.07509	20.683254	8.653793	8.640276	6.111905	6.96032	3.573835	5.543073	9.805065	10.404197	6.44789	14.408119	14.562109	11.291118
LOC_Os07g28460	LOC_Os07g28460	7.07675755942377	6.92008896718688	4.1937688867547	4.33180144457783	3.68997253941577	4.03943569307723	5.74295064745898	5.73793554461785	6.3040363637455	5.55499383153261	8.96547482032813	8.58698626210484	6.71598337334934	5.15120395158063	6.17445551380552	3.42912244137655	4.13043294237695	3.04106418647459	4.96568080552221	4.67207101520608	5.19488566866747	10.521496334934	11.1495317278912	6.2539171232493
LOC_Os01g51920	LOC_Os01g51920	117.540398	68.009644	78.206665	69.118057	55.110394	52.576675	93.204597	82.770866	99.885544	202.284439	178.832077	180.005264	111.950241	105.670403	76.823914	64.186829	49.203125	57.076332	70.211639	77.096275	81.979332	198.096741	203.055817	170.390366
LOC_Os08g02070	LOC_Os08g02070	17.054857	8.157952	20.330206	3.579697	6.91276	3.740322	15.457476	14.131522	10.17845	25.39287	19.906727	20.296396	10.421776	14.306124	17.100412	3.645771	4.478198	3.008681	9.687864	9.999417	9.730094	23.856062	21.510777	18.702093
LOC_Os03g40260	LOC_Os03g40260	5.620724	4.132853	4.138163	2.525883	3.049496	2.440863	5.927127	6.031717	4.497944	6.15074	8.280282	8.100336	6.08811	5.336645	4.089868	2.645421	3.834726	2.709481	3.977784	5.899772	6.550078	7.629112	6.117233	5.97636
LOC_Os10g38110	LOC_Os10g38110	88.066835256337	85.8185542213495	91.8936751003213	67.6177106176366	54.8004918457694	53.912514742949	133.248964669047	153.315692078186	100.129887328454	112.853094465905	158.125425213852	158.246922476972	96.8081105098179	80.5765010631917	91.6964723423777	56.3270962699036	50.4179090639057	76.0815635330239	143.523923570868	164.223941772224	143.367754205641	151.147765295252	173.395915654766	153.208331578722
LOC_Os12g08030	LOC_Os12g08030	4.43756	3.597321	5.157518	1.904772	1.921994	2.524907	3.960906	4.58736	3.858248	5.688331	7.012113	7.696843	4.597039	4.305378	6.184886	2.253162	2.571959	1.240656	4.650594	5.304085	3.825029	6.321636	7.123076	5.132002
LOC_Os11g37640	LOC_Os11g37640	17.499887	21.337305	15.21627	14.832298	14.143657	12.862178	19.758499	19.113283	19.07947	19.864672	21.079536	20.933615	18.583071	19.760237	19.26749	17.050535	16.06249	15.65724	18.696024	23.250517	20.166952	21.640499	24.012278	25.519659
LOC_Os09g36070	LOC_Os09g36070	6.823225	2.389508	6.548606	0.085867	0.681227	0.265797	2.564729	6.754961	1.884919	5.821894	5.633959	4.790422	6.77698	2.487471	5.576167	0.951416	0.2554	0.768207	2.310428	2.775939	2.268289	6.504503	5.823777	10.53614
LOC_Os02g58340	LOC_Os02g58340	60.601753	60.546925	72.819374	36.437386	42.779144	37.168247	89.986771	98.307037	67.485283	98.787766	96.104645	102.851257	57.408512	59.651264	74.81694	31.990513	34.554699	35.749413	67.634964	68.63459	94.895699	89.595734	105.798401	103.108429
LOC_Os11g09350	LOC_Os11g09350	3.465286	2.623005	1.751117	1.622573	1.157838	1.11053	3.491036	3.492723	2.364294	3.506316	5.029858	5.984486	3.439185	2.632275	1.771306	2.362296	2.584676	2.855595	3.603154	4.149291	4.867469	6.577313	5.836658	5.950955
LOC_Os07g18230	LOC_Os07g18230	1.601868	0.654201	0.597455	0.102147	0.063268	0.224684	4.729007	4.901423	3.721287	4.948779	14.0165	9.004056	5.110604	2.203557	1.691601	0.327052	0.686422	0.207246	4.955752	5.497732	12.447052	11.817827	8.080499	8.505174
LOC_Os01g12060	LOC_Os01g12060	8.736488	4.687499	7.775568	1.046382	1.830485	2.539439	6.673504	7.174614	3.552578	12.900094	9.848041	9.708051	9.357049	6.205627	6.724944	2.320776	2.962916	1.173689	8.424796	7.758759	7.315929	11.257179	8.435911	9.680944
LOC_Os03g43010	LOC_Os03g43010	19.440327	15.316963	23.693693	8.926963	8.480666	7.520502	41.46106	38.823338	24.968367	91.235947	68.574097	60.501415	20.345371	16.48974	21.014595	4.840969	5.653083	2.587705	32.601063	38.143131	38.083561	63.719006	74.120293	71.479218
LOC_Os01g22910	LOC_Os01g22910	1.237195	0.756089	2.74005	0.171686	0.027293	0.175161	1.332227	1.715904	0.412495	2.011686	3.572005	3.457474	0.730336	0.833228	1.293175	0.159183	0.152163	0.026343	1.052061	0.667223	0.857278	3.158718	3.019763	2.254645
LOC_Os12g07780	LOC_Os12g07780	28.1120518453608	23.0180664064801	24.9653649528719	19.4130677319588	21.956940634757	16.9941338394698	23.8697008807069	24.3600230279823	27.0844971458027	36.3091407805597	34.7856219307806	38.1528162783505	23.9224333755523	24.7721496494845	24.1355731546392	21.6686356097202	24.1401493136966	19.4701253151694	19.2611218306333	24.1948752901325	24.5864436053019	37.5139736774669	41.8548789720177	39.1459234123711
LOC_Os05g41490	LOC_Os05g41490	1.211164	1.000925	0.250051	0	0	0.042703	2.665501	1.593582	1.334878	2.448169	2.66635	4.051421	0.680881	0.880857	0.61899	0	0.131322	0	3.035717	1.410106	1.268086	1.962115	2.17843	2.390398
LOC_Os01g36950	LOC_Os01g36950	163.68359950147	193.275024306594	117.321297167577	121.986815202856	61.4517867832843	108.680796115918	162.045703927341	192.94440300798	188.339354903402	114.714426147417	220.938222180596	259.622663708106	160.244103347753	150.497914814784	165.107947676606	96.954003049559	75.6913711343973	83.1407504594708	188.035186638387	234.530820526669	243.275157923982	331.506247881562	339.709227098278	273.047334603108
LOC_Os07g14890	LOC_Os07g14890	10.1352163104787	8.49647823415265	11.4608417981889	3.15235857826649	3.41456911772316	2.5236711461837	15.3321908538163	9.04733286545925	9.6313271927555	24.2224197115136	14.9212779586028	10.0531810439845	8.95313370245796	8.30608042690815	9.58070493531695	2.46868964036222	2.98878542302717	1.95303902457956	12.8669134489004	12.7342202483829	8.74023378137128	11.8421141953428	10.5710802031048	16.4013230504528
LOC_Os09g07320	LOC_Os09g07320	14.5659883523997	10.3297060184089	15.6666462031558	7.33334117028271	8.54808485601578	8.39274865483235	16.5755102399737	16.7383530479947	13.3270324411571	14.2452901387245	16.4820793004602	15.8627015253123	11.9595949381986	10.5676598067061	14.4133128658777	8.07598228205128	10.8282144424721	6.55793995529257	11.7761872097304	13.5160593622617	13.6031849539776	19.0301154030243	17.6957103642341	12.3418190394477
LOC_Os07g29410	LOC_Os07g29410	952.783264	685.891296	1045.24646	227.231781	537.570557	294.848999	955.660706	931.764771	511.670654	1163.904785	1225.458862	1114.549072	1044.138306	885.129272	892.187317	250.256821	282.967377	299.813904	861.233093	713.076294	889.006653	1426.881104	1243.625854	1317.759399
LOC_Os02g42290	LOC_Os02g42290	360.571825887479	238.641706500276	367.299446219526	150.152486722008	190.819094738555	157.22703463155	441.961351932708	396.606655986211	239.448803389961	338.990973528406	450.594974365141	374.079299725317	344.122388616106	312.240491949807	278.75879259294	189.467991996691	143.34581523166	250.342435267512	315.082971054606	283.982669974076	316.286623902372	430.816842131274	416.344212591285	390.433533249311
LOC_Os07g12510	LOC_Os07g12510	67.811783	56.083866	60.839199	25.564087	32.616936	22.948029	47.529457	41.487385	29.463814	102.71991	63.167603	65.698624	75.778763	56.988045	50.788784	27.956861	19.528933	23.673698	47.402344	44.897614	35.510674	59.373188	60.710796	83.665878
LOC_Os01g33110	LOC_Os01g33110	0.749939	0.406872	0.377794	0.085956	0.100584	0.122323	1.29737	2.36158	1.165835	2.139943	5.874973	7.58636	1.427854	1.126375	0.734521	0.106752	0.39231	0.149735	2.000415	1.884531	2.51354	5.78156	5.449718	3.503475
LOC_Os04g46440	LOC_Os04g46440	8.190373	13.006385	2.997103	1.28166	0.324903	0.283614	1.281026	2.608224	6.840533	5.131992	6.296177	15.167965	9.452953	7.337465	5.91681	1.427322	0.299098	0.751051	5.145608	7.177316	4.34499	9.599223	11.5122	8.96919
LOC_Os02g18140	LOC_Os02g18140	0.49115	0.561845	0.434092	0.300646	0.126031	0.218467	1.079721	1.022727	0.981856	0.612951	0.825919	1.002893	0.697514	0.497656	0.51657	0.341821	0.267748	0.533018	0.838906	1.025876	0.933793	1.531765	1.427069	1.156007
LOC_Os10g20350	LOC_Os10g20350	2.44091971188119	0.966671507920792	1.47208010990099	0.488445737623762	0.530377285148515	0.380444084158416	2.73295527722772	2.42295568514852	1.46143108712871	4.11365541485149	7.19568383960396	7.99202533663366	5.32020966237624	3.72348746831683	1.94615754752475	0.350518574257426	0.3982748	0.521823272277228	2.06567516138614	2.21666078613861	3.71078576039604	3.75457913564356	3.66970325544554	3.89106812673267
LOC_Os03g18710	LOC_Os03g18710	0.948693	1.012226	1.25455	0.430641	0.255411	0.503757	1.040953	1.34523	1.878876	1.676081	2.066142	2.258782	0.740644	1.171932	1.365771	0.431923	0.650732	0.292944	1.125543	1.475768	1.999426	2.056025	2.348751	1.490207
LOC_Os11g13880	LOC_Os11g13880	15.675628	12.636009	11.677792	8.952473	9.363262	8.079264	18.743614	14.143043	15.961909	20.970276	17.649876	18.192719	9.582139	12.330385	9.267065	9.281462	6.720953	8.045821	10.831694	10.510364	12.484793	13.475966	12.494514	12.536461
LOC_Os02g35010	LOC_Os02g35010	17.797598	11.947247	17.64068	9.87779	8.213878	10.89582	9.845339	8.690884	5.712834	14.570744	20.93819	24.634916	17.12731	14.456476	15.316778	9.395946	8.016415	9.703492	9.695642	8.825654	10.783144	23.205193	22.652925	13.877017
LOC_Os08g14460	LOC_Os08g14460	4.9825219215609	6.67357871698857	4.6450032774931	3.70824209105242	3.04495258967284	4.40355594008672	5.88585514781238	6.19235153527789	5.13986617658652	5.40185772171856	7.01034026212061	7.28449956838786	5.17261652542373	4.77109418210485	3.64354226645644	2.6513127552227	3.23308716988569	4.18794821442649	5.4692290796216	6.39618026803311	5.42859504138747	7.51851943634214	6.58982483050847	4.99310220536066
LOC_Os09g23595	LOC_Os09g23595	14.14821	13.724194	18.036604	5.057425	8.78112	5.230051	13.755777	13.315437	6.210949	23.135506	22.26597	27.935043	12.293121	10.140774	11.258251	3.609994	5.396471	4.302099	10.408075	10.55521	10.594999	11.909998	18.157066	14.634454
LOC_Os07g36170	LOC_Os07g36170	13.4148465563196	8.51800262115259	10.6115636771447	8.90179608578913	6.81532138408644	9.15558504977079	7.22771158087754	8.23544844040602	7.91118915749836	9.35720159495743	14.6845831581532	16.2738021103471	12.4840486335953	10.897938681074	12.3532517125082	9.55617134970531	7.36917937753766	7.76725839063523	9.86710616339227	9.38452987884741	8.9111830091683	23.9761638244925	22.6488871057629	18.3784960602489
LOC_Os05g45490	LOC_Os05g45490	9.539734	11.448675	6.920254	6.738714	5.709128	7.413399	6.085286	5.62611	9.983776	7.691061	11.079808	11.830062	9.120176	8.672014	7.598328	7.012058	6.197388	6.427726	5.281753	7.577028	7.144215	11.328497	10.838511	10.015766
LOC_Os06g02028	LOC_Os06g02028	19.610857	18.414164	19.209717	15.109478	14.812644	14.1648	26.540737	25.898102	20.805294	24.842192	26.625599	29.408199	16.950832	18.084473	23.053087	14.11488	15.549798	16.563313	20.867023	22.563349	24.443521	29.346876	31.835464	22.453733
LOC_Os03g50960	LOC_Os03g50960	26.463127	7.539643	22.598656	0.322279	2.168183	0.222647	16.098436	17.002068	15.805989	42.980858	41.838211	22.68689	35.447701	35.780148	33.319519	0.268123	3.754592	1.084903	22.081575	27.336988	22.587795	47.81052	42.544632	38.578335
LOC_Os10g22860	LOC_Os10g22860	2.262367	2.312104	1.705642	0.705373	0.534298	0.835057	2.051014	2.697708	1.493818	1.33853	3.160115	4.060193	1.408789	1.529243	1.839139	0.717649	0.259066	0.253733	1.89834	2.46788	1.800291	2.690642	3.190423	1.957877
LOC_Os01g54350	LOC_Os01g54350	14.360153	8.885317	6.918307	8.542217	3.777958	6.059005	14.087657	13.675107	14.873005	13.931587	18.861263	20.097067	11.769432	10.880788	8.602734	7.057379	4.325842	6.790237	12.57977	11.9563	14.03291	23.054192	21.811838	22.135349
LOC_Os07g41410	LOC_Os07g41410	88.458046	47.014538	39.037895	20.655636	8.922621	19.989222	55.379642	45.187786	98.315041	217.062668	156.810165	156.514008	180.01004	148.834641	52.712772	54.703442	45.866592	59.603382	113.501999	89.686607	53.748009	119.803139	96.067566	112.512871
LOC_Os05g03740	LOC_Os05g03740	1.949626	1.937823	1.210203	0.937925	0.438248	0.822824	0.832238	1.242973	1.680485	1.638395	2.200759	1.905553	1.747152	2.712099	1.761955	1.809335	1.645263	1.692094	1.982758	1.793174	1.804735	2.587136	4.582646	3.75211
LOC_Os01g41930	LOC_Os01g41930	2.78719	2.120661	2.023832	1.747118	1.850613	1.568054	2.039688	1.993219	2.652149	1.839943	2.857821	2.878675	2.984048	2.563957	2.59149	2.034732	2.216965	2.274569	2.311839	2.80818	2.172313	3.920953	3.911937	2.984726
LOC_Os11g09140	LOC_Os11g09140	22.448601	22.614836	20.34296	11.789376	7.247838	12.702952	17.575495	19.903093	15.28917	24.725502	29.259464	27.727474	14.504143	20.747501	21.867682	7.488012	12.843428	11.390698	9.75343207853685	19.864691	21.471228	18.580532	34.256962	15.661814
LOC_Os04g24220	LOC_Os04g24220	5.668308187079	5.47613251163503	2.42022789283527	37.488593991733	18.6169653052664	34.9940910370484	32.0814575872627	36.2041674445805	20.3904279206981	34.3841538193509	90.1519228619106	95.8180138306797	16.0741314020208	9.9313994715248	5.84349322382119	31.444103748316	25.698503898959	28.2720619944887	30.5325724369259	34.4371523325168	44.5041046077771	87.8437759396816	65.6371781527863	51.0548934598898
LOC_Os11g04990	LOC_Os11g04990	8.70502552173913	7.37182200386473	6.2275425294686	5.15743904154589	4.75022441932367	5.04505835458937	7.17584660966184	7.4178910879227	7.71930084444444	9.01786496908213	9.5419939468599	10.7935027391304	6.58331160772947	8.04946800193237	7.65307645507246	6.29403151400966	6.67443454492754	3.60568798067633	6.13861993236715	7.88731829855073	6.41768563864734	11.0031140096618	10.0041670241546	7.66009886570048
LOC_Os01g71740	LOC_Os01g71740	0.455791	0.269719	0.152702	0.033481	0	0.0775	0.157591	0.388581	0.242941	0.601833	0.750642	0.851376	0.450024	0.486389	0.145234	0.102064	0.165929	0.236447	0.206428	0.386136	0.444447	0.817048	0.539429	0.776065
LOC_Os01g09190	LOC_Os01g09190	0.743709	0.089558	0.11222	12.021171	14.478251	15.332872	12.620017	9.976284	1.131999	50.020241	70.514977	47.559532	3.213561	1.527859	0.30931	7.3738	11.406837	13.140839	12.707703	6.764314	12.489778	73.442635	43.412735	49.915062
LOC_Os02g44155	LOC_Os02g44155	2.548185	2.515026	1.774381	0.365001	0.270838	0.849472	6.772863	4.630465	4.783674	12.503051	9.136281	6.40287	3.919333	3.375039	2.489015	0.751471	0.937568	0.204187	7.449252	4.772828	3.83245	7.279991	5.475351	7.11943
LOC_Os01g08540	LOC_Os01g08540	3.01334	2.653288	2.362054	2.383209	1.050428	1.849941	2.869186	2.85763	3.789552	2.855029	3.890952	4.065367	3.043001	2.647678	2.145968	2.059495	1.594887	2.249804	2.269365	2.843258	3.100072	3.816405	4.133828	2.61602
LOC_Os02g42370	LOC_Os02g42370	4.499092	3.648646	2.680717	2.514558	1.988008	2.403841	3.572704	4.284392	4.849886	3.050263	4.25058	6.344975	4.44606	3.173268	3.624965	2.017445	2.290505	2.078822	2.800625	4.198184	4.352606	5.688462	6.030346	3.232253
LOC_Os11g03660	LOC_Os11g03660	8.951715	8.963778	5.618423	3.794363	4.581534	3.607852	20.019726	21.084656	10.974101	39.675327	35.79808	33.898087	8.783652	9.228416	7.067156	3.694872	1.673103	2.607816	17.117825	17.342882	20.322153	46.793404	58.750256	47.969425
LOC_Os11g44560	LOC_Os11g44560	0.331159	0.275783	0.183642	1.838628	1.413179	2.03885	2.007376	1.98107	1.181373	3.098953	4.647358	4.16619	1.055101	1.124689	0.479681	1.314414	1.619709	1.140387	1.338307	1.7539	1.638552	3.113009	3.201143	6.337077
LOC_Os03g31180	LOC_Os03g31180	8.75431391694079	6.52224866968202	3.6330834037829	4.21419374287281	1.87495854276316	4.07389378618421	6.69278764967105	8.05554105126097	12.2313251022478	7.34788125630483	11.0857950109649	10.7566320485197	9.33222504577851	8.0289174435307	5.5043497535636	3.69636198876096	2.8433397776864	4.22144308360746	6.63377276343202	7.86426401315789	7.56477503673246	11.7957216260965	12.1260347593202	8.36360486430921
LOC_Os01g02600	LOC_Os01g02600	5.355306	2.539361	2.220584	0.751037	1.327056	1.674414	9.614779	10.649076	6.601769	8.411715	17.406355	20.209517	8.844072	5.57897	4.073975	1.345588	1.374432	1.54098	8.222129	10.066763	12.403016	20.470804	17.220854	9.651192
LOC_Os07g07670	LOC_Os07g07670	30.445934	20.978113	24.897617	19.515089	16.627516	14.434416	47.862011	40.662663	34.476749	67.376625	54.747921	53.867867	31.123384	24.655582	21.639462	18.133265	13.576628	17.754765	37.783558	34.619228	33.668583	47.406994	46.69976	52.712963
LOC_Os08g07880	LOC_Os08g07880	23.491579	14.037486	20.978867	11.725063	13.547098	13.955723	23.916492	20.879623	13.737803	40.859947	45.491425	42.878918	22.067612	18.353334	23.021114	11.285799	12.785465	11.231174	18.054222	20.310366	20.977781	47.497143	48.763668	36.600582
LOC_Os10g03550	LOC_Os10g03550	132.1744815882	69.8817699062027	103.180536753404	71.0601728069591	58.5867815664145	71.0871881655068	72.8950516877458	78.5886847295008	60.8359622659607	74.0910543476551	121.937941262632	141.092483147352	111.617942628744	80.7117614553706	107.577320749471	60.1461320027231	64.2201756962179	47.257976029652	80.0571284202723	78.6977380617247	78.3472106571861	148.018773872012	150.354611287141	96.9546483633888
LOC_Os03g25750	LOC_Os03g25750	3.434444	4.74246	2.627734	2.629394	1.759188	2.128923	2.965695	2.32598	2.5238	3.501558	5.221982	5.768282	4.497783	3.440628	3.417046	2.03697	2.412206	2.566425	2.766564	3.094384	3.025586	3.937292	3.295653	4.897266
LOC_Os09g28650	LOC_Os09g28650	23.398735	16.642202	28.761908	8.934041	14.837116	9.723289	22.636368	21.621105	12.199419	49.600937	66.339149	76.379219	36.174934	34.314571	23.242405	8.833861	10.73411	11.651093	19.181204	19.523802	21.020475	42.781597	35.835209	51.3717
LOC_Os10g40360	LOC_Os10g40360	41.631016	14.668717	11.759119	8.454249	6.868999	8.780048	26.584656	22.640379	11.034108	32.291458	39.846661	36.285473	32.336285	24.937651	12.724236	8.547064	6.265556	11.873055	18.001249	19.556438	19.376873	39.416046	32.676579	32.061409
LOC_Os01g17214	LOC_Os01g17214	23.172205	15.459892	34.523495	1.389963	8.146042	5.480956	24.064089	31.738464	12.152502	34.52285	41.614243	42.65947	22.470881	21.044235	32.245461	1.5264	3.396826	1.552651	13.540216	17.486107	24.272974	40.758728	59.917736	47.38905
LOC_Os08g33740	LOC_Os08g33740	5.917033	3.57268	0.940585	0.353021	0.653711	0.791444	3.10857	3.199735	9.413525	6.393675	10.838538	11.509419	8.294414	8.396217	2.123166	0.340266	0.489722	0.254382	4.540719	3.109551	3.403221	7.420037	7.711678	5.464229
LOC_Os02g36210	LOC_Os02g36210	6.615781	8.90086	5.388806	1.345593	3.365024	1.420025	11.09764	19.51457	11.017294	21.394913	44.25172	49.222702	12.963428	8.239153	5.764827	1.700607	5.028643	2.572922	15.173991	16.836613	18.689926	14.351765	20.545897	18.64204
LOC_Os10g40550	LOC_Os10g40550	1.79184982239763	2.39499067291564	1.34000540009867	0.230467	0.055013	0.470451	1.06028178342378	0.765268230389739	0.169337	1.275467	3.19573127133695	4.76205394474593	1.516813	1.654676	1.60976516970893	0.339664	0.653204755796744	0.288506904785397	0.865901842131228	0.629505	1.31064576961026	1.01537559052787	1.261685	1.056746
LOC_Os02g09980	LOC_Os02g09980	2.448388	1.652553	4.490094	1.024114	0.678585	0.77424	2.903114	2.933641	0.914704	5.166273	5.944034	8.715994	1.898893	2.349585	2.323519	0.827668	0.517017	0.527037	3.602507	3.060512	2.80991	5.389957	4.444116	4.431412
LOC_Os02g36264	LOC_Os02g36264	2.151415	1.672702	1.078624	0.784431	0.280722	0.481596	2.492305	4.910478	3.007616	3.077885	5.974174	9.860425	5.011757	2.776778	1.428886	0.677914	0.972535	0.831633	3.724998	4.037188	3.817853	5.770214	7.406941	4.356773
LOC_Os03g58300	LOC_Os03g58300	9.188413	8.153403	2.119744	1.41128	1.389672	0.53332	3.03201	3.078863	9.772194	8.904525	14.882359	12.626526	3.826854	10.042765	3.897281	2.37088	6.022914	4.026757	5.169447	6.896568	3.757751	4.619916	6.750361	5.226914
LOC_Os03g53580	LOC_Os03g53580	0.37857	0.146497	0.395525	0	0.036091	0	0.704246	0.610377	0.319017	1.328263	0.892017	1.336973	0.506975	0.634332	0.151633	0	0.104994	0.099355	0.465569	0.505971	0.642993	0.368773	1.133813	0.601848
LOC_Os09g31514	LOC_Os09g31514	51.6737607103102	22.2199776738139	61.9666790196168	13.470390774635	24.5684643444343	18.2527647440693	69.5751311975365	61.3093717335766	31.4000032563869	89.5115989863139	88.3743213567518	76.2360783261861	49.3262968809307	39.1043826587591	46.7944998056569	19.6362599073905	25.5952822413321	24.9208983216241	38.7083538207117	43.6011122039234	49.0876977171533	89.0175564046533	85.9803318800183	69.0369596067518
LOC_Os01g48300	LOC_Os01g48300	77.1075307246269	55.5168253947761	85.8979418712687	27.0238628630597	51.520224305597	34.8064297962687	114.651494398507	99.9832227201492	60.0980810477612	129.341547010821	147.83469825	135.336795845522	67.9996841052239	62.0994050873134	85.486497069403	26.8148980283582	36.9146365406716	26.943503363806	81.3428337343284	74.4186657559702	82.8499638608209	142.767992222015	138.819565995522	128.621794408209
LOC_Os06g38580	LOC_Os06g38580	0	0.138393	0	2.455936	1.334884	3.534211	1.660474	1.142306	0.919156	4.429823	6.278204	4.700043	0.109162	0	0.240806	0.765427	0.414423	0.286163	1.094167	2.094275	2.754745	10.137539	2.036418	7.49631
LOC_Os11g42030	LOC_Os11g42030	9.992846	8.943349	12.029913	7.935325	6.920484	5.513267	15.148979	13.928365	9.525653	12.24472	15.127441	13.615139	11.46278	10.304463	11.421635	10.829958	8.049807	13.553966	15.091667	12.812487	14.852989	16.087992	15.889688	16.119781
LOC_Os05g03200	LOC_Os05g03200	0.442346	0.636132	0.445355	0.114935	0.252954	0.154922	0.448775	0.603481	0.766988	0.741355	1.162207	0.838498	0.585332	0.368589	0.524492	0.085303	0.182274	0.164219	0.445395	0.290369	0.403747	0.902793	1.131276	1.101499
LOC_Os07g09340	LOC_Os07g09340	54.724976	55.970222	49.841347	41.079563	20.118469	35.583565	36.845135	52.057167	50.843853	37.035072	82.295677	89.495697	64.352272	54.844135	85.044479	32.239349	34.068081	28.60252	38.237217	49.336781	44.024021	59.583954	92.046417	59.134056
LOC_Os01g40480	LOC_Os01g40480	3.909134	3.202927	3.05323	2.006954	2.65502	1.469389	3.657623	4.007979	3.223969	5.819487	4.860695	4.484293	5.436942	4.58778	3.2094	2.799489	2.027021	2.597828	5.009209	4.389174	5.26316	6.208214	6.698046	7.019235
LOC_Os01g42030	LOC_Os01g42030	2.806586	1.761924	2.446073	0.87694	1.221346	1.471291	3.127983	3.14118	2.295159	4.480728	9.745526	8.490453	6.446522	4.626052	3.061009	1.89112	1.900373	1.552327	3.781716	2.829192	3.349768	6.456306	5.037499	5.948689
LOC_Os10g29320	LOC_Os10g29320	1.054969	0.735142	0.971024	0.459937	0.317143	0.437234	1.019386	0.942254	0.63728	1.306177	1.778612	1.63143	0.935511	0.830188	0.996506	0.529714	0.32334	0.296803	0.876496	0.467553	0.623787	1.354259	1.603227	1.24297
LOC_Os01g05660	LOC_Os01g05660	5.03907671519563	7.00546213011829	7.2150314725508	4.92641872429481	4.33771268789809	5.24140620988778	5.59641232271762	6.10917377221717	6.49634431725811	5.33900860084926	9.45686976797088	9.5577929545041	6.36583431392175	6.29613826690931	6.26172341370943	3.50681632969366	4.62610375765848	4.22184314103731	4.51776989232636	6.50220257688808	6.69094791355778	10.1801185547467	10.1257979790719	8.24737544525326
LOC_Os03g06620	LOC_Os03g06620	108.808151	78.359772	131.387939	57.988331	76.752945	76.38266	106.598457	103.563408	81.064529	111.22097	130.421707	117.030258	101.37989	104.956566	124.666351	74.424469	108.594841	74.150284	96.076843	99.767632	105.080437	149.248047	127.666626	113.797867
LOC_Os01g62060	LOC_Os01g62060	48.3205025807201	28.2354693042973	36.0865731184669	12.345399612079	21.6697490383275	19.0912685609756	24.0052131045296	15.9513114692218	15.1142883484321	71.1041193263647	66.0082526364692	50.9368673542393	35.3976502752613	41.6338272543554	48.6317290441347	13.7219168629501	24.4773691103368	13.8913346608595	26.5759200813008	20.0610551231127	15.9886896225319	50.231283912892	52.104219213705	52.8060545679443
LOC_Os02g39660	LOC_Os02g39660	0.311992	0.359934	0.308867	2.123299	1.944667	3.626164	8.422206	10.301534	3.239991	11.582015	24.673656	22.966639	1.051671	0.577781	0.26769	2.381907	2.761613	2.116134	8.08707	6.685037	9.33552	22.562834	19.208513	20.269966
LOC_Os01g02130	LOC_Os01g02130	2.355883	1.075384	1.564315	15.669181	13.510775	18.889072	28.697392	30.783819	9.180358	50.202583	78.118271	55.291649	14.230572	11.83222	2.69681	9.295734	10.699255	7.279055	28.350355	20.725807	26.547487	72.980347	41.539722	68.167686
LOC_Os06g16330	LOC_Os06g16330	15.968468	9.750509	10.253324	9.045579	9.508748	9.517388	13.871929	13.469346	13.069674	17.101906	17.687531	14.419761	16.197853	14.792212	11.816043	9.106814	6.507131	9.745778	12.436599	11.259007	11.6578	23.493423	20.969355	18.841101
LOC_Os02g41954	LOC_Os02g41954	2.02324366446208	1.60721215079365	0.397319703262787	0.203099575396825	0.175654580246914	0.0765463214285714	0.457540197530864	0.425817892857143	2.14295072354497	1.77816641622575	2.62625379805996	1.71766807098765	1.25781323059965	1.90654030202822	1.05663670679012	0.359895647707231	0.50916492680776	0.142141182539683	1.03149510714286	1.3471176494709	0.922205071428571	1.03111229056437	3.75834809611993	3.60887261463845
LOC_Os03g04190	LOC_Os03g04190	4.174848	2.352016	5.157928	0.19887	0.0368	0.468286	1.932592	2.470261	0.667028	9.389841	7.305891	7.897452	2.239926	4.336133	3.134074	0.324259	0.088375	0	1.546208	1.058411	1.542505	2.722899	5.033021	5.50624
LOC_Os01g43750	LOC_Os01g43750	0.018753	0.070719	0	1.608493	1.092727	3.063145	3.472898	2.660828	1.197245	3.822626	10.162799	7.299143	0.496663	0.45962	0	0.862021	0.894015	0.965519	2.939669	3.434608	2.388912	7.703691	6.959188	10.190022
LOC_Os01g28840	LOC_Os01g28840	0.164729	0.045315	0.101829	0	0	0	0.040495	0.150726	0.206635	0.125105	0.410748	0.680259	0.196128	0.145628	0.015599	0.058481	0.057628	0	0.252222	0.464356	0.41168	0.221206	0.464008	0.704349
LOC_Os03g44230	LOC_Os03g44230	13.858141	12.928285	15.253201	9.202927	12.269989	11.690684	23.050934	21.721487	17.627493	22.019604	27.494139	28.773926	10.927988	11.349546	13.040652	11.103583	14.262812	12.209667	16.361212	16.212688	16.07439	25.194448	31.25861	23.173283
LOC_Os04g49950	LOC_Os04g49950	2.604821	1.825545	2.379908	0.906162	0.473529	0.856126	3.269218	4.314862	1.062685	3.038621	8.331304	7.431824	5.345989	3.038157	2.300753	0.419825	0.329862	0.619068	2.521727	2.073544	3.608847	5.222392	4.294258	4.753544
LOC_Os02g35310	LOC_Os02g35310	3.292926	2.673745	2.636937	1.934105	1.732234	1.941386	4.63956	4.394753	3.715649	4.676828	3.734445	4.352995	2.632938	2.724646	3.243441	1.905398	1.927696	1.208106	3.829726	3.770242	4.363253	4.561972	6.214154	4.66433
LOC_Os07g02120	LOC_Os07g02120	21.344482	8.562925	14.721979	1.128675	4.212641	1.05118	13.26838	13.109555	12.227871	28.174225	26.929386	21.6957	27.313885	26.847431	15.467423	1.070253	4.208539	0.346841	11.973815	14.732621	12.021752	31.935539	29.01322	26.868828
LOC_Os02g44610	LOC_Os02g44610	2.06065	1.528273	1.456119	1.26253	0.808197	1.357682	2.313133	1.878622	2.277177	1.293916	2.092506	2.513827	1.57159	1.425559	1.651304	1.090374	0.934274	0.717389	1.555833	1.523474	1.959318	2.43563	2.228555	1.686564
LOC_Os07g35680	LOC_Os07g35680	8.336654	3.521185	6.868676	2.795291	3.087739	3.871603	18.137796	18.391998	12.370613	22.328848	32.385948	30.842016	15.343514	10.017856	9.14471	2.54469	4.07377	1.765168	16.615814	17.562428	19.14048	42.073227	31.461233	26.497097
LOC_Os06g17410	LOC_Os06g17410	18.667479	18.508774	18.426348	13.222989	12.122907	13.511355	26.614508	23.040581	17.376114	39.309475	26.569401	24.837694	17.020128	17.14683	14.195097	10.735498	9.162055	9.581635	21.75581	19.531929	17.056124	22.519426	25.445831	22.411566
LOC_Os02g47400	LOC_Os02g47400	2.37408578417924	1.54254383219021	3.53381965935071	1.32417061042524	1.30995098948331	1.49975684499314	2.38492943667124	3.33204731184271	2.28174506218564	2.697592	3.61728489117513	3.27940883996342	2.87710695061728	3.13746606035665	3.09119394284408	2.03970194010059	1.37833527663466	1.80760945953361	2.91825485871056	2.89327679972565	2.83222427572016	4.28220988888889	3.13677360356653	3.64408
LOC_Os05g11300	LOC_Os05g11300	2.517632	1.042785	2.738339	0.345263	0	0.63295	3.513685	2.920837	1.299213	7.464992	6.361454	3.985651	9.636787	4.42758	5.740382	2.457449	1.428851	1.429173	9.542641	5.651544	6.167562	10.954947	7.542548	8.471072
LOC_Os02g52670	LOC_Os02g52670	0.665913	0.605348	0.575971	0.060995	0.308165	0.094038	0.305935	0.399627	0.757047	1.462371	2.250702	2.153651	0.869908	1.422014	0.559745	0.381246	0.746662	0.456194	0.353555	0.497229	0.552139	2.050005	2.2471	2.061628
LOC_Os01g41920	LOC_Os01g41920	1.161872	0.818519	1.199695	0.170604	0.295381	0.529157	1.558913	2.365844	1.477118	1.472124	1.928166	1.938293	1.249141	1.973612	1.069853	0.53405	0.733251	0.542087	1.728038	2.428527	3.150362	6.248967	5.263258	3.368088
LOC_Os10g27300	LOC_Os10g27300	6.44578	3.408329	4.812563	4.006489	3.025125	3.753207	4.759442	4.66153	4.31142	3.69392	6.34446	6.668574	5.023082	4.778605	4.358222	3.561204	4.058279	2.799664	3.605299	2.97069	3.598767	6.374019	6.608499	4.893314
LOC_Os01g49770	LOC_Os01g49770	19.8273840447043	15.9974717716644	15.7738035900963	9.8892872303989	11.5689121169188	12.7232108823934	12.6162847606602	13.3524063211829	20.3860923686382	28.5522514704264	20.0955051292985	19.0518818342503	19.4181612221458	17.6942062028886	15.3461547647868	10.5297072977992	13.4002695563962	9.74223284456671	14.8983493273728	23.3109107393398	14.3248154511692	22.9098441327373	25.3105299133425	24.9840644422283
LOC_Os12g02750	LOC_Os12g02750	2.14289544626052	1.4993846171372	1.01268085586924	0.355621063397722	0.459831078256563	0.359439556215949	1.36859751956414	1.13012555423477	2.77903518325904	3.27517310104012	4.12656884051511	3.86037547449232	3.01922768994552	2.95395692570579	1.53686566963843	0.250863244180287	0.376047050024765	0.030053102526003	0.924333210995542	1.11071108667657	1.20242955522536	4.18003073749381	4.30949757751362	2.57227403318474
LOC_Os11g29790	LOC_Os11g29790	1.238529	0.703564	0.725828	0.158476	0.492624	0.242592	0.755497	0.806115	0.644545	0.762633	1.420458	1.871687	1.191781	0.686438	0.955541	0.288899	0.615229	0.448237	0.488413	0.691912	0.763302	1.722333	1.540293	0.830543
LOC_Os01g02760	LOC_Os01g02760	3.265212	2.87616	3.803489	1.690327	2.200667	2.253572	6.302375	7.555836	4.289055	6.786995	7.017848	8.150369	3.252148	3.22947	3.733182	1.834238	3.158549	2.059534	5.638481	6.288833	7.164841	7.653938	7.904909	4.908749
LOC_Os09g27030	LOC_Os09g27030	459.106689	232.589005	339.519867	250.920929	245.107483	265.537598	889.135742	902.507263	633.678711	749.053101	1128.429321	988.592712	412.819	310.81665	334.475677	247.02092	229.53862	280.447723	620.554749	697.912842	878.490906	1410.97229	1394.029175	1059.802856
LOC_Os07g36780	LOC_Os07g36780	5.880609	5.030878	4.76734	5.075133	2.763587	4.461636	4.922869	5.205434	4.639365	3.661736	7.224391	7.149447	5.629646	5.599631	5.600469	3.597623	2.878876	2.941315	4.149744	4.843737	5.267866	7.869905	9.995969	6.320029
LOC_Os05g10480	LOC_Os05g10480	10.222846	7.818275	14.53069	3.758913	5.691319	4.065416	15.373544	11.750175	7.450386	28.308817	22.215702	18.470591	7.565984	8.169082	10.228794	3.87611	5.30742	2.343115	15.046919	11.839724	9.75866	20.596275	18.953152	15.891084
LOC_Os09g19160	LOC_Os09g19160	2.126551	1.977085	2.254285	1.065357	0.987296	1.052588	4.735872	5.204979	3.864355	4.863586	12.497341	15.197498	2.459924	1.929003	2.138872	0.858522	1.54406	0.975543	3.174547	3.563147	3.799938	10.29498	8.479956	3.656508
LOC_Os05g40010	LOC_Os05g40010	106.581886	70.055916	86.169418	52.073608	51.686787	52.16375	91.284584	92.762192	58.87133	165.278259	147.772675	131.262329	115.909119	107.643616	79.600136	44.856934	33.644657	23.507668	118.935326	109.691917	79.104424	104.231422	152.656799	167.705673
LOC_Os09g13440	LOC_Os09g13440	1.57363892161172	0.559841383150183	0.380781866666667	7.87987397802198	6.78119490989011	7.86436872380952	22.517569556044	14.7522612483516	15.0684442197802	48.2937235252747	77.7178162490843	69.8296642959707	12.7008790798535	7.88411713113553	2.46624143589744	36.555207170696	31.8330640849817	49.7715009201465	31.1612916835165	31.5574656937729	21.5671338227106	137.602474605128	38.4344546285714	108.126889242491
LOC_Os08g27780	LOC_Os08g27780	2.54964	1.366459	1.552343	0.999773	0.879192	0.946393	3.476124	3.571236	1.646994	4.044977	5.481968	5.216487	3.455173	3.507182	2.615281	1.279671	0.907964	1.062628	4.31362	3.470023	6.038536	4.834693	5.248051	3.681117
LOC_Os01g74170	LOC_Os01g74170	0.508451	0.471381	1.546162	0	0.178016	0.084043	1.907566	2.262387	0.925011	1.970338	1.419325	2.143408	0.358622	0.536187	0.817839	0.080973	0.262427	0.056193	0.72788	0.998169	1.456406	1.341713	1.884627	1.337679
LOC_Os08g38460	LOC_Os08g38460	11.239629	9.753157	5.1349	5.891071	4.952971	4.95251	24.111473	16.471769	14.700886	42.804298	30.704454	30.630974	9.76821	11.282495	6.569019	4.01169	3.289662	5.121944	14.966842	13.810198	15.069949	26.411676	27.945396	25.852997
LOC_Os09g31120	LOC_Os09g31120	16.070606	15.095363	8.016388	9.72008	2.230227	6.781546	25.868408	23.646885	21.853611	26.547997	32.51004	35.251141	12.38969	16.020119	7.883575	5.655473	2.694271	3.325327	37.992195	32.202217	37.352692	63.097076	61.859688	62.583969
LOC_Os06g38830	LOC_Os06g38830	0.267764	0.142551	0.192769	1.672781	1.439417	1.560024	6.138771	10.017227	2.647623	6.756459	21.388691	16.740044	1.238311	0.558857	0.554118	0.739135	1.198812	0.655481	7.261926	8.426893	13.609652	18.649788	15.261713	11.238255
LOC_Os04g26920	LOC_Os04g26920	334.178789379908	172.67526081351	315.460858341801	71.8651593672055	165.879045658776	73.059328965358	546.231434428406	488.711039756928	252.160786975173	1053.39670025808	1501.46923045901	1348.99006610219	400.367443457275	309.462512308891	247.852501316397	79.3920982344111	214.287662217667	97.9348405906467	295.483476529446	314.55339121709	365.313193306005	1408.11487716801	1224.14749143072	893.145295044457
LOC_Os08g04180	LOC_Os08g04180	98.925537	93.646538	123.656639	62.608124	93.898315	71.399429	127.000931	128.26384	88.845482	198.156113	170.821106	179.974548	97.305397	102.671982	106.449448	70.430107	79.400497	69.89061	128.639328	116.674408	128.243317	130.190125	138.171707	124.912804
LOC_Os12g02390	LOC_Os12g02390	5.306732	4.656232	5.009417	3.591373	4.323095	3.234564	4.062867	3.372237	4.995837	4.906539	7.444931	5.874689	6.26849	5.214595	5.93613	2.504419	3.576181	2.45936	3.369069	4.127525	4.767506	6.304641	8.323132	5.447758
LOC_Os07g39470	LOC_Os07g39470	66.479393	52.255054	76.801056	51.095829	44.549541	44.576588	94.990341	111.804085	56.92107	80.25943	98.640823	128.175613	54.572609	49.479355	55.25898	41.659012	39.521095	48.913784	78.602699	78.040184	105.647354	96.918427	112.375549	95.488525
LOC_Os04g12540	LOC_Os04g12540	1.978602	1.253927	1.113612	0.963583	0.647388	1.009692	1.919994	1.821858	2.284064	1.601232	2.877418	1.731598	1.375861	1.208097	1.073624	0.719837	0.960401	0.892074	1.088656	1.36276	1.87255	2.793989	2.052703	1.319302
LOC_Os02g58210	LOC_Os02g58210	0.286032	0.405313	0.293174	0.116044	0.01644	0.103398	0.736176	0.606321683116883	0.637764	1.50248298528139	1.34007076017316	0.789734962770563	0.304763	0.044625	0.125592	0.050524	0.069656	0.075579	0.362492881385281	0.596238	0.619330795670996	0.757217353246753	0.80134427965368	0.599323
LOC_Os05g34550	LOC_Os05g34550	5.78196228609184	7.97421356260324	7.59214780607862	3.91926716484969	4.50148839940535	4.35801029170796	7.07499639378923	7.41167111199207	6.10432890386521	7.79738951503138	16.4099996167823	18.0515467644533	8.03126870399736	4.62161531384209	8.86555864783614	3.77076641955732	5.42432953088867	3.30858319094813	6.89042352824579	8.90475216683185	6.58872473868517	8.95355939742319	12.2849903891642	10.7510763782623
LOC_Os07g36880	LOC_Os07g36880	1.680906	1.641507	1.169157	0.957045	0.907646	1.15878	1.500374	1.29042	1.044442	1.641104	2.262299	2.320635	1.704657	1.447366	1.793241	1.094095	0.857022	0.60071	1.2594	1.206751	1.215897	1.98007	2.0509	1.505098
LOC_Os03g51870	LOC_Os03g51870	0.369592	0.52777	0.189469	0.243914	0.076636	0.053554	0.604323	0.577167	0.595282	0.62432	0.579538	0.709629	0.182388	0.375642	0.188401	0.113001	0.163593	0.163195	0.367469	0.454093	0.400861	0.764152	0.543071	0.495998
LOC_Os04g20180	LOC_Os04g20180	3.313596	2.033651	2.11719	1.810393	1.11392	2.279446	2.426057	2.439938	2.712615	3.349581	4.164959	4.89692	3.503968	2.282476	2.60098	2.066773	1.873597	1.627017	2.062582	3.087476	2.383645	4.265663	5.115834	2.876397
LOC_Os02g40700	LOC_Os02g40700	13.403409	10.774809	11.815434	10.243532	7.072223	9.436731	9.774861	11.243311	8.18063	9.80133	19.163794	21.455166	15.292742	9.564738	11.57199	7.099051	8.043357	7.748384	12.243185	11.393909	13.565813	16.041414	18.976492	12.839234
LOC_Os08g35050	LOC_Os08g35050	4.75156009470094	4.35129298688353	4.04494965110178	3.83322550183631	2.0706459661595	3.64550816998951	4.12620281112277	4.66630422770199	5.39512175655824	3.57011349186779	6.43888487618048	7.01134604616999	4.3605289341553	4.31196692628541	4.92345872901364	3.63179306033578	3.90160465083945	2.65841199213012	4.33889760125918	5.33306544254984	4.98379915818468	7.67676574055614	7.85853456820567	3.89690027623295
LOC_Os01g49600	LOC_Os01g49600	1.589909	1.271863	0.644465	0.352421	0.342472	0.426331	0.909263	1.165166	1.186522	0.566855	2.69124	3.020275	1.636722	1.130796	1.03737	0.506412	0.258521	0.272485	0.775689	1.062729	1.524539	3.721645	3.445273	1.609389
LOC_Os10g30410	LOC_Os10g30410	4.269907	2.582957	0.73006	0.972113	0.839256	1.117739	30.402706	27.549963	28.401449	45.688919	44.210182	34.161888	4.49156	4.432041	1.658145	2.547014	1.669251	3.32808	31.877556	31.94614	31.374281	60.046505	39.717434	54.862823
LOC_Os04g15820	LOC_Os04g15820	1.400525	1.621437	1.099177	0.775678	0.614496	1.11927	1.179444	1.123618	1.86381	1.03309	1.740617	1.836609	1.150197	1.370285	1.195414	0.963473	0.741272	0.515293	1.305307	1.766627	1.469647	1.731699	2.427055	1.317193
LOC_Os11g13390	LOC_Os11g13390	0.419024	0	0	2.516434	1.615061	2.326592	1.194467	1.663242	0.628533	4.184894	5.455265	5.069152	1.329073	1.013334	0.406954	0.78393	0.894631	0.519932	1.951569	1.374858	1.393228	6.025392	2.390385	5.185956
LOC_Os06g10210	LOC_Os06g10210	3.51328464103618	2.28412734457237	1.37894578412829	1.98115740789474	1.10980578659539	1.78596530222039	1.73192965789474	1.91526829975329	1.97250219860197	3.34653320024671	4.60422479317434	6.26440263774671	2.15793768092105	2.82494956208882	2.26906069736842	1.90034250863487	2.12925832771382	2.2752646069079	1.53600743996711	1.87611081208882	1.53280343544408	4.94587939432566	5.33254916447368	4.35761803042763
LOC_Os02g10850	LOC_Os02g10850	5.350056	10.524155	1.923462	2.328016	1.219382	2.729575	2.852047	3.562311	4.771213	7.481507	10.299101	7.03935	5.694345	3.81105	2.643991	3.028259	1.067513	1.647691	3.494241	4.895853	4.408139	8.621733	6.483484	6.571643
LOC_Os03g06510	LOC_Os03g06510	0.555058	0.490446	0.260099	0.317806	0.129444	0.237169	0.389176	0.474848	0.546384	0.363591	0.597506	0.767732	0.51356	0.522243	0.542025	0.322038	0.244266	0.210119	0.419064	0.766908	0.817584	0.930254	0.986834	0.494044
LOC_Os06g33610	LOC_Os06g33610	2.130264	1.676571	1.482589	0.73081	0.613558	0.663334	1.886334	1.878613	1.449635	1.10844	2.769156	4.013724	1.58045	2.747274	2.338276	1.105423	0.36175	0.390703	1.608361	1.348775	2.227679	3.147258	3.078568	2.262109
LOC_Os05g30500	LOC_Os05g30500	6.866542	9.884388	1.534006	1.418714	0.773165	1.029156	3.118518	1.716585	13.073013	9.965512	11.191668	15.987545	9.032348	9.56922	3.25129	2.56719	4.416801	4.832199	3.3626	3.531938	1.874333	3.97153	2.169021	2.35894
LOC_Os07g28470	LOC_Os07g28470	0.4476866275	0.31694159	0.201102405	0.05634377	0.15508171	0.06369328	0.354214105	0.483952376071429	0.403475485	0.25188303	0.5885553275	0.4168899175	0.352748655	0.2567496225	0.2207236675	0.16926504	0.05010726	0.0590826775	0.294446005	0.5623571625	0.495040947857143	0.709008436071428	0.882227321785714	0.3391208975
LOC_Os07g07150	LOC_Os07g07150	2.489324	1.375265	1.731846	1.138	0.885312	1.334871	1.56584	1.822859	2.165797	2.64539	2.757213	2.930188	2.066734	1.910057	2.474504	1.118607	1.574559	0.903767	1.35089	2.00041	1.962301	2.971729	3.981978	2.028346
LOC_Os04g52140	LOC_Os04g52140	2.699011	1.996048	2.043696	1.919364	1.27313	2.170628	2.329342	2.480764	2.405146	2.429594	2.572491	2.941197	1.987636	2.053511	2.379602	1.632741	1.54974	1.330481	1.779526	2.247678	1.75109	2.981622	3.111357	1.957943
LOC_Os06g39880	LOC_Os06g39880	1.559886	1.342972	0.579743	0.603628	0.132418	0.29139	1.578907	2.404393	1.632869	2.939559	7.002863	5.748177	3.141263	2.853038	1.111447	0.428062	0.272662	0.742064	2.340659	2.459259	3.039222	10.858219	4.294052	6.764253
LOC_Os01g02790	LOC_Os01g02790	0.366763	0.125561	0.079281	0.05297	0	0.040787	1.626372	1.669668	1.033542	4.209773	3.817909	6.42558	1.569359	1.317263	0.408333	0.239696	0.679653	0.201453	1.760546	2.105265	2.660464	9.416179	8.263012	7.078909
LOC_Os10g21460	LOC_Os10g21460	1.283837	2.187712	0.548151	0.481165	0.661887	0.705516	1.39216	1.734527	2.51978	2.022275	1.807745	1.954342	1.251891	1.307986	1.016978	0.414943	0.436714	0.288367	1.507107	2.195946	1.689856	2.246533	3.060661	2.301302
LOC_Os01g19740	LOC_Os01g19740	7711.026855	4147.415527	10489.871094	1982.168579	4695.978516	3164.741211	11505.65625	10027.092773	5370.572754	20457.744141	15020.654297	12537.352539	6700.796387	5941.983887	7640.04248	2341.250977	2857.771484	2374.980957	10006.185547	8615.152344	9284.6875	18270.496094	14715.367188	16550.917969
LOC_Os10g04730	LOC_Os10g04730	9.176573	7.192027	4.94709	5.547029	2.734214	5.723097	24.206244	36.253002	21.13764	35.107029	61.340706	68.011177	16.95784	11.006844	8.515064	5.049854	4.378996	4.193223	29.965157	34.139915	28.108829	75.06765	68.504684	43.25946
LOC_Os07g43530	LOC_Os07g43530	1.88155618476621	1.57580814404223	2.35404100527903	1.48448854675716	0.764134281297134	0.920900980392157	1.33573607390649	1.75062826998492	2.52834197285068	1.9749744306184	2.08090754374057	2.91591792156863	1.61809129562594	1.89951304901961	1.79624571417798	1.97411650904977	0.910886673453997	1.35315050301659	1.55174464555053	2.00638035520362	1.92082196983409	2.85782592760181	3.89069800075415	2.24413434087481
LOC_Os05g26840	LOC_Os05g26840	22.302332	14.0275	9.752075	12.129912	5.443652	8.993809	10.976426	11.318255	19.065399	16.571152	32.063126	28.553442	25.637438	20.112028	10.033646	10.890792	8.566396	13.519176	13.19784	11.569762	13.405662	30.575371	29.826084	23.11088
LOC_Os01g07330	LOC_Os01g07330	0.553045923656454	0.768264943495731	0.488443994475138	0.395345576343546	0.412547076092416	0.315641138372677	0.518860372425917	0.534967976393772	0.443671832998493	0.495966039678553	0.74792705826218	0.838028663987946	0.710404868910095	0.460653730035158	0.552749511551984	0.321096768206931	0.303497952285284	0.323765657207433	0.353157668508287	0.401887712958312	0.507331517076846	0.775021650175791	1.16736267905575	0.525887692867906
LOC_Os01g02710	LOC_Os01g02710	22.739073	9.68798	23.686771	11.097866	11.199933	13.947936	43.714046	40.73735	31.140059	32.70248	48.639523	39.871021	34.647625	25.756889	22.153782	8.620597	10.9947	12.483314	27.554897	29.383631	32.938553	65.741463	53.346943	50.300747
LOC_Os04g46160	LOC_Os04g46160	2.52865	2.169356	3.258939	0.983972	1.416267	1.218504	2.642768	2.896458	1.488654	4.812869	3.259492	3.747483	2.298067	1.723976	2.939232	2.094206	1.624078	0.921376	1.931304	1.862776	1.621841	2.795769	3.074179	2.79833
LOC_Os07g42040	LOC_Os07g42040	0.666391	0.282612	0.077263	5.719337	2.369038	5.771603	9.167128	6.797723	2.209882	12.611934	12.627165	20.66291	2.885237	1.870171	0.459284	6.356503	2.317917	3.910037	6.331814	5.682326	8.592704	24.336252	9.902837	12.406389
LOC_Os08g10500	LOC_Os08g10500	46.525719	42.635139	34.316101	37.36301	23.804787	21.463228	21.202024	20.685396	21.592466	69.399704	124.930161	126.674118	40.010994	40.476173	40.931419	34.25935	27.98057	28.524521	28.871302	24.883266	29.999111	57.419506	103.591095	126.088203
LOC_Os03g15340	LOC_Os03g15340	0.703049	0.082552	0	0	0	0	4.125608	2.022623	0.819236	3.691409	2.240663	1.529602	1.643387	1.342481	0.094773	0	0	0	1.481452	1.256297	1.458647	6.873272	2.932677	3.266539
LOC_Os11g38670	LOC_Os11g38670	11.802117	10.975415	16.854702	10.969275	8.356724	10.133175	15.094728	16.576962	10.134222	14.336459	17.403875	16.347805	12.108612	10.057728	13.567918	9.62044	8.03284	12.591166	13.309547	12.39515	16.647356	17.110735	17.668926	16.539473
LOC_Os11g01040	LOC_Os11g01040	12.69751	10.365911	10.319941	9.200725	7.652648	7.418381	28.265398	24.182615	17.299618	17.141958	35.133244	33.186581	17.412731	10.250038	11.524555	8.685072	8.562994	11.299891	22.780851	22.255543	33.359287	39.428047	32.917286	28.305357
LOC_Os03g11480	LOC_Os03g11480	10.340966	8.126905	12.132657	7.259399	8.836175	8.253495	10.531243	9.951337	9.707241	11.26514	11.489518	9.14876	10.402095	10.833449	10.107507	7.727695	10.75148	8.317774	11.562304	11.10111	11.280375	13.03902	12.483974	12.804166
LOC_Os04g54070	LOC_Os04g54070	2.164516	1.150197	1.554863	0.445917	0.927401	0.928311	1.411648	2.069168	1.77322	1.760155	2.941725	2.80289	1.919521	1.4699	1.420283	0.401679	1.13605	0.503437	1.470254	1.946995	1.694624	4.037004	2.686171	2.162884
LOC_Os02g07110	LOC_Os02g07110	14.934133	8.871529	36.049858	10.472765	6.184726	10.259862	8.97401	7.728916	5.105665	21.234978	28.70545	32.018513	13.718067	10.046443	15.366963	10.373778	7.931311	12.391373	8.258762	9.288616	8.048733	18.32716	29.105806	27.37072
LOC_Os02g43360	LOC_Os02g43360	14.270387	14.703439	10.354462	6.247591	12.449128	8.690111	24.074984	21.191641	15.938889	29.94726	31.776339	33.725773	16.167845	15.870669	9.896356	10.052065	8.250547	10.566837	18.028625	16.446909	19.211977	17.940981	19.827017	19.921646
LOC_Os10g37710	LOC_Os10g37710	5.6426719071618	2.43397460477454	2.66986432095491	2.34552644827586	2.43036285145889	2.19587784615385	7.07255030769231	5.67086647214854	5.46002100795756	11.2001803289125	11.1453692679045	7.48905104509284	4.76066911936339	4.01040396551724	3.49364767904509	1.28269522281167	1.53876330503979	1.56471227586207	4.49157745888594	3.55217298143236	3.47985312201592	8.64213973209549	8.88019254376658	8.53129919628647
LOC_Os01g10040	LOC_Os01g10040	5.46267059807229	3.60370523180723	3.80415301156627	3.71108792	2.76582001975904	3.51136741060241	4.16314237108434	4.66572010072289	5.1088407113253	1.29864833108434	2.79302458698795	2.32142487421687	4.42675105445783	4.44565534795181	3.43070024819277	5.68285116144578	4.73839455036145	6.1743644139759	3.59113440144578	3.48185455421687	4.56107437060241	4.10957385204819	2.80492149301205	2.44568805060241
LOC_Os06g03540	LOC_Os06g03540	18.260508	20.67757	9.473481	12.229592	5.195032	11.315979	14.504531	16.400721	22.332537	11.349394	26.356018	31.357115	16.304745	12.99908	10.985386	9.987833	7.714209	12.184024	14.708827	17.247429	18.300255	22.621677	28.616934	13.845952
LOC_Os05g02520	LOC_Os05g02520	45.877887237435	18.8903004771808	22.4740855355286	8.35738891969959	11.0077673703062	9.32175641074523	13.8782987053726	42.1823924615829	43.7053959243212	25.6314646244945	48.7867741034084	22.5084994898902	16.2216074084344	18.0756669358752	15.5391116626228	26.3036717677643	7.94307414211439	25.176012237435	17.95825194974	32.4110838018486	17.0797313136915	56.0635603506644	23.8911937706528	63.5660588018486
LOC_Os05g44180	LOC_Os05g44180	8.873402	3.666976	9.695274	1.685691	0.810214	3.943661	3.836879	4.994469	2.693618	12.956783	13.629218	7.005094	4.111851	6.082257	8.636011	1.294425	0.467887	0.402533	2.003232	1.748592	1.459279	8.780791	10.021488	11.944258
LOC_Os03g25110	LOC_Os03g25110	4.325746	4.61121	2.905165	3.31416	1.697167	3.355224	3.423466	3.277947	6.092911	3.291243	5.487868	5.961554	3.767791	4.3549	2.849927	3.205247	3.257996	2.904142	4.222926	5.947394	5.393529	5.805178	6.219724	4.499436
LOC_Os02g48600	LOC_Os02g48600	1.112854	0.660888	0.52472	0.272065	0.437688	0.170546	0.888108	1.103961	1.310869	0.932046	1.302548	0.782323	0.590452	0.811076	0.500248	0.668475	0.780791	0.494032	1.335417	0.80429	0.827233	2.388865	1.26329	0.825208
LOC_Os08g32540	LOC_Os08g32540	0.621004	0.656694	0.421903	0	0.033234	0.254306	0.904383	0.494066	0.825163	0.375115	1.498156	1.128538	0.922693	0.545376	0.220108	0.125466	0.042818	0.088646	0.614862	0.680802	0.501966	0.974351	0.964464	1.230644
LOC_Os05g20450	LOC_Os05g20450	0.994091	0.583067	0.324955	0	0.093724	0	0.639896	0.850685	0.747198	0.412274	1.389114	1.096572	0.837774	0.631022	0.549963	0.027349	0.24296	0.019022	0.973407	1.219837	0.964215	1.853106	2.097805	0.732777
LOC_Os10g04570	LOC_Os10g04570	3.969557	0.979712	1.472483	0.849651	0.310821	1.437838	6.387656	6.879691	3.177322	9.073149	14.363817	13.228958	6.591577	5.393051	3.81643	1.342747	2.027793	1.662326	8.143086	9.144629	11.89004	24.83527	25.678003	17.088413
LOC_Os12g23760	LOC_Os12g23760	1.307662	1.226484	0.300375	0.326709	0.36296	0.616182	1.356127	1.726345	2.480468	1.09851	2.14618	1.687812	0.840993	0.760342	0.97489	0.558717	0.357442	0.462605	1.420402	1.905572	1.467313	2.060721	2.862179	1.844336
LOC_Os03g04060	LOC_Os03g04060	6.411031	4.373322	2.905272	27.491751	14.948244	25.806484	47.354515	42.241352	18.038845	128.429596	98.875755	96.329948	21.371717	12.93451	7.561561	45.497707	28.219843	36.808899	42.429531	37.233692	54.389366	107.351036	75.39077	102.508141
LOC_Os08g16470	LOC_Os08g16470	9.600153	7.28872	9.410265	4.376891	7.556403	4.165988	6.931962	6.871508	5.116947	13.802764	12.952291	10.310907	8.464887	6.36378	8.447336	4.541687	5.643157	3.83058	6.654834	6.599194	6.054229	11.55976	10.504008	9.784258
LOC_Os02g06790	LOC_Os02g06790	18.933811	12.571124	15.74374	10.782549	15.052411	11.143848	17.904879	16.601337	14.706444	15.323263	18.916441	19.977066	18.02228	15.341961	16.801565	11.343031	12.397956	7.608868	16.492565	15.36427	13.968269	16.776907	20.218418	20.61747
LOC_Os04g38920	LOC_Os04g38920	31.227377	16.922129	29.370564	16.356857	18.892504	16.55946	65.037514	60.150745	30.089827	99.993011	79.519768	83.461922	26.599596	23.085688	23.364397	18.798779	13.898087	16.083376	43.874535	46.044399	54.218777	78.746918	70.776199	86.785416
LOC_Os05g50230	LOC_Os05g50230	22.518244	16.242277	28.41165	17.689241	18.007074	15.641061	32.148598	32.21209	19.407644	45.708439	46.854824	50.147884	23.685568	23.212015	22.119644	15.07175	17.887022	14.27868	31.255703	23.88381	28.478596	54.448746	47.711525	52.379852
LOC_Os05g50570	LOC_Os05g50570	0.536527	0.68601	0.149505	0.072919	0.046567	0.186142	0.403442	0.377	0.454685	0.825448	0.61007	1.145271	0.535254	0.522736	0.116188	0.173328	0.238631	0.400852	0.294846	0.345953	0.329757	0.540598	0.164231	0.388471
LOC_Os05g26660	LOC_Os05g26660	1.34244	0.899896	1.096581	0.586192	0.416721	0.63468	1.180238	1.506578	0.709202	0.842281	2.179178	1.65028	1.753283	1.227143	1.095665	0.665876	0.309969	1.034037	1.472681	1.244772	1.488457	1.804659	2.018062	1.690532
LOC_Os11g35960	LOC_Os11g35960	0.07971	0.068453	0	1.149243	0.351659	1.830933	3.307517	2.875986	0.667292	2.528255	4.666072	5.017803	0.051378	0.218168	0	0.435896	0.118398	0.288795	1.304293	2.214272	1.94094	4.2303	3.186178	2.053335
LOC_Os01g13300	LOC_Os01g13300	2.973837	1.61551	2.470936	2.029601	1.654298	1.890708	2.162886	2.762431	2.677914	6.995449	7.647605	6.922511	3.278317	2.876346	2.880035	2.143037	1.963689	2.378715	1.643472	3.032297	2.527411	10.414914	11.031105	7.545445
LOC_Os01g65000	LOC_Os01g65000	2.686918	1.497299	1.071765	1.236068	0.847329	1.443677	2.676552	2.51558	2.278889	3.282337	3.968851	4.260165	3.439974	2.455464	2.013588	2.04963	1.664445	2.034867	3.496931	2.84592	2.499473	4.795391	3.849494	4.21401
LOC_Os01g01890	LOC_Os01g01890	0.757028	0.762758	0.243471	0.12127	0	0.022334	0.019932	0.305291	0.213025	0.990288	0.459716	0.63073	0.833585	0.29826	0.333764	0.049345	0	0.034091	0.280569	0.373273	0.202041	0.802251	0.863689	0.50061
LOC_Os03g05870	LOC_Os03g05870	31.386847	10.094661	34.051357	4.318418	13.300064	8.422869	42.653316	35.89452	17.686239	59.286587	48.601658	27.370584	29.261902	27.462944	22.503025	7.245518	11.202121	5.926114	34.41774	32.852283	34.444519	26.19006	30.715399	53.965813
LOC_Os01g02700	LOC_Os01g02700	9.129062	4.534486	11.411903	5.031929	4.614856	6.783278	19.692596	20.130999	11.365929	19.387049	19.63921	17.519957	13.892035	10.439235	10.336581	5.130527	4.547835	6.466635	16.052717	14.814907	21.209375	27.619274	21.612589	20.979706
LOC_Os01g52010	LOC_Os01g52010	78.620056	62.65612	21.660187	25.936876	36.303921	32.125156	116.088097	98.70034	120.928787	118.620743	157.611069	139.952118	92.606453	75.318771	30.790607	32.738201	27.677399	40.104412	86.835083	105.200539	95.708252	189.256226	164.315582	157.889526
LOC_Os01g60120	LOC_Os01g60120	7.98107318606965	9.16267295323383	6.50752887960199	4.93869253781095	5.62564178159204	6.52396026616915	12.5291930781095	9.714590260199	9.8605555880597	9.95371366766169	13.8842606855721	18.8567251472637	10.1340653835821	6.78305480497512	10.676578539801	4.72781413582089	8.86821196517413	4.94508828606965	9.55972485373134	13.8936524950249	9.55338844427861	11.223888179602	14.7688675845771	10.2312525950249
LOC_Os02g42190	LOC_Os02g42190	0.988444	0.499126	0.103194	4.615518	2.272526	5.320882	5.557309	6.137105	1.989721	7.284638	16.677908	20.208672	3.11125	2.281611	0.815086	2.615261	1.975987	2.249852	6.802442	6.081881	6.955102	20.24292	19.653805	12.180882
LOC_Os01g19330	LOC_Os01g19330	0.208296	0	0.048342	1.912655	0.725828	1.385672	1.239712	1.191877	0.208892	3.433356	5.495951	4.942058	0.109907	0.195653	0.033311	0.621764	0.514161	0.849871	0.411453	0.482007	0.818396	4.265066	2.318341	3.079478
LOC_Os12g21789	LOC_Os12g21789	8.4216621682243	8.39972834089898	4.99232332443258	5.34464843702715	4.54982063195372	5.17364235068981	4.70880594125501	5.67216882688029	6.75780043791722	4.671401517579	9.35132520338229	9.84796902892746	8.43923167601246	3.15550782376502	7.25832204628393	5.10859825456164	5.15384417801513	4.0024229212283	5.80203066221629	7.4720516964842	6.87082069336894	9.01392731286159	9.19668416377392	6.94726482777036
LOC_Os11g36140	LOC_Os11g36140	0.011102	0.039098	0	0.089771	0.2835	0.237521	0.281031	0.381868	0.170489	0.371664	0.676517	0.667189	0.165963	0.075802	0.069888	0.103455	0.167364	0.025321	0.222478	0.171701	0.348811	1.331151	1.709741	1.387351
LOC_Os08g03400	LOC_Os08g03400	3.4523	3.02246	3.804843	1.112146	1.091624	1.809779	3.545608	2.381308	1.174861	2.918495	4.162076	3.807451	2.618114	2.129442	2.866001	1.560797	0.211653	1.14886	2.64028	2.086703	2.345717	5.105296	4.040367	3.980288
LOC_Os08g13420	LOC_Os08g13420	0.353045	0.55701	0.181099	0.246556	0.051965	0.07808	0.296284	0.398865	0.705583	1.09234	2.319008	3.233209	2.224441	1.513933	0.814139	0.331272	0.396671	0.519376	0.575542	0.61434	0.789762	1.208199	1.057444	0.778704
LOC_Os01g04450	LOC_Os01g04450	1.744632	1.317756	1.051487	5.054325	4.364528	5.092477	6.264366	6.162128	4.035389	9.648934	12.851597	10.018402	3.101218	1.953905	1.09738	3.949867	3.296948	3.50178	5.243067	4.985827	6.836144	12.019941	12.432494	13.38409
LOC_Os08g39160	LOC_Os08g39160	3.008877	3.010605	3.507689	2.141444	2.226879	2.887124	2.69155	3.185275	2.664627	3.39533	3.90878	3.7664	2.720471	4.085921	3.550223	1.851176	2.257675	2.62533	3.186843	2.483244	4.25996	4.403938	4.240399	3.539486
LOC_Os07g48830	LOC_Os07g48830	22.6137810941704	17.6500409461883	24.9914825336323	8.65318865022422	18.0371614349776	10.7833793452915	10.7906093183857	9.89758302690583	12.5742907085202	30.9274339058296	38.2467828744395	40.627598	19.4380127085202	14.5488045874439	22.2710117668161	15.1476384035874	27.6962471434978	12.2032549461883	11.3518669192825	11.4334054798206	10.4131312780269	15.1501907040359	27.94779732287	30.0487601793722
LOC_Os09g19390	LOC_Os09g19390	0.726959	0.341058	0.762256	0.149355	0.250567	0.212001	8.601223	9.347093	5.948447	19.087992	20.641579	15.971516	2.242659	1.896981	0.641104	0.20333	0.891308	0.30478	5.567629	6.584372	8.262547	23.760187	13.430912	22.519012
LOC_Os11g04894	LOC_Os11g04894	16.485926	8.934628	18.606842	6.437984	11.428737	6.78293	23.073208	18.903721	10.940316	22.471579	19.113077	14.530899	11.432848	12.963771	13.819764	6.975407	7.550312	5.579663	16.702085	17.239037	16.745205	14.985852	19.889015	18.193365
LOC_Os07g32730	LOC_Os07g32730	3.564356	2.609875	3.353735	2.24708	1.952053	2.741444	3.564076	3.016408	3.272602	4.768022	4.647981	2.708354	3.773566	3.237285	2.553607	1.590219	1.920479	1.479498	2.445449	2.9858	3.433111	4.359342	3.717368	4.041903
LOC_Os05g32200	LOC_Os05g32200	2.55756	1.285181	1.403964	1.453312	1.057626	0.72064	4.174607	2.878543	4.01459	3.462233	4.169641	4.353596	2.289388	1.906355	2.022915	1.16053	0.691032	1.450328	3.232103	3.202099	2.723854	4.40554	5.66943	4.46001
LOC_Os07g03900	LOC_Os07g03900	0.043147	0.062363	0	0	0	0	0.210228	0.169137	0.175475	0.950159	1.263385	1.97213	2.162647	1.030731	0.279076	0	0.044906	0.099755	0.217409	0.439719	0.352137	0.27788	0.237788	0.383526
LOC_Os01g47070	LOC_Os01g47070	10.763972	11.714298	5.788826	51.372227	50.497925	50.998127	211.612961	199.373657	47.836548	249.456329	268.135223	312.867004	41.830864	19.261955	11.116844	44.276005	34.625195	41.414177	168.722214	157.634293	208.156906	170.558502	122.695953	165.04216
LOC_Os09g31170	LOC_Os09g31170	14.787173	7.725413	18.219767	4.500458	9.710204	6.662866	21.780394	17.853836	11.144219	38.766853	24.386738	19.390366	12.478207	10.88909	13.432527	5.746679	7.348888	4.448509	19.069408	15.697062	16.056252	25.877985	21.936281	24.656593
LOC_Os02g03940	LOC_Os02g03940	1.851061	2.206737	1.886049	1.395972	1.472119	1.72635	2.249051	2.603028	1.431492	2.592918	3.350912	3.437116	2.079442	2.568607	2.624163	1.695027	1.828228	1.998507	1.918883	2.856153	2.681711	3.81976	2.752434	2.496673
LOC_Os06g18930	LOC_Os06g18930	1.649231	0.630727	0.323583	0.327863	0.299972	0.354476	2.004353	1.892159	2.129413	1.713181	3.183429	3.56262	4.260148	2.218176	0.819954	1.233032	0.834755	1.641699	3.245619	1.85472	2.417735	4.847436	5.43118	3.672909
LOC_Os03g61829	LOC_Os03g61829	5.730133	2.491602	12.358866	2.398449	2.256637	2.960983	28.169094	30.867838	6.562684	32.439938	27.07621	22.351437	6.658539	6.188443	11.635321	3.427249	2.664531	3.068178	8.721254	9.400095	13.971461	20.5574	15.02873	15.204474
LOC_Os11g07980	LOC_Os11g07980	46.4694385711044	11.5628598736762	34.445695575643	3.9908598086233	16.1193132261725	11.9443122586989	99.1826690491679	86.2356912723147	38.0297586316188	112.106935424357	163.346061107413	104.213489657337	65.1905412791225	43.764732591528	26.0066299939486	5.17514066490166	10.8746173888048	3.77401591527988	93.977760618003	84.0605650741301	77.3045684024206	238.438491911498	182.30603102118	217.666921099849
LOC_Os07g34980	LOC_Os07g34980	0.347262	0.310367	0	1.632715	1.416261	1.606349	3.865889	4.452435	4.026724	6.045834	10.008703	10.081095	0.846618	0.574382	0.214052	1.40666	1.580876	0.961397	3.491594	4.41582	5.499199	17.928268	12.862476	12.962844
LOC_Os05g44560	LOC_Os05g44560	3.208568	3.491877	2.464706	1.299666	2.891926	2.11349	8.384154	9.749672	8.259596	9.690831	8.366287	5.808874	3.511894	3.950584	3.279254	1.39538	2.199593	1.278055	7.196252	7.268939	6.218629	17.36039	16.48848	11.586868
LOC_Os02g16280	LOC_Os02g16280	1.588033	1.482865	0.763825	0.670073	0.059483	0.620847	0.934045	0.654728	0.300255	1.262816	1.641552	2.565488	1.44777	1.020957	1.080137	0.700356	0.548353	0.442781	0.317485	0.735042	0.640972	1.388725	1.299438	0.789653
LOC_Os03g47810	LOC_Os03g47810	4.03721	2.584083	1.917565	1.345257	1.025976	1.531647	10.692318	11.467484	4.462717	12.562989	25.186356	24.667265	17.247528	8.532415	3.156732	1.77819	1.341773	2.1155	11.21426	9.792244	14.776108	26.499949	16.050018	24.20499
LOC_Os01g13660	LOC_Os01g13660	12.2451130132682	12.0864693910615	11.2350228226257	8.28420692667598	9.33858652793296	9.1482291075419	12.6377333568436	12.366455023743	12.5205841675978	22.9945907234637	17.1688483107542	14.5373559776536	6.29419215083799	10.2129748498603	8.22872248324022	6.4086361424581	7.25794222206704	3.60064283170391	7.25534037081006	9.02991212011173	8.95984532611732	14.112016976257	15.636978402933	17.7278225230447
LOC_Os08g23754	LOC_Os08g23754	2.65178206943396	1.53600420716981	2.61447411509434	1.64526568339623	1.71281431849057	1.60098603924528	2.30230937773585	2.74643728339623	1.86843753245283	4.01213688792453	2.87481106264151	3.24882070566038	2.25210676716981	2.25576586754717	2.53578046	1.24648981660377	2.0516666645283	1.88148135849057	1.89819549283019	2.0495388554717	2.50224374150943	4.06350607396226	3.51712545207547	2.88681927622642
LOC_Os01g22900	LOC_Os01g22900	114.510917151347	68.5687998755999	138.953102761536	38.255903255814	91.5384465079365	41.8659314112219	149.591535794758	174.774173692137	73.2149180239941	170.061574348468	194.065569056847	184.6419075622	78.5824275636766	70.4791598383167	103.924701849391	40.7733142942045	78.2494858301957	50.1189125400517	112.261395119232	115.310165684016	164.156808942783	196.268871728682	183.029043598376	192.190321170543
LOC_Os03g42190	LOC_Os03g42190	4.989094	5.118756	3.770516	3.733515	2.596964	4.324137	2.806862	3.460662	4.593193	2.082487	2.778588	2.096325	5.367361	4.176369	3.669708	5.087901	3.911936	3.617004	4.545391	3.664087	3.181443	2.391794	2.106142	1.406279
LOC_Os08g06620	LOC_Os08g06620	1.223698	0.826924	1.367285	0.087109	0.750646	0.135504	1.789906	1.5038	0.607175	2.394971	1.70722	2.606939	1.576247	1.317128	1.67847	0.035038	0	0.061424	0.888771	0.783144	0.691659	2.616117	2.781201	1.598364
LOC_Os03g62200	LOC_Os03g62200	2.184856	1.578	0.379241	12.524446	4.757147	8.920496	14.448547	16.19348	4.554085	15.478845	32.256516	32.122257	6.747847	4.130093	1.903573	6.25651	4.092661	7.542519	14.160207	14.277443	20.518042	31.175304	20.367159	22.425041
LOC_Os10g37760	LOC_Os10g37760	1.85581387193461	1.69280082561308	0.903709561307902	1.00538063487738	0.230762648501362	0.927411024523161	1.04533367302452	0.952442231607629	0.707786504087194	1.35945514713896	1.79855157765668	3.37734598637602	2.78005528882834	1.9286606893733	1.20482802997275	0.790899337874659	0.677190433242507	0.972997871934605	1.70096021253406	1.74088952043597	1.58194417438692	3.16019436512262	3.36633559945504	5.00136714713896
LOC_Os07g46810	LOC_Os07g46810	0.215273	0.096702	0.050225	0.038169	0.034926	0.024979	0.201456	0.203836	0.385158	0.288621	0.560699	0.350018	0.328776	0.169132	0.113905	0.005099	0.061859	0.01348	0.191615	0.379632	0.401529	0.719634	0.605155	0.393412
LOC_Os05g30210	LOC_Os05g30210	1.105136	0.699886	0.928389	0.773458	0.575539	0.765207	1.587705	1.26796	1.366851	1.572837	1.81523	2.048665	0.814194	0.687653	0.667641	1.011812	0.760584	0.677529	0.99024	1.45612	1.716763	2.402997	2.006736	1.342547
LOC_Os12g36060	LOC_Os12g36060	45.133114	49.063847	52.056694	32.766739	44.604164	29.837893	51.375793	45.132298	40.722393	85.557747	55.156628	49.593792	55.689327	56.436382	49.050411	34.498394	40.773518	30.654419	61.106197	43.078129	37.381786	48.43531	54.695137	57.801022
LOC_Os04g38790	LOC_Os04g38790	3.267982	1.296147	2.12689	2.328768	1.081205	1.53771	5.988321	5.259474	5.814693	8.644732	11.134961	9.926071	2.368484	1.933262	1.99698	3.416549	2.525903	2.929811	6.004002	4.827132	5.019533	9.730876	8.545839	8.57087
LOC_Os08g34984	LOC_Os08g34984	121.845558	99.040047	156.485428	87.919823	100.481522	76.821793	208.7005	173.249496	170.568634	354.304993	187.560547	162.163376	122.227325	107.522606	96.140617	63.820309	48.732277	44.135998	132.481583	144.780975	141.2789	140.274963	160.573898	179.125824
LOC_Os05g38570	LOC_Os05g38570	19.325718	19.331875	22.554125	12.223541	17.582531	14.123074	40.619625	33.533298	32.289623	58.775543	36.115402	36.381298	22.124645	20.21487	27.454739	8.94015	7.826136	6.45591	33.92131	25.282129	29.676046	26.776781	30.905794	43.713367
LOC_Os07g09670	LOC_Os07g09670	1.827225	2.523542	1.144046	1.653474	0.790051	1.176306	1.275048	1.439847	1.445761	2.23918	3.966596	4.920079	2.331751	1.902805	1.235063	0.849895	0.418718	0.931527	0.984658	1.542879	1.481631	3.08604	3.631551	3.25033
LOC_Os03g55250	LOC_Os03g55250	9.785513	9.268388	3.728871	5.551567	2.651181	3.672965	1.842027	2.752004	7.132105	1.106759	1.869695	1.544744	5.292718	6.733269	5.218363	7.746771	5.539079	10.043653	4.118567	6.200037	3.456749	2.621431	2.385208	1.567449
LOC_Os05g39930	LOC_Os05g39930	4.496202	6.257338	2.457647	3.897929	2.053068	2.736754	2.467419	2.419582	3.153259	3.882197	6.120809	10.760612	4.771412	4.648461	3.35397	3.668547	1.936583	4.813325	3.601677	4.287213	3.868401	6.275456	5.745992	5.210964
LOC_Os02g35170	LOC_Os02g35170	71.8091322167139	47.8727303295562	90.3036780047214	38.8571554466478	68.4746788885741	51.0119323843248	73.8345936038716	67.8294211628895	49.8256339405099	91.6334675476865	80.437138782814	67.5949743928234	71.9329834707271	65.3574893276676	71.8471754551464	42.4809647110482	46.3136714206799	38.8574772554297	68.2790417535411	61.1429377686497	53.2279624254013	89.3866548574127	82.6470470878187	73.007370138338
LOC_Os07g48500	LOC_Os07g48500	661.408752	172.804016	693.50946	213.645447	284.637604	262.351379	412.800781	467.798981	153.060715	484.238373	766.578674	450.630249	497.78891	420.063812	479.811951	258.614471	130.327133	249.537781	244.547272	295.696533	266.949921	1401.004883	951.265625	781.850525
LOC_Os01g24010	LOC_Os01g24010	0.384995	0.268415	0.387111	0.146282	0.157086	0.250518	0.38228	0.604776	0.419149	0.747751	2.679679	2.586715	1.233366	1.068419	1.725846	0.262593	0.247759	0.130183	0.866857	0.892224	1.018465	1.814652	3.518686	1.531466
LOC_Os04g44790	LOC_Os04g44790	34.378292	17.842779	48.258686	11.460197	22.39176	19.863531	44.811619	46.748901	15.164417	61.244137	69.153297	62.31287	27.365749	25.09597	36.006145	18.264721	21.944786	15.802745	36.217976	36.80619	28.190248	54.359596	58.565823	50.916092
LOC_Os01g56420	LOC_Os01g56420	17.16997	11.901635	20.476524	8.313067	10.774364	9.947155	38.97831	27.235901	12.723821	60.816483	47.048389	33.892113	12.023201	18.009981	18.178698	7.512417	3.873121	5.32041	19.212893	20.131462	16.673958	23.377634	35.415115	27.176964
LOC_Os10g41940	LOC_Os10g41940	135.847916	81.13575	149.550171	48.909191	107.197029	83.202675	195.85376	162.571075	86.141205	225.680771	190.451569	154.17218	123.530464	115.194542	129.489807	65.208382	77.733025	54.167641	156.465347	150.677475	132.079498	203.356735	175.031509	175.072937
LOC_Os03g40710	LOC_Os03g40710	0.128528	0.147281	0.403793	0	0	0.081947	0.523454	0.490672	0.103285	0.943396	0.970754	0.673963	0.144074	0.137238	0.209333	0	0.020861	0	0.09881	0.12811	0.287121	0.684375	1.177036	0.850063
LOC_Os02g11110	LOC_Os02g11110	72.0212311780287	42.0498035631785	85.0779020030395	49.2405379244464	49.1559545262701	53.7520951593574	77.0385877381676	70.8881389439861	49.9411666999566	101.199734744681	84.3306153782023	72.1915254607034	76.6823225749023	64.3224634129397	63.0282506977855	62.2081930377768	38.1809264893617	61.1595152192792	66.9154152713851	59.3436151159357	60.3945094841511	78.6661800798958	71.715833592271	95.0459499908815
LOC_Os01g07590	LOC_Os01g07590	49.05114	12.108821	48.630787	14.602422	22.43063	24.632748	56.439293	51.240616	25.066988	39.453213	72.990967	61.241184	66.300522	46.879692	59.639164	28.552599	37.780098	25.929785	33.831844	40.41357	50.955933	94.178566	64.292999	67.235886
LOC_Os09g03690	LOC_Os09g03690	1.816892	1.26824	1.155705	1.040655	0.458679	0.888431	0.992833	1.848956	2.205442	0.608684	2.165205	2.001103	1.612789	1.25591	1.740563	1.237061	0.913494	0.942066	1.458294	1.577018	1.347424	2.888386	2.938815	1.329506
LOC_Os01g03820	LOC_Os01g03820	24.287931	16.019716	11.701116	14.769831	9.092312	14.948498	21.884495	31.204464	26.267143	13.000603	38.445404	41.896263	28.723446	21.176704	18.302441	15.129929	15.925432	15.304652	24.978647	28.662121	35.415161	58.542049	49.55772	28.85358
LOC_Os06g30820	LOC_Os06g30820	5.7465280749354	4.06566988113695	5.28206603669251	3.44041184857881	5.05800106356589	3.47051033850129	6.09474106511628	5.93618444392765	5.36067387235142	10.4108701984496	9.19447460051679	8.82234055503876	4.8127130377261	4.16905644547804	5.64221970232558	2.83155649095607	3.67261354883721	2.45667461602067	3.39254179793282	5.72258785684755	5.34905802118863	10.3965724294574	7.74832028475452	6.28274512093023
LOC_Os02g06200	LOC_Os02g06200	0.578678	0.216869	0.235248	1.437088	1.349789	1.947576	3.125156	3.00514	1.137255	2.926859	9.845072	8.961255	1.258834	0.793238	0.768785	1.131178	1.496823	1.138669	2.001593	2.65292	3.046005	13.86393	13.983368	9.474539
LOC_Os11g36030	LOC_Os11g36030	1.648121	1.286891	1.035361	0.639733	0.555418	1.186764	2.726339	4.075987	1.390839	5.049017	4.939966	4.332005	1.952075	1.215861	0.758948	0.536974	0.277532	0.471833	2.54557	3.039293	3.29068	5.009482	5.172224	4.936867
LOC_Os08g13870	LOC_Os08g13870	0.014462	0	0.022368	0.03033	0.086102	0.244292	0.087871	0.102991	0.094574	0.334429	0.527084	0.47342	0.193765	0.140291	0.046137	0.391746	0.570933	0.356132	0.376513	0.523223	0.26015	1.70599	1.105675	1.207467
LOC_Os02g31860	LOC_Os02g31860	5.270012	5.270996	1.387357	2.710786	1.417871	2.596455	4.666112	5.065786	4.854832	2.596963	8.154791	10.718216	5.395052	4.862375	4.982381	2.985767	4.369234	3.265239	5.149752	6.098629	7.759919	8.700413	12.108993	5.568474
LOC_Os08g09830	LOC_Os08g09830	0.489212	0.386134	0.358442	1.480428	0.92879	2.127912	2.176512	1.882813	1.084735	5.095971	5.821296	5.548055	1.403256	0.985138	0.761467	1.694118	1.43787	1.334527	1.183567	1.352412	1.414154	6.255288	5.858341	4.259281
LOC_Os01g43851	LOC_Os01g43851	6.241906	1.294008	1.519114	0.953159	1.341997	1.857412	13.17748	10.78427	6.097751	14.787079	22.514484	16.896074	9.446145	7.587292	2.478431	1.922397	1.670592	2.273608	10.606917	10.146044	13.4493	32.520531	22.342892	21.18745
LOC_Os05g35970	LOC_Os05g35970	2.135023	1.846122	3.00555	1.884096	0.89637	0.879386	2.141744	1.041559	0.919421	3.42283	2.532396	1.93772	1.449424	2.154209	2.070482	1.426377	1.66675	1.129691	1.883245	1.602458	0.800514	1.825823	1.581076	1.281123
LOC_Os04g47150	LOC_Os04g47150	0.379718	0.043833	0.329734	0.019882	0.108123	0.061788	0.228533	0.245154	0.123474	0.433297	0.662581	0.401486	0.35058	0.177539	0.220053	0.022068	0.078732	0.167537	0.14917	0.166692	0.09666	0.639221	0.766365	0.481679
LOC_Os03g37780	LOC_Os03g37780	0.606061	0.951913	0.560687	0.687612	0.237151	0.350447	0.736319	0.891454	0.780201	0.500327	1.263178	1.33152	0.408136	0.702136	0.474539	0.496662	0.306176	0.387412	0.415898	0.520925	0.50105	0.636914	0.722252	0.465675
LOC_Os01g07900	LOC_Os01g07900	2.232871	1.021356	1.433012	0.919976	1.192104	0.65828	0.727405	0.790944	1.004301	0.985058	2.635319	2.590992	1.502485	1.307563	1.214599	0.710028	0.641565	0.695216	1.03308	0.936039	0.714331	2.214158	2.702045	1.051986
LOC_Os07g09190	LOC_Os07g09190	5.928778	7.742167	2.88418	2.45531	4.699246	2.700257	11.375467	13.752637	8.967086	15.427672	33.641323	32.173843	8.416938	7.432663	3.598986	1.976451	4.806571	2.835694	11.640256	11.572757	14.000388	8.821916	11.483381	11.78955
LOC_Os12g02385	LOC_Os12g02385	0.443146	0.387563	0.409345	0.325915	0.267741	0.103161	0.575813	0.665672	0.525603	0.492428	0.785377	0.823629	0.453202	0.360438	0.451904	0.337502	0.185495	0.083474	0.297051	0.34317	0.455925	0.863597	0.757003	0.523342
LOC_Os04g21660	LOC_Os04g21660	1.403136	1.35578	1.624607	0.935056	1.248544	1.039695	2.197902	1.931251	1.584855	3.034319	2.47707	1.903835	1.024423	1.244217	1.193139	1.153546	1.059177	0.674967	1.52673	2.101444	1.434529	2.795129	2.966847	2.0542
LOC_Os02g11070	LOC_Os02g11070	2.80880906426485	1.06121287000974	0.716350775073028	10.4929672327166	4.75107996348588	7.17573939337877	7.27403209250243	6.14601155501461	2.54337376728335	15.4883967779942	29.5939295764362	26.7290898115871	2.99686560321324	2.82206631158715	1.17014335832522	5.10864964556962	3.66814286854917	10.3737443534567	2.9115650788705	3.84358896981499	4.28766122054528	25.1056197877313	20.8777458977605	26.407662365628
LOC_Os11g10750	LOC_Os11g10750	1.857363	2.503766	2.927819	1.528451	2.052774	2.203887	3.187724	2.604536	2.836753	3.44481	5.329269	5.030309	3.109027	2.662564	3.57894	2.094057	2.954226	1.521518	1.856811	2.94443	2.962829	4.96088	4.761089	3.706877
LOC_Os12g43850	LOC_Os12g43850	1.988791	1.877546	1.47491	1.911727	0.820772	1.527699	1.101359	1.52296	2.24244	1.090177	2.395147	2.376698	2.377115	1.868164	2.118242	1.819402	1.721627	1.254528	1.562552	2.256289	1.665254	2.8749	2.878596	1.838004
LOC_Os01g67730	LOC_Os01g67730	8.096859	6.164094	11.66643	2.302378	8.060114	4.494562	11.705144	9.999751	5.56764	16.47472	14.278986	11.05557	8.007096	6.398835	8.215446	2.521408	4.374252	2.7397	7.662451	7.237651	7.15995	10.841417	11.777004	11.382862
LOC_Os08g10260	LOC_Os08g10260	1.820478	1.674143	0.994917	1.384787	0.522462	0.755221	1.880757	3.13485	1.452687	1.153417	4.512771	5.600624	2.00482	1.952129	1.783008	1.625689	1.305923	1.250146	2.971458	3.173416	4.361336	3.998189	4.806104	2.579783
LOC_Os05g45070	LOC_Os05g45070	2.538323	1.286678	1.657999	1.550855	1.407439	1.12004	3.603409	3.207915	2.100491	7.370802	8.567404	9.025214	2.330463	1.759913	2.115952	1.100542	1.920654	1.409972	2.409167	3.215284	3.506663	6.237002	5.431388	6.932203
LOC_Os01g72900	LOC_Os01g72900	0.966253	1.851713	0.603309	0.403019	0.399064	0.313027	0.945547	1.43225	0.801584	6.40161	13.158396	5.963219	1.255076	0.857802	2.26352	0.956493	2.394818	0.598001	1.820975	3.298582	2.516514	2.419067	6.885002	12.912518
LOC_Os08g21541	LOC_Os08g21541	6.941377	4.159591	3.72223	4.600132	1.966385	4.554267	4.009865	5.243307	6.077372	2.870404	7.173115	8.216508	7.465388	4.708435	6.269173	4.750278	4.967245	4.4262	5.25311	5.822957	5.701389	10.788053	10.335176	4.844259
LOC_Os01g74160	LOC_Os01g74160	5.579933	1.760076	4.493797	0.18912	2.769847	0.908215	38.620075	59.512665	16.8346	113.087303	204.048508	210.214539	16.873705	12.204816	5.892127	0.847316	0.682578	0.5149	30.402994	27.037329	29.046148	185.293671	107.616524	92.659203
LOC_Os03g55760	LOC_Os03g55760	0.315657	0.691784	0.23994	0.214672	0.223006	0.208733	0.767902	0.434764	0.439699	0.482883	0.708945	0.731596	0.617464	0.446525	0.280543	0.100609	0.250742	0.258267	0.418607	0.515592	0.301034	0.648266	0.90942	0.431484
LOC_Os08g07680	LOC_Os08g07680	1.357535	1.304093	2.136055	0.578402	1.297805	0.739678	2.000805	1.656053	1.449185	2.110155	4.140695	2.921736	2.339231	0.973798	1.333848	0.470507	1.231925	0.548059	2.366456	2.059439	2.587063	3.835304	3.687878	3.269084
LOC_Os12g04690	LOC_Os12g04690	0	0.056784	0	0.389005	0.209997	0.220119	0.482861	0.352648	0.119776	0.69041	1.010621	1.292753	0.06488	0.057594	0.012257	0.313888	0.136622	0.088306	0.460826	0.596253	0.570426	0.692575	0.534075	1.897147
LOC_Os07g34850	LOC_Os07g34850	0.124745	0.174417	0	1.334723	0.940265	1.099343	1.325107	1.159917	0.987021	6.779189	6.720006	7.14181	0.870982	0.518243	0.023252	1.052628	1.058144	1.429183	1.420208	1.724729	1.515525	6.190981	1.409614	8.668151
LOC_Os01g04460	LOC_Os01g04460	0.504416	0.38588	0.214225	0.837839	1.418332	1.695322	3.596145	3.351359	2.168192	5.440038	8.06756	6.348998	1.752146	0.80793	0.709198	2.072873	2.798429	1.919227	4.308788	3.819776	4.951828	12.317351	10.562638	9.339781
LOC_Os03g59770	LOC_Os03g59770	0.022227	0.259884	0.059845	1.361311	0.322208	1.676536	2.449979	1.853774	0.634301	6.72128	4.83781	5.16028	0.550801	0.825285	0.227565	0.92718	0.512245	0.665669	1.245564	2.231672	2.107581	4.176637	4.015935	12.259537
LOC_Os11g47410	LOC_Os11g47410	1.419863	1.229346	0.792603	1.084571	0.483459	0.880108	0.941959	1.280178	1.900369	0.656296	1.597841	1.722623	1.409315	1.095588	1.295366	1.015341	1.154257	0.79595	1.309306	1.423596	1.295022	1.863048	2.275576	1.131669
LOC_Os03g27120	LOC_Os03g27120	428.924438	231.910873	562.14325	157.936722	398.945007	180.801498	367.358582	325.311646	136.58284	619.964722	536.023499	459.303253	404.720734	392.972931	448.89151	161.938065	206.299606	216.883133	274.243347	246.037781	324.47287	441.924591	561.580688	558.345947
LOC_Os10g03890	LOC_Os10g03890	0.903015	0.923393	0.717042	0.24455	0.656845	0.563323	1.551939	1.906668	1.242743	1.547505	1.882989	2.577741	1.248841	0.713752	1.275385	0.32745	0.621406	0.55327	2.60953	1.921088	1.965716	2.575134	2.398762	2.774809
LOC_Os09g37480	LOC_Os09g37480	2.294888	2.807503	6.394383	0.187554	0	0.686593	0.038533	0.433702	0.582103	8.667851	4.092871	9.503009	3.24824	2.473891	3.66017	0.190367	0	0.065906	0.926938	1.088393	0.386889	0	0	0.229871
LOC_Os01g07280	LOC_Os01g07280	0.8219	0.48114	0.308927	0.332577	0.392711	0.326879	0.7544	0.868497	0.798827	0.869987	1.110004	0.902924	0.628644	0.881985	0.296759	0.36345	0.603901	0.276594	0.603803	0.845873	0.865856	0.988299	0.825361	0.796801
LOC_Os04g31820	LOC_Os04g31820	22.875877	14.030876	20.39115	12.561341	17.306021	15.684412	23.075804	24.185444	21.029196	30.930285	25.784466	21.873344	20.793732	24.231098	19.292328	14.768991	22.40271	13.931472	33.177826	28.46557	25.569218	47.031548	34.363098	24.585411
LOC_Os10g03400	LOC_Os10g03400	0.532013	0.429395	0.451611	0.182013	0.461984	0.073688	0.563716	0.373511	0.554825	0.837086	0.507659	0.770269	0.599613	0.993507	0.983217	0.49917	0.978578	0.583321	0.556833	0.728975	0.606939	1.46606	1.460162	1.191997
LOC_Os11g40810	LOC_Os11g40810	2.415627	0.504862	1.45074	1.007724	0.475948	0.847082	1.613085	1.709617	0.805859	1.555915	2.759139	1.524424	2.756172	3.019426	1.366667	0.463829	0.321605	0.767081	1.438438	1.621585	2.079299	4.311211	2.653538	2.803025
LOC_Os10g31320	LOC_Os10g31320	1.626673	2.107873	1.393208	1.12702	0.549654	0.384812	1.087485	0.952705	1.642714	2.914923	1.875581	1.638672	1.071054	2.063415	1.368577	0.996085	0.603007	0.828911	0.208439	2.20682	1.481695	3.289336	1.694584	1.078034
LOC_Os12g34108	LOC_Os12g34108	1.889702	1.059177	1.744535	0.814691	0.943372	1.457464	2.443717	1.980167	2.119743	3.665283	2.660706	1.636068	1.513289	0.924416	1.313371	1.35351	1.461769	1.087621	1.80205	1.170332	1.816285	3.123434	2.256682	2.02777
LOC_Os03g19070	LOC_Os03g19070	1.419549	1.536091	0.423962	0.458976	0	0.286161	0.318482	0.212694	0.122131	0.817757	2.252144	2.859116	1.959469	1.782102	1.161937	0.374266	0.399682	0.032321	1.38677	1.768762	0.800587	3.45844	4.604259	9.313826
LOC_Os02g38386	LOC_Os02g38386	2.256867	1.110378	1.723361	0.754135	0.522129	1.757193	1.092926	1.797918	1.660073	0.959465	3.20134	1.997064	2.303935	1.210688	1.899421	0.972544	1.368195	1.463357	1.911748	1.781928	2.098938	4.111613	2.837456	1.990813
LOC_Os03g43440	LOC_Os03g43440	34.617252	45.565159	13.212891	21.363789	20.05125	17.864902	28.049862	23.307508	45.941139	68.051521	42.548565	37.55896	16.562557	28.367561	17.915901	25.821129	12.075842	29.608892	29.588482	42.547012	24.92491	39.303459	44.725807	43.056358
LOC_Os12g02420	LOC_Os12g02420	3.12904849723757	1.27745867403315	3.570845	2.51258296685083	1.72158069060773	1.713748	3.71898401104972	3.58469419337017	3.24952816574586	2.35393407734807	4.63607837569061	5.31085548618784	3.65862822099447	2.92310844198895	3.32477997790055	2.10230044198895	2.92386657458563	2.74988571270718	3.4875659558011	4.15292826519337	5.26073675690608	4.63728267403315	5.95772230939227	3.85264067403315
LOC_Os06g39080	LOC_Os06g39080	1.096407	0.977552	0.68914	0.438715	0.713923	0.404743	0.416494	0.811494	0.385345	1.571397	1.392171	0.831076	2.147997	1.897685	1.218298	1.16701	0.31388	1.114141	1.422448	1.382842	1.355951	2.861169	2.785114	3.224115
LOC_Os01g66320	LOC_Os01g66320	27.790737	21.559837	42.135185	17.625984	31.803305	23.940695	50.649128	40.980446	30.833332	52.373432	39.413242	35.561909	24.690392	26.040932	29.223516	17.933878	21.869768	18.021137	33.93623	29.23979	35.496933	37.110851	33.785416	34.088089
LOC_Os06g51070	LOC_Os06g51070	13.021702	6.38138	4.666851	35.604153	25.085335	29.928734	61.487476	58.13974	20.35191	103.330795	144.094131	147.603699	31.237133	23.588408	8.679232	26.971153	17.333124	22.289852	60.226364	52.542435	63.496853	194.632126	176.888382	126.561646
LOC_Os03g55776	LOC_Os03g55776	156.412003	57.689533	65.888824	34.409672	75.367134	61.82103	432.199249	330.898224	206.08139	1110.368652	709.217834	546.856262	137.754684	111.199966	60.041744	45.519306	43.447777	60.627598	346.064178	251.343597	320.139374	979.026245	766.436523	781.663574
LOC_Os04g20070	LOC_Os04g20070	1.846634	0.705133	0.84353	0.35579	0.995487	0.43366	3.016771	2.12276	1.67446	1.59487	2.671428	1.933892	1.407241	1.176177	1.418992	0.778203	0.633293	0.402801	1.07868	1.001686	1.596644	4.230288	2.382236	1.484332
LOC_Os04g28260	LOC_Os04g28260	0.581391	0.868554	0.379558	0.556807	0.226666	0.459042	0.434232	0.433053	0.779767	0.421741	0.634516	0.709946	0.304807	0.245998	0.419383	0.337668	0.311067	0.480081	0.333706	0.710955	0.426987	0.806776	0.785745	0.455734
LOC_Os03g63270	LOC_Os03g63270	8.309326	10.495974	3.505	8.248411	2.712629	5.245167	6.359382	6.410702	8.376226	5.125471	10.409792	12.087882	10.669806	8.638371	6.061922	6.396028	3.434739	6.616855	6.821281	8.192655	8.777842	9.649023	10.340463	8.066876
LOC_Os01g64470	LOC_Os01g64470	7.37234	2.48096	2.958214	20.413393	19.14753	15.089925	12.45719	7.700649	2.409196	39.437901	61.050343	82.778954	9.125292	4.682743	3.706501	19.6131	18.494055	26.613974	18.276089	19.339025	16.442541	66.118729	77.151123	91.383316
LOC_Os07g18570	LOC_Os07g18570	0.506438	0.366839	0.275618	0.154189	0.233057	0	0.880771	0.757546	0.313419	0.34028	0.863091	0.759994	0.469026	0.599044	0.684728	0.097145	0.066669	0.294123	0.608439	0.453568	0.384624	1.097975	0.673434	0.76394
LOC_Os05g45090	LOC_Os05g45090	0.797368	0.79422	0.499453	0.728031	0.214429	0.06431	0.534683	0.263138	0.577034	1.304265	2.199756	1.673121	1.274344	1.34958	0.639602	0.210207	0.30663	0.427588	0.380618	0.467576	0.640686	0.796432	0.538412	0.9102
LOC_Os02g27300	LOC_Os02g27300	1.839139	1.063734	1.099439	0.988794	0.311481	0.89592	2.131235	3.63965	1.795317	1.433981	2.185722	4.226687	2.068221	1.599653	1.243058	1.008502	2.081491	1.377103	2.634632	2.08652	2.086754	5.589766	3.191024	1.460372
LOC_Os06g08460	LOC_Os06g08460	1.623526	0.900375	0.710156	4.605525	4.050292	4.462682	8.315499	6.687697	2.516275	13.009156	12.733053	9.425924	2.305396	1.476879	0.474493	4.081155	3.381471	3.971592	5.128676	4.636529	5.543568	13.712818	11.411066	15.168923
LOC_Os01g41010	LOC_Os01g41010	4.6330955	6.50485483333333	6.314655625	3.82230993229167	3.7201957578125	4.92820360416667	1.78585330729167	2.08368722916667	5.48162038020833	2.00737391666667	1.86433039583333	2.25737866666667	3.5858091875	3.20794975	5.1043521953125	5.11477108333333	5.61687836197917	4.93755954166667	2.35811141666667	5.47419575	2.5283493828125	1.298815625	1.5807069375	1.18148404166667
LOC_Os06g02000	LOC_Os06g02000	12.655937329771	8.24867763282443	18.5940105992366	8.58006137938931	11.0038968007634	9.60973706641221	18.0594051725191	15.3083292030534	11.6357895923664	20.671831780916	20.8657828122137	18.4586235335878	12.2494123076336	12.9644385229008	17.1611773206107	6.4163199519084	9.12403234198473	2.6396121351145	12.0138977473282	11.7855787793893	14.6910491312977	21.8151161847328	19.395225619084	16.373719321374
LOC_Os09g19380	LOC_Os09g19380	1.12739	0.491368	0.867036	0	0.534227	0.219914	12.518701	9.985106	5.69277	36.156403	22.294411	17.299374	2.44435	2.146259	0.462479	0.776158	1.415289	0.666603	7.503505	7.850918	9.568297	26.67334	11.400938	29.983311
LOC_Os04g33950	LOC_Os04g33950	1.059461	0.749721	0.623045	0.827575	0.479408	0.495716	0.858908	1.26577	1.153419	0.912363	1.71752	1.818708	1.494193	0.867576	0.639155	1.136412	0.594337	0.779204	0.645406	1.024419	0.530073	2.167432	1.773974	1.856355
LOC_Os01g54424	LOC_Os01g54424	1.982422	1.407019	3.129894	1.643075	1.827968	1.81975	1.958414	1.727953	1.506296	2.035017	3.341521	2.373593	2.48536	1.779348	2.289459	1.518932	1.348062	1.474066	2.018719	1.334386	1.530646	2.320153	2.923176	1.729902
LOC_Os12g33956	LOC_Os12g33956	0.379637	0.767012	0.604156	0.50241	0.399764	0.514699	1.177331	0.680497	0.871084	0.803471	1.212582	1.123308	0.551293	0.716943	0.592557	0.745488	0.66893	0.627301	0.626059	0.660112	0.630899	2.422725	1.759734	1.243218
LOC_Os05g35690	LOC_Os05g35690	3.756737	2.766239	3.096071	3.526495	1.59658	2.19565	6.985724	6.028243	6.047356	7.727022	7.862159	5.648496	7.140615	6.263551	3.384445	3.222945	3.378626	5.66634	9.575674	7.993382	6.131739	12.447609	12.84154	16.978333
LOC_Os07g03140	LOC_Os07g03140	0.644261	0.684041	0.273694	0.415621	0.355827	0.260845	1.018571	0.492809	1.093213	0.98044	0.906873	0.588008	0.58471	0.701907	0.704573	0.405693	0.62779	0.533328	0.948577	1.250739	0.555998	1.230487	1.24003	1.174314
LOC_Os06g48180	LOC_Os06g48180	53.1195791965881	34.6181036506905	96.1068658724614	52.1216963874898	31.1958793753046	41.5564883265638	19.8424822510154	20.3613958846466	31.0736953826158	101.859046527214	56.00790126645	61.943051	52.0693382201462	47.6589085995126	84.9555973135662	53.9361014833469	23.9259567327376	51.7924132177092	74.6916531210398	63.4987855718928	47.79670781316	51.9643294865963	85.6182851242892	75.803385298944
LOC_Os09g29540	LOC_Os09g29540	2.705202	1.048472	0.732272	8.23882	3.405289	10.119117	21.758226	25.101162	7.163339	14.252226	39.571896	45.48391	11.86631	6.601943	2.404996	4.676663	2.982005	4.285073	24.098234	23.703718	26.443684	50.755951	33.328686	23.918655
LOC_Os01g02780	LOC_Os01g02780	1.657167	0.735767	0.335301	0.386609	0.75523	0.251045	7.623851	5.343312	4.607953	20.468601	19.632818	23.596865	12.597836	9.478211	3.402189	2.293541	7.011661	3.368631	15.358077	17.728338	18.410698	61.304344	50.380665	55.851097
LOC_Os03g17300	LOC_Os03g17300	1.81783630765492	1.11867312636695	4.29999681336573	1.30030983110571	1.57422774775213	0.777245342162819	2.40896316500608	2.34794225589307	1.73755188942892	4.85949572806804	1.98156929015796	2.72494589599028	1.30156594094775	1.10475652223572	1.40196879513973	1.45581427582017	0.30173067873633	0.876535142891859	3.35502520267315	2.63623596233293	2.14721156136087	1.50777351883354	3.04972305443499	3.91189319173755
LOC_Os07g46920	LOC_Os07g46920	3.757294	4.693925	0.379114	0.84707	0.49628	1.359499	0.694718	0.427434	6.954635	3.797611	5.977169	4.290089	1.380926	2.265279	3.122356	0.684159	0.57123	0.583391	1.153497	1.935093	1.939169	0.761464	1.048121	0.831566
LOC_Os05g01675	LOC_Os05g01675	3.823883	2.830068	4.466154	2.232049	3.938834	2.522337	3.14279	3.454672	3.280532	4.019672	3.926025	3.655608	3.470755	2.856315	3.533442	2.26049	4.758891	1.616813	3.175707	3.190428	4.679225	4.717144	5.137274	4.956739
LOC_Os06g09420	LOC_Os06g09420	1.170983	0.702365	1.865947	0.533488	1.143929	0.564002	2.077874	1.305055	1.521351	3.175075	2.714157	1.579188	0.866881	1.434145	1.656157	0.568746	0.480112	0.29593	1.631839	1.745351	1.152479	4.971733	2.961221	3.189416
LOC_Os03g30420	LOC_Os03g30420	0.742376	0.345633	0.628208	0	0.192461	0	1.214899	0.596189	0.573615	1.801742	0.713862	0.506847	0.573736	0.593735	0.288518	0	0.102996	0	0.351765	0.217974	0.372508	1.40247	0.590021	1.043836
LOC_Os07g03830	LOC_Os07g03830	0.989963	1.072261	0.319024	0.709074	0.321849	0.464725	0.560894	1.117185	1.821355	0.876057	2.820168	3.076088	2.017323	1.846274	1.308096	0.498823	0.589851	0.522556	1.178691	1.479349	1.253717	3.489594	3.150535	1.951501
LOC_Os05g45980	LOC_Os05g45980	1.718328	0.407812	1.456704	0.423376	0.64034	0.833861	2.039883	2.386393	1.070708	1.930564	3.587299	2.563626	1.900934	0.73461	1.994294	0.438305	0.544554	0.824229	0.735674	2.015956	2.178697	3.815767	4.286242	2.145658
LOC_Os04g16760	LOC_Os04g16760	3.656663	2.611165	4.234876	2.073612	3.72874	2.353996	2.982832	3.240553	3.051713	3.708485	3.7511	3.469522	3.334045	2.696051	3.403031	2.170315	4.59682	1.515079	3.070148	2.974692	4.476707	4.569675	4.804372	4.699736
LOC_Os01g71710	LOC_Os01g71710	0.797929	0.760086	0.619588	0.06627	0.68783	0.328141	5.025382	5.025742	1.465709	5.807988	8.684995	10.597576	0.871117	0.916321	0.967347	0.615551	0.896605	0.369857	2.203836	4.018313	4.280412	7.022093	11.13194	7.942328
LOC_Os12g37900	LOC_Os12g37900	0.674264	0.653517	0.748111	0.58637	0.258296	0.293202	1.911154	1.317428	1.17753	1.694876	2.148594	0.909484	1.363485	0.891807	0.724328	0.358445	0.052228	0.468653	1.295598	1.741784	1.560289	1.621873	1.945688	2.764312
LOC_Os02g12250	LOC_Os02g12250	0	0	0	0	0.180789	0.07785	0.614901	1.131597	0.319504	1.189037	2.24648	2.231508	0.106844	0.279796	0	0.072408	0.217774	0.090302	1.055416	2.400202	0.814771	3.298162	1.904164	1.091185
LOC_Os01g03810	LOC_Os01g03810	0.636818	0.762577	1.960265	0.711349	0.966189	0.3619	1.734041	0.952392	0.670038	1.688763	2.596246	1.762843	1.242737	1.240081	0.864129	0.740524	0.872184	0.672153	1.102928	2.000206	1.857576	2.275966	1.766999	1.752327
LOC_Os01g70730	LOC_Os01g70730	2.826988	0.373736	3.245145	0.411399	1.711087	0.984439	1.343137	1.486589	1.175023	4.030861	3.584413	3.828085	1.806913	2.416683	2.137227	0.872772	0.47766	0.372405	0.988043	0.51986	1.058524	2.012162	2.085869	1.814373
LOC_Os08g07690	LOC_Os08g07690	1.838284	0.647429	0.893874	0.565531	0.680498	0.541413	7.612936	6.564312	1.818682	11.722181	21.15382	16.661226	5.273896	3.895687	1.387757	0.657764	1.154044	0.341677	4.581975	4.419798	6.324712	14.297339	12.015677	14.952693
LOC_Os01g37750	LOC_Os01g37750	4.236179	1.721874	1.020847	1.298209	1.665074	1.300462	9.228289	8.960002	2.789959	18.718113	17.529545	22.029348	2.998225	3.321976	1.159681	0.978247	1.03479	1.691024	7.194491	8.246237	8.942132	13.871599	13.489376	13.029414
LOC_Os05g16640	LOC_Os05g16640	0.227791	0.230978	0.171798	0.131694	0.152582	0.094578	0.661091	1.013541	0.689205	0.564501	0.891274	0.695248	0.271638	0.179973	0.315428	0.219672	0.150221	0.028603	0.412036	0.728673	0.665623	1.621116	1.143493	0.760505
LOC_Os09g29600	LOC_Os09g29600	1.527584	0.705331	0.834625	3.476526	2.683979	4.839706	9.577835	8.659206	3.686374	9.059765	18.441107	16.876644	3.727385	2.082301	0.966835	2.317821	2.262148	2.953712	8.049128	6.227248	9.997339	26.847229	23.559431	13.863369
LOC_Os08g06170	LOC_Os08g06170	3.909047	1.489429	1.572335	1.797314	0.355325	1.923865	7.934354	10.087622	3.554895	11.91569	19.314871	19.396587	12.913825	9.841851	3.317538	0.911976	0.457902	0.503622	9.531431	10.431804	12.316509	17.922155	12.74053	12.867013
LOC_Os04g22330	LOC_Os04g22330	1.742011	1.058169	3.780385	0.085523	1.039956	0.201447	4.171519	1.988381	0.525829	7.657692	5.847295	4.065989	1.490743	1.987488	2.718449	0	0.287734	0	1.557821	2.737472	0.978244	1.869024	3.75268	4.800581
LOC_Os07g37510	LOC_Os07g37510	0.945418	1.180892	0.381382	0.49457	0.67402	0.123075	0.544626	0.665274	1.247642	1.104758	0.937013	1.544444	1.242597	1.527835	0.544408	0.842985	0.529476	0.943595	0.74429	0.423419	0.386132	0.465497	0.915704	0.68598
LOC_Os01g05440	LOC_Os01g05440	0.288989	0.3259	0.300042	0.046585	0	0.351796	1.10252	0.833548	0.860123	1.133495	0.62072	1.252048	0.281458	0.63413	0.31897	0.311798	0.181072	0.105564	0.567028	0.35001	0.647677	0.678877	0.790556	0.790043
LOC_Os01g57964	LOC_Os01g57964	2.785626	2.06774	3.186164	1.621205	2.807863	2.048524	2.312273	2.585963	2.355459	3.165424	2.933292	2.599424	2.695124	2.103767	2.58595	1.58799	3.50184	1.179807	2.379263	2.487607	3.48652	3.489458	3.717986	3.747554
LOC_Os06g34660	LOC_Os06g34660	1.50958	2.818016	0.721198	1.332554	0.609628	0.872775	1.192441	1.710199	2.472356	1.658718	1.982462	2.371902	0.642461	1.707034	1.092058	0.206927	0.771053	0.717084	0.927814	2.797902	1.28403	2.110167	2.740904	1.587999
LOC_Os06g12660	LOC_Os06g12660	95.145874	65.356712	107.68187	32.107445	95.784668	44.88866	128.133209	107.658646	81.771652	235.912506	128.498947	104.293434	94.421509	90.333229	84.609627	32.564457	64.712914	18.537294	111.559563	97.480095	95.103317	95.49382	108.266327	160.722321
LOC_Os07g48330	LOC_Os07g48330	2.022058	0.534265	1.665901	0.671498	1.253325	1.072823	1.747342	1.732016	1.208442	2.785124	1.788575	1.845256	1.669731	2.070943	1.382891	0.957668	1.131559	1.479463	1.70149	1.370057	2.105198	3.611095	2.821944	3.591915
LOC_Os07g07920	LOC_Os07g07920	1.202537	0.360365	0	0.201738	0	0	0.162057	0.087756	0.253027	1.069635	2.885522	1.688651	1.060476	1.932939	0.283509	0.546339	0.130564	0.040683	0.1575	0.147047	0.497216	1.109936	1.882173	0.795902
LOC_Os03g62300	LOC_Os03g62300	0.536346	0.29514	0.809669	0.296124	0.273953	0.440159	0.71538	0.719691	0.598116	0.884672	0.473745	0.901338	0.449366	0.864732	0.460514	0.346705	0.145506	0.257723	0.630077	0.678474	0.335514	0.495631	0.611029	1.023896
LOC_Os08g33910	LOC_Os08g33910	0.561545	0.505283	1.5993	0.162959	0.659108	0.535096	0.70383	0.286576	0.294825	2.22059	2.234052	0.788922	1.222694	0.947612	1.451227	0.192468	0.571694	0.280125	0.365281	0.359373	0.730365	2.439078	3.161128	3.346254
LOC_Os12g33946	LOC_Os12g33946	0.498969	0.410968	0.536979	0.246584	0.280853	0.63712	0.478245	0.451899	0.52402	0.568044	0.547298	0.630598	0.331632	0.448204	0.263424	0.343585	0.593883	0.35536	0.697892	0.65479	0.475987	0.859238	0.692517	0.49591
LOC_Os06g46460	LOC_Os06g46460	53.30048	25.501169	98.875099	6.889722	62.27877	12.862919	105.196358	81.597687	39.721237	143.435242	88.658554	55.348415	82.241646	76.365631	76.926872	9.233008	24.77305	8.652371	111.632118	103.901512	104.349754	129.483337	96.303787	137.304733
LOC_Os04g38060	LOC_Os04g38060	0.517351	0.36542	0.259343	0	0.318371	0.277578	0.627714	0.383287	0.527409	0.505428	0.796278	0.863414	0.371165	0.4419	0.368307	0.32217	0.221125	0.254626	0.605757	0.547732	0.614393	1.118356	0.850297	0.388693
LOC_Os12g07550	LOC_Os12g07550	0.926045	1.347257	0.907618	0.402645	1.19822	0.176038	0.474118	1.00924	2.159183	2.899544	2.322232	2.9159	0.705649	0.708996	0.388187	0.414276	0.615909	0.430753	1.319604	1.843293	1.548516	2.269047	1.660514	1.605959
LOC_Os08g31670	LOC_Os08g31670	0.126203	0.210427	0.054113	0.350146	0.402831	0.715468	0.25206	0.807155	0.270283	0.822421	1.16611	1.715603	0.173484	0.163101	0.252708	0.407155	0.37998	0.448343	0.572063	0.485834	0.536776	1.17124	1.231694	0.851521
LOC_Os01g70525	LOC_Os01g70525	0.425634	0.239248	0.185299	0	0.134672	0	0.375609	0.436052	0.139388	0.840465	0.969737	0.729608	1.285528	0.245582	0.368353	0	0.025694	0	0.461792	0	0.578254	1.242772	0.747366	1.428649
LOC_Os03g44270	LOC_Os03g44270	0.807771	0.664048	0.507958	0.414929	0.66387	0.443481	1.597659	1.139129	0.550422	2.888888	2.583008	3.119496	0.551366	0.619614	0.404293	0.38983	0.434475	0.205754	0.93959	0.98668	0.803782	1.242279	2.278521	1.154203
LOC_Os10g31940	LOC_Os10g31940	4.277267	5.301803	8.038016	2.623195	6.06619	5.636919	5.094226	4.720419	5.915895	7.387681	6.120299	7.503834	2.885297	4.565266	6.503059	4.364552	5.9361	3.48991	5.001017	6.830357	4.117488	4.866759	7.225306	4.717218
LOC_Os01g18410	LOC_Os01g18410	1.798012	2.055939	1.239151	1.53283	1.066964	1.265847	1.594021	1.421517	3.345845	0.639724	2.420674	1.736082	1.750263	1.304783	1.793758	1.771737	1.26914	0.926468	2.130588	1.958301	1.458128	3.291014	2.252253	2.018372
LOC_Os02g06210	LOC_Os02g06210	0.017782	0.023146	0	0.010534	0.180017	0.213431	0.752972	1.220321	0.510069	0.642093	2.043629	1.500713	0.657091	0.562398	0.033391	0.252546	0.016685	0.022234	0.895109	0.922708	1.308913	2.560122	2.13985	1.776162
LOC_Os02g48780	LOC_Os02g48780	5.830244	4.454533	2.998104	2.650272	4.51112	2.884522	2.118156	2.244596	3.430274	9.591981	4.222579	5.776419	5.292613	4.835216	2.335459	2.787186	1.604787	2.729323	3.02672	1.908671	2.20452	5.347838	4.972206	4.628583
LOC_Os05g35430	LOC_Os05g35430	2.430255	1.894416	2.605409	0.700576	2.558576	1.302099	2.775609	2.713759	2.877302	4.15322	2.741784	3.484242	2.324252	2.227108	1.80402	1.770004	2.077837	0.494018	2.467626	2.979869	1.662607	3.623182	3.070011	4.809763
LOC_Os08g13650	LOC_Os08g13650	1.108554	0.933406	0.395271	0.742717	0.11651	0.822739	0.855308	1.027205	1.21341	0.785161	1.91621	1.461558	1.138326	0.824286	0.683944	0.742599	0.313695	0.523471	0.677919	0.87207	0.690101	1.924601	1.748487	1.281826
LOC_Os12g02760	LOC_Os12g02760	0.682263	0.71691	0.404781	0.369373	0.643149	0.268654	0.723548	0.676017	0.792466	1.277384	1.251234	1.542705	0.870567	1.01686	0.628829	0.468647	0.656728	0.243691	0.287122	0.958847	0.416562	0.893183	1.054383	0.743377
LOC_Os01g43370	LOC_Os01g43370	4.83388982048681	5.05292098985801	4.53691605578093	5.35410326267748	1.82956696247465	3.91192511967546	1.91598388640974	3.4989718296146	1.63030116024341	0.411933405679513	1.23187997058824	1.46336377281947	2.22343062170385	2.50750496450304	6.45683657505071	3.83771337221095	3.57312129310345	3.551503831643	3.53463334989858	3.96300163793103	4.02613747565923	0.750763835699797	1.12157682048682	0.718127436105477
LOC_Os03g10110	LOC_Os03g10110	0.122559	0.145679	0.125706	0.078504	0.037643	0.082155	2.291929	2.437795	1.008591	1.96425	4.492884	5.275157	5.82508	3.227741	0.519259	0.086762	0.119162	0.088564	1.544796	1.711196	2.749126	5.929305	1.333043	1.624226
LOC_Os08g27810	LOC_Os08g27810	1.417066	0.684885	0.463697	0.734479	0.066914	0.722233	1.719908	2.613482	1.469897	1.176793	2.921348	3.516547	2.364316	1.313673	1.168556	0.709978	0.215877	0.528664	2.293955	2.902529	2.74189	3.274959	3.037172	1.950252
LOC_Os06g16200	LOC_Os06g16200	0.260483	0.082212	0.176835	0	0.031648	0.033174	0.262444	0.172597	0.056759	0.516716	0.329179	0.640175	0.080219	0.095479	0.202928	0	0	0.052561	0.227509	0.240655	0.08912	0	0.565368	0.719122
LOC_Os06g35940	LOC_Os06g35940	0.994411	0.398523	0.673853	0.349557	0.550709	0.52047	3.080589	1.422903	2.276095	2.439859	6.664984	6.968749	1.282611	0.50629	0.558561	0.720181	0.49806	0.763798	1.308619	0.984653	1.54614	6.157473	5.032483	2.287118
LOC_Os08g24380	LOC_Os08g24380	0.870331	0.705431	0.178194	0.49803	0.250817	0.563901	0.375624	0.542115	0.822628	0.563532	0.7381	0.630269	0.563501	0.576164	0.412369	0.360355	0.468547	0.578436	0.263324	0.444222	0.636685	0.887813	0.92004	0.653987
LOC_Os02g21300	LOC_Os02g21300	0.489759	0.193591	0.234091	0.075962	0.36062	0.157552	0.517311	0.572221	0.633909	0.437181	0.674965	0.862705	0.241621	0.342403	0.251293	0.288554	0.134112	0.106771	0.343848	0.444345	0.361628	1.623832	1.109257	1.419932
LOC_Os09g12310	LOC_Os09g12310	0.833902	0.599384	1.123321	0.268599	0.722751	0.602741	0.676461	0.566753	0.668244	1.086498	1.213067	0.925333	0.40333	0.546325	1.177772	0.184265	0.717066	0.17868	1.030213	0.687886	0.921245	0.747362	1.283077	1.404217
LOC_Os02g51900	LOC_Os02g51900	2.319447	1.646573	0.643221	0.850952	0.826257	0.877235	2.894866	3.585794	7.077352	8.473241	3.277198	1.218868	2.441943	2.861462	0.987859	0.96444	1.105301	1.199024	3.471641	5.239507	3.799501	7.838277	3.539965	10.990001
LOC_Os08g05870	LOC_Os08g05870	3.78574	10.591677	2.050265	4.053865	3.180661	3.359691	1.386569	1.303277	6.470102	1.201978	1.718386	1.781736	4.333239	4.256855	3.537569	4.849344	6.237803	5.899617	2.39049	5.062599	2.283202	2.4979	2.256322	1.354354
LOC_Os01g02570	LOC_Os01g02570	3.136758	1.936	3.330799	0.401115	3.307096	0.662431	10.2735	14.117137	4.704584	17.981573	20.780083	25.867897	7.530309	6.120418	3.563145	1.204719	5.134533	1.14203	11.288389	12.75535	21.234108	21.022644	20.538588	14.114641
LOC_Os03g55770	LOC_Os03g55770	12.696289	8.131081	1.519545	20.780342	25.261793	24.635002	31.506283	26.291626	21.771404	91.766617	67.9011	68.573074	5.305063	11.812947	3.884693	12.251004	10.108066	9.752853	20.352852	18.151655	17.523647	55.99688	56.779854	47.954102
LOC_Os09g04430	LOC_Os09g04430	0.69775	0.318616	0.367881	2.309047	1.355912	1.12054	5.991216	5.186557	2.011965	6.97221	15.328025	9.20647	2.037449	1.639774	0.814689	0.854169	0.939424	1.328192	4.191722	3.046201	4.465186	11.04102	6.464003	10.928875
LOC_Os05g23890	LOC_Os05g23890	0.259502	0.36081	0.018133	0.095015	0.138749	0.097424	0.363058	0.280596	0.071421	0.407597	0.767512	0.615687	0.327884	0.263052	0.211923	0.012419	0	0.018019	0.551004	0.509441	0.780108	0.461368	0.587617	0.494065
LOC_Os04g51260	LOC_Os04g51260	0.386189	0.415289	0.044606	0.287364	0.101435	0.122091	0.225923	0.390672	0.485819	0.392094	0.430337	0.75882	0.457522	0.233995	0.230652	0.262186	0.309689	0.207844	0.352704	0.173984	0.196933	0.600056	0.416979	0.380244
LOC_Os11g37860	LOC_Os11g37860	2.051216	0.820817	0.86698	1.556019	0.498555	0.836556	1.214991	1.194719	2.870694	1.93684	3.094311	2.4109	2.78193	1.982794	1.191465	1.332765	1.155845	0.934027	1.857159	1.750455	1.096581	4.748125	2.527169	2.258807
LOC_Os10g42030	LOC_Os10g42030	1.173059	0.283996	0.19114	1.869732	1.564754	2.660754	8.021143	7.670017	4.148629	18.823965	22.819166	20.037674	8.618775	5.556849	1.654693	2.777753	4.737504	2.234223	8.103966	7.30129	7.99632	27.50016	13.317663	18.181282
LOC_Os09g29120	LOC_Os09g29120	0	0	0.087286	0	0	0	0.856479	1.073398	1.080479	2.178833	2.101313	2.909405	0.401879	0.124723	0.200223	0	0.393796	0	1.023465	1.465729	0.661244	3.492566	2.05387	2.20311
LOC_Os03g10100	LOC_Os03g10100	2.734014	0.918097	0.543974	6.28323	4.261957	4.296227	21.104483	20.182131	10.406439	17.122625	37.442764	38.79068	45.006935	24.370905	6.180827	5.517728	5.038079	6.907175	19.718575	19.89234	24.178825	30.477201	15.629468	23.630478
LOC_Os10g20160	LOC_Os10g20160	0.120379	0.327872	0.102318	0.799664	0.494045	0.619005	0.564884	0.571167	0.523755	0.421023	1.625921	2.029669	0.365337	0.278978	0.250147	0.872676	0.922846	0.399612	0.721073	1.143865	1.112349	2.511271	1.56513	1.230139
LOC_Os07g48800	LOC_Os07g48800	0.239021	0	0.244772	0.090108	1.99932	1.02791	1.253196	1.52594	0.786098	10.035623	7.291055	5.709435	0.416592	0.600663	0.572202	0.782191	2.805797	1.173568	2.473384	3.282481	3.072763	3.423323	5.117666	12.945161
LOC_Os01g72530	LOC_Os01g72530	1.346223	0.72015	0.36715	4.683546	1.906292	2.822832	4.279218	3.177239	1.148986	28.539024	34.41539	58.770699	6.002812	2.941199	1.024173	4.096113	3.789638	8.871233	4.809029	2.84248	2.801933	47.258694	27.209257	29.636305
LOC_Os01g57730	LOC_Os01g57730	1.922068	1.881029	0.848649	2.266956	0.404119	0.883494	1.289317	1.182673	1.537486	1.157477	2.636442	3.845292	1.204954	1.454662	1.027588	1.115392	0.494477	0.664162	1.359586	2.165066	1.897583	2.35488	2.698563	3.209331
LOC_Os01g08630	LOC_Os01g08630	0.727974	0.272078	0.3097	0	0.468693	0.237136	1.636809	1.252104	1.039713	3.092059	3.139424	2.335126	0.370393	0.408537	0.154424	0.123411	0.238009	0.179171	1.075749	1.030775	1.040154	4.844258	3.517309	3.165681
LOC_Os03g53010	LOC_Os03g53010	6.890713	3.046563	1.573411	3.080084	0.640392	3.281157	2.562704	4.882221	4.337546	1.612136	13.876325	16.585247	3.858995	3.001789	2.050774	2.068779	3.124749	2.226077	5.843488	4.651046	4.46563	16.520529	16.130888	7.277235
LOC_Os12g03410	LOC_Os12g03410	0.183052	0.379305	0.309227	0.270515	0	0.281374	0.239029	0.325443	0.399737	0.434872	0.314008	0.353875	0.173664	0.211113	0.249623	0.199211	0.234586	0.13459	0.234983	0.387744	0.324094	0.5404	0.472426	0.378759
LOC_Os01g51250	LOC_Os01g51250	6.573752	5.667469	4.048161	13.629042	15.054644	14.031974	18.285278	18.893465	15.227752	27.223139	36.981651	34.004002	6.583526	7.293965	5.575485	12.317797	13.791149	13.913024	14.544308	15.297676	17.239517	36.991554	39.957745	30.585295
LOC_Os05g05040	LOC_Os05g05040	3.55747	1.513043	2.877255	2.01015	2.556984	3.903562	27.963709	34.440845	36.749226	42.138237	36.900845	31.2246	5.142396	5.870625	2.00323	3.355274	3.63772	2.668246	45.838959	31.484888	47.840042	79.072212	55.179798	73.818665
LOC_Os06g38340	LOC_Os06g38340	4.167502	1.482439	1.605854	4.482787	4.654227	4.699181	72.20388	95.257301	28.64052	54.124249	133.618378	92.544815	15.119168	8.790193	2.690602	2.976875	3.200222	2.437979	76.996117	73.456322	98.737282	233.80397	175.124329	145.679535
LOC_Os10g38900	LOC_Os10g38900	9.108149	7.706271	8.606233	17.943363	22.195028	19.023882	87.212044	76.435463	61.310154	185.749878	99.192307	87.818748	9.903423	9.896393	8.698326	15.470978	13.463383	11.328058	59.405643	52.270584	57.932774	88.425987	90.773163	140.495346
LOC_Os01g50616	LOC_Os01g50616	2.63348727867769	1.63197984826446	1.24110766876033	4.37609232528926	5.87616632099173	4.79785087603306	9.33446552330578	8.69213195041322	7.13457426710744	14.0230623735537	17.8984367484298	16.5536176684298	2.45633960958678	2.0872876585124	1.88854490413223	4.26815635305785	5.59076856661157	3.94628783272727	5.12888254016529	6.10976028066116	6.59251422181818	21.1600823804959	23.0301745295868	14.4903420730579
LOC_Os07g48660	LOC_Os07g48660	1.748787	0.86659	0.701419	1.171365	1.346984	1.316731	7.620978	6.088494	7.145621	12.815651	12.084225	9.19238	0.795926	1.344839	0.836469	1.431725	1.41916	1.558055	6.406117	6.499635	6.284297	16.932228	14.535274	16.08869
LOC_Os12g16540	LOC_Os12g16540	2.467958	1.11468	1.845033	2.22572	3.951167	3.038436	13.997543	14.529193	10.531718	15.529944	24.824047	19.878799	5.851926	5.540391	2.658223	2.30709	3.974177	2.69528	10.786886	12.132082	11.944847	29.446209	25.515285	23.341976
LOC_Os01g69840	LOC_Os01g69840	4.991807	1.533339	6.331813	4.195082	10.165854	5.346399	95.967735	108.166321	40.728947	189.80098	206.278687	121.65625	4.355759	3.679124	3.45816	4.94815	9.802786	3.539266	62.702393	61.072144	59.044876	131.48494	146.964981	150.524475
LOC_Os02g13460	LOC_Os02g13460	0.202364	0.152373	0.026147	0.39468	0.392757	0.298094	3.047899	3.653885	0.877245	2.575413	7.049405	6.412738	0.821624	0.586634	0.269109	0.739573	0.46989	0.565586	3.007251	3.502868	3.978948	6.903989	5.047107	3.596218
LOC_Os02g53350	LOC_Os02g53350	19.484547	23.150963	15.157146	30.456278	45.410908	48.154961	195.402863	157.235031	100.49437	340.873108	178.349701	148.630341	15.195432	23.010038	15.425873	33.410442	26.202938	20.258904	134.402573	105.933334	104.897499	160.167236	124.256157	175.843887
LOC_Os01g45830	LOC_Os01g45830	11.962426	7.287611	12.668765	20.970739	21.766512	18.215794	46.447311	52.250637	41.262783	74.133018	71.416672	75.551788	10.280162	7.013826	11.197832	23.103592	20.074511	30.79137	37.730049	42.514637	46.327477	80.052223	86.814201	82.327835
LOC_Os02g34580	LOC_Os02g34580	2.992993	1.273138	2.78933	6.04986	3.755194	5.639699	28.689993	31.402945	8.074248	16.761705	35.440674	37.423817	7.134226	6.177219	3.197866	4.175117	2.281264	3.484979	23.002514	26.242029	29.343388	42.319897	32.779202	31.72883
LOC_Os02g17760	LOC_Os02g17760	2.276043	1.831633	1.120658	3.712388	2.772363	2.675377	6.652597	6.249483	8.231277	7.132101	8.357705	6.451001	3.399103	3.854612	1.866721	3.923982	3.447854	2.749746	7.725593	7.816474	6.668983	10.687068	9.263444	12.831282
LOC_Os11g35890	LOC_Os11g35890	0.56417	0.348234	0.249609	0.476775	0.462009	0.584337	2.248683	2.992618	1.34673	3.514958	5.877169	6.804277	2.021919	1.472365	0.578685	0.728121	0.741579	0.681633	3.219949	3.136341	3.356966	7.590025	7.0117	7.009227
LOC_Os12g16520	LOC_Os12g16520	1.157376	0.586594	0.672449	0.793773	1.059723	1.41517	4.879787	4.902091	3.526151	9.532518	11.828959	10.632727	2.641295	2.045845	0.772228	1.150965	0.997835	1.803504	4.133659	4.406968	5.443139	13.348942	11.189507	12.639277
LOC_Os06g06080	LOC_Os06g06080	8.15613716030534	7.04020650877863	11.5515836709924	12.1938560847328	12.5339773442748	13.1187079534351	3.84087835954198	3.92121307977099	4.22622429885496	1.67849330954198	2.01002398358779	2.32894450648855	5.48710037175572	5.99783867480916	9.25160683969466	12.9126883045802	18.0959864656489	8.9930298648855	3.80529709732824	3.56544144503817	4.18679481564886	2.55273500572519	2.5970743370229	2.25860779083969
LOC_Os03g16670	LOC_Os03g16670	35.881142	40.98011	19.854252	51.812374	26.036015	36.81308	11.202679	10.018478	16.70476	12.738851	15.841462	21.626007	39.130684	32.480194	31.08959	75.378578	32.198608	64.63385	40.616039	33.408974	23.36813	18.173285	16.490965	16.740973
LOC_Os01g26240	LOC_Os01g26240	1.214167	1.138715	0.924486	0.88963	0.908802	1.490605	4.60394	5.697702	3.036476	4.979905	8.24127	11.022913	1.820238	1.33348	1.260793	0.948629	1.431466	0.767276	3.883421	5.318933	5.429577	9.218392	10.341915	5.518368
LOC_Os03g59600	LOC_Os03g59600	0.911584	0.313464	0.775656	1.768112	1.856765	2.491418	3.326288	4.91436	2.687951	4.54226	7.019987	7.655929	1.607207	0.914712	0.743795	1.893833	2.404038	2.184063	2.566972	2.194506	2.368892	7.656345	5.63674	5.418438
LOC_Os09g39730	LOC_Os09g39730	0.519581	0.228776	0.164542	0.807073	0.518628	0.641428	2.156663	3.366226	0.753193	2.99212	2.964302	4.745631	0.500596	0.289645	0.356144	0.559066	0.687287	0.59317	1.127647	1.228322	0.946558	2.756658	2.717753	2.276362
LOC_Os02g51750	LOC_Os02g51750	12.569849	17.808624	13.601346	13.699019	13.731606	12.219007	5.851996	4.913625	9.630951	6.323455	6.41304700526316	6.500141	11.274868	13.254328	17.301147	16.26997	25.4891452263158	18.1319311421053	9.224537	10.882942	7.47127	6.796535	7.436006	8.554357
LOC_Os06g08710	LOC_Os06g08710	0.197442	0.4391	0.060701	0.276738	0.286588	0.308348	1.886967	1.641894	1.134461	2.759924	2.833962	3.516208	0.370583	0.209852	0.12728	0.238439	0.276481	0.1989	0.908755	1.414063	1.109967	2.361504	2.766165	1.617148
LOC_Os01g62840	LOC_Os01g62840	30.709501	32.334949	27.734032	46.666283	39.286884	37.660694	16.517635	14.86051	24.794203	16.226145	12.611315	13.638952	27.360704	28.932911	26.360071	44.035694	41.173359	41.143917	18.930861	17.990816	19.153627	11.248702	11.013371	13.298078
LOC_Os05g45410	LOC_Os05g45410	1.236335	0.897865	0.817652	3.74561	1.211439	2.75127	7.748889	7.01331	2.712914	8.016681	17.858494	16.284914	3.595354	2.440085	1.687817	2.571406	2.296912	3.006939	4.293705	4.281697	7.799132	15.858824	13.549847	15.777554
LOC_Os10g02240	LOC_Os10g02240	41.409958	29.277153	34.830738	47.888824	52.372147	41.608433	106.935349	104.582031	79.453568	141.978607	140.478958	129.964478	38.451523	32.526386	31.946558	44.109402	39.850571	49.084614	71.843605	73.74617	93.990555	142.843399	149.882614	144.154602
LOC_Os02g09390	LOC_Os02g09390	3.517044	3.029959	1.451316	2.779594	3.170135	3.4503	10.127461	10.983851	7.805693	15.530632	14.721911	15.800004	4.983659	3.67293	1.878677	3.493007	4.208862	3.545776	11.93799	11.418221	12.210164	18.895151	18.321856	21.287685
LOC_Os02g36000	LOC_Os02g36000	2.092046	0.202694	0.692989	1.101857	1.183015	0.715753	14.581392	16.233515	3.628872	39.622757	45.82238	30.944071	5.814185	3.54101	2.267881	1.726055	1.951012	0.900785	14.312018	11.472945	14.899779	63.552727	42.747547	37.378208
LOC_Os11g40890	LOC_Os11g40890	0.084872	0.02498	0.014024	0.237448	0.164479	0.184419	0.967892	1.531048	0.266339	0.766811	2.230142	2.174416	0.019345	0.017172	0	0.402501	0.054435	0.121331	0.898588	0.987402	1.085114	2.163103	1.714321	0.726712
LOC_Os02g13430	LOC_Os02g13430	0.495129	0.26993	0.217535	0.332027	0.290256	0.45606	3.305127	3.336673	1.094227	3.240615	7.745579	8.282246	1.397814	0.91663	0.230517	0.478546	0.544951	0.651593	2.790728	3.228314	4.411282	9.312033	6.260334	5.147408
LOC_Os01g60280	LOC_Os01g60280	17.241896	18.725309	7.968529	16.306643	10.143121	12.804886	34.551495	41.29591	44.696644	44.347954	51.800903	56.831348	13.819726	16.492048	9.51123	11.145927	10.376493	9.096394	25.416262	28.988644	33.636932	61.969456	68.118919	52.9557
LOC_Os09g19400	LOC_Os09g19400	0.460786	0	0.238233	0.222003	0.366858	0.054235	6.305456	5.851324	3.862047	5.498263	13.040668	10.088353	1.022695	0.737989	0.278666	0.163865	0.636047	0.343809	5.855285	6.1942	7.291934	17.133888	9.525969	10.979877
LOC_Os04g12600	LOC_Os04g12600	0.932336	0.531426	0.306831	1.576923	0.762854	1.514111	2.596493	3.609502	2.141258	4.03331	7.36205	7.904658	1.711551	0.953481	0.735153	0.69344	0.419006	0.515631	1.886596	1.53464	2.4492	7.063329	5.580617	4.006689
LOC_Os02g40180	LOC_Os02g40180	0.588275	0.388615	0.364587	0.129556	0.497451	0.487896	3.870638	4.06846	1.465212	5.567295	7.680915	7.314141	1.383361	1.386066	0.454776	0.526037	0.745253	0.539048	3.200131	3.389392	4.539012	13.268855	7.028638	5.974266
LOC_Os09g28060	LOC_Os09g28060	8.074117	8.810087	7.44459	6.915424	6.243456	7.717407	5.75476	5.84095	4.297707	3.99512	5.275279	5.823036	6.292228	8.299465	8.429575	7.192892	7.094609	8.613029	6.163104	5.102801	5.486422	3.728575	4.106636	4.107199
LOC_Os02g40240	LOC_Os02g40240	149.361736864568	83.5679297008995	116.818650515242	201.136953313343	208.034272701899	195.438021382059	483.045000962269	569.340110904048	278.833131270365	408.221132126687	847.838740778611	807.892702124688	250.859901112194	163.563490182159	148.828440032234	126.27372466017	214.859105596452	123.472238463268	429.812301388306	439.232788295852	546.307213661669	996.461103527736	839.600789937281	599.9436441002
LOC_Os09g29520	LOC_Os09g29520	6.249051	1.929513	2.114666	8.196955	5.120867	8.004344	23.711197	22.864588	8.636628	24.573586	29.872509	32.635731	13.748866	9.222806	3.337301	6.336216	4.839722	5.106114	20.818468	19.844385	25.722826	42.480938	30.912548	25.208593
LOC_Os01g27480	LOC_Os01g27480	1.62613	0.811617	1.898208	4.491529	4.997221	4.967776	11.828933	14.022086	3.543875	15.82788	25.551046	21.948849	4.411845	2.907619	1.383439	2.861968	7.800417	3.254879	12.27196	13.90303	14.055316	25.81119	19.308308	18.911247
LOC_Os04g23760	LOC_Os04g23760	0.070555	0.072806	0.030581	0.198076	0.06227	0.144276	0.364827	0.306538	0.302404	0.239253	0.450793	0.820785	0.205216	0.115867	0.192251	0.189869	0.189598	0.156638	0.219088	0.216799	0.258602	0.798591	1.160887	0.584875
LOC_Os12g06780	LOC_Os12g06780	7.671454	6.459549	4.671993	7.70901	6.749262	6.159205	4.166957	2.862622	2.205766	8.637342	7.894245	12.684264	4.734024	5.047559	3.195839	4.963311	2.959884	5.496946	2.516843	1.998845	2.668964	7.761277	12.934256	8.863511
LOC_Os02g42160	LOC_Os02g42160	1.899739	0.794884	1.151149	4.276882	2.777564	5.319813	6.187775	8.053417	3.19226	5.5457	13.785041	18.396297	2.717911	2.060906	1.505039	3.787491	4.702783	4.210292	7.109859	7.118753	8.708948	16.345276	16.195402	7.30295
LOC_Os02g30540	LOC_Os02g30540	0.037647	0.033781	0.075845	0.1217	0.193299	0.111489	0.534981	0.757713	0.208969	0.56355	2.015831	2.466707	0.315007	0.232187	0.074485	0.396384	0.122721	0.401573	0.713818	0.856519	0.765477	1.768628	1.350773	1.018808
LOC_Os01g06750	LOC_Os01g06750	0.291774	0.415556	0.159662	0.489688	0.538651	0.804275	1.551237	1.628232	0.859244	3.111	6.408422	8.833601	0.365005	0.515597	0.20617	0.439392	0.549646	0.634427	0.870815	1.252429	1.035898	6.475193	5.453725	3.735159
LOC_Os01g49910	LOC_Os01g49910	0.856208	0.858169	0.499198	1.932829	1.825802	2.253417	2.938288	4.948268	1.248364	3.18588	5.708566	6.205233	0.749988	0.848789	0.870343	1.406157	1.725468	1.131133	2.601044	2.042332	2.576997	5.039634	6.203558	5.857101
LOC_Os12g05080	LOC_Os12g05080	1.400799	1.203653	0.661082	1.166191	0.873853	1.403049	3.445705	3.14243	3.714072	3.597004	5.586938	5.837503	2.142198	1.991804	1.004887	1.506734	1.831833	1.736716	3.372202	3.744175	4.401886	6.572561	3.681114	3.644839
LOC_Os08g27170	LOC_Os08g27170	0.126046	0.411931	0.101881	0.659045	0.188324	0.410052	3.651792	2.973243	0.765756	4.07531	5.278138	7.874255	1.353642	1.591936	0.600238	0.772142	0.988959	0.294428	2.176459	2.775369	2.080426	2.57211	3.539258	10.419568
LOC_Os02g19650	LOC_Os02g19650	5.41320351642434	4.53921920409262	4.4943606365105	4.61111914054927	8.93971150673129	7.89101268174475	15.2637428745288	19.6861806451265	10.8003982186322	29.332965091007	34.3385625772752	30.7041752977921	3.60705234356489	3.89165380290792	5.20120211523964	4.21176475713516	6.0004506182014	3.02194436618201	14.7969426063543	15.2772947786753	14.2916327948304	38.5938517221325	39.6089758750673	33.1090360883145
ChrSy.fgenesh.gene.14	ChrSy.fgenesh.gene.14	0	0.358144	0	0.070881	0.327829	0	13.97401	17.470301	9.890067	31.625069	56.744797	43.914955	8.387715	4.20814	0.802304	1.025726	0.499674	0.945406	10.380446	12.955896	18.084055	111.93222	65.55455	57.128349
LOC_Os02g17710	LOC_Os02g17710	0.906026	0.300407	0.086251	1.489624	0.573554	1.54844	2.81225	2.759437	2.104179	3.487222	6.652337	8.913181	2.283659	1.483411	0.778739	1.264662	0.858349	0.9453	2.332936	2.606534	3.144334	9.386457	7.053114	4.939755
LOC_Os01g68680	LOC_Os01g68680	10.930883	9.790707	10.495328	15.144876	13.40361	14.710877	5.591196	7.102045	6.399318	2.473442	4.564425	5.459868	8.969025	7.320001	13.687313	13.645451	20.436634	15.48797	7.143684	8.809463	7.672275	5.545609	6.473765	3.695918
LOC_Os01g02420	LOC_Os01g02420	0.598993	0.68111	0.324416	0.780673	0.64341	0.805656	2.264779	1.919037	1.292635	3.117185	4.218508	4.888379	1.031596	0.849499	0.642506	0.330865	0.690973	0.68585	1.968731	2.035788	2.315594	3.993325	3.585095	2.261861
LOC_Os09g24924	LOC_Os09g24924	17.759453	10.299985	10.013544	34.41021	40.289845	40.409157	54.4977	61.16745	23.565216	73.861664	102.545044	99.299034	27.550634	19.477985	8.909643	39.182583	34.85516	47.153103	49.324429	45.483204	73.06295	106.227081	81.673904	96.540741
LOC_Os01g04070	LOC_Os01g04070	0.083652	0.093164	0.065596	0.171713	0.058439	0.251538	1.08337	1.167004	0.609597	0.956186	3.135049	3.277061	0.200914	0.124036	0.00503	0.212604	0.125375	0.228656	0.737218	0.909364	1.136319	2.726737	1.836404	0.691083
LOC_Os09g36590	LOC_Os09g36590	0.051791	0.143364	0.01298	0.158268	0.039643	0.020777	0.494358	0.791176	0.736224	0.500946	1.096768	1.871896	0.109538	0.108394	0.101666	0.199616	0.133759	0.060201	0.301776	0.627717	0.658021	0.672244	1.052174	0.624143
LOC_Os09g15810	LOC_Os09g15810	39.80125	17.45682	16.207096	24.555391	37.105312	30.276154	81.92495	71.9935	56.756313	85.622147	110.479843	99.768982	41.380672	31.497019	20.340876	28.965796	30.324715	28.381369	50.299755	54.634483	54.200638	114.120621	104.227791	71.086494
LOC_Os01g71820	LOC_Os01g71820	0.244835	1.187349	0	0.793778	0.289463	0.50893	0	0	0	0	0	0	0.254856	0.666603	0.175743	1.006582	0	0.552439	0.287427	0.1668	0.097815	0	0	0
LOC_Os06g38870	LOC_Os06g38870	1.397408	0.28971	2.465318	0.865959	2.523277	2.128844	27.993389	31.032595	6.829221	33.746178	62.843941	43.793747	3.848531	1.691159	1.347804	0.430988	2.392982	0.183929	38.614307	38.218941	37.046955	66.513718	32.910885	37.14291
LOC_Os01g09300	LOC_Os01g09300	23.3115250562347	16.2896670158924	27.870423992665	37.8983707805623	27.931846608802	43.0692365562347	11.9005393948655	13.437117653423	15.6069663850856	5.60050980501222	9.13168626772616	10.7119134138142	21.4600806350856	18.6726523557457	27.4164014394866	49.1835981424205	55.0290113325183	39.6787718202934	13.0331723398533	16.0750273850856	13.6631803471883	13.0001379352078	10.5418110678484	6.17220608863081
LOC_Os01g41810	LOC_Os01g41810	9.010546	8.151578	6.044343	7.340953	10.663954	7.812473	31.352634	25.966766	29.250719	39.860146	48.974281	54.71825	17.706982	15.231505	6.205162	8.250684	14.918466	7.056869	22.869087	26.405499	27.966112	26.561522	21.477972	47.829155
LOC_Os11g46900	LOC_Os11g46900	0.055583	0.039944	0.025026	0	0.103976	0.028153	0.773329	0.703135	0.38134	1.35517	2.481763	1.807668	0.135872	0.060029	0	0.090944	0.210228	0.126152	0.36556	0.437372	0.760484	3.951556	2.221328	1.829753
LOC_Os04g09920	LOC_Os04g09920	0.653438	0.452968	0.539851	0.423977	1.330051	0.541286	3.144609	3.243053	2.033114	2.888124	5.135097	5.940438	1.75285	1.350959	0.435169	0.989815	1.213786	1.069381	1.864875	2.9553	4.275122	2.934676	2.562884	2.93194
LOC_Os12g12130	LOC_Os12g12130	2.539474	0.905201	0.851316	4.34223	2.590638	5.192847	5.418256	7.766894	4.815297	2.865766	10.934408	11.596469	3.937579	2.371613	2.921841	5.494778	7.811638	5.806012	5.371441	6.581568	8.813601	22.950546	18.646561	9.780823
LOC_Os11g47220	LOC_Os11g47220	0.155602	0.201456	0.105139	0.194971	0.168718	0.067135	0.721967	0.857837	0.475754	0.861264	1.984937	2.048714	0.461087	0.137544	0.227625	0.289051	0.454296	0.368944	0.922989	1.050991	1.007633	2.569706	2.23704	1.562553
LOC_Os06g07932	LOC_Os06g07932	16.0885124513274	7.09268123340708	6.60172652765487	10.6007900210177	40.5200705868363	24.2430434336283	55.5144275132743	58.7055133119469	27.6985107123894	76.4849458246681	156.297426762721	107.299928212389	33.8240737721239	23.0144905403761	12.1910922090708	29.0496673324115	79.5269414557522	38.6621486637168	65.3710807837389	66.4226745685841	67.8199877477876	152.625867672013	102.338646003319	112.588100517146
LOC_Os06g06850	LOC_Os06g06850	0.14897	0.126677	0.111059	0.068874	0.167313	0.133031	0.795284	0.936086	0.290245	1.311414	0.950139	0.423899	0.252713	0.184447	0.419926	0.330191	0.508064	0.302973	0.801553	1.111868	1.135698	2.041831	2.36583	1.728846
LOC_Os07g28480	LOC_Os07g28480	80.088516	47.543457	52.173214	49.489079	79.535652	61.226227	267.46582	228.287918	127.408737	427.350922	240.456619	195.890961	102.83567	103.615349	57.735756	63.499962	62.531296	67.520271	202.83078	166.748215	207.62915	252.991989	239.866531	338.458466
LOC_Os12g14540	LOC_Os12g14540	0.644785	0.37893	0.791183	1.631689	1.016042	1.197809	4.596045	3.994613	1.027253	5.326498	8.226236	8.465518	0.896732	1.213718	0.980816	0.873442	0.644775	0.36198	2.048289	3.658737	2.754412	7.155816	8.032519	14.064241
LOC_Os06g08032	LOC_Os06g08032	23.31982	10.11008	9.895224	15.330827	58.764702	34.29903	79.808372	84.078987	39.553741	110.822182	224.088043	156.614349	48.434155	32.949425	17.62155	41.371761	115.141113	55.777775	93.42247	95.731445	97.153259	217.102661	146.745743	162.050568
LOC_Os03g20330	LOC_Os03g20330	11.661652	4.945906	12.013022	6.750046	15.601919	10.852184	66.984749	42.920303	18.60943	164.502731	212.409454	153.77919	19.133451	16.461868	9.235958	9.794775	17.990292	15.979333	23.969629	28.246424	26.561008	200.745514	148.783829	230.679169
LOC_Os07g03030	LOC_Os07g03030	5.4091	3.273377	1.923765	5.960658	6.402478	5.973428	14.151693	13.019382	6.377881	24.135937	34.198315	30.109953	11.985677	7.380595	3.904065	3.02428	4.703426	3.496229	9.284404	10.338874	10.783872	36.865055	27.635801	26.810741
LOC_Os01g42790	LOC_Os01g42790	4.060508	0.909331	2.703425	4.594429	7.417795	5.527143	15.359704	20.267412	4.482487	30.08094	42.480827	31.92334	8.923467	5.056653	2.530468	5.902248	4.116295	4.902191	18.855658	12.732429	19.130619	37.571766	27.29125	41.769302
LOC_Os06g18850	LOC_Os06g18850	0.788137	0.293851	0.281183	0.612327	0.384939	0.765106	1.272558	1.831073	1.441406	0.989465	2.624097	2.282317	1.387444	1.140703	0.64242	0.907092	0.745408	0.729082	2.000972	1.848204	2.526761	4.324358	3.168732	2.181507
LOC_Os07g03025	LOC_Os07g03025	1.642969	0.643082	0.577718	1.374007	0.713782	1.440889	4.239282	4.710585	2.032026	4.735425	11.452401	10.309164	3.417981	1.578724	0.969486	0.748307	0.873834	0.649488	3.301173	3.038843	4.212967	12.844667	9.789171	9.159352
LOC_Os07g29940	LOC_Os07g29940	0.381843	0.087813	0.187574	0.202985	0.11809	0.215715	2.031811	1.578623	1.035714	2.936147	3.50237	3.860927	1.479237	0.922037	0.334383	0.176204	0.167118	0	2.359072	0.92655	2.036633	4.492915	3.058675	2.844404
LOC_Os07g47400	LOC_Os07g47400	6.63056	3.573871	6.060521	9.105266	11.05385	5.795507	21.282864	17.995916	14.673478	46.274994	27.789333	24.418438	7.499918	6.023542	4.513216	11.781751	10.458333	9.741189	15.882717	11.848	15.987534	20.281582	25.693684	34.344425
LOC_Os06g28194	LOC_Os06g28194	50.3628959213768	34.9188814641304	48.7245630474638	22.3252379358696	76.4744669623188	36.6975294188406	173.037666844203	165.678567525725	123.494609908333	244.555009000725	216.861257794565	183.326828366304	45.2706166228261	46.4752375152174	35.9456162351449	18.0586423380435	35.8271525876812	20.0116384431159	120.221569240942	107.221829283333	128.881994561957	216.127013205797	195.441647527536	240.152700840942
LOC_Os03g04070	LOC_Os03g04070	7.891757	3.843873	3.647822	15.154179	9.573855	13.26913	18.393909	19.255587	6.380538	30.291563	43.683483	53.101315	8.484591	6.430923	4.983886	11.7656	8.761947	9.39498	16.918417	16.990965	19.286772	57.281746	60.818199	57.988548
LOC_Os07g31430	LOC_Os07g31430	0.518453	0.52824	0.670402	0.396469	0.795538	0.188102	2.812624	2.309945	1.462821	3.14925	2.85358	2.247697	0.336122	0.446843	0.472044	0.486523	0.287879	0.503137	2.140893	1.991341	2.082896	4.597632	3.951695	3.838555
LOC_Os07g44130	LOC_Os07g44130	1.634962	0.999804	0.753641	1.593785	1.910885	2.068954	3.219822	4.835345	2.161745	2.80291	5.72677	4.324558	3.207058	3.353094	1.524702	3.585545	4.050569	5.690914	3.972406	5.240111	6.558292	8.165956	6.436058	4.554899
LOC_Os01g02490	LOC_Os01g02490	4.20370682793522	1.24991662145749	2.43599733333333	2.85531034750337	3.61177883940621	2.96546523346829	9.53714355398111	8.78738221390014	5.30811317341431	11.8354241794872	17.4990904278003	17.7065726491228	5.43867594129555	4.80620579757085	3.2928173488529	2.59453588326586	2.60504774493927	2.8695017854251	6.88288477665317	6.76275825910931	10.3414149959514	20.1365638630229	16.9816838535762	9.02104287381916
LOC_Os03g26130	LOC_Os03g26130	1.242706	1.184027	0.69701	1.242766	2.170969	1.043887	0.016729	0.171316	0.62527	0.246525	0.053843	0.054444	1.491996	1.520217	1.428729	3.350391	2.685759	3.077044	0.315986	0.396711	0.244357	0.134275	0.129236	0.120503
LOC_Os11g44700	LOC_Os11g44700	0.019716	0	0.083501	0.273729	0	0.413886	0.496096	0.331248	0.371622	0.581673	0.980602	1.677954	0.125599	0.137286	0.044772	0.231996	0.230222	0.150786	0.429803	0.298691	0.397522	1.180851	0.742665	1.135198
LOC_Os11g47000	LOC_Os11g47000	0.377418	0.296461	0.091465	0.385624	0.093092	0.363931	0.95528	1.300347	0.870468	0.745067	2.020052	3.14794	0.807853	0.427807	0.377773	0.683787	0.671375	0.715569	1.347644	1.472158	1.736735	2.790222	2.764683	1.260436
LOC_Os01g54050	LOC_Os01g54050	7.770548	5.190862	7.56164	8.70542	9.337077	9.074026	28.688053	22.49333	11.394605	40.006783	24.85232	17.251028	6.904929	6.920832	7.143423	7.541567	10.531875	5.650097	12.99233	13.28256	14.350492	35.973274	32.269207	29.879107
LOC_Os02g35440	LOC_Os02g35440	1.340578	0.065412	0.160601	2.130256	1.84954	2.387468	7.640302	4.369933	0.993136	4.541854	13.04544	7.65412	1.821565	0.827971	0.220289	0.97521	1.325696	1.815616	8.229135	3.833863	3.842451	14.919503	9.588028	10.198071
LOC_Os02g40200	LOC_Os02g40200	2.251595	0.97792	4.639062	1.860609	4.055837	2.648333	13.145607	16.707932	5.134945	19.086502	27.197126	29.37549	5.000992	4.984491	7.526684	4.888017	9.07682	5.304582	18.426046	16.968658	26.478794	31.477825	32.210304	29.046835
LOC_Os08g30150	LOC_Os08g30150	4.209287	3.7098	3.389756	4.433796	2.543796	3.288884	2.727916	2.074414	2.199225	1.160058	2.426298	2.991851	6.108501	5.619413	4.024137	8.402062	3.421435	8.62359	3.052777	3.45234	3.184088	3.160239	3.202154	2.158839
LOC_Os08g33150	LOC_Os08g33150	0.328609	1.569489	0.100736	2.100684	1.389654	1.052714	4.235193	4.287267	2.563763	12.125686	16.253359	18.587284	4.222744	2.569839	0.65932	1.035122	0.475689	0.769667	5.269749	5.160487	6.585841	25.292715	10.534106	22.319883
LOC_Os06g10109	LOC_Os06g10109	10.538624	3.600365	9.853857	14.076262	11.164736	18.784691	29.205753	29.058512	12.445658	32.300331	36.296715	40.879025	14.597217	14.852833	12.264789	14.999962	14.176528	11.963371	27.686417	19.671656	18.954502	38.66824	33.052738	29.068518
LOC_Os09g15680	LOC_Os09g15680	0.402371	0.142418	0.386505	0.967931	0.343705	0.535328	1.934317	1.410039	0.947004	1.998695	1.681544	1.254929	0.975486	0.961767	0.1859	0.537277	1.039282	0.908845	1.750457	1.197423	1.066361	2.503773	1.741758	2.817638
LOC_Os01g26210	LOC_Os01g26210	0.402577	0.219917	0.233989	0.271893	0.362056	0.212437	0.844991	0.892153	0.75061	2.097418	2.489931	3.356728	0.657416	0.602421	0.476019	0.227695	0.638909	0.266872	0.672194	0.921676	0.975662	2.989901	2.755903	2.026451
LOC_Os11g07050	LOC_Os11g07050	0.196606	0.354371	0.06968	0.267789	0.179702	0.215736	0.634443	0.835515	0.626304	0.640484	1.484886	0.964074	0.119178	0.168412	0.302667	0.268701	0.239909	0.263666	0.386142	0.450287	0.572194	1.299579	1.775062	2.419771
LOC_Os09g29200	LOC_Os09g29200	185.293365	57.499023	81.634926	181.150024	205.520782	247.8936	426.43338	367.908661	184.536148	588.280518	634.206299	496.740387	516.788513	377.059723	143.725418	330.342896	315.1987	347.306	367.156189	379.911652	390.797516	570.712952	371.53717	559.175049
LOC_Os12g11720	LOC_Os12g11720	0.454584	0.134889	0.159612	0.562105	0.724242	0.51949	0.866609	0.82791	0.551777	0.432785	1.066596	0.957792	0.74351	0.447648	0.398324	0.855394	1.083014	0.896027	0.789628	1.121649	1.359874	2.727328	2.08069	1.599557
LOC_Os11g47210	LOC_Os11g47210	0.128817	0.073567	0.030058	0.226842	0.12143	0.110779	0.312296	0.460653	0.326021	0.173875	1.183097	1.440689	0.382231	0.218996	0.25858	0.272056	0.284898	0.153073	0.438539	0.886635	0.885615	1.916326	2.069432	0.558675
LOC_Os01g11170	LOC_Os01g11170	0	0	0	0	0	0	0.082725	0.053009	0.06524	0.248054	0.415385	0	0.55322	0.461988	0.215766	1.121252	0.692635	1.054062	1.08029	1.097354	0.856483	3.084982	2.602268	3.878384
LOC_Os02g42850	LOC_Os02g42850	1.46045661521377	0.890018915047196	0.917455302609661	1.31694801221544	2.54920013770128	1.28766577012771	4.74808274625208	3.04362309827873	2.05258801332593	4.9456690660744	4.60003955247085	3.36436651749028	0.915961042754025	1.29667435535813	1.36501246973903	1.80604803997779	2.1187084197668	3.44560450527485	2.8498178478623	4.76253510716269	3.33453148250972	6.49876640421988	4.32015763242643	5.58697884286507
LOC_Os04g40440	LOC_Os04g40440	0.261688	0.121622	0.210019	0.312444	0.065368	0.469114	0.595776	0.808979	0.730484	0.687493	1.156959	1.54964	0.416468	0.221961	0.20971	0.243581	0.144019	0.24406	0.645384	0.408774	0.620963	1.942773	1.753741	1.122932
LOC_Os05g45690	LOC_Os05g45690	0.125063	0.026999	0.101491	0.183122	0.054461	0.228345	0.553317	0.888397	0.151393	1.073485	2.018374	1.801796	0.558862	0.233037	0.163181	0.037331	0.406026	0.205466	0.737419	0.444277	0.536596	1.797659	1.624888	2.470691
LOC_Os02g36450	LOC_Os02g36450	15.939198528403	6.12727508252947	14.9765667995713	11.8784527245445	21.740194	18.909227	42.8796836811361	38.4815982400857	20.8394983756699	50.202713	46.315899	40.4025263606645	13.914812	12.604733	11.3596510986066	9.57503293461951	9.95644	13.88103	22.9253691012862	25.8615465016077	36.1160995123258	50.5726471945338	44.4850274587353	55.523987
LOC_Os12g12010	LOC_Os12g12010	0.194419	0.060011	0.057503	0.324105	0.174683	0.255403	0.345638	0.335475	0.405514	0.209825	0.589722	0.480222	0.705086	0.380697	0.178165	0.388901	0.47218	0.570338	0.592084	0.411473	0.48566	1.566949	0.78986	0.845356
LOC_Os12g35890	LOC_Os12g35890	2.358653	1.474415	0.864074	2.857519	5.519528	4.277722	5.800893	4.701882	3.599813	13.297983	11.315467	7.770098	1.575025	2.735087	1.06629	3.227964	2.856812	4.148662	3.904312	3.085892	2.695727	10.880572	8.579341	18.104338
LOC_Os04g58720	LOC_Os04g58720	0.294134	0.652497	0.254353	0.52726	0.618956	0.47909	0.097988	0.178103	0.372315	0.041491	0.109836	0.106151	0.262984	0.248591	0.165634	0.530358	0.477675	0.556921	0.341644	0.286059	0.389231	0.281616	0.147528	0.182703
LOC_Os08g15920	LOC_Os08g15920	0.405087	0.282601	0.452531	0.471844	0.615986	0.420113	1.60743	1.435968	0.585586	0.970143	1.307075	1.626333	0.616037	0.662153	0.879801	0.411406	0.964542	0.409251	1.244998	1.006204	1.224777	3.013734	2.491619	1.369404
LOC_Os01g63180	LOC_Os01g63180	0.090511	0.329932	0	1.030297	0.431866	0.527132	1.075772	0.931449	0.49121	1.631235	2.497568	2.688102	0.552242	0.203403	0.186486	0.727436	0.390062	0.905977	0.736943	1.132216	1.670691	2.597574	0.810577	2.584716
LOC_Os12g12000	LOC_Os12g12000	6.247835	1.686851	2.433931	3.976328	2.469327	4.55573	15.006449	12.21283	9.370624	11.976913	17.571575	7.105291	18.385704	14.990334	5.521985	4.715396	2.381	5.305413	20.163738	16.115271	10.706022	54.165569	18.274117	21.988527
LOC_Os01g40070	LOC_Os01g40070	16.199139	13.785858	7.335782	19.391354	6.50478	10.982183	6.175965	5.400731	10.906495	13.156292	24.491634	44.958206	14.458826	13.893451	8.433908	13.539677	10.574138	18.453711	15.004163	9.289477	9.430471	31.431433	30.274481	26.826506
LOC_Os06g01760	LOC_Os06g01760	10.8115717507719	34.9295275094839	1.01765939391266	20.2217043414204	6.59255317247464	11.8184731058668	2.70101952492281	3.87712282708425	7.53755042126158	2.99946732598147	4.0149202395236	2.85498311248346	18.9043380674901	12.7873920727834	5.28814812836348	26.9364565857962	8.76743757212175	33.3577223890604	12.3478161274813	14.3047555240406	10.5475456943097	2.29131616762241	1.72466851124835	3.3688295134539
LOC_Os10g03100	LOC_Os10g03100	0.248323	0.125477	0	0.289107	0.022498	0.282839	0.504896	0.941572	0.680973	0.765842	1.428792	1.598107	0.571999	0.718578	0.151244	0.261814	0.162091	0.16773	0.531243	0.765164	1.075461	1.41553	1.113892	1.019663
LOC_Os08g07890	LOC_Os08g07890	0.240697	0.294035	0.025865	0.363306	0.116478	0.509172	0.747309	0.727628	0.63266	0.719102	2.918699	2.830877	0.604988	0.346719	0.26591	0.318097	0.331603	0.197803	0.937692	0.950201	1.117281	3.051064	2.178849	1.563795
LOC_Os01g06876	LOC_Os01g06876	1.580878	0.921633	0.859438	0.321719	2.016006	0.799941	3.525811	4.854044	2.661443	8.230279	17.982025	19.455589	3.142789	2.767663	2.918714	1.416973	3.888502	2.191374	7.291726	5.461493	6.420036	11.705531	14.911046	11.690694
LOC_Os02g17400	LOC_Os02g17400	0.68253	0.394663	0.047624	0.706339	0.218803	0.734649	0.920279	1.527127	1.307051	1.745238	2.5364	2.48414	0.710421	0.88196	0.423441	0.866795	0.461289	0.826536	1.930779	1.766196	2.449367	3.603767	5.290464	5.907337
LOC_Os01g70050	LOC_Os01g70050	1.294595	1.666304	2.786531	2.429639	1.448896	3.501135	0.913742	0.803186	1.328616	0.282535	0.444669	0.574397	1.671452	2.670108	1.760127	2.811688	1.608288	1.918071	1.147268	0.870843	0.246873	1.200475	0.7513	0.935532
LOC_Os03g64050	LOC_Os03g64050	4.644437	7.579007	2.819037	13.131261	4.337947	8.786838	0.67695	1.251779	5.227062	0.864497	0.908968	0.82113	8.831632	5.465227	6.275284	12.346069	6.486001	6.420439	3.650216	3.290091	1.975752	1.159421	1.089444	0.72298
LOC_Os08g34700	LOC_Os08g34700	8.198318	6.883877	10.680698	12.026709	2.625292	7.573106	1.624481	2.414721	6.560456	2.742351	0.875288	1.785848	7.007704	8.169237	5.428856	10.301867	2.54339	8.881471	7.715549	5.235849	2.051492	0.740478	0.907165	1.574315
LOC_Os02g58170	LOC_Os02g58170	3.603482	4.44979	3.780331	4.377171	5.357409	2.931155	1.504603	2.308329	3.978204	1.290534	0.841201	1.579154	3.228149	2.84022	4.251257	5.388613	7.560118	3.838866	1.807544	3.79143	2.121977	1.203545	1.249648	0.697869
LOC_Os08g10010	LOC_Os08g10010	1.834768	3.511083	1.764218	5.977326	0.572409	1.871934	0.339946	0.873643	1.546941	1.103298	1.691428	1.427462	3.062215	1.653712	1.698044	5.928279	1.187286	3.64061	1.341817	3.248912	1.610801	0.51779	1.058012	0.561548
LOC_Os08g31860	LOC_Os08g31860	1.137954	0.059464	0.23749	0.675944	1.006005	2.151463	2.583873	2.774508	1.841869	5.841605	9.482603	7.295317	1.490073	1.070503	0.077015	3.289786	3.106157	2.525395	3.059752	2.609629	2.076281	11.531747	8.911069	18.481182
LOC_Os03g03350	LOC_Os03g03350	3.054533	12.185759	0	3.546582	0.588573	1.727498	0.201736	0.229414	1.679602	0.156222	0.182767	0.329403	1.72011	1.491165	0.459977	3.764742	1.471448	4.524765	0.649496	2.275061	0.680444	0.125379	0.154454	0.3059
LOC_Os04g33070	LOC_Os04g33070	2.947765	2.743	7.657938	6.008111	6.342959	5.916671	3.010294	3.11442	0.642638	1.493943	1.229454	1.888189	2.477383	2.822453	4.090177	2.136095	3.510763	3.440602	2.878324	2.308809	1.862117	0.534784	1.000015	1.163397
LOC_Os02g09990	LOC_Os02g09990	1.475604	0.334942	0.921746	3.007773	2.096553	2.873774	3.42717	2.906013	1.330668	4.177261	9.723526	8.974026	1.246087	0.814395	0.831775	2.471092	2.521767	2.137771	2.632078	2.990154	3.026331	8.513317	5.472671	9.064911
LOC_Os01g67420	LOC_Os01g67420	1.363907	2.187875	0.415329	1.324284	0.868497	1.668189	0.489951	0.487339	1.240551	0.552123	0.854586	0.996119	1.083424	1.323517	1.382349	1.521191	2.258955	1.72377	0.605842	1.197114	0.98203	0.630437	1.032404	0.385225
LOC_Os12g29820	LOC_Os12g29820	0.077641	0	0	0.066455	0	0.105127	0.166616	0.207412	0.119714	0.393601	0.90842	1.018057	0.203846	0.062126	0.075057	0.085717	0.20089	0.245658	0.138367	0.181074	0.227338	1.114551	0.460979	0.341452
LOC_Os12g11660	LOC_Os12g11660	4.757022	1.225643	0.770697	4.198363	2.904106	6.36903	9.69089	7.70739	7.043122	12.658881	22.996561	11.942874	36.031036	24.423618	5.124996	7.337159	5.356253	8.528557	25.627844	15.911111	10.987227	45.53883	15.223073	37.645306
LOC_Os03g11180	LOC_Os03g11180	1.244757	0.409514	0.75378	0.307909	2.882167	1.059777	4.265721	2.988607	1.864244	6.578858	5.337307	3.743533	1.921637	2.103082	1.878562	0.497908	1.215777	0.58333	5.28362	5.278015	4.508194	5.743974	7.548079	9.577681
LOC_Os07g03040	LOC_Os07g03040	0.151641228646518	0.96684447087166	0.0870331257117827	0.994421750766535	0.876696534165572	1.36212639618922	2.44289154752519	1.78192915549715	0.655494917214192	2.4868251717039	6.19011836749891	6.36035259110819	1.23945298160315	0.641660756460797	0.212878925755585	0.695109484231274	1.07510814717477	0.774731017082786	1.44841505475252	1.53574629938677	2.60595346145423	5.31337577113447	3.33148393363995	4.00061328558914
LOC_Os08g36970	LOC_Os08g36970	4.941487	30.265692	1.662892	8.415277	6.972895	8.115074	1.611542	1.426947	9.993082	1.529172	1.647184	3.022897	4.183292	6.408999	5.129245	8.700985	7.961514	8.422656	3.923225	6.749384	2.239012	1.11869	1.634882	1.250525
LOC_Os02g12090	LOC_Os02g12090	0.658033	1.183891	1.257962	0	1.508678	2.617972	4.777653	7.724811	2.620929	3.952758	7.992703	7.332283	2.244134	2.497046	3.056118	0.707977	2.274121	0.962229	3.140612	2.392245	6.349551	7.177988	6.913358	6.190523
LOC_Os03g61690	LOC_Os03g61690	2.10804042060279	4.84174595231669	0.974226535762483	2.97365869500675	1.84831020152946	3.33086644039586	0.821356470535313	1.08423102654071	2.73017533738192	0.556095869095817	1.13396924921278	1.40404989968511	3.15651130544309	2.51336710931174	2.53261523751687	4.09882829554656	3.03621195096716	4.37825998650472	1.81797156140351	2.44982044804318	1.4821653625731	1.25571475303644	1.08397354430949	0.671384523166892
LOC_Os04g46940	LOC_Os04g46940	2.204395	3.770463	0.637281	3.445167	2.339924	2.614229	0.235276	0.226201	2.274817	0.462819	0.27779	0.534422	1.419803	2.491515	1.474122	2.751854	1.753206	4.082455	0.935708	1.22124	0.615737	0.672995	0.596997	0.524955
LOC_Os12g36920	LOC_Os12g36920	0.089983	0.441543	0.174136	0.368333	0.301473	0.261101	0.878073	0.657883	1.105139	0.752449	1.177807	1.855639	0.525905	0.694308	0.108855	0.499426	0.348537	0.400982	0.607202	0.79708	0.699189	0.972364	0.685551	2.368447
LOC_Os11g04830	LOC_Os11g04830	0.079157	0.312715	0.03566	0.222166	0.057088	0.109716	0.565802	0.647718	0.406731	0.675212	1.314314	1.421797	0.324458	0.367498	0.195759	0.404957	0.275519	0.231762	0.628361	0.605655	0.880619	0.795958	1.496089	4.021856
LOC_Os06g46995	LOC_Os06g46995	0.867582	0.744304	0.320784	0.334672	0.354163	0.595734	0.131906	0.072112	0.599058	0.106517	0.18574	0.101478	0.292654	0.589058	0.339957	0.996976	0.388286	0.744361	0.216586	0.952831	0.251505	0.132604	0.175239	0.316272
LOC_Os03g05750	LOC_Os03g05750	1.269959	1.277883	1.085176	2.959357	2.666216	3.078055	2.502955	2.833519	2.320936	6.650265	9.917396	17.777964	1.809098	1.344652	1.10497	2.098052	2.859183	2.979959	2.435725	2.769544	2.901059	11.206632	8.811817	7.952678
LOC_Os06g04240	LOC_Os06g04240	0.752074	1.15802	0.391383	1.731306	2.172931	1.10194	1.229685	1.301714	0.349405	11.358649	12.729351	21.845545	2.578265	1.468424	1.395821	4.369402	4.861264	5.167481	1.825579	2.374738	1.110772	13.902918	10.230256	12.908639
LOC_Os05g02220	LOC_Os05g02220	24.730056332555	21.7911352511674	15.794747149433	29.6489731490994	25.6329441627752	25.2466617958639	22.2835177651768	22.135317691461	24.3102512151434	9.96841960807205	13.485955430954	12.8374087281521	28.435135472982	26.3452650496998	17.9615390110073	34.248089900934	36.5441105193462	36.4870066791194	25.3528464486324	23.1185442715143	25.5455358819213	13.2420778805871	13.7842901137425	12.4773358929286
LOC_Os06g50100	LOC_Os06g50100	7.484908	8.241378	8.259304	11.452422	12.065298	9.841442	15.933533	18.00864	12.870983	29.82725	29.696884	30.479033	9.105352	8.514222	7.44238	11.08462	10.244957	10.998976	15.945824	15.112983	15.365434	25.79085	30.060326	31.187025
LOC_Os08g40110	LOC_Os08g40110	29.1416743195642	26.2156423032229	25.2093933672265	32.1696201261916	29.4262476168861	27.4087007998184	17.4184238347708	17.1767376813436	19.3230256323196	13.7318189950068	16.5222703676804	14.7699610758057	26.4505747126645	25.3121264502951	27.8607303032229	40.7646110712665	34.1469027598729	52.6213622233318	16.8608245855651	19.6592123967317	19.1444145410803	16.9946575714934	18.072064117113	14.2735875796641
LOC_Os01g09220	LOC_Os01g09220	1.727799	1.465309	0.172496	4.281268	3.332253	2.591654	0.799225	0.54425	0.723538	21.739729	46.053829	99.405602	4.560212	1.753911	1.036582	8.420185	8.839772	20.198847	2.169789	1.710121	1.5148	53.43782	32.488094	36.072861
LOC_Os03g22800	LOC_Os03g22800	6.00617678376759	7.43052538574424	4.12718181251872	11.01900398233	9.12127241479485	9.78977671458521	3.09516098802037	3.07590669421983	7.01942100059898	1.6357223572926	2.18445881251872	2.06928367415394	6.17746410362384	6.08602298532495	5.23445835639413	10.920263245882	9.78527661036238	10.518779441749	4.2922920622941	6.37778866606769	4.32725355256065	2.40814052351003	2.87894851572327	1.94892888409703
LOC_Os06g13190	LOC_Os06g13190	16.304047	10.913439	13.735862	13.041732	11.591344	13.462294	25.713879	23.540718	17.298534	72.404594	62.226494	72.353584	20.215704	15.584065	13.430937	10.367718	8.776052	12.455074	29.859285	18.210335	19.162193	56.093185	49.600235	59.12397
LOC_Os07g38850	LOC_Os07g38850	17.259899	25.368299	21.672043	21.824455	11.763918	21.646017	15.88892	18.671822	25.91934	4.354984	8.289445	7.994877	17.358149	16.984777	24.177601	19.062149	12.402411	16.221699	17.899752	16.442049	17.649658	6.534906	6.848437	7.853096
LOC_Os06g43630	LOC_Os06g43630	13.765141	15.551372	14.751454	16.837927	13.403419	17.010029	9.27322	11.255874	10.533357	6.144689	9.737045	9.926593	13.626052	11.717252	16.001352	16.76948	16.805902	17.081369	11.616806	12.561751	13.008335	9.982444	9.932368	8.867865
LOC_Os11g05930	LOC_Os11g05930	18.4224360889974	14.8343476717987	14.2954458355238	19.2691063559895	20.4607238141194	19.4993516488922	28.4772124453624	32.0355684048066	27.6881112684942	35.1580969831018	50.7623937517837	49.9087852271874	14.9002212403305	13.1374104806609	16.4259078772062	19.3739363548629	21.3680459789711	18.7241284701465	30.0501267326324	31.8024976642884	36.5741984570034	54.5222119361622	51.1210615129553	39.922375253098
LOC_Os12g40920	LOC_Os12g40920	8.36114999192246	7.75617469668821	8.41841581704362	9.15523288166397	9.47464842770598	10.7167441647819	16.601808723748	18.0993594180129	15.4085298517771	34.4787612079968	37.0502188711632	32.9954855585622	7.61141912399031	6.14181285500808	12.7159461752827	7.10739959854604	7.29007185621971	5.95061331865913	15.7602758941842	16.6938387088045	21.005004684168	43.0158714151858	43.1447362067851	28.0131435
LOC_Os05g25350	LOC_Os05g25350	4.315138	3.495693	2.248182	6.545562	5.017341	6.884027	8.467118	9.37307	6.994524	7.917032	17.847376	18.238964	8.483997	6.522262	4.277597	4.94501	6.086522	4.810333	9.812655	10.572285	13.319221	21.700773	20.764969	14.327062
LOC_Os01g71970	LOC_Os01g71970	23.915892	22.533133	18.589691	37.774849	27.753025	27.394016	15.892048	17.34362	15.592026	10.24369	11.70339	11.293814	24.847523	24.178034	18.633881	49.249691	29.318941	51.650169	22.925232	17.981546	18.953939	12.106105	12.168839	11.347954
LOC_Os08g42840	LOC_Os08g42840	0.973145	0.752824	0.650873	1.917925	1.013322	2.321882	1.649308	1.898641	1.754463	2.19132	4.33068	4.603051	1.228488	1.028155	0.708715	1.139761	1.526697	1.273266	1.43616	1.465225	1.523894	3.38287	3.143376	2.714169
LOC_Os01g63150	LOC_Os01g63150	2.081471	1.723996	1.550216	3.580588	2.258442	2.746009	3.358476	3.831445	3.409535	6.293992	5.519165	5.380926	1.783407	1.240442	1.566028	3.155598	2.255377	2.879439	3.474787	3.623518	3.543014	5.113587	5.909108	5.271772
LOC_Os01g49820	LOC_Os01g49820	2.88381684626576	2.66669624296799	2.58780100193986	4.10736107177498	5.50159270417071	5.03871482201746	7.97038041707081	7.99810975024248	3.79369901988361	7.95211167701261	16.0431785829292	16.3468126605238	3.80302257662464	3.52842398448109	2.80358992822502	4.46121863579049	5.49228432395732	4.49212311784675	6.36733415227934	7.5722139772066	10.0790513128031	13.7648762017459	10.3981216973812	12.8691681867119
LOC_Os01g20910	LOC_Os01g20910	5.58642	3.797391	4.938033	9.460611	7.312995	5.198861	14.970935	11.459669	4.453146	30.280813	34.597622	27.102386	6.969828	6.291735	4.248221	3.47483	2.860116	2.619692	13.202824	10.383593	9.940861	26.284201	29.863487	28.223213
LOC_Os09g39740	LOC_Os09g39740	9.54002311553785	5.80568920159363	8.0169283936255	8.22757569136786	5.16580835272244	9.19695217051793	20.4773842666667	19.4816182374502	13.1570144472776	26.6390569970784	33.7088660706507	30.3104942448871	7.57515819335989	5.51230885152722	8.25654677981408	6.66501256786189	4.76675162177955	4.67495182948207	14.6024769784861	14.3802201572377	15.2150037928287	37.5040322937583	33.4065130804781	26.5359292345285
LOC_Os11g29970	LOC_Os11g29970	1.161629	0.955475	1.084213	1.325887	1.366118	1.516617	3.402467	3.15095	1.819336	3.092722	7.076298	6.141384	1.57434	1.557768	1.22947	1.432842	3.366022	2.057667	3.475587	4.068284	4.174875	11.094617	10.568965	8.024483
LOC_Os01g02590	LOC_Os01g02590	3.354971	1.620442	1.880014	2.249212	2.320038	2.445734	5.525094	5.638095	4.249597	5.514801	10.940477	13.097612	4.71925	3.619144	3.327224	2.594123	3.61777	2.594012	4.838174	6.19869	6.487874	12.880207	10.093135	7.488612
LOC_Os04g33030	LOC_Os04g33030	20.1596949322417	23.6222880547713	18.2790808068888	29.1319169249012	19.9038660163749	16.1685967380011	15.2659668023715	19.0885298712592	20.4166382998306	10.8948128215697	9.6292430728402	11.8534146290232	18.5468340790514	19.9003320705816	15.5351902523998	26.7084679847544	21.1522764263128	24.9431410372671	16.0626924387352	18.4040630948617	16.6393137848673	8.9783569378882	12.2459013354037	11.9703135725579
LOC_Os01g02390	LOC_Os01g02390	4.26752058432935	3.71058816998672	3.79784105090748	6.33840109251881	7.2654520876494	7.39569174147853	10.9335184692342	9.75950519787517	5.80989240194776	10.8168359123506	16.6690990588756	15.7660102532094	5.85998901372289	4.32990834705622	4.20304769544046	4.67142681009296	4.95805593625498	4.40378524479858	8.83877126162018	7.83096161133245	11.7594175245684	16.0809745347499	17.3535029065958	10.6499261567065
LOC_Os01g12710	LOC_Os01g12710	77.8446656968366	59.8392955492091	74.5813080105448	80.5956719288225	103.151822087873	86.2018926115993	169.217980808436	171.813591390158	124.875278981547	208.395471848858	232.215312031634	225.633424376098	71.1738853681898	66.7105055957821	81.0603646739894	99.6657076845343	108.786122293497	122.229572224956	134.148975289982	130.375344369069	142.498245656415	226.137891358524	244.790079996485	207.076689292619
LOC_Os03g57690	LOC_Os03g57690	53.867752	41.502335	44.370926	71.890747	46.271984	54.252758	34.038349	38.969139	37.373974	23.159109	32.790089	31.785931	52.885967	41.42588	48.138081	58.991386	49.017979	70.238419	29.750132	36.447132	41.100266	41.09082	40.464794	31.156235
LOC_Os01g47262	LOC_Os01g47262	25.731644	19.890932	28.352896	20.823721	28.750084	26.302658	18.301054	17.49081	17.999508	12.065434	12.689509	10.8606	22.505154	22.854567	29.700817	21.945927	29.217588	16.756601	18.828754	20.598785	18.937584	12.361953	13.808265	11.839213
LOC_Os12g05550	LOC_Os12g05550	13.413512	24.544203	11.130106	19.400215	16.489822	13.265644	10.988885	10.195148	12.84194	7.343336	6.887103	7.976389	11.2687	11.528176	10.266188	15.370995	14.952949	15.246522	9.723668	13.675494	8.189715	6.134792	6.086598	6.883242
LOC_Os03g37840	LOC_Os03g37840	7.700706	8.488056	5.240489	5.595882	6.687495	7.048224	17.167339	21.626331	10.768566	18.564791	36.751446	44.36372	11.190825	8.366701	7.071968	4.912445	7.524532	3.708011	14.999662	16.070396	21.292753	33.839493	31.835047	21.787819
LOC_Os05g51380	LOC_Os05g51380	6.82465164780539	4.86197515864622	6.53890953120042	7.14372317821259	4.78934780380751	6.2882601581174	4.24066210021153	5.58017325912216	5.14482006240085	2.08063607218403	3.75412183897409	4.14483170571126	6.18288959042835	4.62299893125331	6.16799516657853	5.98458914912745	6.8306703876256	5.68201356583818	4.06323739952406	4.65533993997885	4.30636423241671	3.94735756716023	3.37873304970915	2.43109315943945
LOC_Os06g45380	LOC_Os06g45380	27.3836773159322	40.2518808559322	15.4136552186441	35.1978597884746	26.0866722966102	39.5655251247458	66.816239300339	78.2913858630508	59.1565572111865	60.8720706569491	98.9005776844068	123.317985118983	27.7146673474576	26.4987703372881	18.8067496118644	28.6689998135593	24.9546322983051	32.4435880566102	60.2589669925424	75.0683353566102	83.2383495305085	98.1500050332203	94.8145380518644	71.4336782247457
LOC_Os10g42780	LOC_Os10g42780	23.6857829799578	38.2816439340717	14.3133453507384	47.7951803438819	42.633465382384	52.7176638233122	31.4906739003165	30.1185545179325	34.2840402637131	8.99220578744726	12.6628248892405	18.6279583892405	26.4781923808017	25.3916581845992	19.6894478887131	40.9744064583333	50.1118841271097	35.3209484709916	32.348370149789	33.6314980870253	38.0349577225738	20.2058576904008	20.2650777436709	16.8027708892405
LOC_Os01g73430	LOC_Os01g73430	0.608071	0.811348	0.52347	0.756456	0.421729	0.504213	0.458539	0.742385	0.556181	0.133188	0.379407	0.246002	0.594987	0.595003	0.613359	0.527377	0.582615	0.446142	0.45487	0.400027	0.382265	0.275055	0.366766	0.321673
LOC_Os08g34120	LOC_Os08g34120	2.671421	1.816568	1.444846	3.217736	3.893761	2.940106	3.463694	3.659089	2.42365	8.064192	8.75941	5.866088	2.34575	2.095564	1.72372	2.715811	1.704081	3.134332	2.750246	2.824857	3.229033	8.76373	7.644745	9.453413
LOC_Os01g57480	LOC_Os01g57480	5.734598	4.309556	4.659288	5.119711	5.746636	6.220297	9.03675	9.91023	7.985171	9.603653	18.092947	19.976345	5.992882	6.273455	6.44718	5.204561	6.327145	3.807548	8.861862	10.598642	10.143229	22.498749	17.045071	11.27108
LOC_Os08g38910	LOC_Os08g38910	36.0445058297197	42.5406329582232	15.4267888651507	39.9314507858276	14.0736942903226	27.5168693701745	13.0675842897938	14.2456013585405	37.359524347964	3.32220916816499	7.67205415758858	10.811530861449	24.677805253834	52.4759323955579	18.7141704489688	23.6209874616605	28.6558974389212	21.0963107805394	27.3757616171338	34.053240923321	19.1198537033316	4.40117856107879	5.58261933950291	4.16175527921735
LOC_Os03g44780	LOC_Os03g44780	3.852017	3.671826	3.782959	5.267918	3.213161	4.865263	2.742902	3.101637	3.597676	1.717934	2.689835	3.061354	4.018709	3.552802	3.71439	4.111584	4.421244	5.348909	3.189386	3.378605	3.493925	2.51704	2.748127	2.094388
LOC_Os01g02400	LOC_Os01g02400	7.14835271616872	5.22978626039836	3.54364257644991	5.15897740216755	3.99036521587581	5.50973876713533	11.1294525079086	12.4251771731107	7.78364257410662	10.4684733380199	23.1387318884007	24.2048360064441	8.76087209226714	6.78125846836555	5.85789685207967	4.46774169683656	6.46150912214411	5.13693148066784	10.2527529888694	11.7505607504394	15.1576558321617	26.9796730852373	30.6072572551259	14.5123699352665
LOC_Os01g60730	LOC_Os01g60730	25.9288897575092	13.645776392674	24.7307159428571	17.4048708666667	25.0898276490843	23.0329060505494	67.0753772644689	57.5065494190476	43.0550692344322	102.44589932381	76.4527742095238	66.4376110263736	24.5416098615385	16.591279843956	14.3788200278388	17.5041713684982	17.2160486871795	18.1092258769231	58.2847654952381	52.0551409010989	58.3752356688645	92.1421635553114	80.8370340703297	83.536448029304
LOC_Os01g01520	LOC_Os01g01520	2.182207	4.312236	0.478886	3.910251	1.250866	2.851929	0.908503	0.9234	4.24775	0.235004	0.296724	0.289753	2.488807	3.431484	1.429708	2.641271	2.289795	1.837034	1.852212	2.964402	1.594587	0.553036	0.631183	0.345551
LOC_Os12g05420	LOC_Os12g05420	12.875851	10.686204	7.26137	13.501863	8.324479	12.12355	14.232327	13.948594	10.147362	18.48568	33.668652	36.606895	19.028484	15.668003	11.351842	7.851692	7.319698	7.985755	11.876456	11.495296	14.605724	31.985023	27.179869	23.290552
LOC_Os08g28350	LOC_Os08g28350	0.167947	0.163075	0	0.120232	0.006605	0.166624	0.069833	0.068428	0.275295	0	0	0	0.157356	0.310575	0.106824	0.337349	0.135228	0.316044	0.316643	0.121391	0.129919	0	0	0
LOC_Os08g32930	LOC_Os08g32930	52.5226418074223	43.8254206238716	67.437871774323	52.2808248655968	104.58136069007	84.9404988194584	151.16966579338	142.962401179539	117.901543657974	193.210844620863	197.59417921665	185.007020014042	43.2026516810431	40.6574328324975	53.1310272778335	56.1913817943831	67.7583722056168	56.1445777973922	116.259669170512	99.824370445336	106.739903540622	175.778058901705	180.140532711133	178.422373874624
LOC_Os06g36090	LOC_Os06g36090	31.35183573903	63.0227772351039	16.9994928198614	72.8853797196305	35.9269547935335	53.7025793413395	17.1763556378753	17.1015741732102	54.2071652729792	7.630769	12.9859244572748	14.7469364198614	32.2002235168591	39.4227368457275	30.6801774318707	27.7167747667436	23.0820446762125	28.5578559325635	20.8056775242494	28.1301968198614	27.8276826702079	17.2269277196305	16.6242267810624	10.445381
LOC_Os03g08250	LOC_Os03g08250	10.859893	14.422817	6.530884	18.146778	15.577978	15.932708	8.123273	8.745083	12.771317	6.345603	5.864296	6.43433	10.011452	12.433537	8.802807	18.69046	16.525143	19.369589	12.154262	13.435136	11.626289	5.495395	4.64959	4.104091
LOC_Os05g13770	LOC_Os05g13770	2.132918	1.24751	2.609196	4.374293	4.143848	2.994973	5.229265	7.1183	2.886376	6.37351	10.06781	8.822024	2.490291	2.553437	2.241018	3.628646	5.276328	3.764642	4.411602	5.118359	5.754277	8.849187	8.563402	7.758977
LOC_Os02g37180	LOC_Os02g37180	1.564728	0.843548	0.099762	1.873754	0.816053	0.809657	2.15504	1.572738	1.438214	5.061242	8.401087	12.380672	2.904935	1.730752	0.718889	2.221079	1.541525	1.538677	1.835795	3.190387	3.215627	7.771206	5.707911	9.95193
LOC_Os01g62244	LOC_Os01g62244	31.5483276138298	36.9608000207447	44.0182555904255	35.7379733962766	49.5970973718085	41.8441703648936	25.9819256037234	23.7561632808511	27.749837887766	24.4685532005319	21.899967937234	22.1585834095745	26.0740823191489	27.3283689026596	32.672286456383	39.3734376292553	42.1125912893617	38.0160064515957	21.1102360069149	29.8916227909574	23.8258738409574	17.5598622345745	20.1688193867021	19.472988568617
LOC_Os06g14050	LOC_Os06g14050	7.746478	5.079758	5.58128	8.199739	7.140625	8.476838	12.274798	14.315201	7.390504	12.711462	17.761486	23.154852	7.847693	6.262095	5.392581	7.092283	8.618289	8.979508	10.782127	11.772013	15.035631	17.84643	18.749983	15.930828
LOC_Os05g32350	LOC_Os05g32350	0.642888	0.853628	0.250179	0.715691	0.344803	0.891854	0.201416	0.190986	0.748762	0.059406	0.15107	0.105081	0.372749	0.407425	0.520412	0.591101	0.403048	0.633099	0.287968	0.634331	0.476464	0.098906	0.268034	0.211759
LOC_Os04g15650	LOC_Os04g15650	1.612535	0.419984	0.490457	0.656926	0.518792	1.033283	1.526356	1.605369	1.020024	2.462373	5.833605	5.886387	1.915849	1.630908	1.126422	1.452837	1.584012	1.438688	0.813155	1.1989	1.766654	6.753281	5.706984	2.795105
LOC_Os02g53530	LOC_Os02g53530	30.561365	36.701279	38.594749	42.045448	31.608742	28.48748	30.46312	32.401684	32.488701	20.217318	17.820103	25.770002	35.214508	34.331966	26.92857	57.404121	33.993568	64.276665	31.833431	36.231991	28.785372	12.80693	17.208363	14.6368
LOC_Os02g53340	LOC_Os02g53340	4.679883	3.14296025695932	2.96832662312634	3.718415	3.76261978372591	3.70888126124197	2.114345	2.957198	4.04569638543897	1.82844024197002	2.87350374304069	2.22146460813705	4.378808	4.263594	3.66926450535332	3.95473604710921	3.81647518415418	4.284483	3.177914	4.25248800214133	3.630248	3.41499949892934	3.75345282869379	2.43056555460385
LOC_Os04g33700	LOC_Os04g33700	1.256877	0.913655	0.969311	0.901569	0.875683	1.381637	2.971881	2.683479	2.176782	2.383044	4.557223	3.579099	1.014117	0.828151	0.786588	0.570299	1.039198	0.793795	2.224285	1.910931	2.554853	3.712212	3.869302	2.759404
LOC_Os02g26430	LOC_Os02g26430	0.385819	0.249329	0.243538	0.312272	0.67643	0.55051	0.680925	1.403167	0.243558	2.190666	2.192585	3.609185	0.448615	0.202206	0.098801	0.654174	0.395973	0.459684	1.469341	1.041313	0.612957	3.399827	3.171153	3.711484
LOC_Os01g06900	LOC_Os01g06900	0.944667	0.572725	0.665307	1.192678	1.290845	1.215582	2.036809	2.147058	1.160137	1.475527	3.134927	3.826131	1.548652	1.188459	0.801775	1.410334	1.186782	1.008649	1.537959	1.875328	2.461763	5.661278	5.728549	4.124241
LOC_Os06g42470	LOC_Os06g42470	0.570704	0.832766	0.648022	1.587468	1.889949	1.234989	1.666303	1.756256	2.286138	5.317826	3.187259	3.404654	0.702018	0.386272	0.930501	2.319323	0.93579	1.415943	1.21983	1.680354	0.691698	3.233688	3.462085	3.932078
LOC_Os09g27950	LOC_Os09g27950	4.806989	1.997025	2.410696	7.44412	4.180418	6.22148	6.828627	5.455873	2.011391	9.295342	16.763386	17.910877	5.322192	3.496058	2.474401	6.49156	4.664977	7.363644	3.918015	5.160232	5.905743	19.311552	17.567022	19.86319
LOC_Os04g53214	LOC_Os04g53214	24.431463884723	15.2552243883604	20.8431654314494	16.9451277728036	21.8871568897594	21.6214841689983	30.9213635959709	30.1251384633464	27.6536049848909	56.4771224499161	63.7484935019586	59.2432961667599	20.6311545595971	17.5973235489647	24.074304230554	18.7370270486849	27.5142656340235	14.0239926099608	20.7177922607722	25.9054870900951	21.7490392758814	58.5363143290431	68.4931988919978	41.1406341410185
LOC_Os07g12890	LOC_Os07g12890	20.9867670844024	13.9765083808238	11.037848110736	58.0293904767049	19.5511447049291	31.8795864956111	40.8694927143822	46.3427546374072	18.2974255422012	61.3006509696151	93.2247317866307	79.2890833801486	38.5478741553005	29.7105237852802	11.0650928980419	35.553408098582	18.4355764267387	36.0285418203916	42.6741802511816	37.6081846603646	51.7095824767049	86.2296157312627	60.4563100027009	71.5114466765699
LOC_Os01g43380	LOC_Os01g43380	5.156341	6.6013	3.687024	8.813136	4.929669	7.42937	6.973652	9.760527	11.242962	13.266078	13.246049	15.445247	4.57303	4.180645	5.312283	6.923801	6.611372	6.084445	8.79208	10.310695	10.301757	10.604394	17.321194	9.98565
LOC_Os06g13870	LOC_Os06g13870	3.707695	2.532744	4.423825	7.576565	5.594582	5.860107	8.047041	9.521742	1.991484	14.759504	22.028515	25.170408	5.577234	3.062399	3.526115	4.873654	2.52854	5.972908	10.503416	6.779228	8.769872	28.153662	20.078848	15.745732
LOC_Os04g38680	LOC_Os04g38680	3.249423	11.468349	1.291345	10.260962	1.22203	3.324283	1.251752	1.464258	7.973497	0.38367	0.551997	0.687992	3.083625	6.879888	3.269704	9.442492	4.421251	3.662273	4.546237	5.549331	3.221144	0.193132	0.22379	0.112935
LOC_Os12g38440	LOC_Os12g38440	2.72184620464009	2.64263836882808	1.17963765675193	2.00254641284949	3.09253983105294	1.77064293099346	2.63241865199286	2.06914151457466	4.54895546995836	8.47916992266508	8.15787453837002	6.81796151873885	2.1606047174301	2.90601955205235	1.51437767043427	2.66215437715645	1.99587409101725	2.1194424794765	2.53231667757287	3.00939665139798	2.63523556811422	10.1685400672219	8.107734661511	7.85776940868531
LOC_Os11g45809	LOC_Os11g45809	5.732525	3.058868	5.359014	6.110729	5.356747	3.769819	3.236753	3.654673	3.44868	1.679135	3.089372	3.330636	4.288612	3.841336	3.682354	4.153701	4.762469	3.037698	2.846338	3.89859	3.303368	3.332389	3.861849	2.313243
LOC_Os10g35500	LOC_Os10g35500	0.273512665184526	0.972536098265896	0.0224211529568697	0.393673914184082	0.24029398932859	0.248690849266341	0.0525299066251667	0	0.515959583370387	0	0	0	0	0	0.12229935126723	0.555312793686083	0.253387080480213	0.246939190751445	0.0952259186305024	0.400744652734549	0.177903996442864	0.0158522614495331	0.0153461164962205	0.0209186731880836
LOC_Os12g39120	LOC_Os12g39120	3.242056	2.264033	4.472527	4.069637	3.671828	5.081439	10.567394	9.436786	4.065096	9.624316	14.257092	14.367684	4.884091	4.451814	4.671094	2.694674	3.038822	1.895546	7.611815	7.753345	10.522043	17.385996	14.327422	13.262627
LOC_Os01g45250	LOC_Os01g45250	10.075902	11.947821	6.4222	9.710726	8.074708	9.463219	10.946333	12.53027	6.128951	19.83596	26.272097	37.633377	11.110251	8.173968	7.210247	12.413364	7.443023	10.9519	14.477443	16.762217	15.442246	20.673183	23.470512	21.734856
LOC_Os07g38810	LOC_Os07g38810	6.150971	4.628464	3.244972	8.908136	5.262394	7.522065	11.297078	14.355738	6.018863	9.115257	18.195818	17.063868	6.507596	5.410775	4.011322	6.230065	5.510402	7.331451	11.951141	12.666205	17.042274	16.945351	15.977819	17.189463
LOC_Os11g28470	LOC_Os11g28470	0.095814	0.056594	0.070679	0.345525	0.03983	0.071931	0.157519	0.478509	0.169481	0.609982	0.87142	1.918164	0.226106	0.17785	0.068575	0.078253	0.030462	0	0.575662	0.497359	0.462746	0.726858	1.476874	1.796606
LOC_Os07g03849	LOC_Os07g03849	1.399708	0.939899	1.024114	1.901975	1.393768	1.28537	1.89299	1.951058	1.523545	1.996794	4.419935	4.174454	1.944151	1.593117	1.663221	1.507612	1.145773	0.92361	1.468955	1.883548	2.014478	5.359924	4.00688	3.110887
LOC_Os07g07900	LOC_Os07g07900	3.13874683613917	4.4382011043771	4.81181994949495	4.9551686285073	2.81204148035915	4.27526335129068	3.16025312682379	2.93712448933782	4.18077298204265	2.16374484511784	1.42190573849607	2.30817004938272	2.81881292031425	3.26006902244669	2.46764277777778	4.95430587093154	4.30175042312009	2.46879351402918	2.64986287766554	3.81381759371493	2.9926561335578	1.03119942087542	2.37196550841751	1.65641278563412
LOC_Os09g13570	LOC_Os09g13570	99.128662	65.964691	84.272385	85.649467	159.342545	118.541763	156.323517	151.464859	168.553848	250.295197	264.421997	201.483063	96.383278	87.232216	91.096588	97.810333	166.027023	95.402153	150.54483	166.774399	159.047882	283.515015	281.980133	232.049408
LOC_Os05g50990	LOC_Os05g50990	2.064249	9.817951	0.235237	3.721764	1.017206	3.213605	0.356085	0.258233	5.429614	0.139754	0.315313	0.244416	2.257545	2.383153	2.032458	3.381827	3.328722	2.421378	1.307648	3.767251	1.297561	0.423244	0.457131	0.273582
LOC_Os06g34070	LOC_Os06g34070	5.442829	12.362218	1.759558	6.554378	4.133386	5.318678	0.684673	1.642398	12.662901	0.805798	0.407488	0.862495	5.323072	7.750609	5.237142	4.447422	3.987483	4.008326	5.54066	7.056684	2.969632	0.212912	0.809323	1.071168
LOC_Os01g52570	LOC_Os01g52570	0.308606	0.290737	0.208771	0.64354	0.280071	0.14522	0.301655	0.454004	0.251146	1.111202	2.027957	1.746178	0.380096	0.253201	0.377747	0.210025	0.311036	0.809103	0.578688	0.733999	0.465318	1.698361	1.711266	1.339397
LOC_Os07g11739	LOC_Os07g11739	30.557749	15.912438	39.453846	19.05447	33.155968	25.634296	71.40799	72.984367	25.597033	106.606102	139.46434	114.522171	35.32819	28.762791	33.873814	47.955853	60.35463	62.527054	75.877808	76.275093	88.024994	129.156097	98.058716	121.636139
LOC_Os08g35600	LOC_Os08g35600	0.981986	0.860062	0.534823	1.390722	0.20608	1.257403	2.128898	1.395074	0.580173	2.456275	7.269882	6.728282	2.093015	1.565849	0.842789	0.341964	0.419645	0.358575	0.771369	1.423771	1.062879	5.89033	3.545974	4.432872
LOC_Os01g04910	LOC_Os01g04910	6.959148	6.912471	11.260378	9.798947	8.185927	13.148084	8.717344	8.819252	8.133984	4.571335	4.952571	6.039504	7.268608	7.259534	8.918354	9.675359	8.406032	9.718946	8.780112	8.251568	10.268656	5.085366	4.124485	5.14913
LOC_Os06g12310	LOC_Os06g12310	72.393127	61.391953	20.03673	57.698994	37.330563	63.886093	29.552444	33.613861	52.456535	19.461031	29.529404	27.009048	53.538551	73.903336	35.800495	47.1647	30.224575	41.228592	42.252468	47.93576	32.282055	26.710098	22.204666	22.945465
LOC_Os05g37530	LOC_Os05g37530	5.698646	2.044007	4.35044	5.001434	5.210183	6.120317	10.977843	8.879381	5.084923	15.628588	15.145229	12.829941	5.34197	5.2456	5.142998	4.826538	4.337564	7.795388	7.828166	7.213578	7.486262	15.204656	15.516475	14.539927
LOC_Os08g08840	LOC_Os08g08840	19.0478765656954	22.538618204508	12.016492	28.644587	16.622551	26.946115	7.192077	8.362254	19.728437	8.106827	10.373402	11.737267	14.5657092028587	18.584074	16.000668	28.1000687135789	27.523851	31.968277	10.578211	16.70447	11.949282	8.635071	8.64094	6.041706
LOC_Os01g06870	LOC_Os01g06870	1.696069	0.335415	0.452977	0.868163	1.094508	0.811343	1.789673	1.990144	2.442651	1.651107	8.193917	11.885939	1.826868	0.80008	1.525959	0.421571	2.357534	1.042132	6.212292	3.989614	4.060506	10.911636	10.991105	5.713379
LOC_Os01g70130	LOC_Os01g70130	9.67861957325073	11.4126503921283	4.96072466982507	20.3009674456997	11.414350428207	18.7851945466472	11.8046725389942	14.6994369063411	9.97809350145772	11.8561657966472	33.3489828957726	32.9336320947522	10.02450434293	8.87047715014577	7.93738911698251	11.0748443028426	10.6272825043732	11.6185597893586	9.57569669970846	13.1051239453353	15.2052168494898	39.260455369898	39.0645176898688	29.9699916228134
LOC_Os01g13740	LOC_Os01g13740	42.0046941681416	35.1600491104271	46.551641302424	34.8227974474798	47.618010136591	28.6179367418238	37.5901178156983	37.301937258561	32.8601902516352	29.7157733782224	26.0789736063871	22.4285061823778	40.4525232381685	37.7931156602539	36.6285926294729	40.3027525309735	35.9993038830319	48.9611473562909	37.1062614036168	34.8350232777992	43.1502569295883	26.4419991858407	24.542077790304	31.3543292947287
LOC_Os12g39220	LOC_Os12g39220	39.201164	21.733795	48.3992	24.705664	41.257763	29.144499	34.126259	36.768639	21.294336	16.943995	19.098703	17.730577	33.899616	36.276409	37.381187	39.429611	46.449978	17.751503	36.592949	39.631802	38.249546	15.699302	19.387802	17.454193
LOC_Os06g44460	LOC_Os06g44460	8.836407	11.989635	5.382303	8.889077	5.132845	7.641028	8.398142	7.610564	12.784765	5.297917	5.450224	6.006717	7.909381	8.810164	7.78351	10.179926	6.661825	10.272738	7.911731	9.617387	7.975188	6.926695	6.340941	4.90366
LOC_Os01g49890	LOC_Os01g49890	23.969954	40.865128	40.192921	43.184376	40.854675	38.420876	36.796951	45.565952	32.431747	17.189579	21.171869	26.908138	23.301565	28.422255	41.168064	35.510818	38.169907	42.634377	34.575493	36.162403	43.267193	19.388233	19.636414	24.384127
LOC_Os03g20500	LOC_Os03g20500	6.234712	12.535533	3.060769	24.669538	10.663918	14.971089	3.846755	5.565874	15.79133	3.098672	1.660256	1.739007	3.822738	5.518366	4.334354	18.701239	11.081007	15.038517	6.349801	9.382619	5.17826	1.256358	1.345082	1.357049
LOC_Os02g46210	LOC_Os02g46210	0.746215	0.874302	1.028534	1.226934	0.885313	1.561165	2.30259	2.531479	0.496176	3.827486	4.517278	4.925789	1.925172	1.365031	1.086484	0.64622	0.948414	0.430531	2.923807	2.453665	2.049034	6.260185	4.555105	5.734205
LOC_Os01g02040	LOC_Os01g02040	1.6132161634468	1.43264161484207	0.727374988960442	1.81782962189512	0.870887264336093	1.64208494633548	1.74672751671266	1.85993594572217	2.53525114566084	2.19436503925176	3.8730802542165	4.20577817141981	1.55763861177553	1.2581595400184	1.27955286384545	1.51444450045998	1.43888315210058	1.31984967525299	2.13789216559338	2.93001081723398	2.54148324256363	3.54335950781969	3.92783856976388	2.62574464734744
LOC_Os01g66200	LOC_Os01g66200	10.129517	33.591007	0.301849	23.204493	2.085652	13.19235	0.309911	0.377973	25.567406	0.06387	0.236158	0.74818	5.604334	11.169952	5.310868	16.795542	14.848871	7.227759	4.775417	13.03986	5.391173	0.289245	0.359024	0.232918
LOC_Os11g07030	LOC_Os11g07030	4.036132	4.660197	3.234609	6.955492	4.107483	4.956963	2.509261	2.870642	6.118302	2.028545	2.020237	3.096199	3.202815	4.266283	3.099125	6.471719	4.970385	5.387917	2.85986	3.926088	3.319228	2.193519	2.657691	2.198901
LOC_Os11g13750	LOC_Os11g13750	12.779378	32.736645	0	8.277772	0.068142	6.779052	0	0	7.434949	0	0	0	2.484476	8.654916	4.248228	8.436987	2.587548	16.480518	0.141485	3.16726	0.431742	0	0.077337	0
LOC_Os08g02250	LOC_Os08g02250	0.235904	0.644174	0	1.049038	0.07912	0.441576	0	0	0.346545	0	0	0	0.089481	0.247382	0.202697	0.511426	0.116115	0.17782	0.272284	0.244275	0.1114	0	0.015978	0.021781
LOC_Os07g03840	LOC_Os07g03840	1.115113	1.288036	0.321636	1.470402	0.689241	0.760158	1.184946	1.582806	2.4684	2.514809	4.516403	3.916922	2.973833	3.224135	1.413957	1.765332	0.800562	1.547053	2.619022	2.933542	2.872906	6.648729	5.135571	3.934966
LOC_Os01g12000	LOC_Os01g12000	1.211206	2.027855	0.172614	1.510451	0.369424	0.582385	0.192509	0.180562	0.869257	0.111804	0.081233	0.044492	0.314793	1.669904	0.667731	1.216253	0.260227	0.950342	0.814167	0.595602	0.195462	0.029009	0.084246	0
LOC_Os06g38890	LOC_Os06g38890	0.230424	0.309522	0.061228	0.177483	0.120738	0.266544	0.3259	0.542084	0.66113	0.631879	0.728515	1.176968	0.402546	0.363998	0.205359	0.149065	0.079846	0.074441	0.482258	0.799471	0.554356	0.90961	0.843776	0.618467
LOC_Os03g60780	LOC_Os03g60780	26.31851	17.995724	31.364101	25.858248	32.68782	30.025248	21.51922	23.069517	13.636624	15.767846	15.982223	19.336962	20.024677	21.873697	27.879892	26.575399	27.327089	27.152576	20.143686	21.979912	21.843517	17.685965	16.069714	17.191284
LOC_Os12g33194	LOC_Os12g33194	0.468185	1.795099	0.07025	0.732562	0.643613	1.096816	0.112748	0.047561	0.794273	0.066651	0.132178	0.057625	1.066581	1.238328	0.843893	1.506896	1.472446	1.301787	0.510889	1.280717	0.465984	0.361478	0.789438	0.650835
LOC_Os04g53350	LOC_Os04g53350	4.185946	4.93352	1.875878	6.117111	0.821137	2.901139	1.412075	2.206085	6.803085	0.794429	1.134056	1.186772	3.054163	3.643503	2.779504	5.284566	1.61943	3.241992	2.563724	4.210782	3.120248	1.734911	1.402208	1.251493
LOC_Os03g38350	LOC_Os03g38350	4.975335	2.020616	6.071248	1.775083	6.755024	1.193001	17.607128	17.584385	5.169607	27.275961	30.515722	25.469587	6.560674	5.258423	4.920066	3.052612	2.707209	2.16829	21.073231	20.907871	18.918264	31.383936	42.446678	65.866768
LOC_Os07g12900	LOC_Os07g12900	0.966787	0.957061	0.36375	0.730799	1.11375	0.601937	1.014006	0.707661	1.026914	2.568011	2.602287	2.035325	0.519091	0.492641	0.374889	0.591055	0.274266	0.424477	0.837667	1.120568	0.839701	2.147018	2.353996	2.006922
LOC_Os10g32110	LOC_Os10g32110	4.060122	24.726095	0.264901	6.356875	2.824062	5.774301	0.632399	0.715246	9.241973	0.450661	0.72402	1.226132	1.837114	3.891186	2.528324	7.990139	5.472673	10.655121	2.188972	3.476514	1.138835	0.647188	0.431066	0.364219
LOC_Os01g39290	LOC_Os01g39290	8.885924	16.757748	5.374681	16.04389	10.349031	11.271796	8.240833	8.430285	17.651018	6.086871	5.013251	4.558126	9.001646	10.075555	7.461352	15.105338	11.865047	12.344273	13.552881	19.614376	9.741899	4.845869	5.371958	5.102141
LOC_Os02g04640	LOC_Os02g04640	9.786511	4.938228	9.798767	4.797141	7.188803	8.086404	20.318289	20.88306	14.566542	22.187632	30.650259	21.952866	13.870872	13.126397	9.430378	6.162223	12.869249	6.598184	16.711573	16.87195	17.419065	40.68634	38.462337	33.622707
LOC_Os01g60640	LOC_Os01g60640	0.729307	1.086255	0.064724	1.455594	0.393387	1.112475	0.356563	0.195141	0.892446	2.113144	4.228659	7.01596	0.791378	0.808551	0.919187	1.445348	0.901349	1.635185	1.687226	1.211455	1.10601	4.17705	2.652129	2.68933
LOC_Os01g59180	LOC_Os01g59180	4.898636	21.408094	2.671191	14.495872	5.547049	8.899065	2.279547	2.338437	10.40788	2.818926	2.765263	1.676304	2.860289	5.70865	4.032349	10.098936	6.542057	7.918841	3.831913	5.559116	3.126103	2.218106	1.758401	1.757492
LOC_Os02g58530	LOC_Os02g58530	1.685554	1.179864	0.907246	1.836216	1.519588	1.264656	1.227052	1.211692	1.529624	0.772722	0.656566	0.874508	1.823518	1.433348	1.264441	2.012088	1.14039	1.415077	1.574522	1.159332	1.171118	1.024737	1.10585	1.068304
LOC_Os01g02870	LOC_Os01g02870	46.556858	56.462849	5.048428	81.724121	15.447435	52.463326	6.315155	6.372807	94.377197	2.975873	3.824421	8.012025	24.849566	55.798889	25.55023	53.169235	24.802328	28.775253	19.771627	29.431131	17.224564	4.362954	6.273817	3.618465
LOC_Os01g45760	LOC_Os01g45760	0.325247049210207	0.933003143377886	0.175673	0.343048405224787	0.652648808626974	0.681053468408262	0.396736682867558	0.187487088092345	0.463503631834751	0.055653	0.212286611178615	0.11749	0.419982696840826	0.262681833535844	0.243394920413123	0.79575694653706	0.607559637910085	0.405768650668287	0.335903325030377	0.431855860267315	0.180298	0.106370483596598	0.209676	0.071361
LOC_Os08g02370	LOC_Os08g02370	6.870089	9.379151	3.638417	6.247444	7.224559	6.838334	5.347582	4.27155	9.90674	3.547297	3.707261	3.596477	6.888114	8.03856	6.207733	7.543579	7.757697	4.848194	6.854472	9.703684	4.245725	4.185195	4.516628	3.605243
LOC_Os10g40490	LOC_Os10g40490	10.576662	2.72604	1.535897	4.319003	4.420547	5.504864	7.998255	8.676436	4.657154	10.978785	24.491806	27.460218	15.381535	10.244679	4.866968	5.547979	6.230167	5.992384	10.903271	9.724481	11.270973	49.539394	37.630577	24.83819
LOC_Os04g55260	LOC_Os04g55260	4.892133	6.163926	3.021206	3.913219	3.994523	5.352971	2.640954	2.259041	5.947867	2.497458	2.985703	2.859742	3.8677	4.506698	4.032462	5.498646	5.909993	3.597396	3.205431	5.467098	3.352528	2.570581	2.848924	2.586555
LOC_Os01g58910	LOC_Os01g58910	1.11253	0.722554	0	3.182204	0.279635	1.279297	0	0	3.208802	0	0	0	0.681043	1.120286	0.193578	0.84808	0.602072	1.690614	0.818381	1.162952	0.348954	0	0	0.023817
LOC_Os01g62880	LOC_Os01g62880	7.43508603969644	4.54718738237011	8.99542576065382	5.40238257793345	6.65211475423234	5.89149953181553	17.8135097956801	15.126058854641	8.15451677057793	17.984422882662	21.3769924238179	20.1851394442499	10.9292085043783	8.87862508581436	6.7533361821366	5.40592996497373	5.74413798015178	5.92833674605954	11.5435055376532	11.7736610437828	14.9922438400467	20.6594000350263	21.6389602405137	18.6901553380035
LOC_Os08g33940	LOC_Os08g33940	3.098957	34.122337	0.28756	8.928023	8.066364	8.947687	1.618946	1.243178	12.047504	1.208446	0.531594	1.269288	0.683349	3.275935	2.203549	12.040738	11.270247	10.44628	3.882564	12.228996	2.638996	0.909421	0.856599	0.432101
LOC_Os03g01442	LOC_Os03g01442	3.082699	3.177042	4.557025	3.832507	3.524524	4.605522	4.25047	4.189788	3.564493	1.770836	2.738778	2.921738	2.51242	2.464083	4.281649	3.287049	3.371512	2.908983	3.230904	2.777776	3.599216	2.181414	1.9319	1.746273
LOC_Os05g24780	LOC_Os05g24780	0.618641	0.594209	0.248328	1.042257	1.882222	1.430765	2.223891	1.633228	0.144387	3.549178	7.246336	2.044202	1.526735	0.79599	0.894648	1.546562	2.237058	2.039098	4.554067	4.048664	1.874182	3.336579	8.553487	20.045135
LOC_Os05g25430	LOC_Os05g25430	0.733348218422253	0.437935408116735	0.47154	1.21288565253078	0.98649896124031	1.29666926994984	1.31509420747834	1.31638668855449	0.744816358413133	1.15239870588235	1.83627129046968	1.51813233105335	0.871412857273142	0.606733156862745	0.558228	1.08453100227998	0.913211259005928	0.700605243958048	1.4403524746922	1.1765822754218	1.21674678887369	3.21910760921113	2.41336745782034	1.71272078203374
LOC_Os11g06150	LOC_Os11g06150	0.196813	0.365148	0	1.550177	0.190205	0.398082	0.370625	0.591762	0.340554	2.095762	2.291436	2.386102	4.711968	4.042617	0.986246	0.292592	0.603962	1.319605	1.207532	0.598522	1.476062	2.079417	0.516345	0.721151
LOC_Os04g42090	LOC_Os04g42090	269.936601072527	299.558440024064	438.971599587567	326.188816799799	425.440144849265	268.626679888035	282.465787309826	290.088963167112	156.663258899398	223.818774403075	178.101102522393	180.351716589572	224.164898514706	257.791885225267	368.151417448529	278.988609036765	385.194894057821	236.459652897727	239.78592166611	244.581965527741	310.285651959559	154.38382230381	160.220435519051	171.481999465575
LOC_Os03g59240	LOC_Os03g59240	2.416204	13.354864	1.10564	10.684632	4.25421	7.918972	1.457671	1.859308	8.90524	0.539265	1.041066	1.869051	2.871411	2.769414	3.100725	9.374606	7.193864	3.840432	3.165132	7.052598	2.582836	0.955068	1.679907	0.8314
LOC_Os12g11680	LOC_Os12g11680	0.254251	0.113066	0.109168	0.24345	0.199608	0.245162	0.230539	0.375846	0.349555	0.377126	0.780021	0.786452	0.894272	0.367579	0.171698	0.682039	0.502748	0.552384	0.645018	0.533959	0.597366	1.324346	0.887339	0.978855
LOC_Os03g18140	LOC_Os03g18140	17.460623	28.222733	5.080216	19.323242	8.101068	14.345026	3.22	3.449587	19.729967	3.420493	4.832341	6.702054	13.520374	18.162743	11.866772	19.482092	12.059967	21.393326	5.299294	15.244843	6.347318	4.422314	6.113085	3.681601
LOC_Os03g07480	LOC_Os03g07480	25.1319690775131	19.9117825732741	9.45450656721841	38.0883436184901	20.035837492935	22.7100224812273	12.6500646951958	15.6083880072669	27.0948243484053	9.68126304804199	9.63624649979814	8.90792331085991	24.0441647468712	27.0859434993944	12.6140197182075	34.6552864033105	13.667074898264	31.0229455433993	21.8690260068631	19.9337084658862	16.4519617016552	9.50478958901897	11.9784276600727	11.3051117048849
LOC_Os04g29950	LOC_Os04g29950	0.463375	0	0.100208	0.342092	0.368838	0.415683	0.788125	0.802398	0.307169	0.895035	2.354892	1.78593	0.563003	0.479356	0.077308	0.434579	0.621913	0.351922	0.862045	0.998722	0.958811	2.632287	2.352039	2.228103
LOC_Os10g33920	LOC_Os10g33920	7.06803166761095	21.6297841520302	0.599551548630784	7.42680882247403	4.79849166855524	7.75803170915958	0.639555896128423	0.825896328611898	14.3681041501416	0.796960902738432	1.33492871199245	1.38386263739377	2.12709623040604	7.6160328904627	4.87688184513692	7.54945831539188	5.56249750897073	6.61721690745987	2.71412075826251	5.15205973182247	2.82458005288008	1.19390647780925	1.10500298583569	0.634326152974504
LOC_Os05g12474	LOC_Os05g12474	15.9325886755914	12.8670505240447	26.0159507834676	21.3800144445022	26.6819302360281	26.4510027161424	19.6133450743436	19.8097878669093	12.5921100332727	12.6785670460099	12.5397189287757	11.3771315632961	14.0155436332207	14.8434793114115	19.5355904055108	24.2254979033013	23.6156852342085	22.7206966301014	17.4578064372238	16.0161696688329	17.05596236366	12.510216668053	11.0489477881466	12.3894825417208
LOC_Os03g14654	LOC_Os03g14654	192.808777	579.229065	4.173968	343.533905	31.760674	210.84462	2.40966	4.321816	523.86499	2.45499	9.199649	14.282594	142.533676	376.592896	150.29361	336.213837	120.176849	136.143173	84.296165	67.313759	63.209679	1.405059	8.914787	3.178096
LOC_Os10g33760	LOC_Os10g33760	4.111584	7.227989	0.276901	3.568927	0.602589	1.926256	0.466541	0.505798	4.229087	0.48912	0.60976	0.397714	1.694494	2.350346	1.329254	3.126115	0.910524	3.675453	1.050759	2.952989	0.80739	0.6469	0.804838	0.353605
LOC_Os07g38800	LOC_Os07g38800	4.792367	3.191787	3.842192	3.901699	3.660102	4.257198	8.720947	11.26172	3.736363	9.547752	11.402059	11.264297	5.915482	4.797663	3.758703	2.663361	3.212647	4.070444	8.681189	9.338636	12.414513	15.996482	13.409705	11.905578
LOC_Os07g32790	LOC_Os07g32790	0.236675	0.562407	0.076387	1.527942	0.140582	0.557099	0.156877	0.368407	0.942359	0.057086	0.041477	0	0.093736	0.293933	0.151754	1.296424	0.330977	0.571098	0.520194	0.670662	0.280617	0.153155	0.114293	0.155325
LOC_Os02g37610	LOC_Os02g37610	10.779393	7.253655	6.623776	7.843537	10.403675	8.305226	7.734025	5.591157	5.482834	6.327621	4.813823	3.496599	10.612987	13.255026	6.445879	7.422114	7.067465	6.900744	10.661819	8.510942	6.707592	5.214771	4.06734	4.474533
LOC_Os01g46370	LOC_Os01g46370	0.976257	2.981004	0.145241	1.48713	0.583741	0.963169	0	0.072402	1.329761	0.090991	0.048004	0.185479	0.521316	1.173674	0.828287	2.031884	0.910012	2.354555	0.72781	0.646476	0.655152	0.189265	0.09786	0.196897
LOC_Os07g38664	LOC_Os07g38664	5.00163	5.991703	2.591337	6.399202	3.283051	5.478427	2.576395	3.214972	4.99229	2.10917	2.720735	3.6981	4.104638	4.183698	3.902438	5.52644	3.549241	4.706596	3.18928	4.385726	4.084337	2.883748	2.854865	3.316011
LOC_Os04g24300	LOC_Os04g24300	3.459315	1.573686	2.030701	2.93402	1.547284	2.924612	2.12219	2.792659	2.428257	3.300485	7.248711	8.518273	3.90074	3.679047	2.821554	1.995488	2.327654	1.886552	2.720055	2.942069	2.667715	6.436612	5.804025	3.784421
LOC_Os06g08600	LOC_Os06g08600	0.458004	1.057697	0.116502	0.524202	1.738856	1.206626	3.012223	1.740557	1.427968	10.537369	2.128337	1.45517	1.131615	1.56447	0.60645	1.192383	0.689199	1.182781	3.962518	3.733492	2.77465	0.680964	1.487582	4.186188
LOC_Os03g38640	LOC_Os03g38640	1.059904	1.818417	0.068892	0.922583	0.79355	0.980108	0.073994	0.034701	0.817569	0	0.039029	0.149636	0.378045	1.509555	0.499594	0.68663	0.249579	0.840389	0.307037	0.713856	0.391634	0	0.053968	0.036784
LOC_Os08g08820	LOC_Os08g08820	29.9099789590763	53.1891532829582	15.661869452207	41.6548809663841	26.1693337670272	36.0016565290851	21.5232554153756	29.5185467334113	38.3612977901198	13.7192916635487	21.8872285632856	27.8556542911429	22.6092858561824	24.0563478617363	20.4311595173926	30.4615470602163	37.9960410923707	34.4561287205496	19.3865958012277	34.2226012604502	30.2961521999415	18.545949807074	23.3607130254312	13.8075371300789
LOC_Os01g37910	LOC_Os01g37910	304.125986157045	204.527415803327	123.28227909002	242.837566573875	92.5231985322896	206.068831181507	350.42597840362	314.778119408023	395.253347807241	371.134266923679	670.795188180039	637.000682135519	341.136364886008	258.528998522505	192.857598943249	248.595784220157	134.509257052838	253.386896272994	263.456411197162	301.260948217221	317.792975885029	722.435048608611	805.868507625245	530.538521957926
LOC_Os02g09250	LOC_Os02g09250	4.411012	2.139482	2.601543	3.029174	2.057014	4.271165	7.396188	9.621824	4.300756	5.915822	11.957272	10.982759	9.685671	5.827738	3.165082	3.900764	2.576234	3.968511	10.128096	12.241363	12.214869	16.256683	12.351151	9.806632
LOC_Os11g29840	LOC_Os11g29840	3.601698	0.93164	0.123147	4.664288	0.620767	1.577015	0	0	4.472724	0	0	0.034197	0.548026	1.693217	1.062965	5.635937	0.876289	3.881499	1.136452	2.150744	1.346083	0.022297	0	0
LOC_Os03g13820	LOC_Os03g13820	10.768389	31.432396	5.826775	9.320963	12.063172	15.437136	3.037505	3.272443	18.056232	5.558084	4.390782	5.702926	10.459288	14.391761	7.540511	10.660647	10.458822	12.341405	5.537682	14.881954	5.691749	3.842046	3.352079	2.846236
LOC_Os01g02810	LOC_Os01g02810	0.214456	0.328081	0.13201	0.192789	0.088733	0.171872	0.899655	0.984973	0.386792	1.091696	1.167251	1.705357	0.645777	0.240184	0.376837	0.241806	0	0.157965	0.532858	0.574665	0.831927	1.514203	1.321014	1.083188
LOC_Os07g37110	LOC_Os07g37110	0.577824	0.665296	0.062985	1.407141	0.184068	0.818085	0.121571	0.224204	0.517296	0.054591	0	0.112945	0.177956	0.441318	0.270337	1.316743	0.234742	1.136945	0.277701	0.457453	0.166278	0.104865	0.097595	0.046542
LOC_Os04g56170	LOC_Os04g56170	3.096066	6.326611	2.184537	5.39318	2.203485	3.8904	1.92118	2.390037	4.709585	1.214232	2.012085	3.206622	2.936662	2.993616	2.885823	4.759782	3.871911	4.703739	2.106877	2.813875	3.014905	1.726498	2.524158	1.790309
LOC_Os05g15770	LOC_Os05g15770	33.688583	122.622231	3.650075	243.628555	262.481964	127.756935	11.346077	21.629004	267.528046	8.54022	3.499932	6.789754	25.321321	58.022839	26.705772	220.49559	261.376556	106.99984	103.871307	171.078659	79.662567	0.785886	5.514851	3.358284
LOC_Os02g52170	LOC_Os02g52170	0.228029	0.835747	0.436344	0.638899	0.495839	1.195207	0.730985	0.61866	0.19432	1.879927	1.756292	3.582306	1.286152	1.244776	0.364698	0.71551	0.832796	0.979174	0.797705	0.491455	0.600656	2.163616	1.949264	2.266051
LOC_Os01g54590	LOC_Os01g54590	2.939837	15.093082	1.030268	6.618484	9.440629	9.318349	1.005375	1.271923	16.293531	0.773635	1.251724	1.374797	2.462034	3.189581	3.172565	8.639223	9.454711	7.903325	5.672269	16.468781	3.839257	1.821551	1.787729	1.55264
LOC_Os12g39770	LOC_Os12g39770	1.089436	1.605001	0.118204	0.831368	0.482242	1.235537	2.261897	2.138062	1.303301	2.875431	3.995482	5.832318	0.50981	1.276271	0.505512	0.882724	0.501932	0.663209	1.894525	1.372252	1.300609	5.440214	3.4819	3.59407
LOC_Os08g32140	LOC_Os08g32140	0.076062	1.863441	0	0.699476	0.352781	0.682201	0	0	1.288917	0	0	0	0	0	0.148603	0.593691	1.129521	0.452332	0.12911	0.980269	0.199783	0	0	0
LOC_Os04g34170	LOC_Os04g34170	9.47243387937743	10.9542640844914	0	21.6161632857143	1.27169008671484	3.35758201612007	0	0.023766	7.25356848304614	0.048374	0.0782478638132296	0.060791	0.671166326848249	4.83294679488605	0.162650090050028	10.2360906247916	3.82793587493052	2.06272609505281	2.30490979655364	6.37401098499166	1.7773008221234	0.019818	0.037665	0.078106
LOC_Os02g50174	LOC_Os02g50174	48.759857	18.896324	47.093369	38.881023	42.097607	43.500008	102.889435	100.744156	53.260864	108.384331	111.310936	86.839439	54.045097	41.951477	41.266415	70.596107	62.870796	65.633041	102.578789	105.38649	102.848099	146.595154	141.907211	146.464935
LOC_Os01g19880	LOC_Os01g19880	0	0.270208	0.131542	0.565238	0.074563	0.390787	0.485575	0.290265	0.133725	1.467988	1.91264	2.671553	0.190054	0.158027	0	0.459995	0.059688	0.272448	0.745462	0.379115	1.070492	2.703007	3.375072	0.799717
LOC_Os08g07670	LOC_Os08g07670	0.614064	0.18419	0.05966	0	0.109762	0.502396	0.664044	0.852582	0.362864	2.983466	2.62124	1.612691	0.168795	0.31679	0.288942	0.062447	0.636431	0.129862	1.063546	0.951528	0.444828	2.523822	2.15898	2.711623
LOC_Os03g04310	LOC_Os03g04310	2.711902	6.16145	0	1.997026	0.235217	1.574833	0	0	1.725217	0.027198	0	0.032471	0.540816	1.322894	1.008805	3.227062	0.27973	2.064071	0.325601	1.38697	0.332851	0	0	0
LOC_Os02g43300	LOC_Os02g43300	0.996736	2.758087	0.021856	1.818655	0.071168	1.172584	0.038571	0.037296	1.050092	0	0.039472	0.13655	0.20287	0.557415	0.227349	1.799018	0.649472	1.270588	0.481241	0.853246	0.274775	0.015026	0.115912	0.019721
LOC_Os11g28600	LOC_Os11g28600	43.503536	37.542484	59.948734	55.338234	82.134918	51.063568	102.058105	91.417549	69.465698	175.834229	101.806358	97.927353	41.229622	38.380936	43.890442	48.798115	50.042427	45.329678	75.764076	70.085373	63.271835	90.803474	96.419388	103.18351
LOC_Os06g05160	LOC_Os06g05160	6.191047	11.610677	3.382454	8.323662	6.535628	5.721995	3.989704	6.238982	15.154545	4.219953	2.958554	3.578535	5.573119	10.305604	6.054453	6.919407	7.132291	7.080712	9.986196	10.654144	7.456531	4.5876	4.882612	3.333198
LOC_Os04g35410	LOC_Os04g35410	16.3684772869683	26.7222711964889	8.00205171978393	16.7695850378123	15.5265718609048	17.5255289635382	6.8067981006077	8.8303213679946	20.5110039480081	6.99172926468602	10.3768883065496	13.9000608095881	14.2731908210668	15.8330460067522	13.8029618804862	15.0254406745442	18.2659676563133	14.499288541526	9.70415725050641	16.0867674341661	12.1156929196489	11.3781161471978	12.1304684638758	8.15179075894666
LOC_Os01g62920	LOC_Os01g62920	4.707844	6.885941	1.158456	7.436326	2.013775	3.518506	0.909121	1.633048	7.079237	1.214551	1.393326	1.52654	2.872418	4.423388	2.639206	4.466225	2.445709	4.331908	2.540989	3.908366	1.844593	1.689901	1.765991	1.313307
LOC_Os08g36040	LOC_Os08g36040	2.743355	2.18917	0.130916	2.510093	1.721806	0.93328	0	0.072935	2.746433	0	0.082169	0.135015	2.469151	4.677154	1.110923	1.941817	1.686573	2.243943	1.838565	1.17182	0.296957	0.401809	0.042608	0.522228
LOC_Os08g28400	LOC_Os08g28400	9.459861	7.932696	0	6.859691	3.86593	7.710829	4.696003	4.865586	19.304722	0.709132	0.52661	0.862022	9.777903	19.424845	6.27516	19.883392	11.526547	20.885153	16.657892	11.555552	10.060797	1.162558	0.230606	0.32678
LOC_Os02g12080	LOC_Os02g12080	0.971355	1.21796	0.083855	0.27137	0.708855	1.663704	2.635301	2.502834	2.699413	2.734624	5.038033	3.54751	1.932448	1.870882	0.952822	0.486923	0.272073	0.602929	2.583118	2.502419	6.584757	8.469429	5.389353	4.437133
LOC_Os02g02820	LOC_Os02g02820	0.61566	0.282327	0.108744	0.477905	0.54836	0.442911	0.511871	0.76062	1.015508	1.030643	1.173694	1.21218	0.965465	0.303305	0.425956	0.752788	0.752769	1.177262	0.773718	0.593596	0.942083	2.399737	2.427379	1.716841
LOC_Os01g52050	LOC_Os01g52050	11.595339	17.001526	2.933013	23.445782	6.228901	11.767673	2.8123	4.161645	19.657118	2.399593	3.984811	4.815872	6.656271	10.197765	5.427107	14.07064	11.746227	10.393849	5.412679	8.924266	5.563572	3.447529	4.326373	2.999161
LOC_Os09g27700	LOC_Os09g27700	14.4253470924311	38.0951987080572	2.53542029752354	25.845976085804	6.87656475933031	18.9293500784792	2.27882334112312	3.51729318625741	33.184660891873	2.08873633937914	4.0949218859435	5.89321563306592	11.0007505364492	14.1431273201953	10.7337088650157	23.184135771887	18.4297755256366	11.8481494775026	9.16127275095919	19.6078251827694	9.826899	3.95072392779909	6.31476057342169	2.35140620195326
LOC_Os04g58960	LOC_Os04g58960	0.306071	0.693283	0.094671	0.578543	0.135621	0.156241	0.067727	0.021175	0.885565	0	0.083236	0.05209	0.178884	0.390942	0.160601	0.530077	0.252847	0.430455	0.257854	0.425776	0.200552	0.093241	0.130548	0.05578
LOC_Os03g12860	LOC_Os03g12860	4.997835	7.860731	2.122879	8.56778	3.742963	5.825464	2.249861	2.221389	8.976157	1.519189	2.372374	2.668231	5.132257	4.866418	3.856455	6.658433	3.902761	6.395904	3.085273	3.785114	2.005022	2.678017	2.727606	1.171906
LOC_Os11g05614	LOC_Os11g05614	0.511723	0.186512	0.063424	0.40356	0.182503	0.405105	0.602774	1.18471	0.611399	0.660526	1.567517	1.502746	0.561319	0.404329	0.116542	0.78457	0.201008	0.588239	0.925419	1.417712	1.0249	2.03173	3.538677	3.98428
LOC_Os02g25230	LOC_Os02g25230	0.50844	0.534439	0.057734	0.651711	0.103499	0.606763	0.105728	0.155684	0.724519	0.04946	0.077346	0.142352	0.333131	0.341	0.194817	0.637079	0.194836	0.268421	0.295608	0.433167	0.321181	0.1531	0.11678	0.110226
LOC_Os05g39770	LOC_Os05g39770	2.76683124871982	5.14315844623263	0.986979502560351	2.98785683760059	2.39739842209217	1.59257928749086	0.633207116313094	0.730212634967081	4.81455277029993	0.642534197512802	1.17609360643745	1.1252086986101	1.59881184198976	3.23118629553767	2.03495506949525	3.50510064959766	2.48019970738844	3.31833733942941	1.91069554572056	4.48039611558157	2.49814762253109	1.5538205391368	1.32959802340892	0.57876621214338
LOC_Os08g08980	LOC_Os08g08980	1.51778	2.735001	0	3.668922	0	1.12297	0	0	1.263479	0	0	0	0.123094	0.545918	0	2.302124	0.231487	0.330154	0.914912	1.151603	1.141246	0	0	0.095721
LOC_Os01g71280	LOC_Os01g71280	0.586196	10.290156	0.199362	4.051609	1.738143	3.073077	1.018206	1.359941	5.742808	0.337101	0.514098	0.889874	0.102179	0.488756	0.800148	4.756272	4.200596	3.114497	1.888	6.000747	2.509863	1.070079	1.045966	1.172526
LOC_Os01g42760	LOC_Os01g42760	0.154626	2.433074	0	1.115652	0.574574	0.789226	0.026599	0.142951	0.877706	0.051492	0	0.030737	0.200421	0.219456	0.102114	0.777164	0.650659	0.813095	0.176711	0.582508	0.04441	0	0.125453	0.098731
LOC_Os10g11889	LOC_Os10g11889	3.16223064285714	6.16303551503759	0.697756494360902	0.554313588345865	3.21702921616541	6.49089946804511	0.316347772556391	0.104356187969925	3.3348022537594	0.258282178571429	0.379542860902256	0.561887193609023	1.49590402819549	1.67742601315789	1.37411735526316	0.80665887593985	5.59105793984962	0.586635571428571	0.660353663533835	0.140647840225564	0.950017770676692	0.331950964285714	0.171049962406015	0.232582003759398
LOC_Os04g39840	LOC_Os04g39840	7.66873154285714	13.1372670571429	0.70187	10.221184	1.911313	9.1277928	0.855467	0.670343	15.2799569857143	0.926268	1.280859	1.391713	3.758871	9.06675587142857	4.72418602857143	12.5540028857143	6.49323364285714	3.718533	3.19432795714286	5.42116932857143	2.70664611428571	1.148237	1.99129735714286	1.003677
LOC_Os12g13300	LOC_Os12g13300	1.055008	3.494716	0.153996	2.094248	0.46674	1.795024	0.175708	0.269289	2.334688	0.279218	0.399308	0.212101	0.744752	0.969242	0.71509	1.763845	1.146687	1.311571	0.585097	1.783954	0.531537	0.339176	0.477	0.218913
LOC_Os08g37840	LOC_Os08g37840	2.381731	4.517424	0.16146	8.622032	0.886625	3.063411	0	0.126453	1.968349	0.25972	0.132734	0.207913	1.742292	2.3161	1.948859	10.371841	2.557622	3.529707	1.503216	1.947235	0.867549	0.108267	0.157035	0.339287
LOC_Os10g39936	LOC_Os10g39936	15.452075	11.664565	17.742531	11.285298	17.522755	14.108715	35.813515	26.158754	18.218885	78.642624	31.474541	25.590319	16.44862	15.910523	12.022304	14.151795	8.718299	12.694817	31.01786	25.022144	24.940224	33.670364	37.104195	37.146805
LOC_Os12g43110	LOC_Os12g43110	2.240049	3.02958	0	2.851323	0.760397	1.212554	0	0.037095	3.470718	0.067956	0.074062	0.080048	0.646057	1.416029	0.758651	1.965361	2.186939	1.919636	0.752497	2.853466	0.951034	0.052544	0.153617	0.034901
LOC_Os01g40870	LOC_Os01g40870	31.292715	12.034179	23.248758	31.445148	44.417599	41.393497	43.628063	44.795666	15.936859	61.297306	67.724319	54.036217	36.976223	26.230135	23.671312	25.654715	25.264572	25.458668	32.571075	31.436787	36.983601	79.585518	54.448475	67.645775
LOC_Os02g28900	LOC_Os02g28900	6.528735	11.667007	3.859666	8.104834	6.572639	7.906924	3.271363	3.06215	8.86966	3.738977	4.193611	4.48558	6.003035	8.130123	6.067703	10.767488	5.77274	12.489063	4.225246	8.085524	4.503885	3.329739	4.240813	4.129283
LOC_Os03g27990	LOC_Os03g27990	23.260355	29.591225	0.965233	36.052319	9.806665	22.404327	1.811477	3.243908	26.786196	1.178949	4.263499	5.479554	14.107031	28.287619	12.062653	28.564272	15.552299	31.070858	6.329553	8.186672	6.666406	4.418784	3.951431	1.76185
LOC_Os06g01966	LOC_Os06g01966	9.961255	11.186396	0	26.554026	5.609335	21.539911	1.075208	1.431254	38.068344	0.12608	0.170009	1.128155	8.100154	18.194185	6.892604	27.342224	17.177776	7.513721	11.949746	13.385008	6.066541	0.347533	0.313033	0.179569
LOC_Os09g28354	LOC_Os09g28354	6.171963	6.147449	1.774035	7.543555	4.291971	7.266069	5.768075	4.838081	7.362625	8.802076	14.479344	14.177925	7.845677	10.069012	3.79114	6.984783	5.911508	7.927755	6.539001	7.714804	8.13149	10.847528	10.256051	13.902348
LOC_Os09g35020	LOC_Os09g35020	0.333532	0.140899	0.231155	0.185738	0.45961	0.264318	0.203183	0.220479	0.033689	0.821156	1.282831	1.429942	0.297168	0.489097	0.373231	0.104129	0.122585	0.496241	0.064085	0.214378	0.115281	0.765437	1.391887	1.126261
LOC_Os08g39330	LOC_Os08g39330	17.642467	0.780052	0.801269	4.150661	0.099024	0.963357	0	0.191603	5.05161	0.091109	0.109942	0	0.674292	13.793506	0.795575	14.732171	1.273559	7.571193	7.449847	0.365317	0.237879	0	0.167899	0.050862
LOC_Os10g32760	LOC_Os10g32760	0.783434	0.528028	0.704273	1.624254	0.944777	1.034631	2.042736	2.106443	0.671045	3.236776	2.108951	1.981236	0.995199	1.105752	0.743694	0.88876	0.378084	1.037481	1.858187	1.51063	1.388124	1.141179	1.663396	3.141882
LOC_Os11g39540	LOC_Os11g39540	1.125036	0.440495	0.708563	1.107101	0.116019	0.630544	0.88059	1.015913	0.811242	2.154334	2.994892	2.82926	1.098336	0.811594	0.933386	0.636229	0.465745	0.646647	1.394045	1.197471	1.082345	3.491174	5.020114	1.926858
LOC_Os02g50140	LOC_Os02g50140	9.76161	2.678945	4.439856	6.159787	6.102036	5.505995	4.043572	4.571805	2.306842	2.166131	3.281636	2.865931	15.466454	8.655968	6.308238	13.941551	5.559879	14.15468	5.886536	6.854327	4.829884	8.835244	7.12721	2.598354
LOC_Os03g04990	LOC_Os03g04990	9.263346	18.647718	4.177439	14.265926	9.462173	11.913006	7.151512	8.010826	16.908106	5.035416	7.865171	7.230154	10.255249	10.202106	7.61858	10.513787	10.972758	11.569654	8.274444	13.461899	9.245597	10.264268	9.236777	6.616918
LOC_Os06g43304	LOC_Os06g43304	7.844183	29.715868	0	15.181764	0.214007	5.705871	0	0	15.752995	0	0	0.058664	0.052099	2.861351	5.364069	20.825352	5.438654	23.628996	10.66249	14.45648	8.742027	0.047971	0	0
LOC_Os01g06890	LOC_Os01g06890	0.142754	0.106038	0.046069	0.16202	0.023868	0.206791	0.428401	0.313607	0.28777	0.392466	1.052356	0.8076	0.314714	0.102882	0	0.059483	0.085149	0.124566	0.276227	0.276882	0.10087	1.763338	1.001824	0.918616
LOC_Os04g24600	LOC_Os04g24600	33.06736	69.727333	3.432631	31.290182	11.838354	19.882271	8.145862	8.401815	39.090691	10.098195	11.754154	12.441409	20.825174	27.385752	13.55304	35.215656	16.428917	40.031647	18.934063	19.579855	13.435753	15.426476	12.15942	11.118282
LOC_Os12g40100	LOC_Os12g40100	2.475101	2.439256	0.818679	2.88512	1.657429	1.706064	0.728187	0.453043	2.724245	1.214565	0.300486	0.395847	1.243878	1.574616	1.222121	1.827371	1.175763	1.4105	1.852962	1.947455	0.874097	0.636647	0.848201	0.63687
LOC_Os05g07890	LOC_Os05g07890	1.390072	3.95025	1.693894	3.377815	3.386618	3.009567	1.403609	1.347186	4.546241	1.344352	0.586102	0.909019	2.084336	4.178808	2.358153	3.025713	2.390631	1.758532	3.477452	3.69153	1.686323	0.815756	0.260576	0.474887
LOC_Os12g03040	LOC_Os12g03040	1.360884	2.374897	0.365875	2.257962	1.287918	1.382205	0.412448	0.603247	1.397671	0.364769	0.485232	1.039083	1.926809	1.938706	1.432195	2.496691	1.379616	2.86813	0.847343	0.975077	0.877891	0.613818	0.895495	0.638259
LOC_Os06g48330	LOC_Os06g48330	6.728647	22.368944	4.32467	10.221611	10.993418	9.572703	5.821934	5.565145	16.799805	4.905603	7.009409	5.346398	5.585218	6.400101	6.05751	9.865808	13.376498	13.339227	7.649014	13.23013	6.758421	5.659508	7.197157	6.413011
LOC_Os01g02470	LOC_Os01g02470	4.092879	1.265404	3.393593	2.224597	4.104382	4.806242	6.280642	6.311572	2.278321	11.674865	8.299567	9.324804	4.981586	4.090599	2.601647	2.405286	4.330764	2.39938	5.157933	4.615084	5.049744	11.463674	10.023392	10.748611
LOC_Os01g23980	LOC_Os01g23980	0.071134	0.038775	0.013205	0.039278	0.179162	0	0.168603	0.166712	0.149963	0.144766	0.391485	0.528018	0.124288	0.127982	0.023546	0.101031	0.369799	0.176546	0.068362	0.242764	0.142098	0.596937	0.60089	0.238266
LOC_Os03g07350	LOC_Os03g07350	0.443045	0.107996	0.082755	0.128425	0.710683	0.325863	0.329692	0.642074	0.599404	0.844528	1.024418	0.828306	0.15369	0.102099	0.299173	0.259917	0.189667	0.208452	0.393539	0.653939	0.381393	1.465197	1.001121	1.001745
LOC_Os09g29960	LOC_Os09g29960	9.857149	23.57057	3.567169	19.667974	11.195523	17.011114	4.387713	4.453998	16.767464	4.361428	4.897955	5.97127	8.043612	16.783905	6.933604	18.015385	13.927582	12.210747	6.786812	13.25734	7.014019	2.257479	5.878222	4.335114
LOC_Os06g50830	LOC_Os06g50830	0.5411120625	1.03676658136792	0	0.332878554245283	0.390497699292453	1.0586523384434	0.0558006898584906	0.105580781839623	1.03025057665094	0.0789705695754717	0.0294327063679245	0.0399706745283019	0.158161998820755	0.517173408018868	0.47820208490566	0.697069930424528	0.51730660495283	0.869665726415094	0.206580127358491	0.454085844339623	0.28798410495283	0.0628538030660377	0.0765772441037736	0
LOC_Os04g02510	LOC_Os04g02510	1.141324	3.87917	0.18388	3.712599	0.559139	1.611977	0.226303	0.140595	2.606161	0.423115	0.258166	0.266776	1.486012	1.607893	0.756648	2.809144	0.757482	1.091302	0.666507	1.588694	0.639871	0.153766	0.212815	0.121239
LOC_Os01g12590	LOC_Os01g12590	0.257847	0.193591	0.151087	0.515574	0.249306	0.584536	0.180487	0.323036	0.274264	0.032612	0.122376	0.19596	0.216626	0.174223	0.237762	0.412608	0.402738	0.402278	0.367801	0.324343	0.289195	0.082488	0.177365	0.115404
LOC_Os08g42870	LOC_Os08g42870	4.141452	7.914446	0.682948	4.618958	1.832642	4.047	1.480982	1.239848	7.926318	1.569566	1.567861	1.493557	3.547573	4.231259	2.284852	4.94555	3.514573	3.207998	2.737788	4.293608	3.353965	1.969404	2.256766	1.318915
LOC_Os03g57190	LOC_Os03g57190	0.612628	0.923104	0.570722	1.917747	1.006498	2.082479	0.254219	0.62092	2.195444	0.221817	0.376242	0.352763	0.671055	0.703518	0.70762	1.265307	1.054707	1.003413	0.612402	1.429676	0.881915	0.191093	0.495728	0.339755
LOC_Os03g63310	LOC_Os03g63310	16.501255	20.372574	1.479156	16.232325	22.026131	16.787548	9.502674	8.605601	18.015778	4.786613	5.587937	6.069299	15.684127	24.451157	8.664552	24.638363	20.828823	28.734085	16.73637	16.798363	14.583788	4.770877	2.225234	4.420625
LOC_Os10g39750	LOC_Os10g39750	1.526744	2.943225	0	1.764327	0	1.401489	0	0	1.874196	0	0.032263	0	0.616124	1.441952	0.600949	1.523153	0.712766	2.075523	0.365348	1.001251	0.235295	0	0	0
LOC_Os11g41650	LOC_Os11g41650	0.602149199077633	2.18084438355111	0.455592865488086	1.81483201306687	0.329666696387394	1.18697734511914	0.282418517294389	0.197499897770945	1.46280690699462	0.0991215119139124	0.267712785549577	0.428642717140661	0.898156873174481	0.902701647194466	0.787613050730207	1.36728594926979	0.334038251345119	1.18215386471945	0.333040565718678	2.62115151421983	0.60993470253651	0.280928554189085	0.363480488854727	0.106146418908532
LOC_Os04g48830	LOC_Os04g48830	0.919606	1.887065	0.46841	1.597759	0.794065	0.912823	0.31256	0.16496	1.089239	0.347855	0.271846	0.444323	0.787344	0.93428	0.549427	1.720365	0.897753	0.799685	0.440221	1.850668	0.530626	0.072809	0.295789	0.351865
LOC_Os11g27370	LOC_Os11g27370	1.368872	3.080025	0.133425	1.694693	1.470134	2.44032	0.0725	0.223496	2.04139	0.152289	0.204686	0.482109	0.655206	3.271165	0.746123	1.677491	1.015159	1.133565	0.456556	0.395587	0.93711	0.099359	0.223991	0.029664
LOC_Os09g35620	LOC_Os09g35620	0.824027	1.023343	1.011842	1.458926	0.9498	2.348406	1.84652	1.637097	1.34025	4.221384	2.708867	1.898361	1.608103	1.320675	0.715683	1.075307	1.437224	0.922672	1.953613	2.636006	1.714225	2.92925	2.497351	4.016074
LOC_Os01g43910	LOC_Os01g43910	9.316876	22.617065	3.924436	11.06151	9.124629	10.93063	3.181758	4.060854	21.017021	3.042265	5.991251	7.068003	6.878203	11.037757	7.301429	10.492957	14.164488	9.390489	7.17738	13.242397	6.482777	4.820403	4.940522	4.556208
LOC_Os09g18450	LOC_Os09g18450	0.292012	2.657591	0	0.619613	0.052914	0.709535	0.27878	0.099894	0.409226	0	0.184573	0.101922	0.3986	0.527891	0.300482	1.178611	0.533178	0.593319	0.329604	1.041213	0.544439	0.076027	0.032165	0
LOC_Os04g54800	LOC_Os04g54800	26.5785428765867	31.4811740437236	2.85373154724965	23.0873313991537	16.57280672567	26.6329345423131	4.22465469675599	3.0324648448519	34.5507197729196	6.28315682863188	6.69359414739069	6.24411976234133	9.23292123554302	28.5648274188999	14.8066113173484	35.1540211995769	29.5524434732017	21.6216889887165	9.7715757574048	18.3426853469676	8.10935520169252	8.66436036953456	7.04892929125529	8.58679531382228
LOC_Os05g08554	LOC_Os05g08554	52.261406	137.12236	18.701546	95.157951	21.798906	81.6073	22.868887	27.725481	156.252975	27.143209	15.88554	26.138845	32.011806	59.580963	39.626034	89.724014	76.744553	27.369381	52.1618	113.542923	47.070881	10.941093	18.452526	13.058554
LOC_Os01g12600	LOC_Os01g12600	0.227069	0.158673	0.109168	0.407525	0.261377	0.401659	0.029434	0.307241	0.235237	0	0.136057	0.024242	0.20097	0.163237	0.223964	0.440387	0.303291	0.387125	0.290298	0.29069	0.289108	0.141441	0.129857	0.05396
LOC_Os06g06910	LOC_Os06g06910	8.839177	18.201153	4.994195	11.221203	8.664842	6.977838	6.241526	6.586677	11.93211	7.092468	6.067885	6.636211	5.963881	10.417281	7.003742	11.391303	5.833238	8.69927	6.27389	8.953462	5.154634	4.190735	6.240077	4.783907
LOC_Os05g27580	LOC_Os05g27580	6.095825	2.922075	15.70542	5.696032	11.376894	4.707335	5.304072	6.737978	1.866831	5.323573	3.457381	1.950505	5.513072	5.524454	9.159448	11.433037	8.29529	13.413106	4.031765	3.016641	4.971743	2.078837	2.135909	1.91589
LOC_Os01g23850	LOC_Os01g23850	1.764348	1.985957	0.406572	0.845912	1.032854	1.775991	0.505402	0.420573	2.847858	0.561824	0.371636	0.658199	1.628883	1.955165	0.920848	1.278682	0.904731	2.304261	0.969098	1.175263	0.687074	0.849303	0.420726	0.634595
LOC_Os03g55290	LOC_Os03g55290	5.239223	22.505194	0.737352	17.083433	2.483321	11.121146	0	0	8.852398	0	0.219902	0.802687	5.701677	6.480556	4.488289	13.378728	6.387577	1.23454	2.751694	6.121323	2.31261	0.052178	0.225692	0
LOC_Os02g46830	LOC_Os02g46830	4.695562	18.064955	1.064667	9.132526	6.889639	10.720866	0.761938	0.554481	13.622607	1.947712	1.89665	1.217082	2.090252	6.061362	3.255416	7.384843	6.538869	3.733354	5.169456	11.739594	2.801048	0.398038	1.231718	0.343129
LOC_Os03g57950	LOC_Os03g57950	0.371177176282051	0.13204408974359	0	0.55554833974359	0.0304306634615385	0.300614028846154	0.693183691239316	1.21675500106838	0.452686525641026	0.733275243589744	1.95177639957265	2.4833392542735	0.634285631410257	0.651962157051282	0.152219532051282	0.364827817307692	0.252205769230769	0	0.701607442307692	0.579708346153846	1.26739946260684	1.6177466292735	1.4717043525641	0.999497432692308
LOC_Os07g48390	LOC_Os07g48390	1.775915	6.842375	0	2.890545	0.609759	1.728174	0	0.035525	2.629893	0.073815	0	0.044062	0	1.061497	1.042752	3.42437	1.339755	1.035922	0.976758	2.055567	0.226212	0	0	0.037911
LOC_Os04g45750	LOC_Os04g45750	1.541499	4.5899822168752	0.115571	9.09249199454604	0.414866	4.262103	0.159399	0.384161	5.8745254728906	0.218603	0.346557	0.542134	1.003619	2.129476	0.661542	5.169902	2.62558095765159	3.325723	1.924634	4.32798556432467	2.158055	0.239092	0.386722	0.239486
LOC_Os03g59330	LOC_Os03g59330	0.114059	1.571122	0	0.208206	0.245103	0.120562	0.061645	0.138869	0.772533	0	0.063621	0	0.106852	0.24354	0.069723	0.48544	0.217405	0.76582	0.06006	0.661179	0.021185	0	0.05999	0
LOC_Os01g53980	LOC_Os01g53980	0.88571	2.008511	0.882644	2.464533	0.863096	1.433899	0.477326	0.263685	2.128835	0.541945	0.499909	0.426937	1.159141	1.323096	0.683801	3.224502	1.370188	1.803083	0.505056	1.124554	0.259366	0.335882	0.678415	0.487993
LOC_Os05g20050	LOC_Os05g20050	13.950293	37.748276	5.70065	16.719952	18.0742189379653	21.490475	5.986539	5.587474	28.6515292555831	8.09664353598015	9.249155	10.168108	12.812427	14.3411098362283	12.041805	20.9757016327543	17.453094	21.322172	11.5520143846154	25.523333	11.0872757245658	8.686981	8.9392229751861	8.855392
LOC_Os02g32504	LOC_Os02g32504	12.6897727674101	12.7937000468821	1.99357799635867	13.9689547309968	6.55808880518889	13.0420615106964	1.84712735639508	2.63276037778789	16.1930464360492	2.09344670050068	3.2987248534365	5.99543391852526	9.3352425161584	14.4584661675011	7.37014329312699	10.5101905712335	6.6373530605371	7.04155090168411	6.83086252344106	7.62761375785161	5.90974004597178	3.32993580700956	4.81831541147019	2.93272903322713
LOC_Os02g06270	LOC_Os02g06270	0	0	0	0	0.485169	0	0	0	0	0	5.230229	3.641814	0	0	0	0	0	0.598847	2.229141	0	0	6.580914	4.956077	4.998711
LOC_Os04g04060	LOC_Os04g04060	2.631394	3.192603	0.43746	2.659845	1.58447	1.679319	0.472977	0.418185	5.563023	0.5274	0.541289	0.94945	3.20757	4.404607	1.361103	3.271074	2.076461	5.729987	1.624023	1.931927	0.936208	1.069211	0.865947	0.642956
LOC_Os07g15370	LOC_Os07g15370	0.755389772439106	1.0010014641308	0	1.90328724557891	0.923525185518852	1.27958471805138	0.0995685719052386	0.0578532098765432	2.62718953987321	0.0305652746079413	0.0983253633633634	0	0.370741650984318	0.82475709676343	0.352461634968302	1.21720738238238	0.545383850183517	1.85097949449449	0.886272750750751	0.897774686686687	0.462149238571905	0.10634970303637	0.0340101721721722	0
LOC_Os06g20920	LOC_Os06g20920	4.11932338028169	10.6825310868545	0	4.56306086697966	0.177406932707355	1.37267965179969	0	0.0347275680751174	5.79048001251956	0.070898734741784	0	0	0	1.86059969953052	2.77734379655712	4.63509396244131	2.05944651799687	4.52652776447574	2.42520609076682	3.42814173630673	1.36274077230047	0.239997827856025	0	0
LOC_Os04g59020	LOC_Os04g59020	0.853116	0.80243	0.050408	1.064636	0.324595	0.594098	0.044937	0.031892	1.066939	0.130491	0	0	0.87041	1.301338	0.450512	0.85736	0.296938	0.67425	0.587141	0.228457	0.114257	0.030133	0.16355	0
LOC_Os10g28230	LOC_Os10g28230	0.46596	1.718462	0.495942	2.14522	1.611119	1.664615	1.185403	0.83406	2.212075	0.227871	0.049669	0.62371	0.673592	0.127685	0.343801	2.16884	1.056627	1.893525	1.400325	1.117267	0.397449	0.122743	0.204774	0.419444
LOC_Os01g71090	LOC_Os01g71090	1.874674	1.748363	0	1.798952	0.635504	0.566338	0.052841	0	1.882173	0.102294	0.055743	0.06096	0.553546	1.745563	0.475289	1.403506	0.762573	1.242982	0.515246	0.240876	0.668177	0	0.019206	0.078806
LOC_Os04g49060	LOC_Os04g49060	1.950994	8.293893	0.914536	4.42842	3.89637	3.316034	1.441402	1.857217	5.724404	1.349205	1.946269	1.913423	1.697502	2.023496	1.785107	3.808092	3.10045	3.191097	2.175991	4.517195	1.867342	1.584891	1.421411	1.080378
LOC_Os05g38120	LOC_Os05g38120	2.191543	5.190651	0.475777	6.595872	2.076108	3.979254	0.452305	0.415266	5.630155	0.89898	0.45846	0.97261	1.541474	2.045151	1.034882	5.849586	2.783608	4.345767	1.83151	3.135223	1.178378	0.677906	0.676358	0.660995
LOC_Os02g56860	LOC_Os02g56860	0.717989	0.678764	0.026199	1.043393	0.449039	0.30927	0	0.021906	0.679595	0.010776	0.073834	0	0.107503	0.529044	0.089725	0.687813	0.378888	1.311366	0	0.119057	0.158028	0	0	0
LOC_Os03g01160	LOC_Os03g01160	0.855157	1.414249	0.524594	1.236489	0.748587	1.301717	0.35527	0.443634	1.871887	0.519167	0.433845	0.440383	1.028026	1.130217	0.351883	0.777578	0.743449	1.107165	0.855108	1.307404	0.65981	0.507198	0.653798	0.504888
LOC_Os07g42626	LOC_Os07g42626	0.701362062040576	1.78789436489268	0.209479226109968	2.22944663745957	0.132051296383417	1.46837224286974	0.0422417994707439	0.168045303440165	1.1037208368127	0.216879695971773	0.328132284328139	0.122214980005881	0.341644004704499	0.887921455748309	0.540626573066745	1.24459078623934	0.621475053219641	0.450146401940606	0.420184436930315	0.498385277271391	0.362984021758306	0.152904322846222	0.302055690679212	0.143727454278153
LOC_Os01g23970	LOC_Os01g23970	0.724926	0.728253	0.436027	0.320178	1.263445	0.347618	0.665488	1.565051	0.872087	1.469686	2.637201	2.989921	0.648559	0.939195	0.344594	0.435618	2.128429	0.985586	0.654732	1.613195	1.312208	2.746971	2.988868	2.435445
LOC_Os07g18120	LOC_Os07g18120	1.900387	2.492084	0.384162	3.361786	0.613735	1.348457	0.498187	1.078213	2.740263	0.431739	0.793689	0.920886	1.057746	1.703581	1.196104	2.619596	1.714501	1.905367	1.457279	1.638252	1.152523	1.156233	1.261352	0.590598
LOC_Os06g42560	LOC_Os06g42560	12.3502471939126	50.8124754683358	1.86166648797251	32.9903879950908	10.2806406539028	21.8543262817869	5.85438712223859	6.03618101423662	46.4821064575356	5.15733508591065	7.58208019833088	8.17172709425626	11.1266445581738	18.0702468645066	7.69607431860579	32.014775059892	24.862303341188	28.6034689710358	13.0739654644084	25.8551438610702	10.3583844511537	5.55758925675012	4.21743365783014	4.83121418409426
LOC_Os11g07912	LOC_Os11g07912	0.59364	0.738292	0.107559	0.703977	0.384179	0.889225	0.171674	0.335962	0.659813	0.196245	0.162467	0.269112	0.785778	0.914548	0.687186	0.946041	0.31616	0.226101	0.444085	0.297502	0.538667	0.27666	0.433029	0.393459
LOC_Os12g41660	LOC_Os12g41660	1.412416	4.80864	1.405456	5.001718	2.311339	2.790838	2.151939	2.240165	4.041718	1.478455	1.13888	1.80436	0.775829	1.311736	1.162339	2.945883	3.399164	2.382245	1.785452	3.133258	2.472647	0.477204	0.996941	0.862948
LOC_Os02g53720	LOC_Os02g53720	1.70657625620312	2.33294638661281	0.0913765216387767	5.76165695326024	0.539750762839008	1.91425987997692	0.0612258372763993	0.179184279284478	5.43559593998846	0.0788479030582804	0.229411109059435	0.330990294287363	0.51565674321985	0.884010490478938	0.589125931909983	3.91768698211194	1.12920922792845	0.8918426220427	0.947295238315061	1.19231853433353	0.713681052510098	0.0185839861511829	0.167878758222735	0.0384590744373918
LOC_Os10g35950	LOC_Os10g35950	7.417346	24.963196	0.773792	16.830442	11.75061	17.892586	32.433895	25.336636	16.232943	39.628311	54.016575	48.222729	13.244078	18.567459	5.004273	15.862196	7.971088	13.160869	26.235289	34.48658	31.585154	36.34734	32.057735	106.027107
LOC_Os04g08060	LOC_Os04g08060	2.43836	3.805769	0.590681	4.363037	2.092745	2.653449	0.972431	1.132263	3.442996	0.885656	1.609353	0.957031	2.024029	2.238053	1.483175	3.100906	1.580441	3.190866	1.186063	1.514349	0.937701	0.986159	1.218928	0.566383
LOC_Os07g02590	LOC_Os07g02590	0.799551099169516	0.883467831949194	0.644244969223254	1.18325284709331	0.898073531998046	1.11423378505129	0.0363880859794822	2.21253176746458	1.18769274450415	1.88872220420127	3.29260930043967	4.55145848949682	1.2433365901319	1.26928265559355	0.981520758182706	0.820666451392281	0.505292689789936	0.551366231558378	1.25349739130435	1.39630776062531	1.33386306301905	2.85985318124084	3.11681599120664	2.06566997557401
LOC_Os06g47340	LOC_Os06g47340	47.916317	92.247665	12.842375	59.473312	31.151295	46.343414	25.30397	25.264799	74.793304	21.772224	30.207382	37.308235	32.982494	52.274128	32.777229	52.511139	43.392815	49.725723	28.438728	46.890732	34.14616	29.708519	31.267706	26.326372
LOC_Os06g49840	LOC_Os06g49840	6.21995665116279	8.02409442071882	2.70998604087385	7.06819245031712	2.68198216983791	7.60240215433404	2.92710754334038	4.11256672374912	8.95747598167724	3.27060058985201	3.50244606131078	3.99505446863989	5.48736884425652	5.22152637279775	3.87682635940803	6.90970253770261	4.11785815010571	4.71886379351656	4.57910777378436	5.39246826286117	3.0770956187456	3.20606439182523	2.98136795489782	3.54692598520085
LOC_Os10g17790	LOC_Os10g17790	0.680392	1.786151	0.082247	1.32058	0.179072	0.876157	0.357356	0.152505	1.61332	0.360214	0	0.083286	0.866919	0.896925	0.474055	1.260939	0.6073	0.478824	0.931977	1.218435	0.643971	0.110782	0.415839	0.215996
LOC_Os02g33780	LOC_Os02g33780	0.957403	1.699374	0.958342	1.761409	1.892239	2.563741	0.601036	0.870714	1.425866	0.815879	0.742666	0.477256	1.232318	1.718979	1.042478	3.382627	2.068357	2.087893	1.235011	2.037042	0.683954	0.29442	0.768508	0.879526
LOC_Os01g49720	LOC_Os01g49720	1.702873	0.666705	0.705777	0.764632	0.69791	1.07382	1.17338	1.29013	2.372753	2.411021	3.29741	3.088159	2.045302	1.330559	0.533996	0.577289	0.945489	0.33583	1.563554	1.661208	1.132453	2.915363	1.70193	1.825928
LOC_Os05g30790	LOC_Os05g30790	0.801614	0.795429	0.21054	1.642953	0.306384	0.775395	0.122231	0.198457	0.696521	0.098696	0.231705	0.457509	0.448387	0.997553	0.312108	1.07946	1.257263	1.120596	0.301921	0.28427	0.334715	0.235043	0.340402	0.212142
LOC_Os05g36186	LOC_Os05g36186	1.940838	1.713264	0.604296	1.057828	1.002754	1.757172	0.678438	0.983109	1.432072	0.351541	1.139193	1.095493	1.856176	1.199909	1.703905	2.247122	1.714154	1.457837	1.45692	1.043313	1.545134	1.329951	2.052323	0.684743
LOC_Os01g71220	LOC_Os01g71220	3.663293	12.723512	0.656875	10.030725	7.393996	8.19562	2.306434	2.012049	13.336536	1.233343	2.784292	2.703385	2.466722	3.951952	2.945105	8.068833	7.809728	8.825815	4.034071	8.123775	3.54031	2.375108	2.868957	2.498144
LOC_Os04g37960	LOC_Os04g37960	0.251473	0.297664	0.160318	0.329286	0.038171	0.188604	0.434034	0.477085	0.33518	0.587059	0.715903	0.793456	0.269563	0.158974	0.16904	0.084641	0.097233	0.187979	0.305561	0.44299	0.563535	0.568293	0.6677	0.309572
LOC_Os07g44920	LOC_Os07g44920	0.97843	0.788708	0.10414	1.01821	0	0.352239	0.093147	0.130904	0.803285	0	0.098099	0.159666	0.094959	0.272339	0.484078	1.320319	0.134501	0.873838	0.385097	0.776058	0.511959	0.069831	0.033969	0
LOC_Os05g25784	LOC_Os05g25784	0.977649486390533	2.53764409467456	0.613044340828402	1.78154733727811	3.90721147455621	2.80607240236686	0.387939067455621	0.515090471005917	2.28231545088757	0.368467839053254	0.820757694674556	0.617562475739645	1.13457459408284	1.51827469349112	1.51151500591716	2.46809069822485	2.93964105088757	2.11928649940828	0.592239493491124	1.68399031952663	0.445571786982249	0.370742144378698	0.567314106508876	0.216761581065089
LOC_Os07g35280	LOC_Os07g35280	0.29564	0.823871	0.047486	0.574827	0.647786	0.579671	0.742868	0.73588	1.038329	0.795773	1.446992	1.555621	0.58646	0.320178	0.209451	0.628754	0.707166	0.546027	0.920512	1.65723	1.109985	1.715551	1.656717	0.915986
LOC_Os07g09625	LOC_Os07g09625	1.904821	1.356795	0.282618	1.980207	0.500333	1.598698	0.659802	0.696724	3.781355	0.436943	0.521511	0.485868	0.890697	1.46637	0.567584	0.838894	0.961293	0.700567	1.462544	0.992112	0.913446	0.387075	0.192731	0.149744
LOC_Os04g51190	LOC_Os04g51190	2.36364504337202	5.53460722357972	0.920875215027489	4.80806619914478	1.736185473427	2.50045719547954	0.439071547953574	0.608590970067196	5.84377757666463	0.961045361637141	0.887985172266341	1.51198362736713	0.945755875381796	1.5968530207697	1.66687024801466	3.01576158032987	1.62351403909591	1.5575905913256	1.46430444043983	2.58034321686011	1.51659470067196	0.543531626756262	0.916583516188149	0.656990805742211
LOC_Os06g17440	LOC_Os06g17440	6.410976	21.564451	2.118932	7.646867	16.673193	9.416409	2.504276	2.329285	15.400121	5.169527	2.423759	3.628816	3.709567	8.411848	5.277268	10.120994	12.316583	6.950072	3.823197	10.670683	4.810201	4.543327	3.419573	2.370045
LOC_Os02g35460	LOC_Os02g35460	2.228339	2.632003	1.910338	2.974794	1.507634	1.727689	0.503989	2.058413	2.139552	1.489583	0.923127	1.15892	1.461284	1.742758	1.313555	1.898064	2.195453	0.68503	0.670996	2.36931	0.931664	1.345952	1.728057	1.001927
LOC_Os05g40200	LOC_Os05g40200	0.870788	2.522713	0.10166	2.189069	0.446534	1.446201	0.453568	0.82326	2.899394	0.191348	0.492452	0.577943	0.583392	1.445952	0.728714	1.958545	1.508879	0.866967	1.211883	1.822694	1.463217	0.892714	0.746399	0.858904
LOC_Os05g25890	LOC_Os05g25890	0.136261	0.073945	0.016722	0.108554	0.107399	0.056225	0.153697	0.2225	0.231686	0.068978	0.357192	0.345978	0.089322	0.036015	0.061215	0.10144	0.133562	0.085225	0.118388	0.222403	0.157324	0.172309	0.297707	0.268032
LOC_Os05g09280	LOC_Os05g09280	0.106667	0.089188	0.132656	0.144091	0.114047	0.059772	0.425743	0.310838	0.345071	0.377559	0.73136	0.505486	0.024144	0.256975	0.054431	0	0.022824	0.010161	0.373228	0.350015	0.440449	0.053532	0.635265	0.340412
LOC_Os08g35090	LOC_Os08g35090	0.350022	1.878167	0.018833	1.615451	1.406501	1.269419	0.181594	0.119027	2.416004	0.130444	0.139677	0.194729	0.068807	0.56349	0.182163	0.912613	0.939405	0.78564	0.415625	1.021906	0.431974	0.050769	0.236708	0.066883
LOC_Os03g09970	LOC_Os03g09970	0.105696649059095	0.291475275008254	0.146445439088808	0.222111794981842	0.47908705216243	0.241040762958072	0.155685741498845	0.223510711125784	0.331550010234401	0.0665461280950809	0.121794122482668	0.11639498151205	0.135892909871245	0.235036050181578	0.169252221525256	0.233087648398811	0.373122187190492	0.100614874546055	0.22014621723341	0.304543266754705	0.309143943215583	0.271258146913173	0.205975095080885	0.111619641795972
LOC_Os04g24510	LOC_Os04g24510	0.089965	0.054575	0.091205	0.049344	0.480713	0	0.09465	0.133057	0	0.524832	0.910255	0.680942	0.270163	0.01841	0.113977	0.293507	0.256207	0.164722	0.380023	0.530791	0.677365	1.538511	1.152998	3.102796
LOC_Os04g53620	LOC_Os04g53620	87.0895508992416	80.5100857226436	51.95074457277	76.0041205164319	62.5957274171181	71.7013956305525	78.7180940418924	80.5936089653304	84.8580936319971	104.931768782593	133.109781986999	146.954090582521	101.611988300108	96.4833001459011	72.5233861477068	59.9216751347057	57.5276995240159	61.5897532466594	75.8016971729866	78.6285735864933	85.3586407215601	112.923453473456	139.191263589744	119.086656713254
LOC_Os01g11590	LOC_Os01g11590	20.77062	16.497908	18.620783	15.264949	16.739466	16.235941	24.649202	26.51857	18.908308	24.202332	30.519293	28.783928	22.335308	19.570957	18.033539	12.569038	13.800587	12.807842	21.05003	21.038452	19.402166	27.438251	25.696991	23.45787
LOC_Os08g01270	LOC_Os08g01270	18.4027572497793	15.4219046849073	17.5617201827008	22.6077814492498	17.0297522365402	21.4795850785525	27.4837939867608	25.9189965666372	23.179083015887	44.2546174730803	44.6848436990291	40.5894116610768	30.3887868243601	23.6258353442189	23.7699265842895	18.7530524845543	15.9541472894969	15.3728984263019	26.6218156751986	23.3458942850838	27.4919959046778	38.3972555710503	42.8506211306267	39.4911083442189
LOC_Os11g06420	LOC_Os11g06420	8.56558997247271	10.7200046032273	4.76762783246322	8.12298934551495	5.71749932083531	9.86144362458472	8.20229951495017	8.3674347698149	10.978132247271	9.29753015519696	15.8136635329853	14.9955870393925	11.2668555453251	9.14453124679639	8.67003489036545	5.70517444613194	5.1749673649739	4.99534605457997	7.48026201566208	9.4941178372093	8.20008216136687	15.0175204233507	16.6665944527765	12.6523346203132
LOC_Os07g10460	LOC_Os07g10460	23.593426	20.829062	20.585669	16.963947	21.398468	21.123236	30.003107	25.780329	26.651466	29.701313	30.241199	27.7549	29.264938	25.979542	26.846474	18.082027	18.993523	20.707212	26.712099	26.971386	26.420261	34.923737	35.686268	29.085447
LOC_Os02g49440	LOC_Os02g49440	74.358536	91.621651	60.635578	79.684837	51.779163	58.347103	61.214725	66.036842	91.412315	103.358437	105.65786	113.566551	84.166351	70.160545	67.336845	60.95076	45.27103	39.375702	68.778557	67.633209	66.612488	103.263939	117.300446	110.548744
LOC_Os12g26220	LOC_Os12g26220	12.492873	9.061593	9.090095	5.55265	11.138457	7.966766	13.360948	11.096725	11.677698	21.022215	13.95763	14.260326	14.186	17.469809	11.870841	6.389879	6.331518	5.926728	13.158092	12.275611	8.877233	13.289283	14.538548	15.431665
LOC_Os01g45380	LOC_Os01g45380	12.471996	9.088575	7.166621	9.722419	10.443173	11.269444	12.867278	12.188628	13.962361	13.503946	13.496959	11.446195	11.247812	12.157338	8.235013	7.195156	7.960912	8.301982	9.481323	10.337797	9.873559	12.41537	11.665882	11.072852
LOC_Os12g44030	LOC_Os12g44030	15.061094	8.797913	12.308397	10.396919	9.223948	12.020262	11.054317	13.011697	7.36125	11.208346	17.252611	15.668509	13.953413	12.672829	14.146554	8.935488	9.065514	7.907349	11.054942	12.311455	11.8622	20.211622	21.215872	19.489573
LOC_Os03g08860	LOC_Os03g08860	26.6488915886158	15.0503429146184	20.4262372069858	17.7029266804657	17.5680045407503	17.9662218098318	25.0493093984476	23.4219590336352	16.1316355226391	30.5937173764554	33.8134267360931	36.9430645213454	26.9013222716688	20.5840494075032	19.6579967412678	15.0217048926261	14.2117236765847	14.1716838279431	29.6426027270375	26.2977234126779	27.8368304566624	44.0696160633894	39.5446041423027	49.9783647244502
LOC_Os04g57410	LOC_Os04g57410	24.694765	13.658829	17.894592	20.033411	13.33647	21.170713	25.96302	29.678883	20.610022	25.313494	36.470169	32.62999	29.936625	23.144039	20.974825	15.562307	19.759861	12.751635	31.321259	32.905197	36.082413	36.734669	33.796684	35.825455
LOC_Os08g44850	LOC_Os08g44850	124.675842	79.500175	83.285667	96.692101	74.563103	63.943031	133.237885	133.387314	79.780891	174.204117	228.842773	189.106384	130.396255	113.427101	82.010124	73.047058	48.365627	62.523922	129.944077	115.051575	140.614243	276.273712	257.139038	363.343689
LOC_Os09g34960	LOC_Os09g34960	3.448471	2.592034	3.787701	4.078835	3.754732	3.486168	4.711092	5.092961	2.656094	5.335427	5.292058	5.827622	3.612415	3.558987	3.921283	2.115853	2.06676	2.296795	4.063328	4.479146	5.43118	4.503465	4.730368	4.35713
LOC_Os04g20474	LOC_Os04g20474	7.57285293628996	8.76986148626745	4.73618961121117	5.63276080279153	7.89723230504277	5.52306784646556	9.90133233881135	6.75793623998199	11.9867930216119	15.5095496195407	12.3085160598829	14.9657630497524	5.99429748896893	8.23026959365151	6.30937955853219	4.91038792886087	4.03810421949572	2.55794235704638	5.3078886389014	6.09617911098604	5.95485310468258	12.1609873005403	16.1570918644755	12.6935006240432
LOC_Os01g61900	LOC_Os01g61900	4.919129	3.23171	4.278105	4.956971	4.041039	4.959421	2.682812	2.935256	3.71382	4.933651	4.459221	5.087247	6.722352	4.445282	2.848768	2.697868	2.875638	2.556598	3.719822	3.951194	2.908444	7.700003	6.969447	6.616409
LOC_Os10g40830	LOC_Os10g40830	39.905746	21.944475	22.825535	26.009338	20.916254	22.701702	34.388779	30.249029	27.393652	42.792923	37.33371	37.484692	45.420391	40.495026	20.92514	23.923801	15.839057	22.074274	30.296389	22.841043	28.515577	38.687725	40.501587	50.636768
LOC_Os05g36994	LOC_Os05g36994	68.879944	62.161167	73.000633	75.338097	62.450188	50.694271	72.915047	74.067284	82.811455	62.993576	96.166039	96.126534	68.213486	59.139305	74.732452	49.4589	60.549572	32.075344	64.286423	64.315552	57.927841	90.494606	104.240616	70.779381
LOC_Os01g03750	LOC_Os01g03750	6.998975	7.108115	4.31065	5.434398	6.542433	4.656219	8.242637	5.555369	8.928692	8.84434	11.739674	11.617868	7.702153	6.058516	7.691425	5.699328	3.820517	4.593338	10.137682	9.58594	9.139921	7.440433	10.250772	7.015783
LOC_Os10g07978	LOC_Os10g07978	3.01905485304846	3.57617481031787	2.57632151120375	3.5207451756123	1.200628	3.39300050651381	3.3725340224075	3.73200657842626	4.46579737102658	3.58620439656071	4.74660216206357	4.6379243621678	3.59089428712871	3.33002100833768	3.74548560187598	2.85612587128713	1.975913	2.056522	2.93789619906201	2.9006744835852	3.45527610265763	6.32779485304846	6.78428117717561	5.3679903845753
LOC_Os08g31410	LOC_Os08g31410	35.338560313139	27.7433398811056	32.5907423449451	28.1302800159031	24.2384898864067	32.4707547349489	45.4979493616055	58.2164754854222	30.2997728042408	38.2469570586899	66.514293563423	63.9397781109428	45.120122868989	36.3597064021204	37.0491899151836	26.9393496773949	34.2306218159788	23.0183024085574	43.8967399780386	45.8575161995456	57.9465868383188	73.4262522203711	73.518679056418	53.2679186626278
LOC_Os03g13640	LOC_Os03g13640	5.556502	4.29538	6.898538	4.663326	6.694893	6.22989	10.634329	7.417084	6.913627	12.495351	12.071461	12.00493	9.55143	6.766252	5.0593	4.354683	2.583026	4.172155	8.296165	7.541613	11.399859	18.923244	15.334255	16.154392
LOC_Os02g33110	LOC_Os02g33110	46.761831314741	29.5601877454183	32.3798021573705	34.5736513641434	35.4906300665339	37.3122576163347	43.5099401621514	30.654847587251	40.9980173936255	47.9650489430279	41.3411989904383	41.6759163589641	45.9112629346614	33.489349647012	36.816562847012	28.4273198784861	31.8843721701195	21.8350593832669	23.8390242063745	44.9179526832669	30.9368096047809	48.9017227047809	53.1409095139442	50.8350715163347
LOC_Os07g12610	LOC_Os07g12610	0.567778	0.281133	0.289423	0.466843	0.313848	0.201633	0.23691	0.818564	0.382518	0.522579	0.892914	1.050156	0.461129	0.441206	0.763769	0.156442	0.20799	0.218569	0.36642	0.378823	0.636589	1.155126	1.422091	0.888299
LOC_Os08g35480	LOC_Os08g35480	29.386948	21.610275	31.410158	23.223404	31.292835	28.714867	33.624622	33.930973	21.081043	41.732815	52.016521	49.236507	32.427265	32.514153	31.738552	19.539658	23.785364	27.414362	31.851131	33.051769	34.617054	47.164707	45.592113	45.507469
LOC_Os08g13570	LOC_Os08g13570	7.944375	4.277545	5.305353	5.873049	4.595636	5.456091	8.426871	9.694984	6.980493	10.247643	18.346659	18.076229	9.745354	5.588322	5.886703	4.691785	5.560123	4.497704	12.293215	9.898681	9.75308	26.142479	28.15045	29.097126
LOC_Os03g10220	LOC_Os03g10220	1.896147	1.761194	1.776464	1.716501	1.445541	2.25831	2.844265	2.24419	2.033406	1.964293	3.142663	3.764712	2.909477	2.173524	2.110458	1.745103	1.643551	1.802147	2.177477	2.556234	2.165959	3.385702	3.271432	2.210384
LOC_Os05g35930	LOC_Os05g35930	5.394627	1.295291	3.045395	3.068675	2.388475	5.464366	4.027624	3.58487	2.054277	6.909225	8.439374	5.983468	9.228445	7.114005	4.363013	3.255695	1.471936	2.311269	5.577471	4.445103	5.003474	9.225305	3.883003	8.297351
LOC_Os01g58140	LOC_Os01g58140	5.841757	10.039464	6.54722	6.862107	5.501842	7.389966	5.209959	5.695324	4.313461	13.002137	16.991793	17.55756	6.457972	8.046476	6.151269	6.162323	3.117879	4.875853	6.918293	6.102857	5.917338	21.99024	20.992521	14.51426
LOC_Os09g36580	LOC_Os09g36580	14.94346	13.337214	11.164206	12.047055	10.557053	9.064391	14.328663	12.570177	27.755651	26.424177	19.340403	24.872801	13.143436	12.198475	12.263987	9.708292	9.13934	9.238507	15.402494	16.84412	13.832216	24.39542	26.839125	21.836334
LOC_Os05g42040	LOC_Os05g42040	10.85071	10.845963	4.3232	10.72067	4.151718	9.339902	8.171862	6.667877	11.303271	11.537708	18.057621	19.595623	14.272361	12.924281	8.195377	7.204621	4.643925	8.643438	12.908102	9.593531	9.627816	18.904331	16.499147	17.635042
LOC_Os10g03440	LOC_Os10g03440	7.542875	4.19954	10.29028	6.037667	7.453271	6.091251	8.072025	7.018559	2.477203	17.074972	16.449617	15.97471	11.060699	7.65413	7.36904	4.298152	5.046076	3.658833	8.315655	6.445958	7.667815	15.341727	13.80007	18.795095
LOC_Os06g40760	LOC_Os06g40760	3.293411	2.908569	2.977574	1.421152	2.582763	4.070685	1.967076	2.290835	1.844924	3.229748	3.746348	3.487169	3.258716	3.706088	3.191892	2.600666	1.921718	1.936979	2.321451	3.915314	2.853264	4.483541	4.753682	3.568918
LOC_Os09g32550	LOC_Os09g32550	1.67635398878123	1.56345839622642	0.483792399796022	1.46702405711372	0.783082	0.885452431922489	1.30510793523712	1.94374551045385	2.61200587251402	1.92006306476288	2.55816418561958	3.23690691075982	1.3424254982152	2.09502714329424	1.08322551402346	0.812829	0.79987	0.889189254462009	2.66897396736359	3.36079892044875	3.14990495461499	4.14676311677716	3.18516061193269	4.69509738245793
LOC_Os04g54110	LOC_Os04g54110	0.965799	0.953304	0.850423	0.802528	0.736765	0.877737	1.258446	0.987477	1.228766	1.414133	2.497548	1.519724	1.109015	1.053456	1.04868	0.63859	1.063948	0.699794	1.09408	0.984385	1.074531	2.297874	1.994463	1.961702
LOC_Os01g64540	LOC_Os01g64540	6.296985	5.364133	2.799665	6.67526	5.40052	5.42897	7.785175	7.273293	7.757743	11.362477	10.506218	10.086926	8.281879	7.585021	2.598549	3.944614	3.837784	4.255368	6.59077	6.917572	6.262176	8.907425	8.133345	11.804687
LOC_Os06g14450	LOC_Os06g14450	2.13621548861743	1.14981510327596	1.46483329039423	1.73099074569684	1.12760293114936	2.58189299139367	2.21044457773459	2.06855793586896	2.08608864769572	2.52910901860078	4.34333748750694	4.32034969433648	2.63535744947252	1.2711693761799	1.14797118711827	1.06836956274292	1.07216360660744	1.32577124403109	2.94643566018878	2.75061864408662	2.90338692087729	4.44302313659078	5.28194316907274	4.38852444197668
LOC_Os01g43680	LOC_Os01g43680	27.3886655963855	6.19236339341983	15.4957731765524	14.7913931241891	13.8028169216867	14.1092757182576	16.7183363160334	17.8746711496756	17.4974332474513	17.6013533137164	25.7105755375348	23.7256904582947	23.0526902984245	22.1367538920297	18.6982261714551	13.1897137516219	15.5371011923077	16.7442624620019	11.3753554369787	14.6973238294717	15.2446014267841	24.7093074902688	27.3004568035218	20.2071821306766
LOC_Os01g44250	LOC_Os01g44250	1.910107	1.41922	0.876005	1.252356	1.40266	1.192127	2.177228	1.986179	1.129443	3.018616	3.087234	2.690985	2.952204	1.867383	1.431126	1.312791	1.628723	1.339294	1.826456	1.298232	1.672324	4.905706	3.989848	3.430271
LOC_Os03g18400	LOC_Os03g18400	3.603409	3.033818	4.152715	2.465241	4.545536	2.904502	4.70964	3.494649	4.278803	4.985415	4.172398	4.707504	2.323219	3.213093	2.964841	2.037418	2.243145	1.893722	3.040149	2.950587	4.003858	5.236008	4.656332	4.511257
LOC_Os01g55890	LOC_Os01g55890	9.63776416187188	5.85857150786345	11.5235028020713	5.26048662293824	12.2506529716149	8.30081655274262	13.8750027614116	13.2193625381665	8.08992879670119	13.393237499041	14.5766387855773	12.1656823789797	10.4925292773303	10.0373031998466	9.71752239700806	5.86528094706559	8.65870668277714	6.44420336900652	8.99003981971615	9.78618537859609	11.0753444031454	16.6543231476793	14.9725504967395	13.948823429229
LOC_Os07g35600	LOC_Os07g35600	2.66043027568922	2.83043107769424	1.90779791478697	2.98765718295739	1.84290458145363	1.75345455639098	2.62249686215539	3.06308984461153	5.24972366917293	2.41867633082707	4.2174609122807	3.53063635087719	2.76905866666667	3.86769052631579	2.7851295839599	3.11131649122807	2.11188539348371	1.6854540952381	2.59184028070175	2.77867949874687	2.06324920300752	4.25325192982456	3.34963021553885	3.1994510075188
LOC_Os09g26960	LOC_Os09g26960	38.575161	44.843338	23.411364	42.734383	17.047979	27.491354	24.354267	27.26018	32.541553	39.973537	44.999069	53.866291	38.085045	41.151585	23.97419	31.264555	12.469647	29.358482	23.986217	29.011671	23.226477	30.560987	28.530487	38.142693
LOC_Os07g04820	LOC_Os07g04820	0.291892	0.113856	0.192686	0.294864	0.035361	0.037065	0.513722	0.301972	0.065902	0.369128	0.67001	0.449814	0.25447	0.166865	0.506674	0.084754	0.084919	0.099804	1.158884	1.242858	0.873651	1.021692	2.362113	0.695727
LOC_Os06g18150	LOC_Os06g18150	7.66316335046249	4.9946793299075	10.610365696814	4.41813031551901	10.0230844460432	6.62855754676259	15.5125904871531	15.2903195087359	9.93188624357657	18.5049009907503	18.1053362898253	15.3395804172662	5.41453961562179	6.69341221993834	8.37921447276465	3.58794330832477	6.21366810996917	3.5292985282631	13.9461719352518	13.8327599085303	14.2491091294964	21.3558109856115	19.254252643371	19.3837150904419
LOC_Os04g34000	LOC_Os04g34000	1.577387	1.200809	0.680711	1.561943	0.70541	1.786656	1.195125	1.523208	1.336115	1.244923	2.396472	3.349145	2.031382	1.924268	1.366511	1.093239	1.266147	1.406868	1.2349	1.902225	2.001694	2.940708	2.492363	1.706734
LOC_Os05g30160	LOC_Os05g30160	5.639856	2.912253	4.299719	2.440803	2.542388	5.800329	3.96846	3.32592	2.365243	5.493948	5.333798	6.394814	3.300299	4.156212	4.957653	2.951204	2.874541	2.921395	2.820196	2.837114	3.169168	7.123448	6.685616	4.524378
LOC_Os02g53990	LOC_Os02g53990	0.639483	0.336295	0.594417	0.407068	0.367604	0.859369	0.736317	0.784277	0.870617	0.466111	1.126344	1.074053	0.448476	0.386337	0.839241	0.404345	0.270014	0.372749	0.486735	0.585524	0.744962	0.755517	0.933813	0.629812
LOC_Os04g01130	LOC_Os04g01130	1.123015	1.098014	0.771183	0.741107	0.752768	0.783495	1.339604	1.258599	1.590945	2.008355	1.765662	1.555529	0.259674	0.702771	1.422215	0.444134	0.327128	0	0.765092	1.244446	1.593382	1.64146	1.425897	1.312765
LOC_Os05g12670	LOC_Os05g12670	0.283517	0.350622	0.388337	0	0.370367	0.436859	1.119203	0.694554	0.162607	1.082988	0.986736	0.667915	1.507789	0.879629	0.97673	0.373628	0.354851	0.251321	1.032262	0.864547	0.685714	1.892487	0.644133	1.316044
LOC_Os03g06970	LOC_Os03g06970	1.213121	1.576062	0.405584	1.512271	0.347278	0.991273	0.481726	0.517629	1.556159	1.49234	1.188725	2.43832	1.089334	1.267274	0.849067	0.815064	0.169369	0.089004	0.511492	0.560939	0.709865	0.852577	1.290122	0.530469
LOC_Os01g12200	LOC_Os01g12200	62.609871	32.343845	72.540504	35.319477	56.228638	49.26553	82.590874	80.824181	41.256214	88.240517	86.487099	76.183296	51.223362	47.588543	62.203926	41.409149	40.366444	40.463615	59.728466	57.337337	68.478653	90.368027	90.707298	91.282738
LOC_Os05g46830	LOC_Os05g46830	23.800285	12.935795	15.174977	25.072332	9.635707	11.834329	18.590185	20.589399	9.650485	30.078871	28.402662	34.657021	24.29199	20.859524	12.830725	14.596465	6.935691	17.224953	18.978657	16.08639	16.668951	36.146866	30.287239	35.052475
LOC_Os02g04800	LOC_Os02g04800	5.045544	2.933325	5.715827	3.416286	7.069535	4.853564	7.720076	6.439952	4.305155	9.618397	10.648314	7.293063	6.78497	7.758428	6.089122	4.167219	6.552416	4.111626	5.373979	5.699126	5.085385	10.834114	9.948865	8.638995
LOC_Os12g13940	LOC_Os12g13940	4.482525	3.812847	2.735615	2.871843	4.592444	2.341041	5.732145	2.964538	3.466937	7.806079	4.913441	3.70047	5.283363	4.498175	4.202659	3.378038	3.201926	2.65429	4.896241	4.287745	4.136151	5.122122	3.846587	6.591166
LOC_Os01g67810	LOC_Os01g67810	2.896296	3.22679	1.169756	3.06518	1.097631	1.622251	1.166667	1.356999	2.646029	2.794718	4.730824	8.681381	2.702156	3.587884	1.948543	2.385715	0.965453	1.35412	1.626522	1.403973	1.805146	7.829331	8.606998	12.045147
LOC_Os02g37094	LOC_Os02g37094	1.532788	1.005379	1.875157	0.924275	1.625224	1.313054	2.11181	1.650389	1.364037	1.329407	1.69914	2.332891	2.157779	1.577099	1.108439	0.923667	1.144289	0.844859	1.584152	1.202545	2.273041	1.000609	2.548848	2.12131
LOC_Os02g37580	LOC_Os02g37580	1.167391	0.967436	1.215804	1.132643	0.744086	0.874028	1.327986	1.298919	1.705986	0.890739	1.413077	1.729572	1.109091	1.616462	2.035193	1.427678	1.375962	0.367077	1.314024	1.401811	1.209268	1.785207	2.405139	1.769496
LOC_Os05g35420	LOC_Os05g35420	2.447762	1.79702	2.107069	1.152125	1.914568	2.014225	3.732928	2.06653	1.130328	4.667212	3.766818	3.352533	2.528036	2.358811	1.94724	1.261936	1.644344	0.488529	1.902861	3.37643	0.831788	5.901075	4.251316	4.711401
LOC_Os05g48830	LOC_Os05g48830	1.474899	0.738057	0.102077	0.490897	0.593765	0.436741	0.555389	0.824768	0.760024	1.626858	2.58516	0.735392	1.54509	1.35754	0.716043	0.503875	0.725826	0.315703	1.383679	1.026751	0.944759	2.814243	1.909036	2.538426
LOC_Os06g15730	LOC_Os06g15730	5.498473	3.105987	5.018369	2.659225	5.33041	3.08919	10.337251	11.165791	8.082144	7.467774	14.298212	11.225842	8.02895	6.427173	8.343383	2.712877	9.194941	3.560467	11.028846	10.696237	11.14008	20.264553	16.279671	17.984222
LOC_Os08g26850	LOC_Os08g26850	9.901552	3.612	5.570158	7.136171	7.734995	5.112961	12.279232	11.378456	8.803231	13.008538	18.615355	13.683666	11.614947	8.310086	4.398849	6.001891	5.18624	6.206378	13.796178	10.764283	11.288849	16.373238	10.313937	19.749348
LOC_Os03g26800	LOC_Os03g26800	0.342134	0.768212	0.749778	0.29275	0.875293	0.529828	0.896281	1.377806	0.526486	2.807912	1.112847	1.64229	0.589	1.726457	1.599759	0.511659	0.874029	0.464242	2.243937	3.048925	2.42757	1.521729	2.401368	2.052145
LOC_Os12g16480	LOC_Os12g16480	0.905611	0.297357	0.602333	0.50252	0.818417	0.414454	0.767768	0.719178	0.718015	0.661429	1.4563	1.32536	0.9079	0.822246	0.704493	0.686223	0.458881	0.494993	0.743837	1.040622	0.645455	1.41094	1.518248	1.173472
LOC_Os03g14110	LOC_Os03g14110	25.650789	18.64583	32.515472	24.416527	20.403776	25.573656	34.830452	31.861805	10.057878	29.565453	36.580757	41.105072	43.722527	27.170778	26.922379	24.443396	16.61414	30.801273	25.966743	30.971739	33.969219	35.678543	29.8016	30.237268
LOC_Os01g12490	LOC_Os01g12490	1.411092	0.318936	0.736535	0.342609	0.890609	0.619538	1.424023	1.243944	0.672097	1.19895	2.127127	1.060401	0.756981	1.002525	0.908028	0.404849	0.441785	0.558431	0.56773	0.81738	2.04405	2.729899	1.706563	1.72378
LOC_Os11g40840	LOC_Os11g40840	1.358219	0.410565	0.168237	1.390428	0.358647	2.883724	0.314697	1.048225	0.907516	0.704956	1.886192	2.088874	2.45219	1.141045	0.992411	0.738693	0.451017	0.556895	1.824057	1.391853	1.187293	3.62474	1.41916	1.089996
LOC_Os02g19530	LOC_Os02g19530	1.984387	1.474168	1.250605	2.029759	1.166811	2.048897	1.37944	1.944566	0.64194	1.584178	2.6536	4.61317	1.96951	1.697746	1.642172	1.106563	1.150634	1.508574	1.699962	1.849406	3.016796	3.433759	3.932457	1.735985
LOC_Os03g20650	LOC_Os03g20650	0.327277	0.65339	0.399709	0	0.258938	0.410808	2.026249	0.558274	0.422164	2.204298	1.828825	2.064303	0.280946	0.738006	0.382698	0.21971	0	0.163026	0.879107	0.295576	0.461839	0.925149	0.981732	0.373816
LOC_Os05g04660	LOC_Os05g04660	2.054774	1.230517	1.509034	1.681086	1.209404	1.702786	2.401093	1.925285	1.498807	3.151201	3.426088	1.814477	2.818865	2.169625	3.163688	2.21713	2.354198	1.19918	2.658066	1.449945	1.092629	1.761101	2.332027	2.11669
LOC_Os12g07640	LOC_Os12g07640	0.288077	0.851815	0	0.200559	0	0.345234	0.128384	0.326272	0.76915	0.817693	0.773144	0.961371	0.726631	0.614616	0.382298	0.211588	0	0.044274	0.45348	0.53064	0.248397	1.27261	0.63728	1.091867
LOC_Os05g10980	LOC_Os05g10980	1.502722	1.696456	0.875583	1.332277	1.058015	1.552362	1.98638	2.033044	2.156373	2.605209	1.824235	2.546067	2.283877	1.520461	1.531522	2.096514	0.5379	1.063112	1.988289	1.247576	1.195489	1.689249	2.356049	2.840964
LOC_Os01g73220	LOC_Os01g73220	3.426856	2.200525	1.251774	4.770027	2.835465	4.136013	1.302259	1.640139	4.071518	1.749149	1.774197	1.387018	4.800848	4.367808	2.751817	3.982001	1.48038	2.997234	3.273755	2.43217	2.564622	0.881778	1.610229	1.12769
LOC_Os03g63300	LOC_Os03g63300	0.381002	0.833691	0.282194	1.312894	0.75725	1.702216	0.676016	1.157807	1.183361	0.120848	0.209038	0.686868	0.439229	0.403854	0.42422	1.530571	1.056156	1.887987	0.863675	1.148802	0.9083	0.279408	0.373191	0.104549
LOC_Os01g67300	LOC_Os01g67300	1.997031	1.272878	1.815085	1.726115	1.661932	1.40071	2.315964	2.125201	1.614341	3.250959	2.917833	2.637773	0.897505	2.46506	2.208468	0.814075	2.215975	1.139931	1.505926	3.080424	2.064779	3.266509	2.365742	3.116096
LOC_Os03g11680	LOC_Os03g11680	0.434127	0.430463	0.499495	0.355411	0.350936	0.29586	0.670761	0.450384	0.675953	0.307579	0.581591	0.949215	0.428935	0.261769	0.719364	0.508893	0.334713	0.075439	0.456404	0.550935	0.321084	0.474371	0.865098	0.42046
LOC_Os11g13990	LOC_Os11g13990	0.107165	0.165209	0.014728	0.112883	0.079032	0.145184	0.079702	0.147563	0.042462	0.105133	0.269568	0.129702	0.060389	0.154782	0.092274	0.123661	0.195625	0.128797	0.230617	0.374357	0.454176	0.587079	0.554799	0.410354
LOC_Os03g01300	LOC_Os03g01300	34.513836	88.887337	2.219776	45.37421	16.240391	25.52124	32.407173	39.507915	81.071327	34.611267	177.348145	49.244305	17.222792	26.60585	10.584255	41.959587	17.156181	29.049618	68.415703	87.365814	106.967331	39.205978	60.960464	54.902626
LOC_Os02g50330	LOC_Os02g50330	2.86982	1.626383	1.102031	2.692611	0.78494	1.690852	1.284036	1.629029	4.08154	2.152228	3.690473	4.103467	3.150639	2.968292	1.962899	2.393064	2.430442	1.950646	1.288333	1.633525	1.758627	3.256246	3.158773	1.315514
LOC_Os01g09000	LOC_Os01g09000	51.184227	37.567101	40.59589	52.307465	44.157372	54.377975	90.446388	94.041862	92.13076	92.219955	118.422722	104.195602	52.00095	48.177647	44.201035	51.537601	55.115997	47.241661	82.557312	87.525146	92.594643	134.666962	137.122147	105.188591
LOC_Os05g03640	LOC_Os05g03640	10.164974	7.777418	8.847007	8.095054	15.54866	7.655775	8.034746	8.88972	6.962035	4.644343	6.10646	7.341591	12.8277	12.709514	8.697475	13.865477	19.149006	16.192041	9.480755	10.616794	9.446996	4.231082	4.291242	3.068699
LOC_Os05g08610	LOC_Os05g08610	8.03983597762747	3.98085631893861	5.37227793444329	5.60530569614984	3.81023320863684	4.71527548439126	8.47999529552549	9.60408430593132	7.95858688189386	12.4193802341311	15.4297260863684	16.4406255192508	6.34139883818939	5.17445081269511	5.19334300416233	3.97861377055151	4.27171742299688	4.66470366805411	7.70654937773153	9.02284057336108	10.8758385587929	17.8131271087409	20.1579681576483	14.9600624620187
LOC_Os05g30970	LOC_Os05g30970	3.972759	2.6398	2.419984	2.997785	2.515528	3.818469	3.496334	4.003758	4.392953	5.40347	7.588472	8.104976	3.794181	3.102021	2.155701	2.684884	3.224419	3.426304	3.977823	4.546476	4.582875	7.628083	8.844402	8.838687
LOC_Os02g36740	LOC_Os02g36740	14.5257282016086	11.9680228294906	17.468515919571	19.4168362235925	24.9089153651475	21.4110455099196	21.9402650391421	21.8625506016086	23.5394530573727	31.3983307796247	35.3598298493298	34.3694969683646	13.0400119442359	11.8027485699732	13.8484593243968	15.2543439710456	24.0074612836461	15.4444143603217	20.7212913646113	21.9582559983914	22.0726192981233	40.824762722252	42.493802027882	28.7367229436997
LOC_Os09g11250	LOC_Os09g11250	4.177302	4.090563	4.661726	5.215187	7.38522	5.545549	4.002075	5.088697	4.387812	2.826727	3.019553	3.053885	3.638323	6.038518	4.349036	5.651128	4.916264	3.561328	4.882897	4.9635	4.46288	2.154592	2.453994	2.407067
LOC_Os05g28870	LOC_Os05g28870	28.102201	25.137772	32.652367	39.424503	60.240749	44.412247	26.719282	25.491541	21.749107	22.521509	20.783518	17.615582	29.149252	30.029264	28.537994	45.445328	60.645958	47.866772	24.641432	25.028168	29.404173	17.061852	16.594013	16.390442
LOC_Os04g35240	LOC_Os04g35240	5.191404	7.407288	2.457612	4.183269	3.372036	4.329167	6.707772	8.116635	13.160784	8.870434	12.188679	11.158477	5.836411	4.987627	4.585774	4.806091	6.199563	5.520346	8.542853	9.832901	8.879714	17.742483	19.69142	10.757712
LOC_Os12g12120	LOC_Os12g12120	4.113491	1.147505	2.164657	4.527967	5.93404	4.901854	5.801588	6.133037	3.184123	3.554937	7.860542	7.395656	5.924013	4.577897	3.574594	6.151331	5.837341	5.692729	6.531678	9.868231	10.220155	22.161736	18.287617	13.058157
LOC_Os01g27260	LOC_Os01g27260	0.136905	0.327059	0.082276	1.280518	0	0.588573	0.117428	0	1.251198	0.100886	0.14927	0.079852	0.601984	0.391641	0.443234	1.22607	0.123379	0.569375	0.030586	0.542817	0.184178	0	0	0
LOC_Os03g53240	LOC_Os03g53240	2.85342	2.683836	2.792773	3.058871	4.272169	3.190009	3.87593	3.276176	3.80434	7.582852	7.120787	6.493796	2.450957	2.206086	1.988049	4.448336	3.84779	3.889236	3.637558	3.49262	2.921189	5.509311	6.348435	7.103095
LOC_Os03g58610	LOC_Os03g58610	4.104952	2.27522	3.175352	4.46544	3.584272	3.822839	5.939582	5.201615	4.099292	6.002679	8.894234	7.916119	4.962451	4.471665	3.389365	5.469057	3.892963	5.817513	5.312232	5.417312	5.453377	12.871504	9.400845	9.995429
LOC_Os04g44230	LOC_Os04g44230	0.578975	0.919865	0.055121	0.88739	0.164694	0.485341	0	0	0.584521	0.170941	0	0.055407	0.060538	0.736779	0.119458	1.124973	0.537437	0.424159	0.219941	0.683012	0.125757	0	0	0
LOC_Os06g18820	LOC_Os06g18820	0.656880241238318	0.803700142231308	0.409778200058411	0.299525628212617	0.642590683995327	0.750064941880841	1.21208336653037	1.02305303008178	0.798908974591121	0.91920928271028	1.36459293370327	1.43981668633178	0.546138103679907	0.567977738025701	0.612313023656542	0.844948738609813	0.954093597838785	0.995824918224299	0.952296859228972	0.719199288843458	1.52350210221963	2.06224067056075	1.81951646115654	1.69500994246495
LOC_Os07g48910	LOC_Os07g48910	2.13901980527859	1.06005818181818	0.279669283284458	3.0962964457478	0.341130116129032	0.870206280351906	0.166517602346041	0.0179606146627566	2.04742932903226	0.0661740105571847	0.287014719061584	0.255606615835777	0.709209768914956	2.9926936398827	0.257354435190616	2.60742294897361	0.682141788856305	0.481344281524927	1.46427501583578	0.703899307917889	1.0536089888563	0	0.0396743507331378	0.044885264516129
LOC_Os02g06290	LOC_Os02g06290	0.812989619345859	1.41815144189283	0.834274976339596	0.874367805845512	1.22133973416841	2.02758017188587	0.750258350034795	0.785080402922756	1.51659517049408	0.969936000695894	0.539654110647182	0.632327405010438	1.79581632428671	3.63131896450939	2.23399504105776	3.95001676130828	2.78651028183716	1.65283490605428	2.29378985107864	3.24276287473904	1.96881680932498	0.958067885873347	0.292676691022965	1.03225315309673
LOC_Os12g34128	LOC_Os12g34128	3.49357	2.992668	2.387071	4.016084	3.094993	2.531528	5.982449	5.302333	6.96309	3.620024	4.226253	4.056616	4.747761	5.73272	1.552204	7.024906	8.655075	9.999908	6.465114	6.48554	11.595784	11.799193	10.617216	18.879009
LOC_Os01g08130	LOC_Os01g08130	0.689873	0.78261	0.341772	0.983452	0.862284	0.408189	0.04621	0.346735	0.424029	0.179213	0.048748	0.319864	0.859662	1.087561	0.766046	0.953077	0.289464	0.0793	0.191876	1.858675	0.292948	0	0.10055	0.086682
LOC_Os01g49920	LOC_Os01g49920	1.322373	1.734553	0.850728	1.546036	0.775731	1.19688	1.199445	1.687785	1.620481	1.012676	1.624965	2.626073	1.206785	0.993256	1.217642	1.393951	1.563203	1.472286	1.654164	1.949496	1.389346	2.594276	3.84756	3.011814
LOC_Os04g31550	LOC_Os04g31550	4.292386	5.464263	2.069199	12.026594	2.595926	6.044511	2.000041	1.815969	5.966432	3.213468	2.181819	3.408841	4.27873	7.810894	3.179054	12.911072	8.363467	3.966542	2.179354	5.621072	4.860671	0.762067	1.347192	1.736001
LOC_Os09g10980	LOC_Os09g10980	0.58864	1.521993	0	1.010408	0	0.34163	0	0.0301	1.162623	0.067109	0	0.160238	0.211922	0.471727	0.278905	0.939451	0.255013	0.561084	0.245811	0.610763	0.232185	0	0	0
LOC_Os10g42520	LOC_Os10g42520	0.919615	1.837624	0.125152	2.769347	1.158834	1.509151	0.482147	1.032816	2.774658	0.438454	0.669854	0.710818	0.719355	1.776947	0.711025	2.381712	2.397435	0.685239	1.616805	1.302103	1.32624	0.07915	0.203855	0.262274
LOC_Os05g10310	LOC_Os05g10310	5.83122727807487	4.30529402831079	0.241662171122995	11.8710244995282	1.7090502557408	7.40645697892419	0.612138196602705	1.24783372978924	21.2309408068575	1.6657047354514	0.951875137150047	2.00233980811576	3.22613524661843	9.02894303743315	1.80490122208242	13.8536221569676	7.77455183957219	4.69996753035546	6.08289343221139	2.76205083548286	4.86833370336584	0.35033138156653	0.608431614344133	0.257762717206669
LOC_Os12g34056	LOC_Os12g34056	3.459109	3.420956	1.598198	3.397262	2.360677	1.811875	4.326725	3.534339	8.10654	3.313008	3.222649	3.312059	4.228945	4.493464	1.862062	6.731383	8.070441	9.510509	5.297613	6.420521	11.712895	10.511972	8.679431	17.091118
LOC_Os08g23470	LOC_Os08g23470	1.011535	0.740376	0.692685	0.876197	0.577423	1.005256	1.630666	1.017515	1.543125	1.937935	1.395791	2.118373	0.764154	0.666246	0.733309	0.606345	1.247869	0.572982	0.880345	1.36961	1.477296	2.612535	2.094264	1.537056
LOC_Os12g16524	LOC_Os12g16524	27.1753094132948	18.4176839277457	34.1568330606936	13.3192531676301	34.7843528988439	29.9078878728324	30.4371856907514	31.5030565491329	26.6468520751445	31.7527759508671	45.286090132948	43.0219176271676	22.658430132948	7.5862524566474	10.8854430375723	24.3290903930636	27.0367213208092	20.3678099046243	22.7061176213873	25.576545699422	25.8310951098266	38.9957533901734	50.6225652601156	31.724913867052
LOC_Os12g32750	LOC_Os12g32750	1.905486	0.237209	0.468631	1.743738	1.066321	0.965937	0.550346	0.507292	0.725546	0.228628	0.648623	0.365353	0.620767	1.305279	0.342322	0.999783	0.7489	0.331325	0.459414	0.317872	0.167972	0.256064	0.226493	0.11919
LOC_Os08g40850	LOC_Os08g40850	31.163395	6.919936	16.835346	13.30396	20.236986	19.48317	17.581957	15.573485	9.386985	27.375198	55.049603	41.894951	21.329906	16.378523	12.102684	12.75007	15.1387	16.238001	11.361429	12.425265	11.739197	52.465672	49.7243	41.088253
LOC_Os12g38750	LOC_Os12g38750	6.9722653565255	8.26440700518583	3.887066866465	9.33936357346586	3.17758638375108	8.5655907238548	8.4849841741573	9.39736222169404	20.4131408102852	9.57791408513397	15.2690819027658	20.7616183694901	7.28955269230769	6.74287577312014	7.23763863137424	9.99418766292135	5.42907244684529	9.1900823880726	11.1803154710458	19.1718663197926	13.6024861313742	19.7232922363872	24.4374318716508	16.6372419027658
LOC_Os06g21550	LOC_Os06g21550	29.651957	16.166107	28.170986	14.888501	26.73307	20.445362	50.549274	43.49427	23.747934	76.014091	59.938713	52.92683	25.701221	23.380316	21.205328	21.610785	17.264551	20.633591	45.907806	31.07943	42.269196	63.079964	53.601128	65.569237
LOC_Os09g32410	LOC_Os09g32410	0.164722	0.170213	0.046181	0.129497	0.247876	0.199727	0.247231	0.29433	0.130236	0.127815	0.364703	0.664696	0.118267	0.060049	0.102239	0.121793	0.349952	0.148626	0.233232	0.326774	0.196843	0.470671	0.310092	0.451456
LOC_Os07g06620	LOC_Os07g06620	2.03499910777385	1.92000321378092	0.456608779151943	4.10757656890459	1.92625798586572	3.2381641819788	0.817629153710247	0.743395360424028	6.72818141696113	0.455773835689046	0.577375199646643	1.11985904063604	1.61471545759717	3.20167462897526	1.47161621378092	2.85848828798587	3.11051114310954	2.01909536572438	1.81309595053004	3.64759921908127	2.02453787632509	0.612166828621908	0.815153545936396	0.408815316254417
LOC_Os06g18780	LOC_Os06g18780	0.106203	0.190446	0	0.24993	0	0.210348	0	0	0.373438	0	0	0.021635	0.043966	0.098054	0.044236	0.258071	0.13976	0.02859	0.06809	0.248034	0.097305	0	0	0
LOC_Os01g69930	LOC_Os01g69930	0.233478	0.177815	0.185985	0.098991	0.272124	0.18858	0.258532	0.408987	0.329158	0.296468	0.393068	0.439646	0.236914	0.218189	0.230169	0.327684	0.407336	0.297944	0.197625	0.304348	0.36071	0.617814	0.653105	0.469646
LOC_Os08g15070	LOC_Os08g15070	5.941362	3.484547	6.075869	4.148023	4.692589	3.900592	10.490891	9.251272	5.771607	14.821679	9.408596	7.780454	7.046353	4.202929	4.180594	6.044144	4.219725	3.563615	7.103848	8.044967	9.561196	18.418262	10.895672	13.284197
LOC_Os01g57990	LOC_Os01g57990	3.263764	2.318216	3.176623	1.605072	6.008037	4.22541	5.389723	3.413187	5.194478	6.018981	4.868725	4.877717	2.872895	3.258986	2.383111	3.692476	6.044309	2.473953	4.513406	4.291724	5.037545	10.781499	6.244799	8.419568
LOC_Os02g36500	LOC_Os02g36500	0.527496	1.004282	0.038716	0.74434	0.469732	0.831296	0.155313	0.160242	0.688519	0.284129	0.218216	0.159537	0.440817	0.344726	0.399551	0.625554	0.308943	0.696731	0.286151	0.544946	0.216365	0.050709	0.150956	0.120105
LOC_Os06g45940	LOC_Os06g45940	2.6001803658131	5.81197521549717	0.763847639175258	7.19966096042567	0.438538835384104	5.02377704855338	3.41781339474559	5.64542570169604	7.70702611373462	5.13273065181244	8.72267529830396	7.27557737013635	2.14309831227137	3.0988343026272	1.64591216827403	6.65563040006651	3.32440555204523	1.54090051147323	5.40770004855337	6.0897284945128	7.6525169118723	12.5790239930163	10.5747319211839	9.75050230695045
LOC_Os01g65090	LOC_Os01g65090	12.332272	18.29999	4.784503	10.689952	8.581007	12.322748	7.328137	7.737085	16.083134	5.748813	8.832428	8.690903	8.319056	14.699888	10.358314	11.141282	7.695188	12.34384	6.987236	12.401714	9.614102	7.80282	6.264507	6.550516
LOC_Os01g32770	LOC_Os01g32770	3.556488	13.917193	1.789461	12.606937	6.600739	9.566462	0.419568	0.292848	7.166044	1.63448	1.185435	2.866905	0.97345	7.474703	3.123706	9.623688	5.473403	8.58772	3.307688	5.136349	2.77696	0.424039	0.76185	1.054305
LOC_Os07g10970	LOC_Os07g10970	1.93726334351621	1.74714584289277	0.619277730049875	2.62026262063591	1.02593645822943	2.37989475062344	2.11554499470075	2.82551718485037	2.64540944856608	1.1412995707606	4.79474103241895	4.7426726355985	1.99496023379052	1.25829329613466	1.54029687687032	2.34008775124688	2.57163788684539	2.14162567082294	1.93030832855362	2.38794832948878	2.49286231982544	5.62859235473816	5.03640375779302	2.85386541739401
LOC_Os02g33705	LOC_Os02g33705	0.719347	1.331907	0.567748	1.410666	0.690276	1.494228	0.7263	0.866679	1.938553	1.916917	1.637139	2.830575	0.7795	0.986147	0.692267	1.24612	0.906176	1.034173	1.716104	1.095791	1.035461	1.61591	2.817425	2.25537
LOC_Os08g14760	LOC_Os08g14760	1.619113	3.968933	0.111975	2.176735	0.720326	3.112698	0.599149	0.864028	2.935877	0.458595	0.850866	1.320307	1.166078	1.628246	0.99831	1.586137	0.864797	1.045536	1.328198	1.246512	1.161826	0.381239	0.566515	0.208021
LOC_Os03g18820	LOC_Os03g18820	10.3426508664427	7.63086116883662	3.941174	15.6304108706426	5.394673	10.153076	3.518588	5.538333	14.6001520932381	2.979955	5.344625	6.803514	8.74060826627468	9.98329270390592	7.56251147837043	11.0627333863923	7.94183006089878	8.868418	9.87023242923141	10.858655	10.6602889748005	3.939019	7.086311	4.554683
LOC_Os04g52280	LOC_Os04g52280	0.206543	0.220098	0	0.396324	0.031795	0.309351	0.48224	0.064349	0	0.027928	0	0.041678	0.193669	0.5484	0.206025	0.785705	0.289796	0.192181	0.073337	0.051512	0.663347	0.0325	0	0.015174
LOC_Os05g04215	LOC_Os05g04215	1.431806	1.566023	2.962818	2.989947	2.932843	4.123854	2.856618	2.866931	2.038446	1.383132	2.324512	2.005871	2.440248	1.41001	2.265236	2.778084	2.083098	3.811345	2.822791	2.838498	2.263483	1.488875	1.305986	0.963012
LOC_Os10g23090	LOC_Os10g23090	0.272575245098039	0.243644779411765	0.202410661764706	0.669872794117647	0.668999338235294	0.14635318627451	0.284821078431373	0.230975980392157	0.610054705882353	0.181251470588235	0.2456125	0.133911004901961	0.456620588235294	0.629286053921569	0.245108946078431	0.598089509803922	0.375914803921569	0.592271887254902	0.132352034313725	0.841147156862745	0.476727450980392	0.196465637254902	0.209853774509804	0.14413931372549
LOC_Os08g02230	LOC_Os08g02230	7.71434	26.670374	1.063714	18.994738	9.026669	10.974516	3.688585	5.925373	18.386175	3.4921	7.416105	8.881793	2.662343	8.722177	4.686745	16.848614	18.696875	15.691213	8.879755	16.742086	11.491801	1.737781	2.7254	1.409693
LOC_Os09g20040	LOC_Os09g20040	0.497475	0.510205	0.122105	0.60454	0.079008	0.473006	0.20283	0.179249	0.554331	0.059919	0.168721	0.198484	0.087167	0.216362	0.155874	0.376541	0.346805	0.400368	0.104357	0.266687	0.11926	0	0.09921	0.030774
LOC_Os11g02570	LOC_Os11g02570	0.380783	2.074921	0.054219	0.129131	0.174371	0.487043	0	0.069692	1.423612	0.081419	0.334027	0.475961	0.392543	0.586559	0.376344	0.968035	0.32224	1.227307	0.29636	0.697812	0.233812	0.084342	0.071205	0
LOC_Os04g32590	LOC_Os04g32590	16.78474	21.458561	4.349523	22.38385	9.45824	15.697781	10.184057	11.471061	26.929031	14.261287	10.209344	11.859005	16.084169	21.793226	9.487316	24.051147	13.584222	22.950378	18.29912	16.037617	16.16856	6.772908	9.591787	10.077006
LOC_Os02g50740	LOC_Os02g50740	1.560429	2.353445	0.9234	0.764735	2.942492	0.542854	0.658806	0.505048	2.585143	2.113406	0.550366	0.176722	0.485467	1.451936	1.156183	0.825649	1.251539	0.762067	0.736973	1.403615	0.45169	0.115223	0.458082	0.319944
