# Supplementary material for: Weighted Gene Co-Expression Network Coupled with a Critical-Time-Point Analysis during Pathogenesis for Predicting the Molecular Mechanism Underlying Blast Resistance in Rice
Source: Rice (N Y). 2020 Dec 11;13:81. doi: 10.1186/s12284-020-00439-8 (PMC7732884; doi:10.1186/s12284-020-00439-8)
Supplement: Supplementary file 15 — Additional file 15 : Table S11. The genes information in green-yellow module. [file 12284_2020_439_MOESM15_ESM.xls]

gene_id	gene_name	NPB-0hpi.1	NPB-0hpi.2	NPB-0hpi.3	NPB-24hpi.1	NPB-24hpi.2	NPB-24hpi.3	NPB-48hpi.1	NPB-48hpi.2	NPB-48hpi.3	NPB-72hpi.1	NPB-72hpi.2	NPB-72hpi.3	PiZt-0hpi.1	PiZt-0hpi.2	PiZt-0hpi.3	PiZt-24hpi.1	PiZt-24hpi.2	PiZt-24hpi.3	PiZt-48hpi.1	PiZt-48hpi.2	PiZt-48hpi.3	PiZt-72hpi.1	PiZt-72hpi.2	PiZt-72hpi.3
LOC_Os06g21570	LOC_Os06g21570	0.099553	0.492888	0.381662	0.012922	0	0	0.339407	0.521577	0.486876	0.384561	0.132384	0.299294	2.396752	2.639935	2.270401	0	0	0.025553	2.829065	2.443228	3.442421	5.129729	4.102942	4.045524
LOC_Os02g54150	LOC_Os02g54150	29.261152	21.352364	16.4559	16.274681	16.362064	16.493834	16.940989	19.674496	20.0951	16.024117	22.443287	24.81035	31.891768	28.824566	25.594429	20.566641	26.624912	20.660734	16.776272	22.724346	21.741228	32.976337	33.939171	19.31596
LOC_Os08g01890	LOC_Os08g01890	17.969873	17.751904	15.941447	15.267495	8.124389	12.295525	14.014009	16.309435	13.370954	9.38881	19.635595	21.448938	21.70327	18.153971	19.437298	11.640358	11.618092	12.910244	16.554117	17.887108	16.565275	21.970053	27.733288	18.637514
LOC_Os03g56234	LOC_Os03g56234	5.74133383294353	5.53522642565987	3.99294849849649	3.82815579351821	3.58928115335784	4.29570571767457	3.77813656097561	3.74230065987304	4.81238306181089	4.11670974807885	6.94567541296358	5.75793498730371	6.73058733043769	5.92276835482793	5.74055113063816	5.3840330257267	6.08640706314734	4.43436491881056	3.77713686869362	5.49924456164384	5.05599424323421	7.34037896525226	8.46694516672235	4.54347339926495
LOC_Os12g17430	LOC_Os12g17430	2.295193	1.039083	0.855287	0.428807	0.604291	0.580892	1.371626	2.114923	2.436134	1.039405	5.591842	3.556777	5.657118	6.037339	4.208442	4.542627	3.601819	3.888695	6.060759	5.725605	5.065779	17.627913	16.444721	11.466003
LOC_Os01g49750	LOC_Os01g49750	0	0.687319	0.154123	0	0	0	0	0.113747	0.064076	0.108875	0	0	9.001949	10.355433	9.415989	3.127958	3.555622	1.734877	9.715117	8.646523	8.217688	5.081723	8.025962	11.252116
LOC_Os02g24632	LOC_Os02g24632	65.844543	40.883595	59.283543	31.420734	42.263718	33.029396	37.161957	41.741325	44.265854	35.386307	41.614323	38.181953	61.221344	47.97995	61.408646	36.484238	70.59243	35.647484	33.717133	40.345676	72.283897	66.15007	75.965294	67.187675
LOC_Os10g21212	LOC_Os10g21212	29.559744	17.304583	24.421682	15.287238	16.86142	13.616991	15.720711	17.439377	19.686214	13.53469	17.082354	15.112473	27.314695	19.631973	27.564419	16.087317	31.87842	14.992066	14.804131	17.774235	30.983065	32.930714	34.022453	29.09775
LOC_Os04g16874	LOC_Os04g16874	92.318634	60.208687	87.929749	44.638	63.801487	46.544689	52.712585	59.733242	70.249397	65.921577	58.259171	56.528332	95.204422	75.547318	90.309242	55.409237	100.173286	52.474922	49.927551	59.876499	111.014168	109.424995	110.30983	107.210464
LOC_Os01g62900	LOC_Os01g62900	3.575878	1.944226	3.059778	2.045272	1.867341	2.563337	2.406562	2.820992	2.23106	1.907026	2.52485	2.673042	3.543013	3.13916	4.025299	2.535797	2.770549	1.934951	4.424885	2.924333	3.838756	5.240352	3.727566	3.243486
LOC_Os02g24604	LOC_Os02g24604	6.86855	6.923065	11.322347	3.116817	6.142119	2.89785	7.617654	5.558004	6.422774	10.157491	5.752591	4.548066	8.976896	6.380527	7.93306	4.016921	6.597096	4.444988	7.398715	6.623689	10.088899	10.203566	12.409876	15.520294
LOC_Os10g04520	LOC_Os10g04520	1.088885	0.465875	0.299559	0.421523	0	0.16935	0.41095	0.494426	0.410347	0.441671	1.075973	1.366449	2.17264	1.689644	1.050446	1.201143	0.815411	0.808967	1.13798	1.310783	1.822042	3.980085	2.780391	1.636685
LOC_Os12g10600	LOC_Os12g10600	2.848772	1.224925	2.189237	0.709967	1.135821	1.084927	1.21089	1.034333	1.93665	1.787236	0.971142	1.344718	2.466591	2.222102	2.139523	0.972973	1.487694	0.987641	1.862332	1.152181	3.934404	2.937773	2.164989	3.87272
LOC_Os10g21310	LOC_Os10g21310	8.977881	5.847834	8.822048	3.352822	6.045136	5.118843	6.591724	5.441625	8.108541	8.962733	3.825298	5.188124	8.162708	7.472033	8.726064	5.912775	6.973691	3.821341	7.603125	6.652246	12.507018	8.926332	9.937057	13.868704
LOC_Os10g41689	LOC_Os10g41689	13.360421	8.21092	15.989892	6.865655	12.160448	6.847028	9.177673	8.069249	7.224041	9.560773	9.459601	7.836461	13.304967	10.887769	11.717092	7.228392	12.331015	6.900696	7.39554	8.200307	14.414196	12.498735	14.817805	14.735179
LOC_Os01g74200	LOC_Os01g74200	1.652281	0.902196	1.515846	0.866088	1.300714	0.79315	0.702702	1.271778	1.036592	0.991026	1.658929	0.938465	1.502155	1.434421	1.104594	0.976891	1.196765	1.102061	1.036174	1.269334	1.075791	2.378833	1.494347	1.292155
LOC_Os06g39708	LOC_Os06g39708	9.980778	5.762432	8.163721	4.622558	6.319991	6.087731	5.841099	5.230216	8.20534	8.697013	4.080412	5.468308	9.289609	7.757105	8.372746	5.826695	7.4774	3.5037	7.234048	8.908086	12.405201	10.220369	10.33303	14.635755
LOC_Os09g04680	LOC_Os09g04680	2.826654	1.711059	2.483062	1.737133	1.638454	1.413035	1.593597	1.131192	2.190968	2.215936	1.069366	1.495491	2.57008	1.89727	2.219824	2.180995	1.714904	0.791597	2.278325	1.698117	3.55554	2.41902	2.953853	3.984969
LOC_Os06g39704	LOC_Os06g39704	2.452211	1.769066	5.627689	1.152861	2.865127	1.19541	2.890544	1.617493	3.124696	3.776272	1.80061	1.21444	2.817228	4.089988	3.027853	2.354741	3.082915	1.916146	2.819698	2.754916	5.255962	5.331172	4.057128	9.246004
LOC_Os10g38238	LOC_Os10g38238	16.251392	18.412897	32.107922	13.183274	25.926804	14.256188	16.602953	16.820837	15.522304	26.621458	14.797894	17.162163	20.269648	24.54014	26.397221	14.657628	26.171412	17.283766	28.849108	15.392925	25.925192	21.425253	22.228027	35.118076
LOC_Os04g16745	LOC_Os04g16745	17.296154	19.138828	35.763527	13.666482	28.53747	15.284458	18.370584	18.775434	15.426519	27.604307	16.11445	18.704449	22.105865	25.879293	28.212294	15.950477	28.395966	18.289696	30.598841	17.049761	27.814934	23.055706	24.130348	38.637058
LOC_Os10g21244	LOC_Os10g21244	8.103971	8.450614	14.682912	6.319018	11.359295	6.638626	7.218562	8.580112	6.539652	13.788035	6.950608	7.09025	10.729185	9.789612	11.925263	5.991043	12.469965	7.529208	15.483013	7.027495	11.698521	10.818387	11.417624	16.495562
LOC_Os02g21790	LOC_Os02g21790	0.626539	0.456987	0.282024	0.382602	0	0.379515	0.291805	0.340421	0.599	0.100973	0.493892	0.66939	0.602993	0.641038	0.698803	0.466009	0.403354	0.347851	0.52412	0.477072	0.604126	0.878074	0.730437	0.556119
LOC_Os04g51404	LOC_Os04g51404	0.522261	0.467071	0.153854	0.429122	0.103548	0.212425	0.167285	0.510368	0.448126	0.076264	0.477354	0.452659	0.619795	0.475269	0.3727	0.303579	0.283057	0.55054	0.623511	0.362957	0.475561	0.601662	0.608106	0.488342
LOC_Os07g31390	LOC_Os07g31390	5.792388	1.566153	1.390347	2.193312	2.997957	2.20894	1.181868	0.882353	1.49124	4.490157	5.361817	3.862435	9.033823	6.667481	4.755565	1.143862	1.749788	2.12455	1.649516	1.698283	1.123111	8.520852	8.035786	5.179595
LOC_Os11g29990	LOC_Os11g29990	0.135427	0.069787	0.061195	0.066445	0.065738	0.07875	0.062353	0.146185	0.218895	0.030203	0.09496	0.14423	0.508869	1.019524	0.330907	0.073256	0.125946	0.098002	0.279984	0.27047	0.363312	0.782438	0.392008	0.457434
LOC_Os04g17660	LOC_Os04g17660	0.855267788300836	3.42370312581244	0.406478639740019	1.41443484215413	1.5656274814299	0.958664152274837	2.16880643918292	1.87772426090993	2.57006202321263	2.81922212441968	2.18190956174559	2.5595741722377	6.95728301949861	7.94913652414113	10.9213679150418	3.54197062766945	3.79575331940576	1.78435398189415	12.8068295468895	9.20707571262767	9.56728515506035	11.5856239322191	11.8789351968431	13.6005903899721
LOC_Os11g43700	LOC_Os11g43700	0.56579	0.252979	0.489763	0.287733	0.570144	0.774698	0.66613	0.583101	0.718222	0.723811	1.01737	0.655715	2.156823	2.166321	1.937326	0.979274	1.433578	1.283933	1.701624	2.012138	1.790679	2.895822	2.667109	2.286765
LOC_Os07g35140	LOC_Os07g35140	2.40737588267544	1.92513092836257	0.749051932383041	2.55310029641813	1.37689473026316	2.58432836769006	1.06661790570175	1.09744162097953	2.34753128618421	1.26056489473684	1.80909054020468	2.02536320760234	2.79670289802632	2.65243530482456	1.44385631688596	1.70684706030702	1.2403222375731	1.54115554861111	2.34958469480994	2.10557746856725	1.60792537317251	2.57705691995614	2.76588303033626	1.80841943676901
LOC_Os01g07110	LOC_Os01g07110	0.387524	0.440971	0.365333	0.347033	0.250969	0.373039	0.314675	0.436113	0.320895	0.11924	0.43633	0.573582	0.591799	0.238844	0.81734	0.372505	0.309828	0.442186	0.370074	0.51757	0.416091	0.62873	0.815839	0.468187
LOC_Os08g07380	LOC_Os08g07380	0.110288	0.023772	0.019903	0.052054	0.01068	0.096904	0.03992	0.037178	0.115303	0.055192	0.032723	0.030618	0.209441	0.236237	0.102765	0.137433	0.063521	0.100728	0.15051	0.171929	0.09785	0.441765	0.310622	0.178037
LOC_Os06g39480	LOC_Os06g39480	0.575189	1.608896	0.629933	1.348538	0.261773	1.019131	0.360993	0.689963	1.824637	0.747966	0.884267	0.400608	0.248361	0.457852	0.433647	0.541854	0.563184	0.284921	0.57509	0.830347	0.317795	0.118086	0.121292	0.155645
LOC_Os02g07700	LOC_Os02g07700	1.308845	1.642193	0.243207	2.044612	1.717962	1.707236	1.052613	1.15624	3.195861	2.452926	1.333997	1.627908	1.245031	1.872168	0.835422	2.373173	1.725863	0.764902	1.54649	2.020744	1.131153	0.283829	0.664293	0.64382
LOC_Os02g18000	LOC_Os02g18000	0.972381	0.564257	0.56466	1.012227	0.628361	0.715309	1.045412	0.89825	1.010504	0.99644	1.827155	1.904884	2.009827	1.858279	1.573652	1.468947	1.308882	1.61124	1.392222	1.571942	2.029563	3.361148	3.045518	2.123965
