# Supplementary material for: Weighted Gene Co-Expression Network Coupled with a Critical-Time-Point Analysis during Pathogenesis for Predicting the Molecular Mechanism Underlying Blast Resistance in Rice
Source: Rice (N Y). 2020 Dec 11;13:81. doi: 10.1186/s12284-020-00439-8 (PMC7732884; doi:10.1186/s12284-020-00439-8)
Supplement: Supplementary file 16 — Additional file 16 : Table S12. The genes information in pink module. [file 12284_2020_439_MOESM16_ESM.xls]

gene_id	gene_name	NPB-0hpi.1	NPB-0hpi.2	NPB-0hpi.3	NPB-24hpi.1	NPB-24hpi.2	NPB-24hpi.3	NPB-48hpi.1	NPB-48hpi.2	NPB-48hpi.3	NPB-72hpi.1	NPB-72hpi.2	NPB-72hpi.3	PiZt-0hpi.1	PiZt-0hpi.2	PiZt-0hpi.3	PiZt-24hpi.1	PiZt-24hpi.2	PiZt-24hpi.3	PiZt-48hpi.1	PiZt-48hpi.2	PiZt-48hpi.3	PiZt-72hpi.1	PiZt-72hpi.2	PiZt-72hpi.3
LOC_Os01g35330	LOC_Os01g35330	1.26088650888681	1.98635277549111	2.86387103461179	50.1633139008419	39.0573016669785	74.324128243218	32.2421502282507	19.3535031842844	8.98341971281572	27.4592428793265	31.3753016482694	36.279614453695	57.6793298830683	65.0778442497661	49.164620101029	124.287602356408	117.880742202058	82.4540096725912	107.842766183349	67.6354070374181	94.9022311646399	102.177237647334	148.772613192703	136.480864531338
LOC_Os05g40790	LOC_Os05g40790	0.232622	0.165267	0.073887	0	0.043926	0	0.494955	0.407589	0.54235	0.196677	0.143871	0.148821	0.574845	0.535243	0.528216	0.756848	0.547105	0.578595	0.643308210987261	0.440188	0.616622	0.51932	0.790733	0.470532
LOC_Os10g41999	LOC_Os10g41999	1.649078	0.210858	0.516152	13.384692	19.195227	34.005939	17.526514	11.319376	6.650259	33.907085	41.740635	24.949335	54.908794	36.814014	13.631755	51.337368	57.177044	37.409256	51.691528	45.343731	28.575977	56.180199	24.420523	56.843315
LOC_Os07g44770	LOC_Os07g44770	7.625567	7.541006	5.763884	4.207372	2.576697	3.657299	4.184556	6.267624	5.859132	2.057212	4.849152	5.100567	4.817972	3.723995	4.05814	1.886527	1.79388	1.312425	2.433918	3.342341	3.82026	3.489833	3.329358	1.657365
LOC_Os12g02170	LOC_Os12g02170	0	0	0	0.116277	0.189888	0.075304	0	0	0	0	0	0	0.180157	0.419509	0.517041	2.658657	2.704051	2.773196	0.572414	0.843588	1.336357	0.929434	0.717863	1.048887
LOC_Os11g44960	LOC_Os11g44960	0	0	0	0	0.032553	1.954008	0	0.016966	0	0.030348	0.02651	0.053231	0.63723	0.329277	0.478942	1.371014	1.340835	1.185687	0.635971	0.972485	0.793652	1.210201	1.197939	1.006019
LOC_Os04g13220	LOC_Os04g13220	4.423856	3.992691	2.382945	3.328904	2.139083	2.790932	3.639476	4.344315	4.249802	2.771918	5.174971	4.425541	5.364442	4.638024	4.17158	5.673147	5.592039	8.275883	5.444477	5.482473	6.304393	8.093388	5.306568	5.673857
LOC_Os03g02470	LOC_Os03g02470	0.0234505732368897	1.23362404520796	0	0	0	0	0	0	0	0	0.13530065641953	0	18.1061989650392	13.6416312712477	12.7357037257384	17.923066490657	13.1871408203737	20.840097424352	19.7754873538276	23.7186554864376	23.4506642073538	33.8883182338758	29.5828796835443	27.3831731054852
LOC_Os11g09830	LOC_Os11g09830	0.096396	0.163981	0.037887	0.020549	0	0	0.050437	0.1717	0.05445	0.144719	0	0.351011	2.04818	2.741653	1.850918	7.325614	6.943653	6.293841	5.629555	5.968726	5.62088	6.226717	3.939295	4.691826
LOC_Os06g36450	LOC_Os06g36450	1.99334	1.978899	0.858505	0.981828	0.79981	0.391971	1.35419	1.598268	1.002681	1.510069	1.412896	1.173398	4.119099	4.496963	2.256844	4.87315	5.921297	4.008614	1.337226	2.285072	1.670456	3.342845	3.615611	6.269401
LOC_Os11g09979	LOC_Os11g09979	0.170174	0	0.089413	0	0	0	0.106250110997963	0	0.318055	0.051073	0	0.165566	37.8429104470468	36.9910351293279	40.3664013788187	101.053107470468	114.315436086558	81.9917587484725	40.744341898167	50.9543002953157	39.8436716099796	49.9821109002037	50.0307582311609	37.5082700549898
LOC_Os03g43100	LOC_Os03g43100	0	0.586696	0	0	0	0	0	0	0	0	0.043219	0	5.02833399047619	5.47761790562771	3.15534201904762	8.48247354891775	6.680704	6.98170063982684	8.09058980952381	9.61105361818182	7.35461415238095	5.86014077316017	7.60652898268398	5.70605826406926
LOC_Os11g44230	LOC_Os11g44230	0	0	0	0.082021	0.213082	0.174909	0.212008	0.224931	0.270348	0.784477	0.632877	0.258683	0.213557	0.450394	0	1.161313	1.853007	1.47007	0.759652	1.216554	0.409421	2.139812	0.315654	0.72231
LOC_Os05g34490	LOC_Os05g34490	0	0.074058	0	0	0	0	0	0	0	0	0	0	0.512141	0.546058	0.491545	2.952891	3.213751	2.755098	1.183457	1.576364	1.108545	1.552214	1.391555	1.099678
LOC_Os11g45180	LOC_Os11g45180	0.025174	0.026555	0.005639	0.026037	0.035727	1.493274	0.022875	0.023868	0.014465	0.007101	0.021686	0.006829	2.964412	2.487897	2.702899	2.943839	3.20911	3.06238	3.671673	2.744929	3.324046	5.310887	5.108317	5.191071
LOC_Os08g29560	LOC_Os08g29560	0.392931	0.447235	0.427462	0.373747	0.175162	0.350283	0.671205	0.545385	0.515479	0.239684	0.478173	0.561774	1.161538	1.15846	1.181584	1.077443	0.935494	0.864774	0.877544	1.100113	1.404144	0.975128	0.934813	0.655984
LOC_Os11g11810	LOC_Os11g11810	0.129509	0.304066	0	0	0	0	0	0	0.024073	0.248005	0	0	2.712657	2.846101	2.283149	5.117794	5.75461	5.936233	2.946658	3.117715	3.248204	3.84659	4.443978	3.0255
LOC_Os09g01960	LOC_Os09g01960	15.69229	18.530792	11.971247	16.650229	7.642647	11.11025	7.761093	11.3924	13.765882	6.920906	14.995111	17.716705	13.879532	13.590915	14.719448	17.825583	14.862472	21.923008	13.693026	20.143492	15.803695	15.938091	16.169502	12.589348
LOC_Os03g14820	LOC_Os03g14820	0.176068	0.294792	0.450332	0.105678	0.097891	0.040292	0.121969	0.138158	0.18889	0.001236	0.047156	0.083633	0.799053	2.031915	1.084772	2.833164	2.179976	2.089434	3.269555	4.208938	3.707508	2.308495	0.70376	1.767807
LOC_Os12g15780	LOC_Os12g15780	0	0.034722	0	0	0	0	0	0	0	0	0	0	0.175215	0.13831	0.217028	0.487057	0.570869	0.389179	0.162671	0.204203	0.151143	0.27712	0.340777	0.164453
LOC_Os11g11920	LOC_Os11g11920	0.404083	0.358709	0	0	0	0	0	0	0.051679	0.662654	0	0	3.850842	3.344958	3.799122	6.831499	7.546316	7.1199	4.818763	4.867731	4.287581	6.864776	6.859871	5.189292
LOC_Os04g14690	LOC_Os04g14690	0.87268	1.220767	1.535298	4.310869	12.601352	3.85309	3.204812	6.272165	9.502111	7.014118	5.491573	7.486058	3.592912	6.321726	6.374701	33.650394	43.317551	37.956429	28.562281	16.789089	26.20616	25.349854	47.447586	18.103374
LOC_Os11g35300	LOC_Os11g35300	0	0.317065	0	0	0	0	0.035861	0	0	0	0	0	0.79477	1.046771	1.231964	3.788142	5.388768	2.172465	1.721988	3.687799	4.536262	1.08104	0.724181	3.671442
LOC_Os11g09460	LOC_Os11g09460	0	0	0	0	0	0.797283	0	0.499024	0.349935	0	0	0	3.943486	3.945349	4.501414	3.339598	3.828504	3.446374	4.724544	4.40049	5.288382	4.280305	4.736584	5.053467
LOC_Os01g46810	LOC_Os01g46810	8.9236	7.800823	4.384053	7.099478	3.300563	5.768832	5.279545	6.940019	10.603412	4.634664	9.334201	10.828842	10.185814	7.423893	6.162952	9.179622	7.453619	12.160183	8.278561	9.119174	9.395854	10.533154	10.799953	6.9561
LOC_Os10g22410	LOC_Os10g22410	1.46814473202055	1.92866700171233	0.612450541952055	0.419846071061644	0.534059470034247	0.458407484589041	0.962851136986301	1.19352930393836	1.38367574828767	1.04113690496575	0.852190694349315	0.699431170376712	0.427923507705479	0.714863244863014	0.609650742294521	0.318049309931507	0.0252541789383562	0.0341821224315069	0.600545632705479	0.753867827910959	0.435833995719178	0.150077355308219	0.280415702054794	0.120706039383562
LOC_Os08g11190	LOC_Os08g11190	0	0.126685	0	0	0	0	0.045195	0	0	0	0	0	0.116207	0.193953	0.128439	0.285366	0.571742	0.304418	0.215866	0.568407	0.246239	0.468992	0.28619	0.479182
LOC_Os11g27329	LOC_Os11g27329	0.747570280777134	1.39831744423688	0.675747283205679	0.396754060153185	0.212175260601532	0.358490560246591	0.762753204745003	0.724453871287129	1.00463567065197	0.394492415281151	0.697418876891463	1.00476996525313	0.0311637920792079	0.0637293838968803	0.0843823562488324	0.0182195735101812	0.0252724791705586	0.0436804096768167	0.125602547730245	1.30519880665048	0.434936110031758	0.0634422122174482	0.108620203997758	0.0171677229590884
LOC_Os10g33104	LOC_Os10g33104	0.875404885802469	1.05196126851852	0.779919348765432	1.00312437962963	0.385888	0.264897	0.750841614197531	0.655569762345679	0.549516	0.518226	0.867237564814815	0.734798	0.753590256172839	1.16723303395062	0.910769688271605	0.676336447530864	1.07470650617284	1.60151897222222	0.775869	0.948360543209877	0.778900922839506	0.887413694444444	1.1562807345679	0.575459
LOC_Os11g29920	LOC_Os11g29920	0	0.009223	0	0.146278	0.012403	0.188467	0.015454	0	0.095619	0.009972	0	0	0.188474	0.118614	0.090796	0.472277	0.405032	0.338661	0.35026	0.428296	0.413211	0.255961	0.357686	0.372917
LOC_Os10g35160	LOC_Os10g35160	0	0.032812	0	0	0	0	0	0	0	0	0.019333	0	0.093664	0.101132	0.119959	0.511123	0.365647	0.33355	0.569854	0.881116	0.713174	0.595054	0.534118	0.495728
LOC_Os06g40020	LOC_Os06g40020	0.060566	0.211762	0	0	0	0.030677	0	0	0	0.058533	0	0.028186	0.778315	0.501525	0.403906	0.331375	0.150725	0.548925	0.365167	0.428817	0.425985	0.914401	0.559318	0.42936
LOC_Os03g59190	LOC_Os03g59190	0	0.445005	0	0.013677	0	0	0	0	0	0	0.011936	0	3.700582	2.939713	2.946287	4.836377	5.052656	4.259029	2.720588	3.399219	3.270679	5.276823	4.483998	2.824434
LOC_Os07g36870	LOC_Os07g36870	0.954136	1.152833	1.486543	1.206595	0.597504	1.011431	1.077351	1.23984	0.868625	0.826624	1.048129	1.48405	1.328439	0.769478	1.018401	1.023749	0.717154	0.815589	0.735802	0.572665	0.738274	0.88447	0.914513	0.895986
LOC_Os10g11100	LOC_Os10g11100	0	0.064388	0	0	0	0	0.035146	0	0.097698	0	0	0	0.898364	0.979286	0.559997	0.675305	0.637172	0.812072	0.835145	0.739868	1.11099	0.800582	0.843307	0.941966
LOC_Os11g45040	LOC_Os11g45040	0	0	0.083035	0	0.32141	2.530683	0	0	0.122916	0.130596	0.066569	0.077369	4.515447	4.530034	1.737207	4.414612	8.415957	4.30755	3.038581	2.960323	3.038885	4.947919	3.604537	3.184183
LOC_Os02g19470	LOC_Os02g19470	0.240619	0.494473	0.579503	2.390423	1.108079	2.330744	1.897088	1.449618	0.511526	0.764787	1.136437	1.64091	1.112502	0.908997	1.113536	4.086646	2.704139	3.487125	3.310591	3.746495	5.709517	2.605052	5.138736	2.662442
LOC_Os12g32710	LOC_Os12g32710	0.82658	0.684885	0.906299	0.698084	0.346967	0.878924	0.658732	0.864937	0.705726	0.335908	0.704593	1.040021	0.785114	0.739933	1.196929	0.925244	0.964644	0.99686	0.775719	0.973676	0.675448	0.961026	1.06822	0.777568
LOC_Os10g39190	LOC_Os10g39190	0.126387	0.145113	0.056528	0.338892	0.718905	0.83453	0.687189	0.700787	0.204913	1.727541	1.493986	0.227693	5.250335	3.140269	2.883094	9.947166	11.364958	9.013765	5.54973	4.995511	4.687494	7.002751	6.188877	8.390464
LOC_Os06g26080	LOC_Os06g26080	0	0	0	0	0.084395	0.057934	0	0.093904	0.047531	0	0	0.012366	5.763563	4.262182	3.769677	2.174028	2.920296	1.808637	5.705082	5.06657	5.514498	7.332088	5.281033	5.693057
LOC_Os06g09980	LOC_Os06g09980	0.036319	0.624582	0.219074	1.336069	1.545954	1.751193	0.763412	0.879818	0.235661	1.924369	3.04258	2.566613	2.237214	1.251634	0.848705	6.480046	10.750944	7.809974	4.59206	4.012274	3.469016	7.014136	5.554028	9.470851
LOC_Os01g02050	LOC_Os01g02050	0.767823	0.77255	0.286579	0.54306	0.048831	0.36037	0.30096	0.382434	0.827523	0.209861	0.347604	0.73884	0.349621	0.331169	0.287133	0.230861	0.143474	0.150864	0.187955	0.31711	0.18827	0.248651	0.248797	0.263172
LOC_Os07g01960	LOC_Os07g01960	0.076316	0	0	0	0	3.409796	0	0.184319	0	0	0	0	4.388215	4.255058	3.104287	5.472828	5.482718	4.599285	3.637223	3.829386	3.186047	4.154235	4.616146	5.060765
LOC_Os01g59160	LOC_Os01g59160	1.386967	3.132202	0.656393	1.852712	0.491189	1.068136	1.408721	2.002104	2.802627	1.441188	2.145077	2.291059	1.342908	1.817871	1.692158	2.186994	1.669873	2.972251	1.737597	2.733983	2.558518	1.959829	3.770643	1.664132
LOC_Os02g39090	LOC_Os02g39090	4.578224	2.713431	6.038378	2.371703	4.86291	2.666613	5.525573	2.993702	2.503222	5.002684	3.265944	3.651515	3.050473	2.597209	2.861573	2.496989	3.80025	1.998053	1.993268	1.832185	2.446826	2.517056	2.495919	2.962373
LOC_Os01g58020	LOC_Os01g58020	73.777496	106.850426	167.518356	57.741909	95.586861	44.653496	69.159584	64.499702	179.430313	164.073914	52.947525	79.027489	92.464058	86.85421	120.397942	108.488091	246.63147	50.043583	201.144928	129.952133	100.624023	119.904564	180.236572	147.514755
LOC_Os06g17920	LOC_Os06g17920	0.182934	0.284984	0	0	0	0.100896	0	0	0	0.104935	0.03319	0.072835	13.995966	9.906212	11.070718	10.123222	10.707112	10.581547	9.793963	13.045248	10.735065	16.23382	19.747171	8.04223
LOC_Os11g11320	LOC_Os11g11320	3.409939	3.95831	6.640607	1.009932	0.232307	1.413051	6.269482	5.056463	3.667341	3.912682	3.474977	2.507366	0	0.085307	0.111855	0.015253	0.033914	0	0	0	0.494231	0.036839	0.059993	0
LOC_Os11g15190	LOC_Os11g15190	0.437836	0.21817	0.13292	0.344845	0.103486	0.101115	0.214187	0.245387	0.374272	0.211001	0.417641	0.470415	0.243472	0.291445	0.22632	0.31447	0.698167	0.363143	0.399492	0.504627	0.332896	0.455571	0.4965	0.335823
LOC_Os02g01220	LOC_Os02g01220	4.453092	7.923954	3.326098	3.678644	2.937592	3.276404	4.486092	4.015976	7.11505	7.497615	1.948423	3.353162	2.880541	4.213662	4.969203	2.644277	3.218108	0.522955	4.467829	4.097235	2.849787	2.428742	2.78023	2.52289
LOC_Os04g58050	LOC_Os04g58050	0.093051	0.123116	0.077263	0.786157	0.124243	0.502237	0.136842	0.096904	0.495627	0.16523	0.125945	0.756277	4.119553	4.458307	3.716596	10.613372	8.607282	9.100667	4.537555	4.814284	4.25437	7.962942	6.939705	4.351333
LOC_Os08g15292	LOC_Os08g15292	8.610157	3.625118	4.164467	3.055329	4.586171	5.026299	3.323909	3.991241	6.20635	3.401105	3.021865	3.464718	3.760217	2.998623	4.737657	5.265663	9.183718	2.403492	6.197538	5.809073	6.534776	7.86167	5.415209	4.490643
LOC_Os06g19170	LOC_Os06g19170	0.796148	0.944836	0.291081	0.72993	0.367892	0.374938	0.687108	0.53304	1.202569	0.397448	1.012419	1.079314	0.576278	0.47749	0.466101	1.060234	1.130517	0.5107	0.640982	0.999753	0.722518	1.312118	0.99407	0.408758
LOC_Os04g16742	LOC_Os04g16742	7.406598	5.796983	8.803446	2.972859	7.883332	3.632352	5.176181	5.470542	18.705931	4.797831	5.182714	4.124555	2.14173	4.623765	5.446281	14.493025	33.627571	8.2058	14.23975	11.824982	14.230176	21.059645	22.75963	11.920773
LOC_Os12g07800	LOC_Os12g07800	0.332968	0.429535	0.326674	0.339872	0.444627	0.4639	0.1369	0.11224	0.259789	0.271138	0.166874	0.156025	0.352158	0.142384	0.402433	0.183469	0.229656	0.106747	0.156057	0.216861	0.244629	0.166483	0.223799	0.127093
LOC_Os06g35165	LOC_Os06g35165	0.667997	0.611118	0.362606	1.54756	1.449452	1.626816	2.035482	1.837097	1.391583	1.295689	0.861872	1.312496	1.977819	1.246169	1.603909	4.054821	2.739545	2.951472	1.874656	3.696447	4.050748	0.90117	1.360385	3.648713
LOC_Os11g11940	LOC_Os11g11940	0.055446	0.054324	0	0	0	2.106916	0	0	0	0.448058	0	0	0.958169	0.875266	0.831722	4.141799	5.17451	4.642041	1.85928	2.823848	3.530889	2.941557	3.220165	1.861858
LOC_Os03g37140	LOC_Os03g37140	0	0	0	0	0	0	0.016404	0	0	0.012156	0	0.026548	0.363923	0.592639	0.337923	0.294203	0.195115	0.170516	0.359404	0.395732	0.414129	0.193498	0.221815	0.155533
LOC_Os11g10710	LOC_Os11g10710	0.118647	0.373915	0.045261	0.510624	0.462873	0.550673	0.073959	0.237554	2.116428	0.747081	1.330153	0.753523	2.150852	1.446572	1.186911	4.003618	6.701348	2.795245	3.374182	11.058346	2.514678	2.955036	2.302655	1.532402
LOC_Os05g31680	LOC_Os05g31680	33.256458	30.634844	39.196423	39.032852	33.504826	34.574501	38.931576	40.781258	40.600391	33.308243	32.72517	34.311409	31.882462	28.916943	34.884449	27.189066	24.770744	19.996878	30.714725	28.220181	32.420616	31.417816	33.008968	29.365963
LOC_Os11g09590	LOC_Os11g09590	27.06934	29.033546	27.607044	23.073349	22.32317	19.680305	26.474756	23.840189	31.140736	37.104469	33.028347	35.905769	0.021364	0	0.906324	0	0.030001	0	0	0	0	0	0	0
LOC_Os11g17380	LOC_Os11g17380	0.379661	0.56475	0.287276	0.406483	0.65569	1.539586	0.694076	0.492529	0.306791	0.587232	0.653867	0.900015	1.350381	1.132536	1.458485	6.08177	4.719729	6.67172	1.926724	2.515204	3.235134	2.304387	2.590566	1.518853
LOC_Os01g49710	LOC_Os01g49710	1.248877	1.126259	0.698619	1.37865	0.985828	2.275707	0.814115	1.013084	0.755823	0.643965	1.076773	0.692352	1.567725	1.348855	0.948146	0.980935	0.17902	0.691486	0.740035	0.955717	0.893764	0.711242	0.824739	0.873317
LOC_Os11g11770	LOC_Os11g11770	0.17256	0.350935	0.034221	0.396671	0.035612	0.313428	0.076756	0.199315	0.189796	0.416579	0.328662	0.273584	1.779588	1.263214	1.273237	9.650376	7.040044	8.635214	2.504267	2.870934	3.481791	4.441686	3.82292	2.645127
LOC_Os02g43710	LOC_Os02g43710	1.024466	1.055819	1.161577	0.270123	1.580018	0.698438	0.605603	0.746588	0.937693	1.043904	0.762188	1.103829	1.098317	0.471007	0.947645	0.27392	0.581894	0.183279	0.520751	0.455007	0.935191	0.467576	0.738053	0.557923
LOC_Os04g01850	LOC_Os04g01850	0.137002	0.692316	0.747553	1.101973	3.783308	1.623546	1.936727	1.305713	1.636649	1.003185	0.408034	1.236608	2.598542	1.426553	1.996621	7.956956	26.070934	6.903475	5.736369	5.551696	6.653114	3.906045	4.248143	8.445351
LOC_Os01g57968	LOC_Os01g57968	276.456909	293.303772	187.814011	278.880127	162.464767	263.060791	270.029572	279.252014	1378.146851	150.492767	228.599075	193.804443	305.480164	267.08078	249.68071	947.400146	937.463928	1184.441162	2259.476074	1558.116211	1620.16748	1710.425781	1427.980347	966.662842
LOC_Os05g22840	LOC_Os05g22840	6.538698	7.956412	8.131794	5.584739	14.204445	9.648482	6.94535	9.742524	19.060316	6.812841	8.527727	5.721116	6.408357	6.872818	7.257909	17.306818	32.503132	18.794857	26.58235	25.008848	18.598886	17.259626	22.620298	17.47739
LOC_Os10g32199	LOC_Os10g32199	1.863381	1.929962	2.495258	2.026921	2.290842	2.126911	2.209199	2.086242	1.565408	2.876342	1.771326	1.631702	1.734672	1.963813	1.9151	1.270967	1.856176	1.098374	1.506923	1.603091	1.477778	1.636885	1.324908	1.114073
LOC_Os10g37350	LOC_Os10g37350	12.568041	14.756664	6.935947	9.017269	8.619554	13.558318	11.025914	7.651294	10.47963	16.024288	11.633346	10.570068	5.470253	17.610683	9.527691	10.534365	6.477876	5.7114	8.618845	9.021204	5.527142	6.990654	7.89554	8.540218
LOC_Os01g18860	LOC_Os01g18860	1.43298145293073	1.22668572646536	0.753407251628182	0.147230114860864	0.606764523386619	5.65739384961516	1.52396970515098	1.70941702782712	0.854207478981646	1.40314497335702	1.24552846536412	1.08272429129663	0.673039687388987	0.543645830669035	0.336338358792185	0	0.188904317347543	0.14415267732386	0.392953956187093	0.378721913558319	2.54150871758437	0.812325447010065	0.69897168857312	0.689224042628774
LOC_Os04g52410	LOC_Os04g52410	2.71524422072072	2.28938734121622	3.51172111036036	2.22248129054054	3.36726720720721	3.32822606418919	1.82086378490991	2.61140727252252	1.66819519932432	2.06341974099099	2.15373071621622	1.94623999436937	1.87264413851351	2.00992833108108	2.75610219031531	2.18022081418919	2.14743739977477	2.16823401576577	1.06309147297297	1.36051521058559	1.2111699954955	1.31587412387387	2.17749845945946	1.47586934572072
LOC_Os08g22004	LOC_Os08g22004	0.187236	0.177621	0.081731	0.256171	0.111909	0.203538	0.165361	0.298181	0.184166	0.049753	0.136694	0.049649	0	0.01157	0.031901	0	0.016821	0	0	0	0	0.03575	0	0
LOC_Os06g44540	LOC_Os06g44540	1.632312	1.903591	1.873845	3.066622	1.413638	2.143086	2.462247	2.845997	2.981347	1.596022	1.84055	1.765659	0.618121	0.47025	0.637893	0.994603	0.65539	0.440171	1.401285	1.330828	1.724542	0.805119	0.883447	0.322061
LOC_Os04g10940	LOC_Os04g10940	8.149702	6.352443	0.311682	5.842827	1.150125	5.808712	0.869001	0.927181	14.863156	4.562672	2.278136	0.775	2.898489	2.349045	2.475826	2.516381	0.378372	2.040522	3.937257	3.095654	0.882874	0.060296	0.402549	0.077535
LOC_Os07g01970	LOC_Os07g01970	0	0	0	0	0	0	0	0	0	0	0	0	0.981694	0.818925	1.082128	2.257066	2.890646	1.337214	1.437573	1.410539	1.071039	1.902874	2.434853	0.959114
LOC_Os08g09990	LOC_Os08g09990	0	0	0	0	0	0	0	0	0	0.035342	0	0	0.70836	1.023172	1.000468	1.301908	1.795149	0.931378	0.801727	1.239616	0.912054	1.532693	1.46153	1.057559
LOC_Os07g01904	LOC_Os07g01904	5.74196428353414	6.13274062864792	6.5810636313253	9.23848083908969	12.4699489654618	11.0894434532798	9.84607077456493	10.8180882749665	6.41383730040161	8.05429512931727	8.11262500348059	8.91794751700134	27.7047123017403	26.1420027603748	31.5522037777778	40.6147942998661	52.7532976567604	37.9774187301205	36.6734245218206	35.496634945917	30.3694235619813	45.1637079542169	48.1343987504685	36.736993221419
LOC_Os11g11890	LOC_Os11g11890	0.861955	1.697784	0.225069	2.541564	2.119476	3.553923	1.071656	1.31129	1.188252	2.294119	1.766029	2.017852	8.878046	6.803032	6.546774	21.317488	22.19742	18.494329	13.290672	13.734319	14.263269	19.466221	18.326559	14.136848
LOC_Os11g45050	LOC_Os11g45050	0.382871	0.23606	0.223857	0.489064	0.710364	1.12818	0.374391	0.26295	0.564049	0.710772	0.395195	0.306798	3.024652	2.527874	1.754072	4.862132	6.416742	4.159415	2.563746	2.242113	3.203237	5.039421	3.794845	3.219795
LOC_Os09g14760	LOC_Os09g14760	4.637727	1.789319	1.075175	1.325229	7.440013	8.550854	3.84434	5.171653	2.892718	3.378269	1.595693	4.022491	0	0	0	0	0	0	0	0	0	0	0	0
LOC_Os06g17900	LOC_Os06g17900	0.785392	1.500886	0.055639	0.485528	0.199044	0.811992	0.269988	0.240003	1.150894	0.997796	0.413092	0.305143	46.038589	35.541878	35.035561	37.366512	34.880859	34.699577	34.089428	39.474335	34.263405	56.698776	58.018105	29.601139
LOC_Os11g09850	LOC_Os11g09850	14.3636852191083	12.903238766242	13.0987815732484	21.3863846261147	19.193212077707	16.1930429585987	22.8588187165605	21.8575242477707	20.1025428159236	15.3211853063694	18.5462396484076	19.1251055566879	6.18112159872611	7.53852018980892	6.54527158216561	6.39421518535032	7.0796304133758	7.65934781592357	8.97550582484076	9.42603583503185	8.99915095031847	10.3918879974522	8.45313282993631	7.76012256751592
LOC_Os11g02720	LOC_Os11g02720	0.078074	0.885581	0.31556	2.096737	0.622968	1.666604	0.736941	0.648593	0.876193	0.106164	0.379794	0.459901	4.268435	4.147248	6.264302	3.689552	5.00702	1.577741	7.752341	10.326184	8.455682	7.565883	7.386162	5.080148
LOC_Os06g15750	LOC_Os06g15750	0.032151	0.075469	0	0.105939	0.105365	0.072909	0.047933	0.10057	0.010556	0.013208	0.112794	0.34714	0.741433	0.627817	0.599897	1.562973	1.403999	1.1826	0.658716	0.953413	0.825724	1.576111	1.498962	0.868891
LOC_Os05g33120	LOC_Os05g33120	0.584583	0.587741	0.481462	0.750387	0.451257	0.744636	0.9054	0.737746	0.842757	0.424239	0.611083	0.869905	1.510782	1.11121	1.113667	1.298108	1.335018	1.320759	1.152964	1.42196	1.473146	1.16635	1.276981	0.884009
LOC_Os10g29400	LOC_Os10g29400	0.053848	0.06864	0	0.164672	0.104494	0.129132	0.163627	0.052424	0.080025	0.039117	0	0.058619	0.50021	0.242193	0.566076	0.677132	0.992422	0.766751	0.144468	1.050291	0.462282	0.296634	0.259556	0.381496
LOC_Os04g26330	LOC_Os04g26330	0	0	0	0	0	0	0	0	0	0	0.384118	0	0	4.257194	5.392929	0.244786	13.266639	8.957703	5.1034	5.877781	5.629671	5.075751	0.260067	5.828307
LOC_Os05g23950	LOC_Os05g23950	0.704506	1.127539	0.613632	1.552261	1.416782	1.474335	0.892004	1.131636	1.664048	1.464211	0.890467	1.257464	2.284427	1.64134	2.031167	5.661263	5.550146	5.440193	2.21232	3.001884	2.619961	3.564913	2.65618	2.400677
LOC_Os02g28180	LOC_Os02g28180	0.05631	0.06071	0	0.126675	0.058593	0	0	0.035846	0.034539	0	0	0.045296	0.409308	0.562651	0.432106	0.346565	0.891633	0.288435	0.572763	0.428838	0.32987	0.736343	0.739907	0.643322
LOC_Os05g40000	LOC_Os05g40000	2.692597	1.795422	1.161895	3.172721	2.126454	1.799822	2.239844	2.266085	2.482296	3.010313	2.562858	2.91138	0.830379	0.576562	0.630399	1.413558	0.608022	0.795254	1.045891	0.407214	0.528856	0.764521	1.304158	0.589963
LOC_Os10g30560	LOC_Os10g30560	1.904984	1.274209	0.206065	2.215235	2.607128	1.835713	1.766224	1.633583	6.299093	4.189592	3.346209	3.351559	7.413668	8.525228	2.28842	5.67683	8.48295	7.743382	5.408185	7.717893	3.371234	3.634142	1.738269	6.678665
LOC_Os06g40240	LOC_Os06g40240	0.105449	0.369237	0.230274	0.188172	0.173125	0.428302	0.006975	0.024006	0.22803	0.096251	0.268048	0.021675	1.149352	1.473076	1.63714	4.817938	4.728523	4.062637	3.537283	4.156373	3.626921	2.908354	2.37994	2.010878
LOC_Os02g06230	LOC_Os02g06230	0.821898	0.673747	0.657129	0.861421	0.586839	0.571178	1.36445	1.237875	0.963383	0.688554	0.922619	1.083643	1.522586	1.395595	1.311193	1.406227	1.332706	1.428282	1.25253	1.534135	1.684133	1.434168	1.44107	0.931868
LOC_Os04g53050	LOC_Os04g53050	0.06942	0.058332	0.031913	0.090925	0	0.007504	0.014454	0.083513	0.114269	0.0131	0.040261	0.03602	0.187407	0.112194	0.095783	0.714241	0.21928	0.307347	0.251007	0.354721	0.157363	0.222278	0.213447	0.34219
LOC_Os03g19436	LOC_Os03g19436	1.555399	0.90903	1.558056	0.991252	3.421287	1.416467	1.266269	1.999275	0.823119	2.926761	1.90048	1.384232	0.528279	0.424094	0.32822	0.469418	0.495473	0.222857	0.685272	1.036566	0.364534	0.918431	0.725058	0.582576
LOC_Os11g29950	LOC_Os11g29950	0	0.083772	0	0.058456	0	0.04294	0.01201	0.0389	0.012965	0	0.063347	0.052692	0.305144	0.296771	0.120868	0.612792	0.623132	0.494414	0.27822	0.243802	0.358545	0.413405	0.242309	0.29279
LOC_Os02g29410	LOC_Os02g29410	0.055449	0.017718	0.043472	0.129261	0.074876	0.069908	0.028101	0.087268	0.049603	0.020621	0.104396	0.050942	0.226774	0.164913	0.141337	0.46884	0.436071	0.329124	0.470952	0.307522	0.136312	0.164642	0.312377	0.064438
LOC_Os11g24630	LOC_Os11g24630	5.023177	4.180267	4.151175	3.276408	4.757081	4.139739	5.436859	5.407608	5.989297	5.576571	5.524114	4.103108	2.466115	2.945879	2.404233	2.671698	2.406332	1.341393	2.480925	2.593146	2.91269	2.227838	2.280332	1.811717
LOC_Os03g51220	LOC_Os03g51220	13.441505	10.903552	8.774504	22.536402	23.955912	22.168528	11.889603	13.19142	13.46571	12.255409	17.202755	15.959453	21.232452	18.366461	18.169159	27.513939	32.788853	31.573835	23.981485	21.67186	23.310301	37.392639	38.308624	30.857784
LOC_Os11g36830	LOC_Os11g36830	3.091147	3.503713	1.72437	4.712911	4.238054	4.808135	3.42327	3.724388	4.858632	2.514981	2.995689	3.641803	4.763898	4.20808	4.319093	8.546412	7.96348	7.743	5.054465	6.789314	6.152191	7.461592	6.634749	5.700648
LOC_Os10g41838	LOC_Os10g41838	0.415407924119241	1.45393999241192	0	4.6444176200542	2.87226465745257	3.42016701463415	0.417133467750677	0.452664337127371	0.900967647696477	0.345501788617886	0	0.690667508943089	8.0787719897019	7.99446268943089	4.37270754417344	11.5142161197832	12.3776720401084	12.7065519626016	7.40813666287263	7.26990249593496	7.62117646883469	8.57709773387534	9.9651783501355	6.78948537073171
LOC_Os10g07538	LOC_Os10g07538	2.640585	3.266925	3.242359	4.548837	2.085467	4.367898	3.173003	3.002453	2.930371	5.112807	4.461597	2.584604	1.459921	2.291677	1.651456	2.009092	1.943895	2.171927	1.312675	1.642263	2.855897	1.627442	2.219381	1.199516
LOC_Os11g38520	LOC_Os11g38520	2.272452	1.537953	0.783958	2.920023	1.854479	2.635766	1.813288	1.815242	5.292365	1.278464	2.133044	1.800358	3.603506	3.459224	1.79644	4.301383	3.045009	3.875483	3.036051	2.973396	2.919727	4.619757	4.07168	4.084971
LOC_Os10g21324	LOC_Os10g21324	16.225107	9.982327	19.585823	6.914546	20.85317	12.95469	12.507895	10.183312	19.75769	14.210134	7.348886	8.586068	14.762514	10.823424	16.473671	21.657171	43.09837	14.240728	19.309719	17.726635	28.621923	27.678488	28.195755	42.876545
LOC_Os04g16722	LOC_Os04g16722	30.085777	24.48922	32.230629	22.965052	48.625416	32.188839	27.802515	33.561737	89.064499	32.388088	29.425201	27.59263	33.065193	28.135748	64.486671	61.287636	106.504028	72.916824	120.819611	82.492111	87.058105	99.820328	93.513794	61.992599
