# Supplementary material for: Weighted Gene Co-Expression Network Coupled with a Critical-Time-Point Analysis during Pathogenesis for Predicting the Molecular Mechanism Underlying Blast Resistance in Rice
Source: Rice (N Y). 2020 Dec 11;13:81. doi: 10.1186/s12284-020-00439-8 (PMC7732884; doi:10.1186/s12284-020-00439-8)
Supplement: Supplementary file 17 — Additional file 17 : Table S13. The genes information in purple module. [file 12284_2020_439_MOESM17_ESM.xls]

gene_id	gene_name	NPB-0hpi.1	NPB-0hpi.2	NPB-0hpi.3	NPB-24hpi.1	NPB-24hpi.2	NPB-24hpi.3	NPB-48hpi.1	NPB-48hpi.2	NPB-48hpi.3	NPB-72hpi.1	NPB-72hpi.2	NPB-72hpi.3	PiZt-0hpi.1	PiZt-0hpi.2	PiZt-0hpi.3	PiZt-24hpi.1	PiZt-24hpi.2	PiZt-24hpi.3	PiZt-48hpi.1	PiZt-48hpi.2	PiZt-48hpi.3	PiZt-72hpi.1	PiZt-72hpi.2	PiZt-72hpi.3
LOC_Os07g26660	LOC_Os07g26660	4.047256	1.539359	2.712619	0	0	0	12.71614	17.742302	2.498184	0.716904	1.041037	2.033348	2.63705	2.771079	2.968265	0.033955	0	0	19.721899	20.33371	26.343382	0.656312	0.940145	0.899484
LOC_Os10g42020	LOC_Os10g42020	0	0	0	0.621493488687783	0.17184438612368	3.08478238461538	0.597666375565611	1.98890467269985	8.18022405429864	1.19082971040724	1.90587554449472	1.75480601357466	0.752110648567119	0.774477698340875	0.180867211161388	0.485790633484163	0.740188850678733	0.844238387631976	1.06101862895928	0.719236259426848	39.5696414449472	1.76981614932127	1.14877867722474	1.076639413273
LOC_Os04g55170	LOC_Os04g55170	1.107595	6.599936	1.760159	0	0	0	0.10749	0	3.59978	0.186601	0	0.126914	3.200402	2.592774	1.651785	0	0	0	1.370515	24.271095	2.605775	0	0	0
LOC_Os06g09340	LOC_Os06g09340	0.03739	1.523139	0	0	0	0	0.207993	0.1478	4.780066	0.250292	0.211592	0.215928	0	0.122641	0.034801	0	0	0	0.885441	10.446888	1.547944	0.226238	0.15598	0.435479
LOC_Os03g48626	LOC_Os03g48626	50.5654992097561	132.31590590662	31.0284412655052	46.3533593560976	34.9405609783972	35.4778023623693	92.8706984236934	96.8409500571429	94.0241695456446	45.8431464738676	60.3371309965157	79.227901758885	50.0943564125435	41.5857295149826	49.4729388125436	35.909790897561	39.8448149101045	36.1003049351916	81.502285251568	221.603463740767	117.828689888502	47.7673147191638	72.441146128223	45.6868339052265
LOC_Os09g36880	LOC_Os09g36880	1.49882087559809	4.86392269377991	0.309261	0.464803	0.155752	0.162987368421053	1.30475194258373	1.00757192822966	7.13496931100479	1.28727148325359	0.783282933014354	0.694073827751196	1.12457325837321	1.23139987559809	1.09878451674641	0.453964488038277	0.389876	0.01772	2.63710786602871	10.82675515311	3.12463931578947	0.96063028708134	1.2600003492823	0.992284641148325
LOC_Os06g06250	LOC_Os06g06250	2.93061279365079	45.1545781543514	1.54736812917351	1.28825118390805	0.146061	0.717424621784346	0.922458943076081	0.554305596606459	21.9393760175151	0.272998	0.767568828133552	4.05528515051998	13.2805642025178	2.93051739299398	2.40313958456486	0.768073461412151	0.523990048166393	0.272504176245211	14.6141173076081	90.6875674428024	19.1701739584018	0.317386	0.475797	0.486409688560482
LOC_Os01g62490	LOC_Os01g62490	0.353135	1.735081	0.119768	0.015968	0	0	0	0.04011	4.560005	0.112749	0.718051	0.838049	0.371442	0.475432	0.447791	0	0	0	0.407227	8.783993	1.338554	1.343981	1.652646	0.568263
LOC_Os10g20710	LOC_Os10g20710	0.061642	0.632008	0	0	0	0	0.027835	0	0.590989	0	0.01951	0.042887	0.018981	0	0	0.015313	0.017883	0.009751	0.318023	0.920155	0.226523	0.013981	0	0.017438
LOC_Os04g08280	LOC_Os04g08280	0.698181	5.747513	0.613632	0.142876	0	0.04939	0.293541	0.4541	4.213825	0.414202	0.534823	0.428313	0.394196	0.745112	1.433488	0.03036	0.394284	0	0.388303	11.867393	2.469159	0.029489	0.483006	0.252941
LOC_Os01g43610	LOC_Os01g43610	0.204113	0.944284	0.354222	0.03854	0.224332	0.120437	0.174199	0.266966	0.785394	0.288589	0.384239	0.10968	0.144488	0.373574	0.073282	0.317911	0.303604	0.285352	0.418738	1.442715	0.830625	0.385875	0.240557	0.373269
LOC_Os09g20540	LOC_Os09g20540	1.178912	2.188073	0	0	0	0	0	0	2.517606	0.035748	0	0.044456	0.689542	0.843472	0.279622	0	0.073037	0	0.526398	6.271695	1.301263	0	0	0
LOC_Os11g26340	LOC_Os11g26340	0.161495	16.98402	0	0	0	0	0	0	17.165077	0	0	0	0.132604	0.029428	0.225468	0	0.031234	0	2.630511	36.824909	2.95525	0	0	0
LOC_Os01g07570	LOC_Os01g07570	0.124967	0.653254	0.078868	0.095623	0.049307	0.04226	0.145606	0.127392	0.447396	0.256992	0.129311	0.248862	0.13413	0.10592	0.085772	0.192946	0.253384	0.10193	0.100461	2.084947	0.854587	0.19273	0.182002	0.245925
LOC_Os09g08910	LOC_Os09g08910	0.286795	0.275108	0.322158	0.263828	0.107776	0.238412	0.226199	0.337988	0.547805	0.366713	0.324154	0.187963	0.289197	0.140449	0.281578	0.302307	0.367057	0.275029	0.609935	0.462487	0.440705	0.363659	0.38202	0.328311
LOC_Os05g04820	LOC_Os05g04820	1.215259	5.807343	0.056875	0.192701	0.053454	0.334847	0.063261	0.051452	6.421487	0.036683	0.086988	0.386042	1.547167	1.183384	0.882659	0.392404	0.56956	0.141398	1.445781	10.483222	1.769329	0.273398	0.142677	0.058465
LOC_Os08g31030	LOC_Os08g31030	0.109316	0.578854	0	0.042062	0	0.022945	0.055695	0.134935	0.489317	0	0.051178	0.035138	0.044345	0.04741	0.099204	0.112431	0.062986	0.050692	0.200456	4.870667	1.896266	0.062655	0.13876	0.057037
LOC_Os04g31410	LOC_Os04g31410	0	2.39474	0	0	0	0	0	0	8.688857	0	0	0.206696	0.061189	0.108635	0	0	0.115301	0.102659	1.440032	53.237495	7.877841	0.176684	0.152711	0.118956
LOC_Os07g32660	LOC_Os07g32660	0.016225	0.6009	0.078445	0.070052	0.02352	0	0.039074	0.036649	0.253376	0.160405	0.185491	0.021734	0.039901	0.062089	0.089059	0	0.037656	0.081248	0.152211	0.741739	0.405567	0.118537	0.043517	0.073325
LOC_Os01g71474	LOC_Os01g71474	0.515077	16.718439	0	0.281851	0.078058	0.368604	0.130986	0	8.971766	0.237728	0.241086	0.204723	0.150728	1.082905	0.619807	0.377603	0.517976	0.056009	1.339333	31.85416	2.957248	0.427416	0.140837	0.063923
LOC_Os01g55000	LOC_Os01g55000	0.578971	5.719244	0	0.038566	0	0	0.031694	0	4.281899	0	0.033435	0.036625	0.226495	0.445481	0.363717	0	0	0.027195	0.430873	9.038954	3.291866	0	0	0.031512
LOC_Os02g58720	LOC_Os02g58720	1.21553399457259	5.19678462008141	0.046315986431479	0.144421773405699	0.031528276797829	0.256764104477612	0.179555223880597	0.18028797421981	15.3058520976934	0	0.168276588873813	0.0370967191316147	0.735390350067843	2.61814309497965	0.667288020352782	0.50652331614654	0.179643118046133	0.082635762550882	1.50920550746269	34.7307798982361	3.84586398236092	0	0.0580881777476255	0.0957535183175034
LOC_Os01g58240	LOC_Os01g58240	1.126457	1.769818	0.818825	3.470827	4.224927	4.837348	9.544175	13.419077	5.745707	4.868006	12.347816	17.179583	4.292237	3.360423	1.67744	3.258245	9.486006	5.123297	15.063425	21.377192	23.008259	5.926284	6.352479	5.112103
LOC_Os07g48460	LOC_Os07g48460	0.793214	4.811139	0.586415	1.015179	0.960217	1.030813	0.784268	1.294182	3.069291	1.414848	0.967252	1.454378	2.011707	2.469294	1.782012	1.539294	2.487788	1.356139	2.652714	6.560321	2.392555	0.730897	1.974737	1.999956
LOC_Os02g12730	LOC_Os02g12730	0.0729614595135908	1.23697049384835	0.0545955207439199	0.054254730758226	0.0931753613733906	0.0276309155937053	0.0270782972818312	0.050880956509299	2.12698277625179	0.0531930071530758	0.0477041001430615	0.0156457147353362	0.0335382357653791	0.0589558935622318	0.165720471530758	0.0788958160228899	0.051692643776824	0.0142115164520744	0.307950980829757	5.94895880629471	1.06836498769671	0.0201663748211731	0.0417473779685265	0.0850603525035765
LOC_Os03g04220	LOC_Os03g04220	0	0.253531	0	0	0	0	0.035445	0	1.335685	0	0	0	0	0.064368	0.027398	0.02925	0	0	0.19133	1.426886	0.943272	0.026706	0.04497	0
LOC_Os01g63580	LOC_Os01g63580	0.924722	0.342922	0.464154	0.357	0.332165	0.399064	0.771172	0.797412	1.373236	0.39802	0.820416	0.365498	0.901687	1.045616	0.394266	0.435718	0.520048	0.169666	0.845116	4.198853	2.804635	0.854961	0.612239	0.342634
LOC_Os02g40260	LOC_Os02g40260	0.556631	20.757601	0	0.03403	0	0.104932	0	0	96.544083	0	0.057824	0	0.171537	0.481964	0.129486	0.069158	0.235105	0.032955	0.818283	348.473236	93.523094	0	0	0
LOC_Os01g64860	LOC_Os01g64860	0.076283	7.137454	0	0.089943	0.089285	0.258753	0.018556	0.017405	13.685187	0.017962	0.039151	0.068477	0	0.050547	0.028687	0.661884	0.723546	0.278319	1.636622	35.390274	4.140419	0.083888	0.036768	0.036838
LOC_Os09g31080	LOC_Os09g31080	15.3771453664875	21.8788156783154	2.101639	10.21011	3.476344	9.141607	6.239187	7.830105	27.34668	8.449873	7.900354	12.595292	8.599566	8.192678	6.28334	31.9672437948029	12.4641837948029	23.263889	34.69519	55.1092154731183	19.8192978216846	10.212434	7.495471	5.666296
LOC_Os03g64170	LOC_Os03g64170	1.19217785843054	1.73703704506893	0	0.152648327147402	0	0.0633215615058324	0.0250897667020148	0	0.649598221633086	0	0	0	0.255261202014846	1.47660232873807	0.134460808589608	0.0825414687168611	0.116111315482503	0.0304979745493107	0.822594539236479	4.24210617391304	1.88364451060445	0	0	0
LOC_Os11g02350	LOC_Os11g02350	2.530402	2.268093	0.056749	0.06218	0	0	0	0	1.265308	0	0	0.115149	0.065335	2.157007	0	0.157501	0	0.142354	0.124056	81.593224	35.791664	0	0	0
LOC_Os05g38420	LOC_Os05g38420	0	1.292706	0	0	0	0	0	0	3.615194	0	0.034426	0	0	0	0	0	0	0	0.075192	11.574183	1.413876	0	0.110943	0
LOC_Os08g35760	LOC_Os08g35760	0.309811	15.859035	0.0881	0.334324	0	0.367689	0.039269	0.036832	42.139221	0	0	0.181212	2.007512	1.796582	1.621986	0.291432	1.258681	0.050541	6.127487	157.981506	48.311386	0	0.071221	0
LOC_Os03g18190	LOC_Os03g18190	0.181424	0.199842	0.100165	0.651887	0.049106	0.439304	0.455944	0.652245	0.868223	0.260168	0.393158	0.380819	0.239218	0.318811	0.176358	0.550834	0.244322	0.198892	0.875228	1.027308	0.881148	0.286573	0.349755	0.375229
LOC_Os05g36010	LOC_Os05g36010	3.518377	5.372683	0.815715	4.589089	3.061018	3.871083	1.257887	1.30671	8.799303	0.3274	0.686747	0.673887	3.969225	4.660495	2.015357	4.027514	1.898248	2.525703	3.477415	16.93232	3.36576	0.719248	0.881305	0.821065
LOC_Os01g46340	LOC_Os01g46340	0.050391	0.185167	0.016261	0.115425	0	0.027468	0	0.040384	0.343021	0	0	0	0.068012	0.09351	0.011094	0.082112	0.119559	0.064726	0.035756	0.429896	0.460297	0.043254	0	0
LOC_Os06g05550	LOC_Os06g05550	2.901462	6.682922	0.185831	2.226067	0.086664	1.814996	0.225901	0.028251	3.685936	0.087464	0	0.173569	1.55481	2.235329	0.95192	0.680634	0.493945	0.487856	1.419598	71.932617	21.025497	0.045388	0.021969	0.029947
LOC_Os09g37050	LOC_Os09g37050	0.272526	4.243077	0	0.922475	0	0.305475	0	0	1.983995	0	0	0	0.101896	0.393495	0.126123	0.590513	0.25135	0.179644	0.287758	9.13378	0.264265	0	0	0
LOC_Os06g35970	LOC_Os06g35970	9.852605	1.081154	0	0.342171	0	0.127156	0	0	1.974138	0	0	0	0	4.032669	0.062102	0.096679	0.155372	0.034584	1.535921	145.469894	29.671213	0	0	0
LOC_Os05g37600	LOC_Os05g37600	0.100925	0.230772	0	0.565477	0.118568	0.143636	0	0	0.039971	0	0	0	0.099477	0.033544	0.01908	0.692158	1.081562	0.264323	0	6.346298	1.420832	0	0	0
LOC_Os02g44320	LOC_Os02g44320	0.930057	15.487888	0	0.407559	0	0.060438	0	0	71.460457	0	0	0	0.097976	0.260488	0	0.256766	0.322781	0.12164	9.263238	284.012878	42.324417	0	0	0
LOC_Os12g38350	LOC_Os12g38350	0.476382	5.010777	0	0.079047	0	0.317618	0	0	5.769747	0	0	0	0.22067	0.620538	0.982398	0.355867	0.623731	0	1.161168	9.86976	0.487588	0	0.157352	0.143
LOC_Os12g02030	LOC_Os12g02030	0.656488	3.061608	0.143718	0.051967	0.102485	0.296405	0	0	5.282272	0	0.045052	0	0.455756	1.241394	0.736799	0.169045	0.123059	0.173448	1.070005	8.180876	1.455764	0	0.083726	0
LOC_Os04g05050	LOC_Os04g05050	0.459448002837454	4.18629575395217	0	1.29892899554114	0.761206507093636	0.498771642480746	0.0383612760437779	0.0719609922983381	2.48609779164978	0.018566243210377	0.101170927442238	0.0332480101337657	0.596736505877584	0.686773143088772	0.162161830563437	0.55029781272801	0.328012463721119	0	0.238559730847183	8.03487382164572	2.55455530847183	0.0361288585326307	0.0436796311309283	0.0286060129712201
LOC_Os11g34720	LOC_Os11g34720	0	2.203475	0	0.04229	0	0.044003	0	0	0.128236	0	0	0	0	0	0	0.027433	0.0839	0	0.028958	5.421843	2.440379	0	0	0
LOC_Os11g18730	LOC_Os11g18730	0.700305	8.22615	0	4.549511	5.523649	1.626532	0	0	13.806876	0.049713	0	0	0.446472	0.926434	0.482253	3.80906	7.998931	2.164434	1.7543	41.88678	4.122179	0.025798	0.012486	0
LOC_Os07g44370	LOC_Os07g44370	0.074709	1.639173	0	0.040502	0.032129	0	0	0	1.783133	0	0	0	0	0.081683	0.017384	0	0	0.012865	0.037354	6.759355	0.55302	0	0.065613	0
LOC_Os04g28520	LOC_Os04g28520	0	11.364805489486	0	0.0319717464953271	0	0.155675244742991	0	0	8.14254381834112	0	0	0	0	0.110411446261682	0.104525085280374	0.150993038551402	0.723068532126168	0	0.137146648948598	41.1578605408879	0.0980741898364486	0	0	0
LOC_Os10g06000	LOC_Os10g06000	0.039734	4.106167	0	0.058219	0	0.060376	0	0	0.773908	0	0	0	0	0.043443	0.071746	0	0	0.041053	0	62.824211	28.587439	0	0	0
LOC_Os10g05990	LOC_Os10g05990	0.054328	1.595659	0	0	0.104202	0	0	0	0.281075	0	0	0	0	0	0	0.179947	0	0.037421	0.072435	19.791451	24.318352	0	0.031809	0
LOC_Os07g40900	LOC_Os07g40900	0.027271	3.013867	0	0	0	0.060638	0	0	1.24984	0	0	0	0.033252	0.029618	0	0.027098	0.017405	0	0	6.563054	1.806956	0	0	0
LOC_Os11g26190	LOC_Os11g26190	4.724906	31.877512	0.069476	0.62955	0	3.53584	0	0	35.929092	0.179851	0	0	1.930525	5.390166	6.343969	1.658537	7.417429	0.626206	9.510292	69.064888	9.932235	0	0.180695	0.119465
LOC_Os09g19930	LOC_Os09g19930	0.763294	0.705183	0.287016	0.847443	0.460735	0.834668	0.523688	0.303805	0.630627	0.188854	0.339861	0.399669	0.335665	0.340833	0.465641	0.796988	0.985537	0.976921	0.648975	3.723711	1.832312	0.555376	0.494387	0.260084
LOC_Os10g05970	LOC_Os10g05970	0.0685212057541412	1.70477802266783	0	0.0498644960767219	0	0.125116148212729	0	0	0.794378024411508	0	0	0	0	0	0	0	0.119139065387969	0	0.0341455056669573	57.4807196259808	39.2318387262424	0	0	0
LOC_Os12g05040	LOC_Os12g05040	0.260436627364958	0.587093887030436	0	0.237665935563477	0.051598028242391	0.0157726928982726	0	0	0.626934553879901	0	0.0135960287907869	0.0170160680010968	0	0.0704895684123937	0.0751173435700576	0.23861739457088	0.0744398442555525	0.122461639703866	0.176816539621607	1.58079548478201	0.312885628735947	0.0335309923224568	0.0662428349328215	0.0258005086372361
LOC_Os05g01610	LOC_Os05g01610	0.698186	0.943148	0.131898	0.802495	0.206781	0.80816	0.566256	0.803197	1.678223	0.197412	0.452232	0.181013	0.852719	0.719886	0.567364	0.981127	0.629493	0.309401	1.089468	1.755732	1.280933	0.702689	0.734616	0.437499
LOC_Os01g50910	LOC_Os01g50910	0.238622032258065	0.208388	0.023623	0.152006	0	0	1.1508589516129	0.993824974910394	0.593527845878136	0.204796367383513	0.312954046594982	0.234698	0.64757570609319	0.095992	0	0.03499	0	0	3.04122815949821	2.50497068817204	1.99071043189964	0.271438150537634	0.401513066308244	0.441522492831541
LOC_Os03g09120	LOC_Os03g09120	8.67744	11.730637	3.758687	8.998573	5.073755	7.682714	8.106356	6.979527	11.030459	8.193684	6.069482	4.380536	10.531968	9.177293	6.515585	8.289074	3.825763	4.898703	12.167188	12.313927	10.235785	8.647728	6.768011	9.414822
LOC_Os05g30010	LOC_Os05g30010	0.124482	1.279264	0.047982	1.808613	0.187767	1.24097	0.722046	0.957287	3.824821	0.109259	0.415043	0.426846	0.032711	0.239561	0.170351	2.390336	0.989023	1.075475	1.221357	7.12298	2.067692	0.767622	0.442554	0.451731
LOC_Os02g49950	LOC_Os02g49950	0.733753	1.20182	0.132029	0.717891	0.259667	0.46737	0.237056	0.287187	1.728325	0.325262	0.355227	0.650063	0.93624	0.620531	0.55664	0.375688	0.35051	0.265424	1.369616	2.536134	1.624422	0.326514	0.641004	0.389239
LOC_Os07g04020	LOC_Os07g04020	0.467102	1.332507	0	0.101189	0.156153	0.162769	0	0	2.235742	0.041804	0.065064	0.273072	0.526849	0.738713	0.19851	0.0534	0	0	0.554417	4.311063	0.466534	0	0.12642	0
LOC_Os08g42040	LOC_Os08g42040	23.5308052843602	58.9236931469194	15.4676672938389	29.7567469383886	32.5739620473934	37.5770057014218	73.0047676398104	64.9950655118483	57.6586577156398	38.6718005924171	37.7787797535545	41.1592967298578	19.381415563981	17.9458088104265	16.6550275165877	46.7033012132701	39.7274551658768	40.2642482369668	65.8081245687204	120.528968350711	75.909609014218	40.7128452464455	45.3653266966825	30.6276640379147
LOC_Os12g13100	LOC_Os12g13100	0.194909334978408	0.220646089450956	0.01637294509562	0.425299958050586	0.350490294879704	0.240788787168415	0.551711861813695	0.44309167057372	0.753272718075262	0.156441528685996	0.415621677359654	0.322487708821715	0.119035459592844	0.092680843923504	0.0789730191239975	0.40766778038248	0.603520809376928	0.294889196792104	0.224884576187539	3.80742210549044	0.988458526835287	0.457034656384948	0.434335822948797	0.623229552128316
LOC_Os03g08790	LOC_Os03g08790	0.245877	1.482351	0.010775	0.583108	0.00616	0.744619	0.256927	0.378566	2.303923	0.208547	0.35807	0.311945	0.027547	0.105641	0.084379	0.565984	0.428245	0.57825	0.775412	10.670102	2.622324	0.40529	0.453687	0.35167
LOC_Os01g41730	LOC_Os01g41730	0.032013	1.257095	0	0.358641	0.07103	0.123428	0.307985	0.368724	3.731654	0.112189	0.315902	0.06375	0	0.154143	0.120298	0.032459	0.132321	0.126075	0.878506	7.189	1.202122	0.220793	0.234533	0.200923
LOC_Os03g61740	LOC_Os03g61740	0.277027	0.715174	0	0.444408	0.057736	1.000583	0	0.194922	1.297326	0.092842	0.067231	0.036947	0.049054	0.116123	0.074058	0.305094	0.813198	0.178683	0.194003	5.990325	1.452779	0.144376	0.163158	0.095154
LOC_Os02g20540	LOC_Os02g20540	0	0.20352	0	0	0	0	0	0	1.025389	0	0	0	0	0	0	0	0	0	0.03441	16.438522	5.665492	0	0	0.027739
LOC_Os02g15690	LOC_Os02g15690	0.56233	0.891144	0.472736	0.741711	0.953806	0.974228	0.527477	0.345535	0.856483	0.518939	0.740917	0.687137	0.443794	0.412206	0.618235	0.853701	1.475522	1.011515	0.636697	3.33928	0.926838	0.978082	0.6195	0.645213
LOC_Os10g33520	LOC_Os10g33520	0.94571	2.175592	0.33615	1.48706	0.233304	0.374989	0.378627	0.31173	2.107177	0.562586	0.522237	0.501491	0.371756	0.846155	0.464527	1.326998	0.099615	0.701648	0.934582	11.079947	1.476534	0.763974	0.666341	0.823918
LOC_Os06g44310	LOC_Os06g44310	0.606903	1.240186	0.128939	0.362413	0.745098	0.72525	1.200659	0.393869	1.711593	0.407955	0.52518	0.728935	0.304642	0.608589	0.373953	0.930839	0.694917	0.62431	1.348585	1.912719	1.246961	0.664162	0.843581	1.007225
LOC_Os03g12160	LOC_Os03g12160	8.87366930968661	3.38590205954416	4.95777634900285	4.29616097407407	1.942766	6.23351432165242	13.6287968843305	2.45267180569801	4.08380894586895	2.3886033017094	3.68680603361823	17.3527475076923	3.03012866866097	5.36757299344729	2.09391157094017	4.51906177378917	4.24149354700855	15.5828617507123	12.3299920293447	15.5316432390313	17.6130875974359	13.6979303022792	3.86365113532764	11.1443829207977
LOC_Os06g48160	LOC_Os06g48160	3.915526	7.010383	0	2.094251	0.075203	0.786704	0.337843	0.087885	4.501716	1.624289	1.528393	2.733698	1.628575	1.217399	0.204728	0.907092	0.464745	0.388059	2.918551	13.292503	4.825549	0	0	0
LOC_Os04g51460	LOC_Os04g51460	0.974834	2.579694	0.394891	1.884881	1.29469	0.395924	0.098663	0.295757	2.035796	0.619482	0.92268	0.820142	3.166008	0.984727	0.575941	1.191862	1.302252	1.148062	3.559926	7.112531	3.8784	0.029735	0.232963	0.115754
LOC_Os05g30700	LOC_Os05g30700	1.322978	2.389697	0.38521	1.752065	0.442279	1.854192	2.649634	3.074566	4.127717	1.999033	1.955806	2.79685	4.273646	7.660545	2.900252	5.209991	2.19886	4.059838	17.079664	11.236542	10.947667	8.211333	7.800563	10.739907
