# Supplementary material for: Weighted Gene Co-Expression Network Coupled with a Critical-Time-Point Analysis during Pathogenesis for Predicting the Molecular Mechanism Underlying Blast Resistance in Rice
Source: Rice (N Y). 2020 Dec 11;13:81. doi: 10.1186/s12284-020-00439-8 (PMC7732884; doi:10.1186/s12284-020-00439-8)
Supplement: Supplementary file 18 — Additional file 18 : Table S14. The genes information in grey module. [file 12284_2020_439_MOESM18_ESM.xls]

gene_id	gene_name	NPB-0hpi.1	NPB-0hpi.2	NPB-0hpi.3	NPB-24hpi.1	NPB-24hpi.2	NPB-24hpi.3	NPB-48hpi.1	NPB-48hpi.2	NPB-48hpi.3	NPB-72hpi.1	NPB-72hpi.2	NPB-72hpi.3	PiZt-0hpi.1	PiZt-0hpi.2	PiZt-0hpi.3	PiZt-24hpi.1	PiZt-24hpi.2	PiZt-24hpi.3	PiZt-48hpi.1	PiZt-48hpi.2	PiZt-48hpi.3	PiZt-72hpi.1	PiZt-72hpi.2	PiZt-72hpi.3
LOC_Os03g11290	LOC_Os03g11290	1.40082	1.630927	0.578119	1.053108	0.635039	0.799437	0.467483	0.726757	2.181416	0.712325	0.848443	1.040225	0.753478	1.071347	0.934743	1.347629	1.194123	1.287128	0.803289	1.25449	0.859732	0.935752	1.052667	1.039743
LOC_Os11g40830	LOC_Os11g40830	2.618489	0.899643	1.088488	3.152355	1.293272	3.725199	1.763631	1.411062	1.539643	2.168658	3.119678	2.427317	3.804424	2.829621	1.476718	1.612878	1.122555	0.906483	2.622974	1.405568	2.177857	2.111004	1.547643	1.528335
LOC_Os04g37530	LOC_Os04g37530	0.858728	0.365148	0.430908	1.308096	0.797809	0.814819	0.645352	0.719395	0.390317	0.992647	0.843259	0.524079	0.6401	1.404064	0.377546	0.575977	0.314668	0.565225	0.823045	0.747327	0.471778	0.492817	0.712752	0.69361
